# Supplementary material for: An Ultrafast N-Glycoproteome Analysis Method Using Thermoresponsive Magnetic Fluid-Immobilized Enzymes
Source: Front Chem. 2021 Apr 26;9:676100. doi: 10.3389/fchem.2021.676100 (PMC8107388; doi:10.3389/fchem.2021.676100)
Supplement: Supplementary file 4 [file Table_1.XLSX]

## Sheet: proteinGroups
Table S1. 793 protein groups identified by free trypsin digestion
Protein IDs	Peptide counts (all)	Peptide counts (razor+unique)	Peptide counts (unique)	Fasta headers	Sequence coverage [%]	Mol. weight [kDa]	Q-value	Score
sp|A6NGN9|IGLO5_HUMAN	2	2	2	>sp|A6NGN9|IGLO5_HUMAN IgLON family member 5 OS=Homo sapiens GN=IGLON5 PE=2 SV=4	8.9	36.794	0	11.057
sp|A6NI73|LIRA5_HUMAN	3	3	3	>sp|A6NI73|LIRA5_HUMAN Leukocyte immunoglobulin-like receptor subfamily A member 5 OS=Homo sapiens GN=LILRA5 PE=1 SV=1	11.4	32.755	0	24.579
sp|A6NNT2|CP096_HUMAN	1	1	1	>sp|A6NNT2|CP096_HUMAN Uncharacterized protein C16orf96 OS=Homo sapiens GN=C16orf96 PE=4 SV=3	1.1	125.04	0.0075377	6.0436
sp|A8MUH7|PDZ1P_HUMAN;sp|Q5T2W1|NHRF3_HUMAN	2;2	2;2	2;2	>sp|A8MUH7|PDZ1P_HUMAN Putative PDZ domain-containing protein PDZK1P1 OS=Homo sapiens GN=PDZK1P1 PE=5 SV=2;>sp|Q5T2W1|NHRF3_HUMAN Na(+)/H(+) exchange regulatory cofactor NHE-RF3 OS=Homo sapiens GN=PDZK1 PE=1 SV=2	6.7	44.055	0	13.324
sp|B9A064|IGLL5_HUMAN;sp|P0CG04|LAC1_HUMAN	5;4	5;4	2;1	>sp|B9A064|IGLL5_HUMAN Immunoglobulin lambda-like polypeptide 5 OS=Homo sapiens GN=IGLL5 PE=2 SV=2;>sp|P0CG04|LAC1_HUMAN Ig lambda-1 chain C regions OS=Homo sapiens GN=IGLC1 PE=1 SV=1	30.4	23.063	0	76.373
sp|K7EJ46|SIM22_HUMAN	1	1	1	>sp|K7EJ46|SIM22_HUMAN Small integral membrane protein 22 OS=Homo sapiens GN=SMIM22 PE=2 SV=1	12.6	14.57	0.0013316	6.5788
sp|O00115|DNS2A_HUMAN	2	2	2	>sp|O00115|DNS2A_HUMAN Deoxyribonuclease-2-alpha OS=Homo sapiens GN=DNASE2 PE=1 SV=2	5.8	39.58	0	10.847
sp|O00182|LEG9_HUMAN;sp|Q6DKI2|LEG9C_HUMAN;sp|Q3B8N2|LEG9B_HUMAN	3;1;1	3;1;1	3;1;1	>sp|O00182|LEG9_HUMAN Galectin-9 OS=Homo sapiens GN=LGALS9 PE=1 SV=2	8.5	39.518	0	21.637
sp|O00187|MASP2_HUMAN	8	8	8	>sp|O00187|MASP2_HUMAN Mannan-binding lectin serine protease 2 OS=Homo sapiens GN=MASP2 PE=1 SV=4	12.8	75.702	0	130.09
sp|O00241|SIRB1_HUMAN;sp|Q9P1W8|SIRPG_HUMAN	7;2	7;2	6;1	>sp|O00241|SIRB1_HUMAN Signal-regulatory protein beta-1 OS=Homo sapiens GN=SIRPB1 PE=1 SV=5	21.6	43.211	0	55.13
sp|O00299|CLIC1_HUMAN	2	2	2	>sp|O00299|CLIC1_HUMAN Chloride intracellular channel protein 1 OS=Homo sapiens GN=CLIC1 PE=1 SV=4	11.2	26.922	0	12.301
sp|O00322|UPK1A_HUMAN	4	4	4	>sp|O00322|UPK1A_HUMAN Uroplakin-1a OS=Homo sapiens GN=UPK1A PE=2 SV=1	20.5	28.879	0	29.007
sp|O00337|S28A1_HUMAN	1	1	1	>sp|O00337|S28A1_HUMAN Sodium/nucleoside cotransporter 1 OS=Homo sapiens GN=SLC28A1 PE=1 SV=2	3.1	71.583	0	9.4521
sp|O00391|QSOX1_HUMAN	13	13	13	>sp|O00391|QSOX1_HUMAN Sulfhydryl oxidase 1 OS=Homo sapiens GN=QSOX1 PE=1 SV=3	28	82.577	0	135.71
sp|O00462|MANBA_HUMAN;sp|Q9NQW7|XPP1_HUMAN	6;1	6;1	6;1	>sp|O00462|MANBA_HUMAN Beta-mannosidase OS=Homo sapiens GN=MANBA PE=2 SV=3	7.8	100.89	0	42.299
sp|O00468|AGRIN_HUMAN	21	21	21	>sp|O00468|AGRIN_HUMAN Agrin OS=Homo sapiens GN=AGRN PE=1 SV=5	15.8	217.23	0	160.9
sp|O00526|UPK2_HUMAN	2	2	2	>sp|O00526|UPK2_HUMAN Uroplakin-2 OS=Homo sapiens GN=UPK2 PE=1 SV=2	16.3	19.438	0	16.032
sp|O00533|NCHL1_HUMAN	1	1	1	>sp|O00533|NCHL1_HUMAN Neural cell adhesion molecule L1-like protein OS=Homo sapiens GN=CHL1 PE=1 SV=4	0.7	135.07	0.009901	5.9699
sp|O00560|SDCB1_HUMAN	12	12	12	>sp|O00560|SDCB1_HUMAN Syntenin-1 OS=Homo sapiens GN=SDCBP PE=1 SV=1	55.4	32.444	0	149.27
sp|O00584|RNT2_HUMAN	4	4	4	>sp|O00584|RNT2_HUMAN Ribonuclease T2 OS=Homo sapiens GN=RNASET2 PE=1 SV=2	21.5	29.48	0	35.601
sp|O00592|PODXL_HUMAN	5	5	5	>sp|O00592|PODXL_HUMAN Podocalyxin OS=Homo sapiens GN=PODXL PE=1 SV=2	9	58.635	0	36.516
sp|O00757|F16P2_HUMAN	2	1	1	>sp|O00757|F16P2_HUMAN Fructose-1,6-bisphosphatase isozyme 2 OS=Homo sapiens GN=FBP2 PE=1 SV=2	6.2	36.743	0.003886	6.3079
sp|O14498|ISLR_HUMAN	5	5	5	>sp|O14498|ISLR_HUMAN Immunoglobulin superfamily containing leucine-rich repeat protein OS=Homo sapiens GN=ISLR PE=2 SV=1	18.5	45.997	0	50.176
sp|O14745|NHRF1_HUMAN	2	2	2	>sp|O14745|NHRF1_HUMAN Na(+)/H(+) exchange regulatory cofactor NHE-RF1 OS=Homo sapiens GN=SLC9A3R1 PE=1 SV=4	7.8	38.868	0	13.72
sp|O14773|TPP1_HUMAN	6	6	6	>sp|O14773|TPP1_HUMAN Tripeptidyl-peptidase 1 OS=Homo sapiens GN=TPP1 PE=1 SV=2	19.2	61.247	0	68.927
sp|O14786|NRP1_HUMAN	1	1	1	>sp|O14786|NRP1_HUMAN Neuropilin-1 OS=Homo sapiens GN=NRP1 PE=1 SV=3	1.4	103.13	0.0039318	6.3633
sp|O14798|TR10C_HUMAN	1	1	1	>sp|O14798|TR10C_HUMAN Tumor necrosis factor receptor superfamily member 10C OS=Homo sapiens GN=TNFRSF10C PE=1 SV=3	3.5	27.407	0.0013477	6.7634
sp|O15162|PLS1_HUMAN	2	2	2	>sp|O15162|PLS1_HUMAN Phospholipid scramblase 1 OS=Homo sapiens GN=PLSCR1 PE=1 SV=1	5.3	35.049	0	12.136
sp|O15197|EPHB6_HUMAN	7	7	7	>sp|O15197|EPHB6_HUMAN Ephrin type-B receptor 6 OS=Homo sapiens GN=EPHB6 PE=1 SV=4	9.7	110.7	0	48.267
sp|O15393|TMPS2_HUMAN	2	2	2	>sp|O15393|TMPS2_HUMAN Transmembrane protease serine 2 OS=Homo sapiens GN=TMPRSS2 PE=1 SV=3	5.3	53.859	0	11.798
sp|O43155|FLRT2_HUMAN	3	3	3	>sp|O43155|FLRT2_HUMAN Leucine-rich repeat transmembrane protein FLRT2 OS=Homo sapiens GN=FLRT2 PE=1 SV=1	6.5	74.048	0	21.445
sp|O43278|SPIT1_HUMAN	5	5	5	>sp|O43278|SPIT1_HUMAN Kunitz-type protease inhibitor 1 OS=Homo sapiens GN=SPINT1 PE=1 SV=2	9.8	58.397	0	31.721
sp|O43286|B4GT5_HUMAN	1	1	1	>sp|O43286|B4GT5_HUMAN Beta-1,4-galactosyltransferase 5 OS=Homo sapiens GN=B4GALT5 PE=2 SV=1	2.1	45.118	0.0075188	6.0362
sp|O43291|SPIT2_HUMAN	2	2	2	>sp|O43291|SPIT2_HUMAN Kunitz-type protease inhibitor 2 OS=Homo sapiens GN=SPINT2 PE=1 SV=2	8.7	28.228	0	13.435
sp|O43405|COCH_HUMAN	1	1	1	>sp|O43405|COCH_HUMAN Cochlin OS=Homo sapiens GN=COCH PE=1 SV=1	2	59.482	0	7.6682
sp|O43451|MGA_HUMAN;sp|Q2M2H8|MGAL_HUMAN;sp|P14410|SUIS_HUMAN	24;2;1	24;2;1	24;2;1	>sp|O43451|MGA_HUMAN Maltase-glucoamylase, intestinal OS=Homo sapiens GN=MGAM PE=1 SV=5	17.2	209.85	0	234.59
sp|O43490|PROM1_HUMAN	11	11	11	>sp|O43490|PROM1_HUMAN Prominin-1 OS=Homo sapiens GN=PROM1 PE=1 SV=1	20.7	97.201	0	111.99
sp|O43493|TGON2_HUMAN	1	1	1	>sp|O43493|TGON2_HUMAN Trans-Golgi network integral membrane protein 2 OS=Homo sapiens GN=TGOLN2 PE=1 SV=2	2.9	51.112	0	7.6053
sp|O43505|B4GA1_HUMAN	8	8	8	>sp|O43505|B4GA1_HUMAN Beta-1,4-glucuronyltransferase 1 OS=Homo sapiens GN=B4GAT1 PE=1 SV=1	32.5	47.119	0	69.392
sp|O43567|RNF13_HUMAN	2	2	2	>sp|O43567|RNF13_HUMAN E3 ubiquitin-protein ligase RNF13 OS=Homo sapiens GN=RNF13 PE=1 SV=1	8.7	42.813	0	19.976
sp|O43570|CAH12_HUMAN	3	3	3	>sp|O43570|CAH12_HUMAN Carbonic anhydrase 12 OS=Homo sapiens GN=CA12 PE=1 SV=1	13.8	39.45	0	18.224
sp|O43633|CHM2A_HUMAN	4	4	4	>sp|O43633|CHM2A_HUMAN Charged multivesicular body protein 2a OS=Homo sapiens GN=CHMP2A PE=1 SV=1	16.2	25.104	0	31.14
sp|O43707|ACTN4_HUMAN;sp|P12814|ACTN1_HUMAN;sp|P35609|ACTN2_HUMAN	4;2;1	4;2;1	4;2;1	>sp|O43707|ACTN4_HUMAN Alpha-actinin-4 OS=Homo sapiens GN=ACTN4 PE=1 SV=2;>sp|P12814|ACTN1_HUMAN Alpha-actinin-1 OS=Homo sapiens GN=ACTN1 PE=1 SV=2	5.4	104.85	0	23.778
sp|O43895|XPP2_HUMAN	5	5	5	>sp|O43895|XPP2_HUMAN Xaa-Pro aminopeptidase 2 OS=Homo sapiens GN=XPNPEP2 PE=2 SV=3	8.2	75.624	0	31.058
sp|O60279|SUSD5_HUMAN	2	2	2	>sp|O60279|SUSD5_HUMAN Sushi domain-containing protein 5 OS=Homo sapiens GN=SUSD5 PE=1 SV=3	3.3	68.02	0	12.012
sp|O60494|CUBN_HUMAN	66	66	66	>sp|O60494|CUBN_HUMAN Cubilin OS=Homo sapiens GN=CUBN PE=1 SV=5	24.3	398.73	0	323.31
sp|O60635|TSN1_HUMAN	2	2	2	>sp|O60635|TSN1_HUMAN Tetraspanin-1 OS=Homo sapiens GN=TSPAN1 PE=1 SV=2	7.5	26.301	0	28.24
sp|Q99880|H2B1L_HUMAN;sp|Q99879|H2B1M_HUMAN;sp|Q99877|H2B1N_HUMAN;sp|Q93079|H2B1H_HUMAN;sp|Q8N257|H2B3B_HUMAN;sp|Q5QNW6|H2B2F_HUMAN;sp|Q16778|H2B2E_HUMAN;sp|P62807|H2B1C_HUMAN;sp|P58876|H2B1D_HUMAN;sp|P57053|H2BFS_HUMAN;sp|P33778|H2B1B_HUMAN;sp|P23527|H2B1O_HUMAN;sp|P06899|H2B1J_HUMAN;sp|O60814|H2B1K_HUMAN	1;1;1;1;1;1;1;1;1;1;1;1;1;1	1;1;1;1;1;1;1;1;1;1;1;1;1;1	1;1;1;1;1;1;1;1;1;1;1;1;1;1	>sp|Q99880|H2B1L_HUMAN Histone H2B type 1-L OS=Homo sapiens GN=HIST1H2BL PE=1 SV=3;>sp|Q99879|H2B1M_HUMAN Histone H2B type 1-M OS=Homo sapiens GN=HIST1H2BM PE=1 SV=3;>sp|Q99877|H2B1N_HUMAN Histone H2B type 1-N OS=Homo sapiens GN=HIST1H2BN PE=1 SV=3;>sp|Q93	11.9	13.952	0	14.637
sp|O60888|CUTA_HUMAN	3	3	3	>sp|O60888|CUTA_HUMAN Protein CutA OS=Homo sapiens GN=CUTA PE=1 SV=2	30.7	19.116	0	39.337
sp|O75015|FCG3B_HUMAN	7	4	4	>sp|O75015|FCG3B_HUMAN Low affinity immunoglobulin gamma Fc region receptor III-B OS=Homo sapiens GN=FCGR3B PE=1 SV=2	26.6	26.216	0	31.9
sp|O75071|EFC14_HUMAN	1	1	1	>sp|O75071|EFC14_HUMAN EF-hand calcium-binding domain-containing protein 14 OS=Homo sapiens GN=EFCAB14 PE=2 SV=1	4.6	55.031	0	13.403
sp|O75074|LRP3_HUMAN	1	1	1	>sp|O75074|LRP3_HUMAN Low-density lipoprotein receptor-related protein 3 OS=Homo sapiens GN=LRP3 PE=2 SV=2	1.6	82.883	0.003856	6.2025
sp|Q14332|FZD2_HUMAN;sp|O75084|FZD7_HUMAN;sp|Q9UP38|FZD1_HUMAN	3;3;1	3;3;1	3;3;1	>sp|Q14332|FZD2_HUMAN Frizzled-2 OS=Homo sapiens GN=FZD2 PE=1 SV=1;>sp|O75084|FZD7_HUMAN Frizzled-7 OS=Homo sapiens GN=FZD7 PE=1 SV=2	4.4	63.553	0	18.014
sp|O75093|SLIT1_HUMAN	1	1	1	>sp|O75093|SLIT1_HUMAN Slit homolog 1 protein OS=Homo sapiens GN=SLIT1 PE=2 SV=4	0.6	167.92	0.0038961	6.3142
sp|O75131|CPNE3_HUMAN;sp|Q96FN4|CPNE2_HUMAN;sp|Q8IYJ1|CPNE9_HUMAN;sp|Q96A23|CPNE4_HUMAN;sp|O95741|CPNE6_HUMAN;sp|Q86YQ8|CPNE8_HUMAN;sp|Q9HCH3|CPNE5_HUMAN;sp|Q9UBL6|CPNE7_HUMAN	4;1;1;1;1;1;1;1	4;1;1;1;1;1;1;1	4;1;1;1;1;1;1;1	>sp|O75131|CPNE3_HUMAN Copine-3 OS=Homo sapiens GN=CPNE3 PE=1 SV=1	8.6	60.13	0	24.804
sp|O75144|ICOSL_HUMAN	6	6	6	>sp|O75144|ICOSL_HUMAN ICOS ligand OS=Homo sapiens GN=ICOSLG PE=1 SV=2	21.5	33.348	0	63.474
sp|O75264|SIM24_HUMAN	3	3	3	>sp|O75264|SIM24_HUMAN Small integral membrane protein 24 OS=Homo sapiens GN=SMIM24 PE=2 SV=2	33.8	14.964	0	23.743
sp|O75339|CILP1_HUMAN	7	7	7	>sp|O75339|CILP1_HUMAN Cartilage intermediate layer protein 1 OS=Homo sapiens GN=CILP PE=1 SV=4	7.5	132.56	0	45.702
sp|O75340|PDCD6_HUMAN	3	3	3	>sp|O75340|PDCD6_HUMAN Programmed cell death protein 6 OS=Homo sapiens GN=PDCD6 PE=1 SV=1	25.1	21.868	0	25.075
sp|O75351|VPS4B_HUMAN	8	8	6	>sp|O75351|VPS4B_HUMAN Vacuolar protein sorting-associated protein 4B OS=Homo sapiens GN=VPS4B PE=1 SV=2	24.3	49.301	0	58.345
sp|O75487|GPC4_HUMAN;sp|Q9Y625|GPC6_HUMAN	8;1	8;1	8;1	>sp|O75487|GPC4_HUMAN Glypican-4 OS=Homo sapiens GN=GPC4 PE=1 SV=4	22.1	62.411	0	66.688
sp|O75503|CLN5_HUMAN	7	7	7	>sp|O75503|CLN5_HUMAN Ceroid-lipofuscinosis neuronal protein 5 OS=Homo sapiens GN=CLN5 PE=1 SV=2	23.2	41.496	0	51.3
sp|O75594|PGRP1_HUMAN	5	5	5	>sp|O75594|PGRP1_HUMAN Peptidoglycan recognition protein 1 OS=Homo sapiens GN=PGLYRP1 PE=1 SV=1	49	21.731	0	169.86
sp|O75631|UPK3A_HUMAN	1	1	1	>sp|O75631|UPK3A_HUMAN Uroplakin-3a OS=Homo sapiens GN=UPK3A PE=1 SV=3	8	30.669	0	7.6126
sp|O75787|RENR_HUMAN	4	4	4	>sp|O75787|RENR_HUMAN Renin receptor OS=Homo sapiens GN=ATP6AP2 PE=1 SV=2	15.7	39.008	0	42.012
sp|P16152|CBR1_HUMAN;sp|O75828|CBR3_HUMAN	2;2	2;2	2;2	>sp|P16152|CBR1_HUMAN Carbonyl reductase [NADPH] 1 OS=Homo sapiens GN=CBR1 PE=1 SV=3;>sp|O75828|CBR3_HUMAN Carbonyl reductase [NADPH] 3 OS=Homo sapiens GN=CBR3 PE=1 SV=3	10.5	30.375	0	15.203
sp|O75874|IDHC_HUMAN;sp|P48735|IDHP_HUMAN	8;1	8;1	8;1	>sp|O75874|IDHC_HUMAN Isocitrate dehydrogenase [NADP] cytoplasmic OS=Homo sapiens GN=IDH1 PE=1 SV=2	24.6	46.659	0	58.175
sp|O75882|ATRN_HUMAN	28	28	28	>sp|O75882|ATRN_HUMAN Attractin OS=Homo sapiens GN=ATRN PE=1 SV=2	21.5	158.54	0	259.27
sp|O94772|LY6H_HUMAN	2	2	2	>sp|O94772|LY6H_HUMAN Lymphocyte antigen 6H OS=Homo sapiens GN=LY6H PE=1 SV=1	17.1	14.669	0	15.31
sp|O94910|LPHN1_HUMAN	7	7	7	>sp|O94910|LPHN1_HUMAN Latrophilin-1 OS=Homo sapiens GN=LPHN1 PE=1 SV=1	9	162.71	0	67.345
sp|O94919|ENDD1_HUMAN	7	7	7	>sp|O94919|ENDD1_HUMAN Endonuclease domain-containing 1 protein OS=Homo sapiens GN=ENDOD1 PE=1 SV=2	23.6	55.016	0	91.544
sp|O94985|CSTN1_HUMAN	1	1	1	>sp|O94985|CSTN1_HUMAN Calsyntenin-1 OS=Homo sapiens GN=CLSTN1 PE=1 SV=1	1.8	109.79	0	8.34
sp|O95274|LYPD3_HUMAN	1	1	1	>sp|O95274|LYPD3_HUMAN Ly6/PLAUR domain-containing protein 3 OS=Homo sapiens GN=LYPD3 PE=1 SV=2	2.9	35.97	0.0013441	6.6837
sp|O95336|6PGL_HUMAN	10	10	10	>sp|O95336|6PGL_HUMAN 6-phosphogluconolactonase OS=Homo sapiens GN=PGLS PE=1 SV=2	50.4	27.547	0	93.437
sp|O95445|APOM_HUMAN	2	2	2	>sp|O95445|APOM_HUMAN Apolipoprotein M OS=Homo sapiens GN=APOM PE=1 SV=2	12.2	21.253	0	11.565
sp|O95497|VNN1_HUMAN;sp|Q9NY84|VNN3_HUMAN	3;1	3;1	3;1	>sp|O95497|VNN1_HUMAN Pantetheinase OS=Homo sapiens GN=VNN1 PE=1 SV=2	9.2	57.011	0	18.527
sp|O95865|DDAH2_HUMAN	3	3	3	>sp|O95865|DDAH2_HUMAN N(G),N(G)-dimethylarginine dimethylaminohydrolase 2 OS=Homo sapiens GN=DDAH2 PE=1 SV=1	16.1	29.644	0	24.004
sp|O95967|FBLN4_HUMAN	5	5	5	>sp|O95967|FBLN4_HUMAN EGF-containing fibulin-like extracellular matrix protein 2 OS=Homo sapiens GN=EFEMP2 PE=1 SV=3	11.5	49.405	0	33.346
sp|O95971|BY55_HUMAN	1	1	1	>sp|O95971|BY55_HUMAN CD160 antigen OS=Homo sapiens GN=CD160 PE=1 SV=1	6.1	19.81	0.001328	6.5553
sp|O95998|I18BP_HUMAN	4	4	4	>sp|O95998|I18BP_HUMAN Interleukin-18-binding protein OS=Homo sapiens GN=IL18BP PE=1 SV=2	32.5	21.099	0	28.193
sp|O96009|NAPSA_HUMAN	3	3	3	>sp|O96009|NAPSA_HUMAN Napsin-A OS=Homo sapiens GN=NAPSA PE=1 SV=1	11	45.386	0	58.776
sp|O96013|PAK4_HUMAN	1	1	1	>sp|O96013|PAK4_HUMAN Serine/threonine-protein kinase PAK 4 OS=Homo sapiens GN=PAK4 PE=1 SV=1	1.5	64.071	0.0038314	6.1575
sp|P00338|LDHA_HUMAN	4	3	3	>sp|P00338|LDHA_HUMAN L-lactate dehydrogenase A chain OS=Homo sapiens GN=LDHA PE=1 SV=2	14.5	36.688	0	18.422
sp|P00352|AL1A1_HUMAN	5	5	5	>sp|P00352|AL1A1_HUMAN Retinal dehydrogenase 1 OS=Homo sapiens GN=ALDH1A1 PE=1 SV=2	13.8	54.861	0	34.416
sp|P00441|SODC_HUMAN	1	1	1	>sp|P00441|SODC_HUMAN Superoxide dismutase [Cu-Zn] OS=Homo sapiens GN=SOD1 PE=1 SV=2	21.4	15.936	0	8.2534
sp|P00450|CERU_HUMAN;CON__ENSEMBL:ENSBTAP00000031900	27;4	27;4	27;4	>sp|P00450|CERU_HUMAN Ceruloplasmin OS=Homo sapiens GN=CP PE=1 SV=1	37.7	122.2	0	298.01
sp|P00558|PGK1_HUMAN;sp|P07205|PGK2_HUMAN	6;1	6;1	6;1	>sp|P00558|PGK1_HUMAN Phosphoglycerate kinase 1 OS=Homo sapiens GN=PGK1 PE=1 SV=3	28.8	44.614	0	61.057
sp|P00734|THRB_HUMAN;CON__P00735	14;2	14;2	14;2	>sp|P00734|THRB_HUMAN Prothrombin OS=Homo sapiens GN=F2 PE=1 SV=2	30.7	70.036	0	238.99
sp|P00736|C1R_HUMAN	3	2	2	>sp|P00736|C1R_HUMAN Complement C1r subcomponent OS=Homo sapiens GN=C1R PE=1 SV=2	5.8	80.118	0	12.421
sp|P00738|HPT_HUMAN;sp|P00739|HPTR_HUMAN	7;2	7;2	7;2	>sp|P00738|HPT_HUMAN Haptoglobin OS=Homo sapiens GN=HP PE=1 SV=1	20.9	45.205	0	68.593
sp|P00747|PLMN_HUMAN	9	9	9	>sp|P00747|PLMN_HUMAN Plasminogen OS=Homo sapiens GN=PLG PE=1 SV=2	13.1	90.568	0	60.883
sp|P00749|UROK_HUMAN	12	12	12	>sp|P00749|UROK_HUMAN Urokinase-type plasminogen activator OS=Homo sapiens GN=PLAU PE=1 SV=2	36	48.507	0	168.31
sp|P00751|CFAB_HUMAN	9	9	9	>sp|P00751|CFAB_HUMAN Complement factor B OS=Homo sapiens GN=CFB PE=1 SV=2	16.8	85.532	0	77.34
sp|P00918|CAH2_HUMAN	6	6	6	>sp|P00918|CAH2_HUMAN Carbonic anhydrase 2 OS=Homo sapiens GN=CA2 PE=1 SV=2	28.5	29.246	0	42.34
sp|P00966|ASSY_HUMAN	4	4	4	>sp|P00966|ASSY_HUMAN Argininosuccinate synthase OS=Homo sapiens GN=ASS1 PE=1 SV=2	18.4	46.53	0	35.741
sp|P01008|ANT3_HUMAN	7	7	7	>sp|P01008|ANT3_HUMAN Antithrombin-III OS=Homo sapiens GN=SERPINC1 PE=1 SV=1	20	52.602	0	59.052
sp|P01009|A1AT_HUMAN	23	23	23	>sp|P01009|A1AT_HUMAN Alpha-1-antitrypsin OS=Homo sapiens GN=SERPINA1 PE=1 SV=3	51.2	46.736	0	297.19
sp|P01011|AACT_HUMAN	17	17	17	>sp|P01011|AACT_HUMAN Alpha-1-antichymotrypsin OS=Homo sapiens GN=SERPINA3 PE=1 SV=2	29.3	47.65	0	161.21
sp|P01019|ANGT_HUMAN	6	6	6	>sp|P01019|ANGT_HUMAN Angiotensinogen OS=Homo sapiens GN=AGT PE=1 SV=1	15.3	53.154	0	43.561
sp|P01023|A2MG_HUMAN	5	5	5	>sp|P01023|A2MG_HUMAN Alpha-2-macroglobulin OS=Homo sapiens GN=A2M PE=1 SV=3	4.9	163.29	0	33.41
sp|P01024|CO3_HUMAN;CON__Q2UVX4	41;3	41;3	41;3	>sp|P01024|CO3_HUMAN Complement C3 OS=Homo sapiens GN=C3 PE=1 SV=2	31.4	187.15	0	323.31
sp|P01033|TIMP1_HUMAN	2	2	2	>sp|P01033|TIMP1_HUMAN Metalloproteinase inhibitor 1 OS=Homo sapiens GN=TIMP1 PE=1 SV=1	12.6	23.171	0	15.444
sp|P01034|CYTC_HUMAN	4	4	4	>sp|P01034|CYTC_HUMAN Cystatin-C OS=Homo sapiens GN=CST3 PE=1 SV=1	31.5	15.799	0	52.339
sp|P01036|CYTS_HUMAN;sp|P09228|CYTT_HUMAN	2;1	2;1	2;1	>sp|P01036|CYTS_HUMAN Cystatin-S OS=Homo sapiens GN=CST4 PE=1 SV=3;>sp|P09228|CYTT_HUMAN Cystatin-SA OS=Homo sapiens GN=CST2 PE=1 SV=1	15.6	16.214	0	11.781
sp|P01042|KNG1_HUMAN	33	33	33	>sp|P01042|KNG1_HUMAN Kininogen-1 OS=Homo sapiens GN=KNG1 PE=1 SV=2	41.6	71.957	0	323.31
sp|P01133|EGF_HUMAN	41	41	41	>sp|P01133|EGF_HUMAN Pro-epidermal growth factor OS=Homo sapiens GN=EGF PE=1 SV=2	37.2	133.99	0	323.31
sp|P01210|PENK_HUMAN	1	1	1	>sp|P01210|PENK_HUMAN Proenkephalin-A OS=Homo sapiens GN=PENK PE=1 SV=1	3.4	30.787	0.0026385	6.4868
sp|P01591|IGJ_HUMAN	7	7	7	>sp|P01591|IGJ_HUMAN Immunoglobulin J chain OS=Homo sapiens GN=IGJ PE=1 SV=4	42.1	18.098	0	56.401
sp|P01593|KV101_HUMAN	2	1	1	>sp|P01593|KV101_HUMAN Ig kappa chain V-I region AG OS=Homo sapiens PE=1 SV=1	26.9	11.992	0.003871	6.2486
sp|P01598|KV106_HUMAN;sp|P01596|KV104_HUMAN;sp|P01602|KV110_HUMAN	2;1;1	2;1;1	2;1;1	>sp|P01598|KV106_HUMAN Ig kappa chain V-I region EU OS=Homo sapiens PE=1 SV=1;>sp|P01596|KV104_HUMAN Ig kappa chain V-I region CAR OS=Homo sapiens PE=1 SV=1;>sp|P01602|KV110_HUMAN Ig heavy chain V-I region 5 (Fragment) OS=Homo sapiens GN=IGKV1-5 PE=4 SV=2	26.9	11.788	0	16.727
sp|P01609|KV117_HUMAN;sp|P80362|KV125_HUMAN;sp|P01610|KV118_HUMAN;sp|P01608|KV116_HUMAN;sp|P01607|KV115_HUMAN;sp|P01600|KV108_HUMAN;sp|P01599|KV107_HUMAN;sp|P01594|KV102_HUMAN	2;1;1;1;1;1;1;1	2;1;1;1;1;1;1;1	1;0;0;0;0;0;0;0	>sp|P01609|KV117_HUMAN Ig kappa chain V-I region Scw OS=Homo sapiens PE=1 SV=1;>sp|P80362|KV125_HUMAN Ig kappa chain V-I region WAT OS=Homo sapiens PE=1 SV=1;>sp|P01610|KV118_HUMAN Ig kappa chain V-I region WEA OS=Homo sapiens PE=1 SV=1;>sp|P01608|KV116_HU	27.8	11.764	0	38.538
sp|P01611|KV119_HUMAN	1	1	1	>sp|P01611|KV119_HUMAN Ig kappa chain V-I region Wes OS=Homo sapiens PE=1 SV=1	16.7	11.608	0	25.17
sp|P01612|KV120_HUMAN	1	1	1	>sp|P01612|KV120_HUMAN Ig kappa chain V-I region Mev OS=Homo sapiens PE=1 SV=1	16.5	11.87	0	18.504
sp|P01613|KV121_HUMAN	2	2	2	>sp|P01613|KV121_HUMAN Ig kappa chain V-I region Ni OS=Homo sapiens PE=1 SV=1	30.4	11.745	0	35.227
sp|P01616|KV203_HUMAN	1	1	1	>sp|P01616|KV203_HUMAN Ig kappa chain V-II region MIL OS=Homo sapiens PE=1 SV=1	21.4	10.825	0	13.852
sp|P01617|KV204_HUMAN;sp|P01614|KV201_HUMAN;sp|P06309|KV205_HUMAN	3;2;2	3;2;2	2;1;1	>sp|P01617|KV204_HUMAN Ig kappa chain V-II region TEW OS=Homo sapiens PE=1 SV=1;>sp|P01614|KV201_HUMAN Ig kappa chain V-II region Cum OS=Homo sapiens PE=1 SV=1;>sp|P06309|KV205_HUMAN Ig kappa chain V-II region GM607 (Fragment) OS=Homo sapiens PE=4 SV=1	38.9	12.059	0	57.81
sp|P01623|KV305_HUMAN;sp|P01620|KV302_HUMAN;sp|P04206|KV307_HUMAN;sp|P18136|KV313_HUMAN;sp|P18135|KV312_HUMAN	5;5;4;4;4	5;5;4;4;4	1;1;0;1;1	>sp|P01623|KV305_HUMAN Ig kappa chain V-III region WOL OS=Homo sapiens PE=1 SV=1;>sp|P01620|KV302_HUMAN Ig kappa chain V-III region SIE OS=Homo sapiens PE=1 SV=1;>sp|P04206|KV307_HUMAN Ig kappa chain V-III region GOL OS=Homo sapiens PE=1 SV=1;>sp|P18136|KV	45.9	11.746	0	111.49
sp|P01621|KV303_HUMAN	4	3	3	>sp|P01621|KV303_HUMAN Ig kappa chain V-III region NG9 (Fragment) OS=Homo sapiens PE=2 SV=1	32	10.729	0	18.24
sp|P01625|KV402_HUMAN;sp|P06312|KV401_HUMAN;sp|P06313|KV403_HUMAN;sp|P06314|KV404_HUMAN;sp|P83593|KV405_HUMAN	3;2;2;2;1	3;2;2;2;1	3;2;2;2;1	>sp|P01625|KV402_HUMAN Ig kappa chain V-IV region Len OS=Homo sapiens PE=1 SV=2;>sp|P06312|KV401_HUMAN Ig kappa chain V-IV region (Fragment) OS=Homo sapiens GN=IGKV4-1 PE=4 SV=1;>sp|P06313|KV403_HUMAN Ig kappa chain V-IV region JI OS=Homo sapiens PE=4 SV=1	31.6	12.64	0	42.551
sp|P04208|LV106_HUMAN;sp|P01700|LV102_HUMAN	1;1	1;1	1;1	>sp|P04208|LV106_HUMAN Ig lambda chain V-I region WAH OS=Homo sapiens PE=1 SV=1;>sp|P01700|LV102_HUMAN Ig lambda chain V-I region HA OS=Homo sapiens PE=1 SV=1	11.9	11.725	0.0013532	6.8321
sp|P01714|LV301_HUMAN	2	2	2	>sp|P01714|LV301_HUMAN Ig lambda chain V-III region SH OS=Homo sapiens PE=1 SV=1	25	11.392	0	13.428
sp|P01717|LV403_HUMAN	1	1	1	>sp|P01717|LV403_HUMAN Ig lambda chain V-IV region Hil OS=Homo sapiens PE=1 SV=1	17.8	11.517	0	9.2238
sp|P01764|HV303_HUMAN	2	1	1	>sp|P01764|HV303_HUMAN Ig heavy chain V-III region 23 OS=Homo sapiens GN=IGHV3-23 PE=1 SV=2	18.8	12.582	0	7.7382
sp|P01765|HV304_HUMAN;sp|P01779|HV318_HUMAN;sp|P01776|HV315_HUMAN;sp|P01774|HV313_HUMAN	3;1;1;1	3;1;1;1	2;1;1;1	>sp|P01765|HV304_HUMAN Ig heavy chain V-III region TIL OS=Homo sapiens PE=1 SV=1	33.9	11.612	0	37.45
sp|P01766|HV305_HUMAN;sp|P01763|HV302_HUMAN;sp|P01777|HV316_HUMAN	2;1;1	2;1;1	1;0;1	>sp|P01766|HV305_HUMAN Ig heavy chain V-III region BRO OS=Homo sapiens PE=1 SV=1;>sp|P01763|HV302_HUMAN Ig heavy chain V-III region WEA OS=Homo sapiens PE=1 SV=1;>sp|P01777|HV316_HUMAN Ig heavy chain V-III region TEI OS=Homo sapiens PE=1 SV=1	25	13.227	0	50.517
sp|P01767|HV306_HUMAN	2	1	1	>sp|P01767|HV306_HUMAN Ig heavy chain V-III region BUT OS=Homo sapiens PE=1 SV=1	26.1	11.906	0	7.8298
sp|P01772|HV311_HUMAN	1	1	1	>sp|P01772|HV311_HUMAN Ig heavy chain V-III region KOL OS=Homo sapiens PE=1 SV=1	8.7	13.718	0.0013459	6.752
sp|P01781|HV320_HUMAN	1	1	1	>sp|P01781|HV320_HUMAN Ig heavy chain V-III region GAL OS=Homo sapiens PE=1 SV=1	9.5	11.771	0	10.012
sp|P01833|PIGR_HUMAN	27	27	27	>sp|P01833|PIGR_HUMAN Polymeric immunoglobulin receptor OS=Homo sapiens GN=PIGR PE=1 SV=4	41.5	83.283	0	323.31
sp|P01834|IGKC_HUMAN	8	8	8	>sp|P01834|IGKC_HUMAN Ig kappa chain C region OS=Homo sapiens GN=IGKC PE=1 SV=1	85.8	11.609	0	246.4
sp|P01857|IGHG1_HUMAN	11	11	3	>sp|P01857|IGHG1_HUMAN Ig gamma-1 chain C region OS=Homo sapiens GN=IGHG1 PE=1 SV=1	46.4	36.105	0	280.97
sp|P01859|IGHG2_HUMAN	9	5	4	>sp|P01859|IGHG2_HUMAN Ig gamma-2 chain C region OS=Homo sapiens GN=IGHG2 PE=1 SV=2	44.2	35.9	0	197.55
sp|P01860|IGHG3_HUMAN	11	5	4	>sp|P01860|IGHG3_HUMAN Ig gamma-3 chain C region OS=Homo sapiens GN=IGHG3 PE=1 SV=2	41.4	41.287	0	49.437
sp|P01861|IGHG4_HUMAN	9	3	3	>sp|P01861|IGHG4_HUMAN Ig gamma-4 chain C region OS=Homo sapiens GN=IGHG4 PE=1 SV=1	36.7	35.94	0	32.579
sp|P01871|IGHM_HUMAN	11	11	6	>sp|P01871|IGHM_HUMAN Ig mu chain C region OS=Homo sapiens GN=IGHM PE=1 SV=3	27.9	49.306	0	144.13
sp|P01876|IGHA1_HUMAN	14	14	6	>sp|P01876|IGHA1_HUMAN Ig alpha-1 chain C region OS=Homo sapiens GN=IGHA1 PE=1 SV=2	56.4	37.654	0	249.89
sp|P01877|IGHA2_HUMAN	12	4	4	>sp|P01877|IGHA2_HUMAN Ig alpha-2 chain C region OS=Homo sapiens GN=IGHA2 PE=1 SV=3	56.8	36.526	0	104.38
sp|P30512|1A29_HUMAN;sp|P30459|1A74_HUMAN;sp|P30453|1A34_HUMAN;sp|P16190|1A33_HUMAN;sp|P16189|1A31_HUMAN;sp|P16188|1A30_HUMAN;sp|P10316|1A69_HUMAN;sp|P10314|1A32_HUMAN;sp|P01892|1A02_HUMAN;sp|P01891|1A68_HUMAN;sp|Q9TNN7|1C05_HUMAN;sp|Q29963|1C06_HUMAN;sp|Q29960|1C16_HUMAN;sp|Q07000|1C15_HUMAN;sp|P30508|1C12_HUMAN;sp|P30505|1C08_HUMAN;sp|P10321|1C07_HUMAN;sp|Q29940|1B59_HUMAN;sp|P30493|1B55_HUMAN;…	2;2;2;2;2;2;2;2;2;2;2;2;2;2;2;2;2;1;1;1;1;1;1;1;1;1;1;1;1;1;1;1;1;1;1;1;1;1;1;1;1;1;1;1;1	2;2;2;2;2;2;2;2;2;2;2;2;2;2;2;2;2;1;1;1;1;1;1;1;1;1;1;1;1;1;1;1;1;1;1;1;1;1;1;1;1;1;1;1;1	2;2;2;2;2;2;2;2;2;2;2;2;2;2;2;2;2;1;1;1;1;1;1;1;1;1;1;1;1;1;1;1;1;1;1;1;1;1;1;1;1;1;1;1;1	>sp|P30512|1A29_HUMAN HLA class I histocompatibility antigen, A-29 alpha chain OS=Homo sapiens GN=HLA-A PE=1 SV=2;>sp|P30459|1A74_HUMAN HLA class I histocompatibility antigen, A-74 alpha chain OS=Homo sapiens GN=HLA-A PE=1 SV=1;>sp|P30453|1A34_HUMAN HLA cl	9.9	40.862	0	13.409
sp|P02647|APOA1_HUMAN	15	15	15	>sp|P02647|APOA1_HUMAN Apolipoprotein A-I OS=Homo sapiens GN=APOA1 PE=1 SV=1	62.9	30.777	0	118.85
sp|P02649|APOE_HUMAN;CON__Q03247	21;3	21;3	21;3	>sp|P02649|APOE_HUMAN Apolipoprotein E OS=Homo sapiens GN=APOE PE=1 SV=1	64.7	36.154	0	227.64
sp|P02652|APOA2_HUMAN	1	1	1	>sp|P02652|APOA2_HUMAN Apolipoprotein A-II OS=Homo sapiens GN=APOA2 PE=1 SV=1	11	11.175	0.0026247	6.4009
sp|P02671|FIBA_HUMAN	12	12	12	>sp|P02671|FIBA_HUMAN Fibrinogen alpha chain OS=Homo sapiens GN=FGA PE=1 SV=2	16.6	94.972	0	184.35
sp|P02675|FIBB_HUMAN;CON__P02676	3;1	3;1	3;1	>sp|P02675|FIBB_HUMAN Fibrinogen beta chain OS=Homo sapiens GN=FGB PE=1 SV=2	7.1	55.928	0	16.846
sp|P02679|FIBG_HUMAN	4	4	4	>sp|P02679|FIBG_HUMAN Fibrinogen gamma chain OS=Homo sapiens GN=FGG PE=1 SV=3	15.2	51.511	0	25.096
sp|P02743|SAMP_HUMAN	4	4	4	>sp|P02743|SAMP_HUMAN Serum amyloid P-component OS=Homo sapiens GN=APCS PE=1 SV=2	14.8	25.387	0	29.752
sp|P02748|CO9_HUMAN;CON__Q3MHN2	6;2	6;2	6;2	>sp|P02748|CO9_HUMAN Complement component C9 OS=Homo sapiens GN=C9 PE=1 SV=2	14.7	63.173	0	36.067
sp|P02749|APOH_HUMAN;CON__P17690	11;1	11;1	11;1	>sp|P02749|APOH_HUMAN Beta-2-glycoprotein 1 OS=Homo sapiens GN=APOH PE=1 SV=3	45.5	38.298	0	174.83
sp|P02750|A2GL_HUMAN	8	8	8	>sp|P02750|A2GL_HUMAN Leucine-rich alpha-2-glycoprotein OS=Homo sapiens GN=LRG1 PE=1 SV=2	38.6	38.177	0	78.437
sp|P02751|FINC_HUMAN	28	28	28	>sp|P02751|FINC_HUMAN Fibronectin OS=Homo sapiens GN=FN1 PE=1 SV=4	16.3	262.62	0	238.45
sp|P02753|RET4_HUMAN	9	9	9	>sp|P02753|RET4_HUMAN Retinol-binding protein 4 OS=Homo sapiens GN=RBP4 PE=1 SV=3	56.7	23.01	0	104.62
sp|P02760|AMBP_HUMAN;CON__P00978	25;1	25;1	25;1	>sp|P02760|AMBP_HUMAN Protein AMBP OS=Homo sapiens GN=AMBP PE=1 SV=1	62.5	38.999	0	323.31
sp|P02763|A1AG1_HUMAN	8	8	7	>sp|P02763|A1AG1_HUMAN Alpha-1-acid glycoprotein 1 OS=Homo sapiens GN=ORM1 PE=1 SV=1	36.8	23.511	0	100.97
sp|P02765|FETUA_HUMAN;CON__P12763	9;2	9;2	9;2	>sp|P02765|FETUA_HUMAN Alpha-2-HS-glycoprotein OS=Homo sapiens GN=AHSG PE=1 SV=1	27.5	39.324	0	174.03
sp|P02766|TTHY_HUMAN	4	4	4	>sp|P02766|TTHY_HUMAN Transthyretin OS=Homo sapiens GN=TTR PE=1 SV=1	44.2	15.887	0	41.412
sp|P02774|VTDB_HUMAN;CON__Q3MHN5;CON__ENSEMBL:ENSBTAP00000018229	20;5;5	20;5;5	20;5;5	>sp|P02774|VTDB_HUMAN Vitamin D-binding protein OS=Homo sapiens GN=GC PE=1 SV=1	52.3	52.963	0	276.28
sp|P02787|TRFE_HUMAN;CON__Q2HJF0	45;1	45;1	44;0	>sp|P02787|TRFE_HUMAN Serotransferrin OS=Homo sapiens GN=TF PE=1 SV=3	63.5	77.063	0	323.31
sp|P02788|TRFL_HUMAN	32	32	31	>sp|P02788|TRFL_HUMAN Lactotransferrin OS=Homo sapiens GN=LTF PE=1 SV=6	55.4	78.181	0	323.31
sp|P02790|HEMO_HUMAN	20	20	20	>sp|P02790|HEMO_HUMAN Hemopexin OS=Homo sapiens GN=HPX PE=1 SV=2	54.1	51.676	0	268.18
sp|P03951|FA11_HUMAN	8	8	8	>sp|P03951|FA11_HUMAN Coagulation factor XI OS=Homo sapiens GN=F11 PE=1 SV=1	18.1	70.108	0	53.453
sp|P04004|VTNC_HUMAN;CON__Q3ZBS7	9;1	9;1	9;1	>sp|P04004|VTNC_HUMAN Vitronectin OS=Homo sapiens GN=VTN PE=1 SV=1	21.5	54.305	0	90.957
sp|P04066|FUCO_HUMAN	4	4	4	>sp|P04066|FUCO_HUMAN Tissue alpha-L-fucosidase OS=Homo sapiens GN=FUCA1 PE=1 SV=4	12.9	53.688	0	33.158
sp|P04075|ALDOA_HUMAN	5	5	5	>sp|P04075|ALDOA_HUMAN Fructose-bisphosphate aldolase A OS=Homo sapiens GN=ALDOA PE=1 SV=2	18.7	39.42	0	45.222
sp|P04156|PRIO_HUMAN	3	3	3	>sp|P04156|PRIO_HUMAN Major prion protein OS=Homo sapiens GN=PRNP PE=1 SV=1	12.6	27.661	0	32.442
sp|P04180|LCAT_HUMAN	7	7	7	>sp|P04180|LCAT_HUMAN Phosphatidylcholine-sterol acyltransferase OS=Homo sapiens GN=LCAT PE=1 SV=1	23	49.577	0	90.548
sp|P04196|HRG_HUMAN	5	5	5	>sp|P04196|HRG_HUMAN Histidine-rich glycoprotein OS=Homo sapiens GN=HRG PE=1 SV=1	11.2	59.578	0	38.216
sp|P04207|KV308_HUMAN;sp|P01605|KV113_HUMAN;sp|P01624|KV306_HUMAN;sp|P04434|KV310_HUMAN	2;1;1;1	2;1;1;1	2;1;1;1	>sp|P04207|KV308_HUMAN Ig kappa chain V-III region CLL OS=Homo sapiens PE=4 SV=2;>sp|P01605|KV113_HUMAN Ig kappa chain V-I region Lay OS=Homo sapiens PE=1 SV=1;>sp|P01624|KV306_HUMAN Ig kappa chain V-III region POM OS=Homo sapiens PE=1 SV=1;>sp|P04434|KV31	19.4	14.275	0	14.326
sp|P04209|LV211_HUMAN	1	1	1	>sp|P04209|LV211_HUMAN Ig lambda chain V-II region NIG-84 OS=Homo sapiens PE=1 SV=1	8	11.581	0.0039267	6.3626
sp|P04216|THY1_HUMAN	2	2	2	>sp|P04216|THY1_HUMAN Thy-1 membrane glycoprotein OS=Homo sapiens GN=THY1 PE=1 SV=2	18	17.935	0	24.185
sp|P04217|A1BG_HUMAN	12	12	12	>sp|P04217|A1BG_HUMAN Alpha-1B-glycoprotein OS=Homo sapiens GN=A1BG PE=1 SV=4	40.4	54.253	0	119.36
sp|P04220|MUCB_HUMAN	6	1	1	>sp|P04220|MUCB_HUMAN Ig mu heavy chain disease protein OS=Homo sapiens PE=1 SV=1	22.8	43.057	0	28.024
sp|P04233|HG2A_HUMAN	1	1	1	>sp|P04233|HG2A_HUMAN HLA class II histocompatibility antigen gamma chain OS=Homo sapiens GN=CD74 PE=1 SV=3	6.4	33.515	0	9.6092
sp|P04406|G3P_HUMAN	11	11	11	>sp|P04406|G3P_HUMAN Glyceraldehyde-3-phosphate dehydrogenase OS=Homo sapiens GN=GAPDH PE=1 SV=3	58.8	36.053	0	120
sp|P04430|KV122_HUMAN	1	1	1	>sp|P04430|KV122_HUMAN Ig kappa chain V-I region BAN OS=Homo sapiens PE=1 SV=1	16.7	11.84	0	9.2671
sp|P04433|KV309_HUMAN	1	1	1	>sp|P04433|KV309_HUMAN Ig kappa chain V-III region VG (Fragment) OS=Homo sapiens PE=1 SV=1	7.8	12.575	0.0038265	6.1551
sp|P04632|CPNS1_HUMAN	1	1	1	>sp|P04632|CPNS1_HUMAN Calpain small subunit 1 OS=Homo sapiens GN=CAPNS1 PE=1 SV=1	4.9	28.315	0.0013369	6.6466
sp|P04745|AMY1_HUMAN	29	6	6	>sp|P04745|AMY1_HUMAN Alpha-amylase 1 OS=Homo sapiens GN=AMY1A PE=1 SV=2	63.6	57.767	0	89.663
sp|P04746|AMYP_HUMAN	29	29	4	>sp|P04746|AMYP_HUMAN Pancreatic alpha-amylase OS=Homo sapiens GN=AMY2A PE=1 SV=2	63.6	57.706	0	323.31
sp|P63096|GNAI1_HUMAN;sp|P08754|GNAI3_HUMAN;sp|P04899|GNAI2_HUMAN;sp|P11488|GNAT1_HUMAN;sp|P19087|GNAT2_HUMAN;sp|P09471|GNAO_HUMAN;sp|A8MTJ3|GNAT3_HUMAN;sp|P38405|GNAL_HUMAN;sp|P63092|GNAS2_HUMAN;sp|Q5JWF2|GNAS1_HUMAN	3;3;3;1;1;1;1;1;1;1	3;3;3;1;1;1;1;1;1;1	3;3;3;1;1;1;1;1;1;1	>sp|P63096|GNAI1_HUMAN Guanine nucleotide-binding protein G(i) subunit alpha-1 OS=Homo sapiens GN=GNAI1 PE=1 SV=2;>sp|P08754|GNAI3_HUMAN Guanine nucleotide-binding protein G(k) subunit alpha OS=Homo sapiens GN=GNAI3 PE=1 SV=3;>sp|P04899|GNAI2_HUMAN Guanine	9.3	40.361	0	18.37
sp|Q99878|H2A1J_HUMAN;sp|Q96KK5|H2A1H_HUMAN;sp|Q71UI9|H2AV_HUMAN;sp|P0C0S5|H2AZ_HUMAN;sp|Q9BTM1|H2AJ_HUMAN;sp|Q16777|H2A2C_HUMAN;sp|Q93077|H2A1C_HUMAN;sp|Q7L7L0|H2A3_HUMAN;sp|Q6FI13|H2A2A_HUMAN;sp|P20671|H2A1D_HUMAN;sp|P0C0S8|H2A1_HUMAN;sp|P04908|H2A1B_HUMAN;sp|Q96QV6|H2A1A_HUMAN;sp|P16104|H2AX_HUMAN;sp|Q8IUE6|H2A2B_HUMAN	2;2;2;2;2;2;2;2;2;2;2;2;2;2;1	2;2;2;2;2;2;2;2;2;2;2;2;2;2;1	2;2;2;2;2;2;2;2;2;2;2;2;2;2;1	>sp|Q99878|H2A1J_HUMAN Histone H2A type 1-J OS=Homo sapiens GN=HIST1H2AJ PE=1 SV=3;>sp|Q96KK5|H2A1H_HUMAN Histone H2A type 1-H OS=Homo sapiens GN=HIST1H2AH PE=1 SV=3;>sp|Q71UI9|H2AV_HUMAN Histone H2A.V OS=Homo sapiens GN=H2AFV PE=1 SV=3;>sp|P0C0S5|H2AZ_HUM	12.5	13.936	0	12.112
sp|P05026|AT1B1_HUMAN	3	3	3	>sp|P05026|AT1B1_HUMAN Sodium/potassium-transporting ATPase subunit beta-1 OS=Homo sapiens GN=ATP1B1 PE=1 SV=1	10.9	35.061	0	16.826
sp|P05062|ALDOB_HUMAN	11	11	11	>sp|P05062|ALDOB_HUMAN Fructose-bisphosphate aldolase B OS=Homo sapiens GN=ALDOB PE=1 SV=2	45.9	39.473	0	98.453
sp|P05067|A4_HUMAN	13	13	12	>sp|P05067|A4_HUMAN Amyloid beta A4 protein OS=Homo sapiens GN=APP PE=1 SV=3	19.9	86.942	0	111.69
sp|P05090|APOD_HUMAN	11	11	11	>sp|P05090|APOD_HUMAN Apolipoprotein D OS=Homo sapiens GN=APOD PE=1 SV=1	41.3	21.275	0	225.32
sp|P05154|IPSP_HUMAN	19	19	19	>sp|P05154|IPSP_HUMAN Plasma serine protease inhibitor OS=Homo sapiens GN=SERPINA5 PE=1 SV=3	47.5	45.674	0	195.49
sp|P05155|IC1_HUMAN	12	12	12	>sp|P05155|IC1_HUMAN Plasma protease C1 inhibitor OS=Homo sapiens GN=SERPING1 PE=1 SV=2	23.6	55.154	0	141.3
sp|P05156|CFAI_HUMAN;CON__Q32PI4	21;1	21;1	21;1	>sp|P05156|CFAI_HUMAN Complement factor I OS=Homo sapiens GN=CFI PE=1 SV=2	40	65.75	0	208.35
sp|P05362|ICAM1_HUMAN	5	5	5	>sp|P05362|ICAM1_HUMAN Intercellular adhesion molecule 1 OS=Homo sapiens GN=ICAM1 PE=1 SV=2	13.9	57.825	0	34.418
sp|P05451|REG1A_HUMAN;sp|P48304|REG1B_HUMAN	7;2	7;2	7;2	>sp|P05451|REG1A_HUMAN Lithostathine-1-alpha OS=Homo sapiens GN=REG1A PE=1 SV=3	54.8	18.731	0	73.245
sp|P05452|TETN_HUMAN;CON__Q2KIS7	11;4	11;4	11;4	>sp|P05452|TETN_HUMAN Tetranectin OS=Homo sapiens GN=CLEC3B PE=1 SV=3	61.4	22.537	0	122.84
sp|P05543|THBG_HUMAN;CON__Q9TT36	13;2	13;2	13;2	>sp|P05543|THBG_HUMAN Thyroxine-binding globulin OS=Homo sapiens GN=SERPINA7 PE=1 SV=2	41	46.324	0	151.65
sp|P05546|HEP2_HUMAN	2	2	2	>sp|P05546|HEP2_HUMAN Heparin cofactor 2 OS=Homo sapiens GN=SERPIND1 PE=1 SV=3	4	57.07	0	10.564
sp|P05937|CALB1_HUMAN;sp|P22676|CALB2_HUMAN	12;1	12;1	12;1	>sp|P05937|CALB1_HUMAN Calbindin OS=Homo sapiens GN=CALB1 PE=1 SV=2	50.6	30.025	0	113.91
sp|P06280|AGAL_HUMAN	9	9	9	>sp|P06280|AGAL_HUMAN Alpha-galactosidase A OS=Homo sapiens GN=GLA PE=1 SV=1	28.9	48.766	0	72.615
sp|P06310|KV206_HUMAN	2	1	1	>sp|P06310|KV206_HUMAN Ig kappa chain V-II region RPMI 6410 OS=Homo sapiens PE=4 SV=1	15	14.707	0	16.12
sp|P06311|KV311_HUMAN	1	1	1	>sp|P06311|KV311_HUMAN Ig kappa chain V-III region IARC/BL41 OS=Homo sapiens PE=4 SV=1	12.5	14.07	0.0013793	7.2615
sp|P06454|PTMA_HUMAN	2	2	2	>sp|P06454|PTMA_HUMAN Prothymosin alpha OS=Homo sapiens GN=PTMA PE=1 SV=2	21.6	12.203	0	25.088
sp|P06702|S10A9_HUMAN	1	1	1	>sp|P06702|S10A9_HUMAN Protein S100-A9 OS=Homo sapiens GN=S100A9 PE=1 SV=1	13.2	13.242	0.0013755	7.1184
sp|P06703|S10A6_HUMAN	2	2	2	>sp|P06703|S10A6_HUMAN Protein S100-A6 OS=Homo sapiens GN=S100A6 PE=1 SV=1	16.7	10.18	0	12.034
sp|P06727|APOA4_HUMAN	7	7	7	>sp|P06727|APOA4_HUMAN Apolipoprotein A-IV OS=Homo sapiens GN=APOA4 PE=1 SV=3	21.5	45.398	0	43.263
sp|P06733|ENOA_HUMAN;sp|P13929|ENOB_HUMAN;sp|P09104|ENOG_HUMAN	16;2;2	16;2;2	16;2;2	>sp|P06733|ENOA_HUMAN Alpha-enolase OS=Homo sapiens GN=ENO1 PE=1 SV=2	51.8	47.168	0	125.48
sp|P06734|FCER2_HUMAN	2	2	2	>sp|P06734|FCER2_HUMAN Low affinity immunoglobulin epsilon Fc receptor OS=Homo sapiens GN=FCER2 PE=1 SV=1	10.6	36.468	0	19.463
sp|P06744|G6PI_HUMAN	2	2	2	>sp|P06744|G6PI_HUMAN Glucose-6-phosphate isomerase OS=Homo sapiens GN=GPI PE=1 SV=4	3.8	63.146	0	10.716
sp|P06858|LIPL_HUMAN	3	3	3	>sp|P06858|LIPL_HUMAN Lipoprotein lipase OS=Homo sapiens GN=LPL PE=1 SV=1	9.3	53.162	0	20.389
sp|P06865|HEXA_HUMAN	14	14	14	>sp|P06865|HEXA_HUMAN Beta-hexosaminidase subunit alpha OS=Homo sapiens GN=HEXA PE=1 SV=2	25.7	60.702	0	106.21
sp|P06870|KLK1_HUMAN	7	7	7	>sp|P06870|KLK1_HUMAN Kallikrein-1 OS=Homo sapiens GN=KLK1 PE=1 SV=2	30.9	28.889	0	82.186
sp|P07195|LDHB_HUMAN;sp|Q6ZMR3|LDH6A_HUMAN;sp|P07864|LDHC_HUMAN	12;1;1	12;1;1	11;0;0	>sp|P07195|LDHB_HUMAN L-lactate dehydrogenase B chain OS=Homo sapiens GN=LDHB PE=1 SV=2	37.7	36.638	0	96.67
sp|P07204|TRBM_HUMAN	3	3	3	>sp|P07204|TRBM_HUMAN Thrombomodulin OS=Homo sapiens GN=THBD PE=1 SV=2	11.8	60.329	0	26.912
sp|P07288|KLK3_HUMAN	12	12	11	>sp|P07288|KLK3_HUMAN Prostate-specific antigen OS=Homo sapiens GN=KLK3 PE=1 SV=2	62.1	28.741	0	198.23
sp|P07307|ASGR2_HUMAN	2	2	2	>sp|P07307|ASGR2_HUMAN Asialoglycoprotein receptor 2 OS=Homo sapiens GN=ASGR2 PE=1 SV=2	10	35.092	0	28.985
sp|P07339|CATD_HUMAN	15	15	15	>sp|P07339|CATD_HUMAN Cathepsin D OS=Homo sapiens GN=CTSD PE=1 SV=1	45.6	44.552	0	144.83
sp|P07355|ANXA2_HUMAN;sp|A6NMY6|AXA2L_HUMAN	9;8	9;8	9;8	>sp|P07355|ANXA2_HUMAN Annexin A2 OS=Homo sapiens GN=ANXA2 PE=1 SV=2;>sp|A6NMY6|AXA2L_HUMAN Putative annexin A2-like protein OS=Homo sapiens GN=ANXA2P2 PE=5 SV=2	31	38.604	0	58.168
sp|P07585|PGS2_HUMAN	1	1	1	>sp|P07585|PGS2_HUMAN Decorin OS=Homo sapiens GN=DCN PE=1 SV=1	3.6	39.746	0.0038511	6.196
sp|P07602|SAP_HUMAN	12	12	12	>sp|P07602|SAP_HUMAN Prosaposin OS=Homo sapiens GN=PSAP PE=1 SV=2	29	58.112	0	87.775
sp|P07686|HEXB_HUMAN	18	18	18	>sp|P07686|HEXB_HUMAN Beta-hexosaminidase subunit beta OS=Homo sapiens GN=HEXB PE=1 SV=3	37.8	63.111	0	147.46
sp|P07711|CATL1_HUMAN	5	5	5	>sp|P07711|CATL1_HUMAN Cathepsin L1 OS=Homo sapiens GN=CTSL PE=1 SV=2	14.1	37.564	0	47.705
sp|P07858|CATB_HUMAN	7	7	7	>sp|P07858|CATB_HUMAN Cathepsin B OS=Homo sapiens GN=CTSB PE=1 SV=3	23.9	37.821	0	78.836
sp|P07911|UROM_HUMAN	29	29	29	>sp|P07911|UROM_HUMAN Uromodulin OS=Homo sapiens GN=UMOD PE=1 SV=1	38.6	69.76	0	323.31
sp|P07942|LAMB1_HUMAN	2	2	2	>sp|P07942|LAMB1_HUMAN Laminin subunit beta-1 OS=Homo sapiens GN=LAMB1 PE=1 SV=2	2	198.04	0	12.144
sp|P07998|RNAS1_HUMAN	5	5	5	>sp|P07998|RNAS1_HUMAN Ribonuclease pancreatic OS=Homo sapiens GN=RNASE1 PE=1 SV=4	55.1	17.644	0	173.28
sp|P08123|CO1A2_HUMAN	5	5	5	>sp|P08123|CO1A2_HUMAN Collagen alpha-2(I) chain OS=Homo sapiens GN=COL1A2 PE=1 SV=7	7	129.31	0	42.9
sp|P08133|ANXA6_HUMAN	3	3	3	>sp|P08133|ANXA6_HUMAN Annexin A6 OS=Homo sapiens GN=ANXA6 PE=1 SV=3	7.1	75.872	0	17.395
sp|P08138|TNR16_HUMAN	3	3	3	>sp|P08138|TNR16_HUMAN Tumor necrosis factor receptor superfamily member 16 OS=Homo sapiens GN=NGFR PE=1 SV=1	9.4	45.183	0	40.368
sp|P08174|DAF_HUMAN	12	12	12	>sp|P08174|DAF_HUMAN Complement decay-accelerating factor OS=Homo sapiens GN=CD55 PE=1 SV=4	35.7	41.4	0	207.18
sp|P08185|CBG_HUMAN	9	9	9	>sp|P08185|CBG_HUMAN Corticosteroid-binding globulin OS=Homo sapiens GN=SERPINA6 PE=1 SV=1	29.9	45.14	0	113.66
sp|P08195|4F2_HUMAN	5	5	5	>sp|P08195|4F2_HUMAN 4F2 cell-surface antigen heavy chain OS=Homo sapiens GN=SLC3A2 PE=1 SV=3	11.3	67.993	0	40.14
sp|P08236|BGLR_HUMAN	2	2	2	>sp|P08236|BGLR_HUMAN Beta-glucuronidase OS=Homo sapiens GN=GUSB PE=1 SV=2	3.2	74.731	0	11.313
sp|P08238|HS90B_HUMAN	6	6	1	>sp|P08238|HS90B_HUMAN Heat shock protein HSP 90-beta OS=Homo sapiens GN=HSP90AB1 PE=1 SV=4	10.1	83.263	0	44.189
sp|P09210|GSTA2_HUMAN;sp|P08263|GSTA1_HUMAN;sp|Q16772|GSTA3_HUMAN;sp|Q7RTV2|GSTA5_HUMAN	4;4;3;2	4;4;3;2	4;4;3;2	>sp|P09210|GSTA2_HUMAN Glutathione S-transferase A2 OS=Homo sapiens GN=GSTA2 PE=1 SV=4;>sp|P08263|GSTA1_HUMAN Glutathione S-transferase A1 OS=Homo sapiens GN=GSTA1 PE=1 SV=3;>sp|Q16772|GSTA3_HUMAN Glutathione S-transferase A3 OS=Homo sapiens GN=GSTA3 PE=1	16.2	25.664	0	23.991
sp|P08294|SODE_HUMAN	8	8	8	>sp|P08294|SODE_HUMAN Extracellular superoxide dismutase [Cu-Zn] OS=Homo sapiens GN=SOD3 PE=1 SV=2	54.6	25.851	0	145.18
sp|P08473|NEP_HUMAN	22	22	22	>sp|P08473|NEP_HUMAN Neprilysin OS=Homo sapiens GN=MME PE=1 SV=2	38.5	85.513	0	217.73
sp|P08519|APOA_HUMAN	1	1	1	>sp|P08519|APOA_HUMAN Apolipoprotein(a) OS=Homo sapiens GN=LPA PE=1 SV=1	6.8	501.31	0	8.3882
sp|P08571|CD14_HUMAN	11	11	11	>sp|P08571|CD14_HUMAN Monocyte differentiation antigen CD14 OS=Homo sapiens GN=CD14 PE=1 SV=2	42.7	40.076	0	215.81
sp|P08572|CO4A2_HUMAN	5	5	5	>sp|P08572|CO4A2_HUMAN Collagen alpha-2(IV) chain OS=Homo sapiens GN=COL4A2 PE=1 SV=4	4.9	167.55	0	64.074
sp|P08582|TRFM_HUMAN	25	25	25	>sp|P08582|TRFM_HUMAN Melanotransferrin OS=Homo sapiens GN=MFI2 PE=1 SV=2	51.2	80.214	0	244.16
sp|P08603|CFAH_HUMAN	8	8	6	>sp|P08603|CFAH_HUMAN Complement factor H OS=Homo sapiens GN=CFH PE=1 SV=4	8.5	139.09	0	52.736
sp|P08637|FCG3A_HUMAN	7	7	4	>sp|P08637|FCG3A_HUMAN Low affinity immunoglobulin gamma Fc region receptor III-A OS=Homo sapiens GN=FCGR3A PE=1 SV=2	24.4	29.089	0	61.66
sp|P08697|A2AP_HUMAN	8	8	8	>sp|P08697|A2AP_HUMAN Alpha-2-antiplasmin OS=Homo sapiens GN=SERPINF2 PE=1 SV=3	25.9	54.565	0	63.638
sp|P08758|ANXA5_HUMAN	8	8	8	>sp|P08758|ANXA5_HUMAN Annexin A5 OS=Homo sapiens GN=ANXA5 PE=1 SV=2	31.6	35.936	0	56.239
sp|P08887|IL6RA_HUMAN	1	1	1	>sp|P08887|IL6RA_HUMAN Interleukin-6 receptor subunit alpha OS=Homo sapiens GN=IL6R PE=1 SV=1	4.7	51.547	0.0013605	6.9509
sp|P08962|CD63_HUMAN	1	1	1	>sp|P08962|CD63_HUMAN CD63 antigen OS=Homo sapiens GN=CD63 PE=1 SV=2	4.2	25.636	0	9.061
sp|P09211|GSTP1_HUMAN	6	6	6	>sp|P09211|GSTP1_HUMAN Glutathione S-transferase P OS=Homo sapiens GN=GSTP1 PE=1 SV=2	50.5	23.356	0	77.888
sp|P09237|MMP7_HUMAN	3	3	3	>sp|P09237|MMP7_HUMAN Matrilysin OS=Homo sapiens GN=MMP7 PE=1 SV=1	11.6	29.676	0	18.798
sp|P09467|F16P1_HUMAN	4	4	3	>sp|P09467|F16P1_HUMAN Fructose-1,6-bisphosphatase 1 OS=Homo sapiens GN=FBP1 PE=1 SV=5	18.3	36.842	0	27.836
sp|P09525|ANXA4_HUMAN	4	4	4	>sp|P09525|ANXA4_HUMAN Annexin A4 OS=Homo sapiens GN=ANXA4 PE=1 SV=4	21	35.882	0	30.236
sp|P09564|CD7_HUMAN	1	1	1	>sp|P09564|CD7_HUMAN T-cell antigen CD7 OS=Homo sapiens GN=CD7 PE=1 SV=1	9.6	25.409	0	42.251
sp|P09603|CSF1_HUMAN	10	10	10	>sp|P09603|CSF1_HUMAN Macrophage colony-stimulating factor 1 OS=Homo sapiens GN=CSF1 PE=1 SV=2	18.1	60.179	0	120.88
sp|P09619|PGFRB_HUMAN	7	7	7	>sp|P09619|PGFRB_HUMAN Platelet-derived growth factor receptor beta OS=Homo sapiens GN=PDGFRB PE=1 SV=1	7.3	123.97	0	52.746
sp|P09668|CATH_HUMAN	5	5	5	>sp|P09668|CATH_HUMAN Pro-cathepsin H OS=Homo sapiens GN=CTSH PE=1 SV=4	27.2	37.393	0	34.314
sp|P09960|LKHA4_HUMAN	1	1	1	>sp|P09960|LKHA4_HUMAN Leukotriene A-4 hydrolase OS=Homo sapiens GN=LTA4H PE=1 SV=2	2.8	69.284	0.0075	6.0251
sp|P0C0L4|CO4A_HUMAN;CON__P01030;CON__ENSEMBL:ENSBTAP00000007350	13;2;2	2;1;1	2;1;1	>sp|P0C0L4|CO4A_HUMAN Complement C4-A OS=Homo sapiens GN=C4A PE=1 SV=2	9.7	192.78	0	10.906
sp|P0C0L5|CO4B_HUMAN	14	14	3	>sp|P0C0L5|CO4B_HUMAN Complement C4-B OS=Homo sapiens GN=C4B PE=1 SV=2	11.4	192.75	0	150.75
sp|P0C7U0|ELFN1_HUMAN	3	3	3	>sp|P0C7U0|ELFN1_HUMAN Protein ELFN1 OS=Homo sapiens GN=ELFN1 PE=1 SV=2	5.7	90.476	0	20.675
sp|P0CG06|LAC3_HUMAN;sp|P0CG05|LAC2_HUMAN;sp|P0CF74|LAC6_HUMAN;sp|A0M8Q6|LAC7_HUMAN	5;5;3;2	2;2;1;1	2;2;1;1	>sp|P0CG06|LAC3_HUMAN Ig lambda-3 chain C regions OS=Homo sapiens GN=IGLC3 PE=1 SV=1;>sp|P0CG05|LAC2_HUMAN Ig lambda-2 chain C regions OS=Homo sapiens GN=IGLC2 PE=1 SV=1;>sp|P0CF74|LAC6_HUMAN Ig lambda-6 chain C region OS=Homo sapiens GN=IGLC6 PE=4 SV=1	63.2	11.237	0	25.924
sp|P62987|RL40_HUMAN;sp|P62979|RS27A_HUMAN;sp|P0CG47|UBB_HUMAN;sp|P0CG48|UBC_HUMAN	6;6;6;6	6;6;6;6	6;6;6;6	>sp|P62987|RL40_HUMAN Ubiquitin-60S ribosomal protein L40 OS=Homo sapiens GN=UBA52 PE=1 SV=2;>sp|P62979|RS27A_HUMAN Ubiquitin-40S ribosomal protein S27a OS=Homo sapiens GN=RPS27A PE=1 SV=2;>sp|P0CG47|UBB_HUMAN Polyubiquitin-B OS=Homo sapiens GN=UBB PE=1 SV	36.7	14.728	0	53.458
sp|P0DJD8|PEPA3_HUMAN;sp|P0DJD9|PEPA5_HUMAN;sp|P0DJD7|PEPA4_HUMAN	5;4;4	5;4;4	5;4;4	>sp|P0DJD8|PEPA3_HUMAN Pepsin A-3 OS=Homo sapiens GN=PGA3 PE=1 SV=1;>sp|P0DJD9|PEPA5_HUMAN Pepsin A-5 OS=Homo sapiens GN=PGA5 PE=1 SV=1;>sp|P0DJD7|PEPA4_HUMAN Pepsin A-4 OS=Homo sapiens GN=PGA4 PE=1 SV=1	10.8	41.976	0	32.706
sp|P0DMQ5|INAM2_HUMAN	3	3	3	>sp|P0DMQ5|INAM2_HUMAN Putative transmembrane protein INAFM2 OS=Homo sapiens GN=INAFM2 PE=2 SV=1	19	15.439	0	20.692
sp|P0DMV9|HS71B_HUMAN;sp|P0DMV8|HS71A_HUMAN;sp|P34931|HS71L_HUMAN	6;6;3	5;5;2	3;3;1	>sp|P0DMV9|HS71B_HUMAN Heat shock 70 kDa protein 1B OS=Homo sapiens GN=HSPA1B PE=1 SV=1;>sp|P0DMV8|HS71A_HUMAN Heat shock 70 kDa protein 1A OS=Homo sapiens GN=HSPA1A PE=1 SV=1;>sp|P34931|HS71L_HUMAN Heat shock 70 kDa protein 1-like OS=Homo sapiens GN=HSPA1	15.4	70.051	0	35.517
sp|P10153|RNAS2_HUMAN	6	6	6	>sp|P10153|RNAS2_HUMAN Non-secretory ribonuclease OS=Homo sapiens GN=RNASE2 PE=1 SV=2	23	18.354	0	69.84
sp|P10253|LYAG_HUMAN	36	36	36	>sp|P10253|LYAG_HUMAN Lysosomal alpha-glucosidase OS=Homo sapiens GN=GAA PE=1 SV=4	45.2	105.32	0	323.31
sp|P10451|OSTP_HUMAN;CON__P31096	15;1	15;1	15;1	>sp|P10451|OSTP_HUMAN Osteopontin OS=Homo sapiens GN=SPP1 PE=1 SV=1	58.6	35.422	0	323.31
sp|P10619|PPGB_HUMAN	8	8	8	>sp|P10619|PPGB_HUMAN Lysosomal protective protein OS=Homo sapiens GN=CTSA PE=1 SV=2	17.5	54.465	0	67.773
sp|P10643|CO7_HUMAN;CON__Q29RQ1	6;1	6;1	6;1	>sp|P10643|CO7_HUMAN Complement component C7 OS=Homo sapiens GN=C7 PE=1 SV=2	9	93.517	0	42.51
sp|P10645|CMGA_HUMAN	2	2	2	>sp|P10645|CMGA_HUMAN Chromogranin-A OS=Homo sapiens GN=CHGA PE=1 SV=7	6.1	50.688	0	32.938
sp|P10646|TFPI1_HUMAN	1	1	1	>sp|P10646|TFPI1_HUMAN Tissue factor pathway inhibitor OS=Homo sapiens GN=TFPI PE=1 SV=1	6.9	35.015	0.0013405	6.6603
sp|P10909|CLUS_HUMAN	18	18	18	>sp|P10909|CLUS_HUMAN Clusterin OS=Homo sapiens GN=CLU PE=1 SV=1	32.1	52.494	0	287.7
sp|P11021|GRP78_HUMAN	10	10	10	>sp|P11021|GRP78_HUMAN 78 kDa glucose-regulated protein OS=Homo sapiens GN=HSPA5 PE=1 SV=2	18.2	72.332	0	71.199
sp|P11047|LAMC1_HUMAN	7	7	7	>sp|P11047|LAMC1_HUMAN Laminin subunit gamma-1 OS=Homo sapiens GN=LAMC1 PE=1 SV=3	5.9	177.6	0	49.949
sp|P11117|PPAL_HUMAN	8	8	8	>sp|P11117|PPAL_HUMAN Lysosomal acid phosphatase OS=Homo sapiens GN=ACP2 PE=1 SV=3	22.5	48.344	0	77.871
sp|P11142|HSP7C_HUMAN;sp|P54652|HSP72_HUMAN	13;5	13;5	12;4	>sp|P11142|HSP7C_HUMAN Heat shock cognate 71 kDa protein OS=Homo sapiens GN=HSPA8 PE=1 SV=1	26.8	70.897	0	90.677
sp|P11279|LAMP1_HUMAN	5	5	5	>sp|P11279|LAMP1_HUMAN Lysosome-associated membrane glycoprotein 1 OS=Homo sapiens GN=LAMP1 PE=1 SV=3	12.2	44.882	0	46.091
sp|P11362|FGFR1_HUMAN	4	4	4	>sp|P11362|FGFR1_HUMAN Fibroblast growth factor receptor 1 OS=Homo sapiens GN=FGFR1 PE=1 SV=3	6.2	91.867	0	24.608
sp|P11597|CETP_HUMAN	2	2	2	>sp|P11597|CETP_HUMAN Cholesteryl ester transfer protein OS=Homo sapiens GN=CETP PE=1 SV=2	6.3	54.756	0	15.858
sp|P11717|MPRI_HUMAN	4	4	4	>sp|P11717|MPRI_HUMAN Cation-independent mannose-6-phosphate receptor OS=Homo sapiens GN=IGF2R PE=1 SV=3	2.1	274.37	0	24.84
sp|P11766|ADHX_HUMAN	1	1	1	>sp|P11766|ADHX_HUMAN Alcohol dehydrogenase class-3 OS=Homo sapiens GN=ADH5 PE=1 SV=4	5.9	39.724	0.0013569	6.8412
sp|P12109|CO6A1_HUMAN	33	33	33	>sp|P12109|CO6A1_HUMAN Collagen alpha-1(VI) chain OS=Homo sapiens GN=COL6A1 PE=1 SV=3	36.5	108.53	0	323.31
sp|P12111|CO6A3_HUMAN	8	8	8	>sp|P12111|CO6A3_HUMAN Collagen alpha-3(VI) chain OS=Homo sapiens GN=COL6A3 PE=1 SV=5	3.1	343.67	0	58.772
sp|P12259|FA5_HUMAN	2	2	2	>sp|P12259|FA5_HUMAN Coagulation factor V OS=Homo sapiens GN=F5 PE=1 SV=4	1	251.7	0	12.004
sp|P12273|PIP_HUMAN	7	7	7	>sp|P12273|PIP_HUMAN Prolactin-inducible protein OS=Homo sapiens GN=PIP PE=1 SV=1	58.9	16.572	0	76.769
sp|P12277|KCRB_HUMAN	5	5	5	>sp|P12277|KCRB_HUMAN Creatine kinase B-type OS=Homo sapiens GN=CKB PE=1 SV=1	21	42.644	0	34.904
sp|P12821|ACE_HUMAN	11	11	11	>sp|P12821|ACE_HUMAN Angiotensin-converting enzyme OS=Homo sapiens GN=ACE PE=1 SV=1	12.6	149.71	0	75.352
sp|P12830|CADH1_HUMAN;sp|P22223|CADH3_HUMAN	13;1	13;1	13;1	>sp|P12830|CADH1_HUMAN Cadherin-1 OS=Homo sapiens GN=CDH1 PE=1 SV=3	20.2	97.455	0	171.47
sp|P13284|GILT_HUMAN	1	1	1	>sp|P13284|GILT_HUMAN Gamma-interferon-inducible lysosomal thiol reductase OS=Homo sapiens GN=IFI30 PE=1 SV=3	10.4	27.963	0	17.664
sp|P13473|LAMP2_HUMAN	3	3	3	>sp|P13473|LAMP2_HUMAN Lysosome-associated membrane glycoprotein 2 OS=Homo sapiens GN=LAMP2 PE=1 SV=2	7.3	44.96	0	25.024
sp|P13489|RINI_HUMAN	2	2	2	>sp|P13489|RINI_HUMAN Ribonuclease inhibitor OS=Homo sapiens GN=RNH1 PE=1 SV=2	8	49.973	0	12.408
sp|P13591|NCAM1_HUMAN	5	5	5	>sp|P13591|NCAM1_HUMAN Neural cell adhesion molecule 1 OS=Homo sapiens GN=NCAM1 PE=1 SV=3	9	94.573	0	32.006
sp|P13598|ICAM2_HUMAN	3	3	3	>sp|P13598|ICAM2_HUMAN Intercellular adhesion molecule 2 OS=Homo sapiens GN=ICAM2 PE=1 SV=2	11.6	30.654	0	24.264
sp|P13611|CSPG2_HUMAN	3	3	3	>sp|P13611|CSPG2_HUMAN Versican core protein OS=Homo sapiens GN=VCAN PE=1 SV=3	0.9	372.82	0	19.021
sp|P13727|PRG2_HUMAN	5	5	5	>sp|P13727|PRG2_HUMAN Bone marrow proteoglycan OS=Homo sapiens GN=PRG2 PE=1 SV=2	23	25.205	0	33.5
sp|P13987|CD59_HUMAN	6	6	6	>sp|P13987|CD59_HUMAN CD59 glycoprotein OS=Homo sapiens GN=CD59 PE=1 SV=1	28.1	14.177	0	64.586
sp|P14151|LYAM1_HUMAN	1	1	1	>sp|P14151|LYAM1_HUMAN L-selectin OS=Homo sapiens GN=SELL PE=1 SV=2	4.8	42.187	0.0013263	6.5428
sp|P14384|CBPM_HUMAN	10	10	10	>sp|P14384|CBPM_HUMAN Carboxypeptidase M OS=Homo sapiens GN=CPM PE=1 SV=2	29.6	50.513	0	78.314
sp|P14543|NID1_HUMAN	15	15	15	>sp|P14543|NID1_HUMAN Nidogen-1 OS=Homo sapiens GN=NID1 PE=1 SV=3	24.9	136.38	0	199.82
sp|P14550|AK1A1_HUMAN	4	4	4	>sp|P14550|AK1A1_HUMAN Alcohol dehydrogenase [NADP(+)] OS=Homo sapiens GN=AKR1A1 PE=1 SV=3	15.4	36.573	0	26.391
sp|P14618|KPYM_HUMAN	6	6	6	>sp|P14618|KPYM_HUMAN Pyruvate kinase PKM OS=Homo sapiens GN=PKM PE=1 SV=4	18.1	57.936	0	39.731
sp|P14625|ENPL_HUMAN	2	1	1	>sp|P14625|ENPL_HUMAN Endoplasmin OS=Homo sapiens GN=HSP90B1 PE=1 SV=1	3.2	92.468	0	8.5361
sp|P15144|AMPN_HUMAN	41	41	41	>sp|P15144|AMPN_HUMAN Aminopeptidase N OS=Homo sapiens GN=ANPEP PE=1 SV=4	44.8	109.54	0	323.31
sp|P15151|PVR_HUMAN	7	7	7	>sp|P15151|PVR_HUMAN Poliovirus receptor OS=Homo sapiens GN=PVR PE=1 SV=2	17	45.302	0	89.362
sp|P15259|PGAM2_HUMAN;sp|Q8N0Y7|PGAM4_HUMAN;sp|P18669|PGAM1_HUMAN	2;2;2	2;2;2	2;2;2	>sp|P15259|PGAM2_HUMAN Phosphoglycerate mutase 2 OS=Homo sapiens GN=PGAM2 PE=1 SV=3;>sp|Q8N0Y7|PGAM4_HUMAN Probable phosphoglycerate mutase 4 OS=Homo sapiens GN=PGAM4 PE=3 SV=1;>sp|P18669|PGAM1_HUMAN Phosphoglycerate mutase 1 OS=Homo sapiens GN=PGAM1 PE=1	9.5	28.766	0	12.393
sp|P15289|ARSA_HUMAN	8	8	8	>sp|P15289|ARSA_HUMAN Arylsulfatase A OS=Homo sapiens GN=ARSA PE=1 SV=3	25.8	53.588	0	121.03
sp|P15291|B4GT1_HUMAN	6	6	6	>sp|P15291|B4GT1_HUMAN Beta-1,4-galactosyltransferase 1 OS=Homo sapiens GN=B4GALT1 PE=1 SV=5	25.4	43.92	0	90.284
sp|P15309|PPAP_HUMAN	20	20	20	>sp|P15309|PPAP_HUMAN Prostatic acid phosphatase OS=Homo sapiens GN=ACPP PE=1 SV=3	45.3	44.566	0	271.88
sp|P15311|EZRI_HUMAN	15	15	11	>sp|P15311|EZRI_HUMAN Ezrin OS=Homo sapiens GN=EZR PE=1 SV=4	24.7	69.412	0	102.79
sp|P15313|VATB1_HUMAN;sp|P21281|VATB2_HUMAN	2;1	2;1	2;1	>sp|P15313|VATB1_HUMAN V-type proton ATPase subunit B, kidney isoform OS=Homo sapiens GN=ATP6V1B1 PE=1 SV=3;>sp|P21281|VATB2_HUMAN V-type proton ATPase subunit B, brain isoform OS=Homo sapiens GN=ATP6V1B2 PE=1 SV=3	7.6	56.832	0	11.388
sp|P15328|FOLR1_HUMAN	8	8	8	>sp|P15328|FOLR1_HUMAN Folate receptor alpha OS=Homo sapiens GN=FOLR1 PE=1 SV=3	31.5	29.819	0	99.478
sp|P15586|GNS_HUMAN	13	13	13	>sp|P15586|GNS_HUMAN N-acetylglucosamine-6-sulfatase OS=Homo sapiens GN=GNS PE=1 SV=3	27.2	62.081	0	125.63
sp|P15848|ARSB_HUMAN	2	2	2	>sp|P15848|ARSB_HUMAN Arylsulfatase B OS=Homo sapiens GN=ARSB PE=1 SV=1	5.1	59.687	0	12.01
sp|P15941|MUC1_HUMAN	8	8	8	>sp|P15941|MUC1_HUMAN Mucin-1 OS=Homo sapiens GN=MUC1 PE=1 SV=3	6.5	122.1	0	154.87
sp|P16035|TIMP2_HUMAN	2	2	2	>sp|P16035|TIMP2_HUMAN Metalloproteinase inhibitor 2 OS=Homo sapiens GN=TIMP2 PE=1 SV=2	9.1	24.399	0	15.351
sp|P16070|CD44_HUMAN	4	4	4	>sp|P16070|CD44_HUMAN CD44 antigen OS=Homo sapiens GN=CD44 PE=1 SV=3	7.3	81.537	0	59.816
sp|P16112|PGCA_HUMAN	5	5	5	>sp|P16112|PGCA_HUMAN Aggrecan core protein OS=Homo sapiens GN=ACAN PE=1 SV=2	3.5	250.19	0	33.849
sp|P16234|PGFRA_HUMAN	1	1	1	>sp|P16234|PGFRA_HUMAN Platelet-derived growth factor receptor alpha OS=Homo sapiens GN=PDGFRA PE=1 SV=1	2.2	122.67	0	26.739
sp|P16278|BGAL_HUMAN	10	10	10	>sp|P16278|BGAL_HUMAN Beta-galactosidase OS=Homo sapiens GN=GLB1 PE=1 SV=2	19.6	76.074	0	104.8
sp|P16444|DPEP1_HUMAN	6	6	6	>sp|P16444|DPEP1_HUMAN Dipeptidase 1 OS=Homo sapiens GN=DPEP1 PE=1 SV=3	22.6	45.673	0	46.948
sp|P16870|CBPE_HUMAN	16	16	16	>sp|P16870|CBPE_HUMAN Carboxypeptidase E OS=Homo sapiens GN=CPE PE=1 SV=1	42	53.15	0	195.25
sp|P16930|FAAA_HUMAN	1	1	1	>sp|P16930|FAAA_HUMAN Fumarylacetoacetase OS=Homo sapiens GN=FAH PE=1 SV=2	2.9	46.374	0	9.0115
sp|P17050|NAGAB_HUMAN	4	4	4	>sp|P17050|NAGAB_HUMAN Alpha-N-acetylgalactosaminidase OS=Homo sapiens GN=NAGA PE=1 SV=2	13.9	46.564	0	34.533
sp|P48741|HSP77_HUMAN;sp|P17066|HSP76_HUMAN	4;4	1;1	1;1	>sp|P48741|HSP77_HUMAN Putative heat shock 70 kDa protein 7 OS=Homo sapiens GN=HSPA7 PE=5 SV=2;>sp|P17066|HSP76_HUMAN Heat shock 70 kDa protein 6 OS=Homo sapiens GN=HSPA6 PE=1 SV=2	14.2	40.244	0	8.0943
sp|P17174|AATC_HUMAN	2	2	2	>sp|P17174|AATC_HUMAN Aspartate aminotransferase, cytoplasmic OS=Homo sapiens GN=GOT1 PE=1 SV=3	8.5	46.247	0	17.925
sp|P17342|ANPRC_HUMAN	1	1	1	>sp|P17342|ANPRC_HUMAN Atrial natriuretic peptide receptor 3 OS=Homo sapiens GN=NPR3 PE=1 SV=2	2.4	59.807	0.0050697	6.1281
sp|P17900|SAP3_HUMAN	6	6	6	>sp|P17900|SAP3_HUMAN Ganglioside GM2 activator OS=Homo sapiens GN=GM2A PE=1 SV=4	29.5	20.838	0	44.051
sp|P17936|IBP3_HUMAN	2	2	2	>sp|P17936|IBP3_HUMAN Insulin-like growth factor-binding protein 3 OS=Homo sapiens GN=IGFBP3 PE=1 SV=2	6.2	31.674	0	11.396
sp|P18065|IBP2_HUMAN	5	5	5	>sp|P18065|IBP2_HUMAN Insulin-like growth factor-binding protein 2 OS=Homo sapiens GN=IGFBP2 PE=1 SV=2	22.5	34.814	0	41.906
sp|P18428|LBP_HUMAN	3	3	3	>sp|P18428|LBP_HUMAN Lipopolysaccharide-binding protein OS=Homo sapiens GN=LBP PE=1 SV=3	10	53.383	0	21.292
sp|P18827|SDC1_HUMAN	1	1	1	>sp|P18827|SDC1_HUMAN Syndecan-1 OS=Homo sapiens GN=SDC1 PE=1 SV=3	5.5	32.461	0	25.525
sp|P19021|AMD_HUMAN	4	4	4	>sp|P19021|AMD_HUMAN Peptidyl-glycine alpha-amidating monooxygenase OS=Homo sapiens GN=PAM PE=1 SV=2	3.9	108.33	0	22.63
sp|P19022|CADH2_HUMAN	14	14	14	>sp|P19022|CADH2_HUMAN Cadherin-2 OS=Homo sapiens GN=CDH2 PE=1 SV=4	22.7	99.808	0	194.44
sp|P19075|TSN8_HUMAN	1	1	1	>sp|P19075|TSN8_HUMAN Tetraspanin-8 OS=Homo sapiens GN=TSPAN8 PE=1 SV=1	4.2	26.044	0.0038412	6.1871
sp|P19256|LFA3_HUMAN	4	4	4	>sp|P19256|LFA3_HUMAN Lymphocyte function-associated antigen 3 OS=Homo sapiens GN=CD58 PE=1 SV=1	14.4	28.147	0	29.976
sp|P19320|VCAM1_HUMAN	4	4	4	>sp|P19320|VCAM1_HUMAN Vascular cell adhesion protein 1 OS=Homo sapiens GN=VCAM1 PE=1 SV=1	7.4	81.275	0	27.104
sp|P19440|GGT1_HUMAN;sp|A6NGU5|GGT3_HUMAN;sp|P36268|GGT2_HUMAN;sp|Q14390|GGTL2_HUMAN;sp|B5MD39|GGTL3_HUMAN	8;6;5;2;2	8;6;5;2;2	8;6;5;2;2	>sp|P19440|GGT1_HUMAN Gamma-glutamyltranspeptidase 1 OS=Homo sapiens GN=GGT1 PE=1 SV=2;>sp|A6NGU5|GGT3_HUMAN Putative gamma-glutamyltranspeptidase 3 OS=Homo sapiens GN=GGT3P PE=5 SV=2;>sp|P36268|GGT2_HUMAN Inactive gamma-glutamyltranspeptidase 2 OS=Homo sa	16.7	61.409	0	91.258
sp|P19652|A1AG2_HUMAN	6	5	5	>sp|P19652|A1AG2_HUMAN Alpha-1-acid glycoprotein 2 OS=Homo sapiens GN=ORM2 PE=1 SV=2	35.8	23.602	0	74.114
sp|P19801|AOC1_HUMAN	12	12	12	>sp|P19801|AOC1_HUMAN Amiloride-sensitive amine oxidase [copper-containing] OS=Homo sapiens GN=AOC1 PE=1 SV=4	21.3	85.377	0	84.683
sp|P19827|ITIH1_HUMAN	2	2	2	>sp|P19827|ITIH1_HUMAN Inter-alpha-trypsin inhibitor heavy chain H1 OS=Homo sapiens GN=ITIH1 PE=1 SV=3	3.8	101.39	0	18.739
sp|P19835|CEL_HUMAN	15	15	15	>sp|P19835|CEL_HUMAN Bile salt-activated lipase OS=Homo sapiens GN=CEL PE=1 SV=3	22.6	79.321	0	167.18
sp|P19961|AMY2B_HUMAN;CON__Q3MHH8	29;7	5;1	3;0	>sp|P19961|AMY2B_HUMAN Alpha-amylase 2B OS=Homo sapiens GN=AMY2B PE=1 SV=1	63.6	57.709	0	108.59
sp|P20073|ANXA7_HUMAN	2	2	2	>sp|P20073|ANXA7_HUMAN Annexin A7 OS=Homo sapiens GN=ANXA7 PE=1 SV=3	5.5	52.739	0	14.828
sp|P20138|CD33_HUMAN	1	1	1	>sp|P20138|CD33_HUMAN Myeloid cell surface antigen CD33 OS=Homo sapiens GN=CD33 PE=1 SV=2	5.5	39.825	0	13.769
sp|P20142|PEPC_HUMAN	1	1	1	>sp|P20142|PEPC_HUMAN Gastricsin OS=Homo sapiens GN=PGC PE=1 SV=1	3.1	42.425	0	8.2322
sp|P20151|KLK2_HUMAN	2	1	1	>sp|P20151|KLK2_HUMAN Kallikrein-2 OS=Homo sapiens GN=KLK2 PE=1 SV=1	10.3	28.671	0.0013351	6.619
sp|P20333|TNR1B_HUMAN	2	2	2	>sp|P20333|TNR1B_HUMAN Tumor necrosis factor receptor superfamily member 1B OS=Homo sapiens GN=TNFRSF1B PE=1 SV=3	6.1	48.291	0	17.637
sp|Q9NRW1|RAB6B_HUMAN;sp|P20340|RAB6A_HUMAN;sp|Q14964|RB39A_HUMAN	1;1;1	1;1;1	1;1;1	>sp|Q9NRW1|RAB6B_HUMAN Ras-related protein Rab-6B OS=Homo sapiens GN=RAB6B PE=1 SV=1;>sp|P20340|RAB6A_HUMAN Ras-related protein Rab-6A OS=Homo sapiens GN=RAB6A PE=1 SV=3;>sp|Q14964|RB39A_HUMAN Ras-related protein Rab-39A OS=Homo sapiens GN=RAB39A PE=1 SV=2	5.3	23.461	0	9.711
sp|P20711|DDC_HUMAN	3	3	3	>sp|P20711|DDC_HUMAN Aromatic-L-amino-acid decarboxylase OS=Homo sapiens GN=DDC PE=1 SV=2	9.8	53.926	0	17.702
sp|P21266|GSTM3_HUMAN	3	3	3	>sp|P21266|GSTM3_HUMAN Glutathione S-transferase Mu 3 OS=Homo sapiens GN=GSTM3 PE=1 SV=3	12.4	26.559	0	23.365
sp|P21695|GPDA_HUMAN	2	2	2	>sp|P21695|GPDA_HUMAN Glycerol-3-phosphate dehydrogenase [NAD(+)], cytoplasmic OS=Homo sapiens GN=GPD1 PE=1 SV=4	6.9	37.567	0	11.296
sp|P21802|FGFR2_HUMAN	3	3	3	>sp|P21802|FGFR2_HUMAN Fibroblast growth factor receptor 2 OS=Homo sapiens GN=FGFR2 PE=1 SV=1	3.8	92.024	0	18.998
sp|P21810|PGS1_HUMAN	10	10	10	>sp|P21810|PGS1_HUMAN Biglycan OS=Homo sapiens GN=BGN PE=1 SV=2	31.8	41.654	0	102.86
sp|P21926|CD9_HUMAN	5	5	5	>sp|P21926|CD9_HUMAN CD9 antigen OS=Homo sapiens GN=CD9 PE=1 SV=4	20.6	25.416	0	57.108
sp|P22105|TENX_HUMAN	6	6	6	>sp|P22105|TENX_HUMAN Tenascin-X OS=Homo sapiens GN=TNXB PE=1 SV=4	3.6	458.22	0	45.438
sp|P22304|IDS_HUMAN	1	1	1	>sp|P22304|IDS_HUMAN Iduronate 2-sulfatase OS=Homo sapiens GN=IDS PE=1 SV=1	2.7	61.872	0.0013423	6.6698
sp|P22352|GPX3_HUMAN	7	7	7	>sp|P22352|GPX3_HUMAN Glutathione peroxidase 3 OS=Homo sapiens GN=GPX3 PE=1 SV=2	34.5	25.552	0	51.399
sp|P22732|GTR5_HUMAN	6	6	6	>sp|P22732|GTR5_HUMAN Solute carrier family 2, facilitated glucose transporter member 5 OS=Homo sapiens GN=SLC2A5 PE=1 SV=1	10.8	54.973	0	42.654
sp|P22792|CPN2_HUMAN	8	8	8	>sp|P22792|CPN2_HUMAN Carboxypeptidase N subunit 2 OS=Homo sapiens GN=CPN2 PE=1 SV=3	18.9	60.556	0	82.431
sp|P22891|PROZ_HUMAN	13	13	13	>sp|P22891|PROZ_HUMAN Vitamin K-dependent protein Z OS=Homo sapiens GN=PROZ PE=1 SV=2	41	44.743	0	137.63
sp|P23083|HV103_HUMAN	1	1	1	>sp|P23083|HV103_HUMAN Ig heavy chain V-I region V35 OS=Homo sapiens PE=1 SV=1	10.3	13.009	0	9.0695
sp|P23142|FBLN1_HUMAN;CON__ENSEMBL:ENSBTAP00000016046	12;4	12;4	12;4	>sp|P23142|FBLN1_HUMAN Fibulin-1 OS=Homo sapiens GN=FBLN1 PE=1 SV=4	22.9	77.213	0	89.678
sp|P23284|PPIB_HUMAN	4	4	4	>sp|P23284|PPIB_HUMAN Peptidyl-prolyl cis-trans isomerase B OS=Homo sapiens GN=PPIB PE=1 SV=2	16.7	23.742	0	29.569
sp|P23470|PTPRG_HUMAN	10	10	10	>sp|P23470|PTPRG_HUMAN Receptor-type tyrosine-protein phosphatase gamma OS=Homo sapiens GN=PTPRG PE=1 SV=4	10.5	162	0	72.811
sp|P23528|COF1_HUMAN;sp|Q9Y281|COF2_HUMAN	2;1	2;1	2;1	>sp|P23528|COF1_HUMAN Cofilin-1 OS=Homo sapiens GN=CFL1 PE=1 SV=3;>sp|Q9Y281|COF2_HUMAN Cofilin-2 OS=Homo sapiens GN=CFL2 PE=1 SV=1	27.1	18.502	0	20.478
sp|P24298|ALAT1_HUMAN	1	1	1	>sp|P24298|ALAT1_HUMAN Alanine aminotransferase 1 OS=Homo sapiens GN=GPT PE=1 SV=3	2	54.636	0.0075567	6.0887
sp|P24394|IL4RA_HUMAN	1	1	1	>sp|P24394|IL4RA_HUMAN Interleukin-4 receptor subunit alpha OS=Homo sapiens GN=IL4R PE=1 SV=1	2.4	89.657	0	11.32
sp|P24592|IBP6_HUMAN	1	1	1	>sp|P24592|IBP6_HUMAN Insulin-like growth factor-binding protein 6 OS=Homo sapiens GN=IGFBP6 PE=1 SV=1	6.2	25.322	0	19.29
sp|P24593|IBP5_HUMAN	2	2	2	>sp|P24593|IBP5_HUMAN Insulin-like growth factor-binding protein 5 OS=Homo sapiens GN=IGFBP5 PE=1 SV=1	6.6	30.57	0	12.73
sp|P24821|TENA_HUMAN	1	1	1	>sp|P24821|TENA_HUMAN Tenascin OS=Homo sapiens GN=TNC PE=1 SV=3	1.1	240.85	0	9.9571
sp|P24855|DNAS1_HUMAN	7	7	7	>sp|P24855|DNAS1_HUMAN Deoxyribonuclease-1 OS=Homo sapiens GN=DNASE1 PE=1 SV=1	35.5	31.433	0	101.89
sp|P25025|CXCR2_HUMAN	1	1	1	>sp|P25025|CXCR2_HUMAN C-X-C chemokine receptor type 2 OS=Homo sapiens GN=CXCR2 PE=1 SV=2	4.4	40.759	0	7.4892
sp|P25311|ZA2G_HUMAN	27	27	27	>sp|P25311|ZA2G_HUMAN Zinc-alpha-2-glycoprotein OS=Homo sapiens GN=AZGP1 PE=1 SV=2	61.1	34.258	0	323.31
sp|P25325|THTM_HUMAN	5	5	5	>sp|P25325|THTM_HUMAN 3-mercaptopyruvate sulfurtransferase OS=Homo sapiens GN=MPST PE=1 SV=3	24.9	33.178	0	39.274
sp|P25815|S100P_HUMAN	1	1	1	>sp|P25815|S100P_HUMAN Protein S100-P OS=Homo sapiens GN=S100P PE=1 SV=2	13.7	10.4	0	9.66
sp|P25940|CO5A3_HUMAN	3	3	3	>sp|P25940|CO5A3_HUMAN Collagen alpha-3(V) chain OS=Homo sapiens GN=COL5A3 PE=1 SV=3	3.6	172.12	0	63.601
sp|P26038|MOES_HUMAN	10	7	7	>sp|P26038|MOES_HUMAN Moesin OS=Homo sapiens GN=MSN PE=1 SV=3	16.6	67.819	0	43.082
sp|P26842|CD27_HUMAN	3	3	3	>sp|P26842|CD27_HUMAN CD27 antigen OS=Homo sapiens GN=CD27 PE=1 SV=2	19.2	29.137	0	31.251
sp|P26992|CNTFR_HUMAN	6	6	6	>sp|P26992|CNTFR_HUMAN Ciliary neurotrophic factor receptor subunit alpha OS=Homo sapiens GN=CNTFR PE=1 SV=2	28	40.633	0	92.726
sp|P27105|STOM_HUMAN	5	5	5	>sp|P27105|STOM_HUMAN Erythrocyte band 7 integral membrane protein OS=Homo sapiens GN=STOM PE=1 SV=3	22.6	31.73	0	35.791
sp|P27487|DPP4_HUMAN	21	21	21	>sp|P27487|DPP4_HUMAN Dipeptidyl peptidase 4 OS=Homo sapiens GN=DPP4 PE=1 SV=2	29.8	88.278	0	164.82
sp|P27930|IL1R2_HUMAN	3	3	3	>sp|P27930|IL1R2_HUMAN Interleukin-1 receptor type 2 OS=Homo sapiens GN=IL1R2 PE=1 SV=1	8.5	45.421	0	19.216
sp|P28799|GRN_HUMAN	2	2	2	>sp|P28799|GRN_HUMAN Granulins OS=Homo sapiens GN=GRN PE=1 SV=2	5.2	63.544	0	16.039
sp|P29323|EPHB2_HUMAN	3	3	3	>sp|P29323|EPHB2_HUMAN Ephrin type-B receptor 2 OS=Homo sapiens GN=EPHB2 PE=1 SV=5	4.4	117.49	0	19.333
sp|P29622|KAIN_HUMAN	11	11	11	>sp|P29622|KAIN_HUMAN Kallistatin OS=Homo sapiens GN=SERPINA4 PE=1 SV=3	35.1	48.541	0	96.122
sp|P29972|AQP1_HUMAN	1	1	1	>sp|P29972|AQP1_HUMAN Aquaporin-1 OS=Homo sapiens GN=AQP1 PE=1 SV=3	7.4	28.526	0	28.064
sp|P30041|PRDX6_HUMAN	6	6	6	>sp|P30041|PRDX6_HUMAN Peroxiredoxin-6 OS=Homo sapiens GN=PRDX6 PE=1 SV=3	44.6	25.035	0	47.336
sp|P30086|PEBP1_HUMAN	10	10	10	>sp|P30086|PEBP1_HUMAN Phosphatidylethanolamine-binding protein 1 OS=Homo sapiens GN=PEBP1 PE=1 SV=3	70.1	21.057	0	105.8
sp|P30530|UFO_HUMAN	6	6	6	>sp|P30530|UFO_HUMAN Tyrosine-protein kinase receptor UFO OS=Homo sapiens GN=AXL PE=1 SV=3	13.5	98.335	0	72.199
sp|Q5VSP4|LC1L1_HUMAN;sp|P31025|LCN1_HUMAN	1;1	1;1	1;1	>sp|Q5VSP4|LC1L1_HUMAN Putative lipocalin 1-like protein 1 OS=Homo sapiens GN=LCN1P1 PE=5 SV=1;>sp|P31025|LCN1_HUMAN Lipocalin-1 OS=Homo sapiens GN=LCN1 PE=1 SV=1	6.8	17.918	0.0075662	6.0896
sp|P31431|SDC4_HUMAN	4	4	4	>sp|P31431|SDC4_HUMAN Syndecan-4 OS=Homo sapiens GN=SDC4 PE=1 SV=2	25.3	21.641	0	31.264
sp|P31944|CASPE_HUMAN	1	1	1	>sp|P31944|CASPE_HUMAN Caspase-14 OS=Homo sapiens GN=CASP14 PE=1 SV=2	4.5	27.679	0.0038911	6.3082
sp|P31946|1433B_HUMAN	3	2	2	>sp|P31946|1433B_HUMAN 14-3-3 protein beta/alpha OS=Homo sapiens GN=YWHAB PE=1 SV=3	19.9	28.082	0	18.217
sp|P31949|S10AB_HUMAN	2	2	2	>sp|P31949|S10AB_HUMAN Protein S100-A11 OS=Homo sapiens GN=S100A11 PE=1 SV=2	24.8	11.74	0	12.471
sp|P31997|CEAM8_HUMAN	2	2	2	>sp|P31997|CEAM8_HUMAN Carcinoembryonic antigen-related cell adhesion molecule 8 OS=Homo sapiens GN=CEACAM8 PE=1 SV=2	9.7	38.153	0	11.171
sp|P32004|L1CAM_HUMAN	4	4	4	>sp|P32004|L1CAM_HUMAN Neural cell adhesion molecule L1 OS=Homo sapiens GN=L1CAM PE=1 SV=2	4.1	140	0	23.745
sp|P32119|PRDX2_HUMAN	4	3	3	>sp|P32119|PRDX2_HUMAN Peroxiredoxin-2 OS=Homo sapiens GN=PRDX2 PE=1 SV=5	19.7	21.892	0	20.084
sp|P33908|MA1A1_HUMAN	20	20	20	>sp|P33908|MA1A1_HUMAN Mannosyl-oligosaccharide 1,2-alpha-mannosidase IA OS=Homo sapiens GN=MAN1A1 PE=1 SV=3	34.3	72.968	0	176.02
sp|P34059|GALNS_HUMAN	8	8	8	>sp|P34059|GALNS_HUMAN N-acetylgalactosamine-6-sulfatase OS=Homo sapiens GN=GALNS PE=1 SV=1	16.9	58.025	0	56.738
sp|P34896|GLYC_HUMAN	1	1	1	>sp|P34896|GLYC_HUMAN Serine hydroxymethyltransferase, cytosolic OS=Homo sapiens GN=SHMT1 PE=1 SV=1	2.5	53.082	0	7.5994
sp|P35052|GPC1_HUMAN	9	9	9	>sp|P35052|GPC1_HUMAN Glypican-1 OS=Homo sapiens GN=GPC1 PE=1 SV=2	24.9	61.68	0	84.683
sp|P35241|RADI_HUMAN	6	2	2	>sp|P35241|RADI_HUMAN Radixin OS=Homo sapiens GN=RDX PE=1 SV=1	9.6	68.563	0	12.08
sp|P35443|TSP4_HUMAN	4	4	3	>sp|P35443|TSP4_HUMAN Thrombospondin-4 OS=Homo sapiens GN=THBS4 PE=1 SV=2	7.4	105.87	0	26.534
sp|P35555|FBN1_HUMAN	9	9	9	>sp|P35555|FBN1_HUMAN Fibrillin-1 OS=Homo sapiens GN=FBN1 PE=1 SV=3	3.6	312.24	0	71.861
sp|P35613|BASI_HUMAN	4	4	4	>sp|P35613|BASI_HUMAN Basigin OS=Homo sapiens GN=BSG PE=1 SV=2	14.8	42.2	0	29.971
sp|P35858|ALS_HUMAN	11	11	11	>sp|P35858|ALS_HUMAN Insulin-like growth factor-binding protein complex acid labile subunit OS=Homo sapiens GN=IGFALS PE=1 SV=1	23	66.034	0	78.977
sp|P36222|CH3L1_HUMAN	1	1	1	>sp|P36222|CH3L1_HUMAN Chitinase-3-like protein 1 OS=Homo sapiens GN=CHI3L1 PE=1 SV=2	2.9	42.625	0.0074813	6.0216
sp|P36543|VATE1_HUMAN	1	1	1	>sp|P36543|VATE1_HUMAN V-type proton ATPase subunit E 1 OS=Homo sapiens GN=ATP6V1E1 PE=1 SV=1	6.2	26.145	0	8.4618
sp|P36639|8ODP_HUMAN	2	2	2	>sp|P36639|8ODP_HUMAN 7,8-dihydro-8-oxoguanine triphosphatase OS=Homo sapiens GN=NUDT1 PE=1 SV=3	14.2	22.519	0	20.662
sp|P36896|ACV1B_HUMAN	2	2	2	>sp|P36896|ACV1B_HUMAN Activin receptor type-1B OS=Homo sapiens GN=ACVR1B PE=1 SV=1	6.1	56.806	0	11.92
sp|P36955|PEDF_HUMAN;CON__Q95121	9;2	9;2	9;2	>sp|P36955|PEDF_HUMAN Pigment epithelium-derived factor OS=Homo sapiens GN=SERPINF1 PE=1 SV=4	27.5	46.312	0	59.952
sp|P38571|LICH_HUMAN	1	1	1	>sp|P38571|LICH_HUMAN Lysosomal acid lipase/cholesteryl ester hydrolase OS=Homo sapiens GN=LIPA PE=1 SV=2	4	45.418	0.003881	6.2991
sp|P38606|VATA_HUMAN	3	3	3	>sp|P38606|VATA_HUMAN V-type proton ATPase catalytic subunit A OS=Homo sapiens GN=ATP6V1A PE=1 SV=2	6.5	68.303	0	21.109
sp|P39059|COFA1_HUMAN	7	7	7	>sp|P39059|COFA1_HUMAN Collagen alpha-1(XV) chain OS=Homo sapiens GN=COL15A1 PE=1 SV=2	7.6	141.72	0	79.537
sp|P39060|COIA1_HUMAN	12	12	12	>sp|P39060|COIA1_HUMAN Collagen alpha-1(XVIII) chain OS=Homo sapiens GN=COL18A1 PE=1 SV=5	11.1	178.19	0	170.33
sp|P40121|CAPG_HUMAN	3	3	3	>sp|P40121|CAPG_HUMAN Macrophage-capping protein OS=Homo sapiens GN=CAPG PE=1 SV=2	16.1	38.498	0	22.326
sp|P40189|IL6RB_HUMAN	7	7	7	>sp|P40189|IL6RB_HUMAN Interleukin-6 receptor subunit beta OS=Homo sapiens GN=IL6ST PE=1 SV=2	12	103.54	0	54.425
sp|P40197|GPV_HUMAN	1	1	1	>sp|P40197|GPV_HUMAN Platelet glycoprotein V OS=Homo sapiens GN=GP5 PE=1 SV=1	2.7	60.958	0	9.0664
sp|P40925|MDHC_HUMAN	5	5	5	>sp|P40925|MDHC_HUMAN Malate dehydrogenase, cytoplasmic OS=Homo sapiens GN=MDH1 PE=1 SV=4	18.3	36.426	0	33.46
sp|P41145|OPRK_HUMAN	1	1	1	>sp|P41145|OPRK_HUMAN Kappa-type opioid receptor OS=Homo sapiens GN=OPRK1 PE=1 SV=2	2.4	42.645	0.0013717	7.0931
sp|P41181|AQP2_HUMAN	2	2	2	>sp|P41181|AQP2_HUMAN Aquaporin-2 OS=Homo sapiens GN=AQP2 PE=1 SV=1	7.7	28.837	0	11.609
sp|P41217|OX2G_HUMAN	2	2	2	>sp|P41217|OX2G_HUMAN OX-2 membrane glycoprotein OS=Homo sapiens GN=CD200 PE=1 SV=4	9.4	31.264	0	15.786
sp|P41222|PTGDS_HUMAN	9	9	9	>sp|P41222|PTGDS_HUMAN Prostaglandin-H2 D-isomerase OS=Homo sapiens GN=PTGDS PE=1 SV=1	50.5	21.029	0	191.29
sp|P42785|PCP_HUMAN	14	14	14	>sp|P42785|PCP_HUMAN Lysosomal Pro-X carboxypeptidase OS=Homo sapiens GN=PRCP PE=1 SV=1	32.9	55.799	0	147.2
sp|P43121|MUC18_HUMAN	11	11	11	>sp|P43121|MUC18_HUMAN Cell surface glycoprotein MUC18 OS=Homo sapiens GN=MCAM PE=1 SV=2	26.6	71.607	0	99.746
sp|P43251|BTD_HUMAN	8	8	8	>sp|P43251|BTD_HUMAN Biotinidase OS=Homo sapiens GN=BTD PE=1 SV=2	18.8	61.132	0	141.3
sp|P43652|AFAM_HUMAN;CON__REFSEQ:XP_585019	9;1	9;1	9;1	>sp|P43652|AFAM_HUMAN Afamin OS=Homo sapiens GN=AFM PE=1 SV=1	19.4	69.068	0	58.54
sp|P45877|PPIC_HUMAN	1	1	1	>sp|P45877|PPIC_HUMAN Peptidyl-prolyl cis-trans isomerase C OS=Homo sapiens GN=PPIC PE=1 SV=1	6.1	22.763	0	8.8144
sp|Q9UBD3|XCL2_HUMAN;sp|P47992|XCL1_HUMAN	1;1	1;1	1;1	>sp|Q9UBD3|XCL2_HUMAN Cytokine SCM-1 beta OS=Homo sapiens GN=XCL2 PE=1 SV=1;>sp|P47992|XCL1_HUMAN Lymphotactin OS=Homo sapiens GN=XCL1 PE=1 SV=1	8.8	12.567	0.0050826	6.1432
sp|P48061|SDF1_HUMAN	3	3	3	>sp|P48061|SDF1_HUMAN Stromal cell-derived factor 1 OS=Homo sapiens GN=CXCL12 PE=1 SV=1	32.3	10.666	0	26.285
sp|P48551|INAR2_HUMAN	1	1	1	>sp|P48551|INAR2_HUMAN Interferon alpha/beta receptor 2 OS=Homo sapiens GN=IFNAR2 PE=1 SV=1	1.9	57.758	0.0013587	6.8439
sp|P48745|NOV_HUMAN	4	4	4	>sp|P48745|NOV_HUMAN Protein NOV homolog OS=Homo sapiens GN=NOV PE=1 SV=1	14	39.162	0	28.505
sp|P49221|TGM4_HUMAN	23	23	23	>sp|P49221|TGM4_HUMAN Protein-glutamine gamma-glutamyltransferase 4 OS=Homo sapiens GN=TGM4 PE=1 SV=2	46.9	77.144	0	215.09
sp|P49327|FAS_HUMAN	1	1	1	>sp|P49327|FAS_HUMAN Fatty acid synthase OS=Homo sapiens GN=FASN PE=1 SV=3	0.4	273.42	0.0039216	6.3596
sp|P50053|KHK_HUMAN	1	1	1	>sp|P50053|KHK_HUMAN Ketohexokinase OS=Homo sapiens GN=KHK PE=1 SV=2	8.7	32.523	0	7.387
sp|P50395|GDIB_HUMAN;sp|P31150|GDIA_HUMAN	6;3	6;3	6;3	>sp|P50395|GDIB_HUMAN Rab GDP dissociation inhibitor beta OS=Homo sapiens GN=GDI2 PE=1 SV=2;>sp|P31150|GDIA_HUMAN Rab GDP dissociation inhibitor alpha OS=Homo sapiens GN=GDI1 PE=1 SV=2	16	50.663	0	35.352
sp|P50440|GATM_HUMAN	2	2	2	>sp|P50440|GATM_HUMAN Glycine amidinotransferase, mitochondrial OS=Homo sapiens GN=GATM PE=1 SV=1	7.6	48.455	0	13.039
sp|P50895|BCAM_HUMAN	12	12	12	>sp|P50895|BCAM_HUMAN Basal cell adhesion molecule OS=Homo sapiens GN=BCAM PE=1 SV=2	24.2	67.404	0	106.55
sp|P50897|PPT1_HUMAN	2	2	2	>sp|P50897|PPT1_HUMAN Palmitoyl-protein thioesterase 1 OS=Homo sapiens GN=PPT1 PE=1 SV=1	10.5	34.193	0	14.506
sp|P50995|ANX11_HUMAN	10	10	10	>sp|P50995|ANX11_HUMAN Annexin A11 OS=Homo sapiens GN=ANXA11 PE=1 SV=1	25	54.389	0	76.732
sp|P51148|RAB5C_HUMAN;sp|P61020|RAB5B_HUMAN;sp|P20339|RAB5A_HUMAN	5;2;2	5;2;2	5;2;2	>sp|P51148|RAB5C_HUMAN Ras-related protein Rab-5C OS=Homo sapiens GN=RAB5C PE=1 SV=2	32.9	23.482	0	29.934
sp|P51149|RAB7A_HUMAN	1	1	1	>sp|P51149|RAB7A_HUMAN Ras-related protein Rab-7a OS=Homo sapiens GN=RAB7A PE=1 SV=1	5.3	23.489	0.007472	5.9971
sp|P51654|GPC3_HUMAN;REV__sp|Q96HE7|ERO1A_HUMAN	7;1	7;1	7;1	>sp|P51654|GPC3_HUMAN Glypican-3 OS=Homo sapiens GN=GPC3 PE=1 SV=1	13.6	65.562	0	53.014
sp|P51884|LUM_HUMAN;CON__Q05443	10;2	10;2	10;2	>sp|P51884|LUM_HUMAN Lumican OS=Homo sapiens GN=LUM PE=1 SV=2	33.4	38.429	0	99.891
sp|P53634|CATC_HUMAN	14	14	14	>sp|P53634|CATC_HUMAN Dipeptidyl peptidase 1 OS=Homo sapiens GN=CTSC PE=1 SV=2	39.1	51.853	0	120.46
sp|P53990|IST1_HUMAN	10	10	10	>sp|P53990|IST1_HUMAN IST1 homolog OS=Homo sapiens GN=IST1 PE=1 SV=1	32.7	39.75	0	78.304
sp|P54753|EPHB3_HUMAN;sp|P54762|EPHB1_HUMAN	8;1	8;1	8;1	>sp|P54753|EPHB3_HUMAN Ephrin type-B receptor 3 OS=Homo sapiens GN=EPHB3 PE=1 SV=2	11.3	110.33	0	57.015
sp|P54760|EPHB4_HUMAN	8	8	8	>sp|P54760|EPHB4_HUMAN Ephrin type-B receptor 4 OS=Homo sapiens GN=EPHB4 PE=1 SV=2	13.4	108.27	0	97.416
sp|P54802|ANAG_HUMAN	23	23	23	>sp|P54802|ANAG_HUMAN Alpha-N-acetylglucosaminidase OS=Homo sapiens GN=NAGLU PE=1 SV=2	39.7	82.265	0	255.29
sp|P54826|GAS1_HUMAN	3	3	3	>sp|P54826|GAS1_HUMAN Growth arrest-specific protein 1 OS=Homo sapiens GN=GAS1 PE=2 SV=2	18.6	35.693	0	17.467
sp|P55000|SLUR1_HUMAN	1	1	1	>sp|P55000|SLUR1_HUMAN Secreted Ly-6/uPAR-related protein 1 OS=Homo sapiens GN=SLURP1 PE=1 SV=2	13.6	11.186	0	14.832
sp|P55017|S12A3_HUMAN	8	8	8	>sp|P55017|S12A3_HUMAN Solute carrier family 12 member 3 OS=Homo sapiens GN=SLC12A3 PE=1 SV=3	11.7	113.14	0	74.599
sp|P55259|GP2_HUMAN	3	3	3	>sp|P55259|GP2_HUMAN Pancreatic secretory granule membrane major glycoprotein GP2 OS=Homo sapiens GN=GP2 PE=2 SV=3	6.9	59.48	0	25.916
sp|P55268|LAMB2_HUMAN	2	2	2	>sp|P55268|LAMB2_HUMAN Laminin subunit beta-2 OS=Homo sapiens GN=LAMB2 PE=1 SV=2	2.3	195.98	0	14.847
sp|P55285|CADH6_HUMAN;sp|Q9Y6N8|CAD10_HUMAN;sp|Q9ULB4|CADH9_HUMAN	6;1;1	6;1;1	6;1;1	>sp|P55285|CADH6_HUMAN Cadherin-6 OS=Homo sapiens GN=CDH6 PE=1 SV=1	10.3	88.308	0	35.832
sp|P55287|CAD11_HUMAN	6	6	6	>sp|P55287|CAD11_HUMAN Cadherin-11 OS=Homo sapiens GN=CDH11 PE=2 SV=2	13.6	87.964	0	38.323
sp|P55290|CAD13_HUMAN	11	11	11	>sp|P55290|CAD13_HUMAN Cadherin-13 OS=Homo sapiens GN=CDH13 PE=1 SV=1	23.1	78.286	0	146.47
sp|P55291|CAD15_HUMAN	15	15	15	>sp|P55291|CAD15_HUMAN Cadherin-15 OS=Homo sapiens GN=CDH15 PE=1 SV=1	25.1	88.915	0	138.93
sp|P55957|BID_HUMAN	2	2	2	>sp|P55957|BID_HUMAN BH3-interacting domain death agonist OS=Homo sapiens GN=BID PE=1 SV=1	13.3	21.994	0	13.344
sp|P56537|IF6_HUMAN	5	5	5	>sp|P56537|IF6_HUMAN Eukaryotic translation initiation factor 6 OS=Homo sapiens GN=EIF6 PE=1 SV=1	32.7	26.599	0	53.239
sp|P58499|FAM3B_HUMAN	7	7	7	>sp|P58499|FAM3B_HUMAN Protein FAM3B OS=Homo sapiens GN=FAM3B PE=1 SV=2	35.3	25.982	0	46.137
sp|P60033|CD81_HUMAN	3	3	3	>sp|P60033|CD81_HUMAN CD81 antigen OS=Homo sapiens GN=CD81 PE=1 SV=1	25	25.809	0	52.027
sp|P60174|TPIS_HUMAN	9	9	9	>sp|P60174|TPIS_HUMAN Triosephosphate isomerase OS=Homo sapiens GN=TPI1 PE=1 SV=3	52.1	30.791	0	77.036
sp|P60709|ACTB_HUMAN;sp|Q6S8J3|POTEE_HUMAN;sp|A5A3E0|POTEF_HUMAN;sp|Q562R1|ACTBL_HUMAN;sp|P0CG38|POTEI_HUMAN;sp|Q9BYX7|ACTBM_HUMAN;sp|P0CG39|POTEJ_HUMAN	22;8;6;5;5;3;3	1;0;0;0;0;0;0	1;0;0;0;0;0;0	>sp|P60709|ACTB_HUMAN Actin, cytoplasmic 1 OS=Homo sapiens GN=ACTB PE=1 SV=1	69.6	41.736	0	18.645
sp|P60953|CDC42_HUMAN;sp|P84095|RHOG_HUMAN;sp|P60763|RAC3_HUMAN;sp|P17081|RHOQ_HUMAN;sp|Q9H4E5|RHOJ_HUMAN	5;1;1;1;1	5;1;1;1;1	4;0;0;0;0	>sp|P60953|CDC42_HUMAN Cell division control protein 42 homolog OS=Homo sapiens GN=CDC42 PE=1 SV=2	36.6	21.258	0	32.743
sp|P61026|RAB10_HUMAN	2	2	1	>sp|P61026|RAB10_HUMAN Ras-related protein Rab-10 OS=Homo sapiens GN=RAB10 PE=1 SV=1	11	22.541	0	14.958
sp|P61106|RAB14_HUMAN	2	2	2	>sp|P61106|RAB14_HUMAN Ras-related protein Rab-14 OS=Homo sapiens GN=RAB14 PE=1 SV=4	11.6	23.897	0	11.233
sp|P84077|ARF1_HUMAN;sp|P61204|ARF3_HUMAN;sp|P84085|ARF5_HUMAN;sp|P18085|ARF4_HUMAN	6;6;4;3	6;6;4;3	6;6;4;3	>sp|P84077|ARF1_HUMAN ADP-ribosylation factor 1 OS=Homo sapiens GN=ARF1 PE=1 SV=2;>sp|P61204|ARF3_HUMAN ADP-ribosylation factor 3 OS=Homo sapiens GN=ARF3 PE=1 SV=2;>sp|P84085|ARF5_HUMAN ADP-ribosylation factor 5 OS=Homo sapiens GN=ARF5 PE=1 SV=2;>sp|P18085	47	20.697	0	38.13
sp|P62834|RAP1A_HUMAN;sp|P61224|RAP1B_HUMAN;sp|A6NIZ1|RP1BL_HUMAN	3;3;2	3;3;2	3;3;2	>sp|P62834|RAP1A_HUMAN Ras-related protein Rap-1A OS=Homo sapiens GN=RAP1A PE=1 SV=1;>sp|P61224|RAP1B_HUMAN Ras-related protein Rap-1b OS=Homo sapiens GN=RAP1B PE=1 SV=1;>sp|A6NIZ1|RP1BL_HUMAN Ras-related protein Rap-1b-like protein OS=Homo sapiens PE=2 SV	13.6	20.987	0	19.92
sp|P61586|RHOA_HUMAN;sp|P08134|RHOC_HUMAN;sp|P62745|RHOB_HUMAN	2;1;1	2;1;1	2;1;1	>sp|P61586|RHOA_HUMAN Transforming protein RhoA OS=Homo sapiens GN=RHOA PE=1 SV=1;>sp|P08134|RHOC_HUMAN Rho-related GTP-binding protein RhoC OS=Homo sapiens GN=RHOC PE=1 SV=1;>sp|P62745|RHOB_HUMAN Rho-related GTP-binding protein RhoB OS=Homo sapiens GN=RHO	15	21.768	0	12.203
sp|P61626|LYSC_HUMAN	3	3	3	>sp|P61626|LYSC_HUMAN Lysozyme C OS=Homo sapiens GN=LYZ PE=1 SV=1	19.6	16.537	0	18.713
sp|P61769|B2MG_HUMAN	4	4	4	>sp|P61769|B2MG_HUMAN Beta-2-microglobulin OS=Homo sapiens GN=B2M PE=1 SV=1	37.8	13.714	0	40.448
sp|P61916|NPC2_HUMAN	5	5	5	>sp|P61916|NPC2_HUMAN Epididymal secretory protein E1 OS=Homo sapiens GN=NPC2 PE=1 SV=1	43	16.57	0	46.775
sp|P61970|NTF2_HUMAN	4	4	4	>sp|P61970|NTF2_HUMAN Nuclear transport factor 2 OS=Homo sapiens GN=NUTF2 PE=1 SV=1	51.2	14.478	0	57.973
sp|P62158|CALM_HUMAN	7	7	7	>sp|P62158|CALM_HUMAN Calmodulin OS=Homo sapiens GN=CALM1 PE=1 SV=2	55.7	16.837	0	96.977
sp|P62258|1433E_HUMAN;sp|P27348|1433T_HUMAN;sp|Q04917|1433F_HUMAN;sp|P61981|1433G_HUMAN	9;1;1;1	9;1;1;1	8;0;0;0	>sp|P62258|1433E_HUMAN 14-3-3 protein epsilon OS=Homo sapiens GN=YWHAE PE=1 SV=1	39.2	29.174	0	69.019
sp|P62330|ARF6_HUMAN	1	1	1	>sp|P62330|ARF6_HUMAN ADP-ribosylation factor 6 OS=Homo sapiens GN=ARF6 PE=1 SV=2	6.3	20.082	0.0026455	6.491
sp|P62491|RB11A_HUMAN;sp|Q15907|RB11B_HUMAN	2;2	2;2	2;2	>sp|P62491|RB11A_HUMAN Ras-related protein Rab-11A OS=Homo sapiens GN=RAB11A PE=1 SV=3;>sp|Q15907|RB11B_HUMAN Ras-related protein Rab-11B OS=Homo sapiens GN=RAB11B PE=1 SV=4	12	24.393	0	14.997
sp|P62805|H4_HUMAN	4	4	4	>sp|P62805|H4_HUMAN Histone H4 OS=Homo sapiens GN=HIST1H4A PE=1 SV=2	38.8	11.367	0	28.591
sp|Q9H0U4|RAB1B_HUMAN;sp|Q92928|RAB1C_HUMAN;sp|P62820|RAB1A_HUMAN;sp|P51153|RAB13_HUMAN;sp|Q92930|RAB8B_HUMAN;sp|P61006|RAB8A_HUMAN;sp|P59190|RAB15_HUMAN	2;2;2;1;1;1;1	1;1;1;0;0;0;0	1;1;1;0;0;0;0	>sp|Q9H0U4|RAB1B_HUMAN Ras-related protein Rab-1B OS=Homo sapiens GN=RAB1B PE=1 SV=1;>sp|Q92928|RAB1C_HUMAN Putative Ras-related protein Rab-1C OS=Homo sapiens GN=RAB1C PE=5 SV=2;>sp|P62820|RAB1A_HUMAN Ras-related protein Rab-1A OS=Homo sapiens GN=RAB1A PE	13.4	22.171	0.0013699	7.093
sp|P62873|GBB1_HUMAN	5	1	1	>sp|P62873|GBB1_HUMAN Guanine nucleotide-binding protein G(I)/G(S)/G(T) subunit beta-1 OS=Homo sapiens GN=GNB1 PE=1 SV=3	19.7	37.377	0.0086849	5.9787
sp|P62879|GBB2_HUMAN;sp|Q9HAV0|GBB4_HUMAN;sp|P16520|GBB3_HUMAN	6;3;1	6;3;1	2;1;0	>sp|P62879|GBB2_HUMAN Guanine nucleotide-binding protein G(I)/G(S)/G(T) subunit beta-2 OS=Homo sapiens GN=GNB2 PE=1 SV=3;>sp|Q9HAV0|GBB4_HUMAN Guanine nucleotide-binding protein subunit beta-4 OS=Homo sapiens GN=GNB4 PE=1 SV=3	23.8	37.331	0	46.643
sp|P62937|PPIA_HUMAN;sp|Q9Y536|PAL4A_HUMAN;sp|F5H284|PAL4D_HUMAN	4;1;1	4;1;1	4;1;1	>sp|P62937|PPIA_HUMAN Peptidyl-prolyl cis-trans isomerase A OS=Homo sapiens GN=PPIA PE=1 SV=2	31.5	18.012	0	27.615
sp|P63000|RAC1_HUMAN;sp|P15153|RAC2_HUMAN	3;2	2;1	2;1	>sp|P63000|RAC1_HUMAN Ras-related C3 botulinum toxin substrate 1 OS=Homo sapiens GN=RAC1 PE=1 SV=1;>sp|P15153|RAC2_HUMAN Ras-related C3 botulinum toxin substrate 2 OS=Homo sapiens GN=RAC2 PE=1 SV=1	19.3	21.45	0	12.823
sp|P63104|1433Z_HUMAN	8	7	7	>sp|P63104|1433Z_HUMAN 14-3-3 protein zeta/delta OS=Homo sapiens GN=YWHAZ PE=1 SV=1	39.6	27.745	0	56.029
sp|P63261|ACTG_HUMAN	22	22	1	>sp|P63261|ACTG_HUMAN Actin, cytoplasmic 2 OS=Homo sapiens GN=ACTG1 PE=1 SV=1	69.6	41.792	0	275.93
sp|P68133|ACTS_HUMAN;sp|P68032|ACTC_HUMAN;sp|P63267|ACTH_HUMAN;sp|P62736|ACTA_HUMAN	13;13;12;12	1;1;1;1	1;1;1;1	>sp|P68133|ACTS_HUMAN Actin, alpha skeletal muscle OS=Homo sapiens GN=ACTA1 PE=1 SV=1;>sp|P68032|ACTC_HUMAN Actin, alpha cardiac muscle 1 OS=Homo sapiens GN=ACTC1 PE=1 SV=1;>sp|P63267|ACTH_HUMAN Actin, gamma-enteric smooth muscle OS=Homo sapiens GN=ACTG2 P	30.2	42.051	0	12.705
sp|Q5VTE0|EF1A3_HUMAN;sp|P68104|EF1A1_HUMAN;sp|Q05639|EF1A2_HUMAN	4;4;2	4;4;2	4;4;2	>sp|Q5VTE0|EF1A3_HUMAN Putative elongation factor 1-alpha-like 3 OS=Homo sapiens GN=EEF1A1P5 PE=5 SV=1;>sp|P68104|EF1A1_HUMAN Elongation factor 1-alpha 1 OS=Homo sapiens GN=EEF1A1 PE=1 SV=1;>sp|Q05639|EF1A2_HUMAN Elongation factor 1-alpha 2 OS=Homo sapiens	11.7	50.184	0	29.014
sp|Q9BQE3|TBA1C_HUMAN;sp|Q6PEY2|TBA3E_HUMAN;sp|Q13748|TBA3C_HUMAN;sp|Q71U36|TBA1A_HUMAN;sp|P68363|TBA1B_HUMAN;sp|P68366|TBA4A_HUMAN;sp|Q9NY65|TBA8_HUMAN	4;4;4;4;4;2;2	4;4;4;4;4;2;2	4;4;4;4;4;2;2	>sp|Q9BQE3|TBA1C_HUMAN Tubulin alpha-1C chain OS=Homo sapiens GN=TUBA1C PE=1 SV=1;>sp|Q6PEY2|TBA3E_HUMAN Tubulin alpha-3E chain OS=Homo sapiens GN=TUBA3E PE=1 SV=2;>sp|Q13748|TBA3C_HUMAN Tubulin alpha-3C/D chain OS=Homo sapiens GN=TUBA3C PE=1 SV=3;>sp|Q71U	13.8	49.895	0	24.142
sp|P68371|TBB4B_HUMAN;sp|P07437|TBB5_HUMAN;sp|Q9BVA1|TBB2B_HUMAN;sp|Q13885|TBB2A_HUMAN;sp|P04350|TBB4A_HUMAN;sp|Q13509|TBB3_HUMAN	3;2;2;2;1;1	3;2;2;2;1;1	3;2;2;2;1;1	>sp|P68371|TBB4B_HUMAN Tubulin beta-4B chain OS=Homo sapiens GN=TUBB4B PE=1 SV=1;>sp|P07437|TBB5_HUMAN Tubulin beta chain OS=Homo sapiens GN=TUBB PE=1 SV=2;>sp|Q9BVA1|TBB2B_HUMAN Tubulin beta-2B chain OS=Homo sapiens GN=TUBB2B PE=1 SV=1;>sp|Q13885|TBB2A_HU	12.4	49.83	0	19.101
sp|Q6NXT2|H3C_HUMAN;sp|Q71DI3|H32_HUMAN;sp|Q16695|H31T_HUMAN;sp|P84243|H33_HUMAN;sp|P68431|H31_HUMAN	2;2;2;2;2	2;2;2;2;2	2;2;2;2;2	>sp|Q6NXT2|H3C_HUMAN Histone H3.3C OS=Homo sapiens GN=H3F3C PE=1 SV=3;>sp|Q71DI3|H32_HUMAN Histone H3.2 OS=Homo sapiens GN=HIST2H3A PE=1 SV=3;>sp|Q16695|H31T_HUMAN Histone H3.1t OS=Homo sapiens GN=HIST3H3 PE=1 SV=3;>sp|P84243|H33_HUMAN Histone H3.3 OS=Homo	11.9	15.214	0	11.027
sp|P68871|HBB_HUMAN;sp|P02042|HBD_HUMAN	8;3	8;3	8;3	>sp|P68871|HBB_HUMAN Hemoglobin subunit beta OS=Homo sapiens GN=HBB PE=1 SV=2	71.4	15.998	0	85.926
sp|P69905|HBA_HUMAN;CON__P01966	7;3	7;3	7;3	>sp|P69905|HBA_HUMAN Hemoglobin subunit alpha OS=Homo sapiens GN=HBA1 PE=1 SV=2	63.4	15.257	0	78.774
sp|Q5TFQ8|SIRBL_HUMAN;sp|P78324|SHPS1_HUMAN	4;4	3;3	3;3	>sp|Q5TFQ8|SIRBL_HUMAN Signal-regulatory protein beta-1 isoform 3 OS=Homo sapiens GN=SIRPB1 PE=1 SV=1;>sp|P78324|SHPS1_HUMAN Tyrosine-protein phosphatase non-receptor type substrate 1 OS=Homo sapiens GN=SIRPA PE=1 SV=2	14.6	43.359	0	30.154
sp|P78380|OLR1_HUMAN	8	8	8	>sp|P78380|OLR1_HUMAN Oxidized low-density lipoprotein receptor 1 OS=Homo sapiens GN=OLR1 PE=1 SV=1	32.2	30.959	0	81.906
sp|P78423|X3CL1_HUMAN	1	1	1	>sp|P78423|X3CL1_HUMAN Fractalkine OS=Homo sapiens GN=CX3CL1 PE=1 SV=1	3.3	42.202	0	8.6867
sp|P80748|LV302_HUMAN	1	1	1	>sp|P80748|LV302_HUMAN Ig lambda chain V-III region LOI OS=Homo sapiens PE=1 SV=1	7.2	11.935	0.0039012	6.3166
sp|P81605|DCD_HUMAN	1	1	1	>sp|P81605|DCD_HUMAN Dermcidin OS=Homo sapiens GN=DCD PE=1 SV=2	10	11.284	0.0086957	5.9814
sp|P98095|FBLN2_HUMAN	1	1	1	>sp|P98095|FBLN2_HUMAN Fibulin-2 OS=Homo sapiens GN=FBLN2 PE=1 SV=2	2.2	126.57	0	42.665
sp|P98160|PGBM_HUMAN	38	38	38	>sp|P98160|PGBM_HUMAN Basement membrane-specific heparan sulfate proteoglycan core protein OS=Homo sapiens GN=HSPG2 PE=1 SV=4	10.3	468.83	0	323.31
sp|P98164|LRP2_HUMAN	91	91	91	>sp|P98164|LRP2_HUMAN Low-density lipoprotein receptor-related protein 2 OS=Homo sapiens GN=LRP2 PE=1 SV=3	23.2	521.95	0	323.31
sp|P98172|EFNB1_HUMAN	4	4	4	>sp|P98172|EFNB1_HUMAN Ephrin-B1 OS=Homo sapiens GN=EFNB1 PE=1 SV=1	19.7	38.006	0	45.787
sp|Q00796|DHSO_HUMAN	2	2	2	>sp|Q00796|DHSO_HUMAN Sorbitol dehydrogenase OS=Homo sapiens GN=SORD PE=1 SV=4	10.4	38.324	0	17.492
sp|Q01459|DIAC_HUMAN	10	10	10	>sp|Q01459|DIAC_HUMAN Di-N-acetylchitobiase OS=Homo sapiens GN=CTBS PE=1 SV=1	34.5	43.759	0	76.311
sp|Q01973|ROR1_HUMAN;sp|Q01974|ROR2_HUMAN	5;1	5;1	5;1	>sp|Q01973|ROR1_HUMAN Tyrosine-protein kinase transmembrane receptor ROR1 OS=Homo sapiens GN=ROR1 PE=1 SV=2	6.9	104.28	0	31.42
sp|Q02487|DSC2_HUMAN	12	12	12	>sp|Q02487|DSC2_HUMAN Desmocollin-2 OS=Homo sapiens GN=DSC2 PE=1 SV=1	20.2	99.961	0	119.73
sp|Q02747|GUC2A_HUMAN	2	2	2	>sp|Q02747|GUC2A_HUMAN Guanylin OS=Homo sapiens GN=GUCA2A PE=1 SV=2	33	12.388	0	11.851
sp|Q02763|TIE2_HUMAN	1	1	1	>sp|Q02763|TIE2_HUMAN Angiopoietin-1 receptor OS=Homo sapiens GN=TEK PE=1 SV=2	1	125.83	0.0026316	6.4363
sp|Q02818|NUCB1_HUMAN	12	12	12	>sp|Q02818|NUCB1_HUMAN Nucleobindin-1 OS=Homo sapiens GN=NUCB1 PE=1 SV=4	31.9	53.879	0	93.69
sp|Q03154|ACY1_HUMAN	14	14	14	>sp|Q03154|ACY1_HUMAN Aminoacylase-1 OS=Homo sapiens GN=ACY1 PE=1 SV=1	41.7	45.884	0	104.48
sp|Q03403|TFF2_HUMAN	4	4	4	>sp|Q03403|TFF2_HUMAN Trefoil factor 2 OS=Homo sapiens GN=TFF2 PE=1 SV=2	23.3	14.284	0	34.417
sp|Q03591|FHR1_HUMAN;sp|P36980|FHR2_HUMAN;sp|Q9BXR6|FHR5_HUMAN	4;1;1	2;1;1	2;1;1	>sp|Q03591|FHR1_HUMAN Complement factor H-related protein 1 OS=Homo sapiens GN=CFHR1 PE=1 SV=2	13.9	37.65	0	17.591
sp|Q04756|HGFA_HUMAN;CON__ENSEMBL:ENSBTAP00000023055	3;1	3;1	3;1	>sp|Q04756|HGFA_HUMAN Hepatocyte growth factor activator OS=Homo sapiens GN=HGFAC PE=1 SV=1	4.7	70.681	0	19.698
sp|Q04760|LGUL_HUMAN	2	2	2	>sp|Q04760|LGUL_HUMAN Lactoylglutathione lyase OS=Homo sapiens GN=GLO1 PE=1 SV=4	10.3	20.777	0	12.055
sp|Q06418|TYRO3_HUMAN	1	1	1	>sp|Q06418|TYRO3_HUMAN Tyrosine-protein kinase receptor TYRO3 OS=Homo sapiens GN=TYRO3 PE=1 SV=1	1.7	96.904	0	8.1026
sp|Q06481|APLP2_HUMAN	9	8	8	>sp|Q06481|APLP2_HUMAN Amyloid-like protein 2 OS=Homo sapiens GN=APLP2 PE=1 SV=2	14.7	86.955	0	53.211
sp|Q06830|PRDX1_HUMAN;sp|Q13162|PRDX4_HUMAN	9;1	9;1	8;1	>sp|Q06830|PRDX1_HUMAN Peroxiredoxin-1 OS=Homo sapiens GN=PRDX1 PE=1 SV=1	41.2	22.11	0	55.369
sp|Q07075|AMPE_HUMAN	11	11	11	>sp|Q07075|AMPE_HUMAN Glutamyl aminopeptidase OS=Homo sapiens GN=ENPEP PE=1 SV=3	12.5	109.24	0	70.641
sp|Q07507|DERM_HUMAN	5	5	5	>sp|Q07507|DERM_HUMAN Dermatopontin OS=Homo sapiens GN=DPT PE=1 SV=2	41.3	24.005	0	54.057
sp|Q08174|PCDH1_HUMAN	10	10	10	>sp|Q08174|PCDH1_HUMAN Protocadherin-1 OS=Homo sapiens GN=PCDH1 PE=1 SV=2	12.7	114.74	0	90.344
sp|Q08334|I10R2_HUMAN	3	3	3	>sp|Q08334|I10R2_HUMAN Interleukin-10 receptor subunit beta OS=Homo sapiens GN=IL10RB PE=1 SV=2	11.1	36.995	0	20.717
sp|Q08345|DDR1_HUMAN	7	7	7	>sp|Q08345|DDR1_HUMAN Epithelial discoidin domain-containing receptor 1 OS=Homo sapiens GN=DDR1 PE=1 SV=1	10.3	101.13	0	55.082
sp|Q08380|LG3BP_HUMAN	18	18	18	>sp|Q08380|LG3BP_HUMAN Galectin-3-binding protein OS=Homo sapiens GN=LGALS3BP PE=1 SV=1	41.5	65.33	0	292.91
sp|Q08629|TICN1_HUMAN;sp|Q9BQ16|TICN3_HUMAN	3;1	3;1	3;1	>sp|Q08629|TICN1_HUMAN Testican-1 OS=Homo sapiens GN=SPOCK1 PE=1 SV=1	7.5	49.124	0	17.085
sp|Q09328|MGT5A_HUMAN	2	2	2	>sp|Q09328|MGT5A_HUMAN Alpha-1,6-mannosylglycoprotein 6-beta-N-acetylglucosaminyltransferase A OS=Homo sapiens GN=MGAT5 PE=2 SV=1	2.8	84.542	0	13.565
sp|Q12794|HYAL1_HUMAN	4	4	4	>sp|Q12794|HYAL1_HUMAN Hyaluronidase-1 OS=Homo sapiens GN=HYAL1 PE=1 SV=2	17.7	48.368	0	64.27
sp|Q12805|FBLN3_HUMAN	17	17	17	>sp|Q12805|FBLN3_HUMAN EGF-containing fibulin-like extracellular matrix protein 1 OS=Homo sapiens GN=EFEMP1 PE=1 SV=2	45.6	54.64	0	201.59
sp|Q12841|FSTL1_HUMAN	4	4	4	>sp|Q12841|FSTL1_HUMAN Follistatin-related protein 1 OS=Homo sapiens GN=FSTL1 PE=1 SV=1	12.3	34.985	0	27.849
sp|Q12860|CNTN1_HUMAN	23	23	23	>sp|Q12860|CNTN1_HUMAN Contactin-1 OS=Homo sapiens GN=CNTN1 PE=1 SV=1	28.6	113.32	0	213.18
sp|Q12907|LMAN2_HUMAN	17	17	17	>sp|Q12907|LMAN2_HUMAN Vesicular integral-membrane protein VIP36 OS=Homo sapiens GN=LMAN2 PE=1 SV=1	52.8	40.228	0	296.39
sp|Q12913|PTPRJ_HUMAN	9	9	9	>sp|Q12913|PTPRJ_HUMAN Receptor-type tyrosine-protein phosphatase eta OS=Homo sapiens GN=PTPRJ PE=1 SV=3	10.2	145.94	0	91.89
sp|Q12929|EPS8_HUMAN	3	3	3	>sp|Q12929|EPS8_HUMAN Epidermal growth factor receptor kinase substrate 8 OS=Homo sapiens GN=EPS8 PE=1 SV=1	7.2	91.88	0	18.966
sp|Q13201|MMRN1_HUMAN	2	2	2	>sp|Q13201|MMRN1_HUMAN Multimerin-1 OS=Homo sapiens GN=MMRN1 PE=1 SV=3	1.6	138.11	0	14.503
sp|Q13228|SBP1_HUMAN	3	3	3	>sp|Q13228|SBP1_HUMAN Selenium-binding protein 1 OS=Homo sapiens GN=SELENBP1 PE=1 SV=2	9.7	52.39	0	23.892
sp|Q13332|PTPRS_HUMAN	6	6	6	>sp|Q13332|PTPRS_HUMAN Receptor-type tyrosine-protein phosphatase S OS=Homo sapiens GN=PTPRS PE=1 SV=3	6.2	217.04	0	51.485
sp|Q13421|MSLN_HUMAN	1	1	1	>sp|Q13421|MSLN_HUMAN Mesothelin OS=Homo sapiens GN=MSLN PE=1 SV=2	2.2	68.985	0.0013495	6.8149
sp|Q13443|ADAM9_HUMAN	1	1	1	>sp|Q13443|ADAM9_HUMAN Disintegrin and metalloproteinase domain-containing protein 9 OS=Homo sapiens GN=ADAM9 PE=1 SV=1	2	90.555	0.0074906	6.0225
sp|Q13477|MADCA_HUMAN	3	3	3	>sp|Q13477|MADCA_HUMAN Mucosal addressin cell adhesion molecule 1 OS=Homo sapiens GN=MADCAM1 PE=1 SV=2	15.4	40.155	0	31.402
sp|Q13510|ASAH1_HUMAN	13	13	13	>sp|Q13510|ASAH1_HUMAN Acid ceramidase OS=Homo sapiens GN=ASAH1 PE=1 SV=5	35.9	44.659	0	105.34
sp|Q13591|SEM5A_HUMAN	4	4	4	>sp|Q13591|SEM5A_HUMAN Semaphorin-5A OS=Homo sapiens GN=SEMA5A PE=1 SV=3	6.1	120.61	0	25.698
sp|Q13621|S12A1_HUMAN	7	7	7	>sp|Q13621|S12A1_HUMAN Solute carrier family 12 member 1 OS=Homo sapiens GN=SLC12A1 PE=1 SV=2	9	121.45	0	49.121
sp|Q13822|ENPP2_HUMAN	5	5	5	>sp|Q13822|ENPP2_HUMAN Ectonucleotide pyrophosphatase/phosphodiesterase family member 2 OS=Homo sapiens GN=ENPP2 PE=1 SV=3	8.1	98.993	0	29.194
sp|Q13873|BMPR2_HUMAN	1	1	1	>sp|Q13873|BMPR2_HUMAN Bone morphogenetic protein receptor type-2 OS=Homo sapiens GN=BMPR2 PE=1 SV=2	1.7	115.2	0	19.105
sp|Q14108|SCRB2_HUMAN	2	2	2	>sp|Q14108|SCRB2_HUMAN Lysosome membrane protein 2 OS=Homo sapiens GN=SCARB2 PE=1 SV=2	8.8	54.29	0	12.59
sp|Q14118|DAG1_HUMAN	4	4	4	>sp|Q14118|DAG1_HUMAN Dystroglycan OS=Homo sapiens GN=DAG1 PE=1 SV=2	7	97.44	0	37.436
sp|Q14126|DSG2_HUMAN	1	1	1	>sp|Q14126|DSG2_HUMAN Desmoglein-2 OS=Homo sapiens GN=DSG2 PE=1 SV=2	1.3	122.29	0	7.7747
sp|Q14314|FGL2_HUMAN	8	8	8	>sp|Q14314|FGL2_HUMAN Fibroleukin OS=Homo sapiens GN=FGL2 PE=1 SV=1	22.6	50.228	0	59.496
sp|Q14393|GAS6_HUMAN	6	6	6	>sp|Q14393|GAS6_HUMAN Growth arrest-specific protein 6 OS=Homo sapiens GN=GAS6 PE=1 SV=2	10	79.676	0	45.81
sp|Q14508|WFDC2_HUMAN	5	5	5	>sp|Q14508|WFDC2_HUMAN WAP four-disulfide core domain protein 2 OS=Homo sapiens GN=WFDC2 PE=1 SV=2	45.2	12.993	0	90.677
sp|Q14515|SPRL1_HUMAN	21	21	21	>sp|Q14515|SPRL1_HUMAN SPARC-like protein 1 OS=Homo sapiens GN=SPARCL1 PE=1 SV=2	40.4	75.207	0	233.47
sp|Q14624|ITIH4_HUMAN;CON__Q3T052	26;1	26;1	26;1	>sp|Q14624|ITIH4_HUMAN Inter-alpha-trypsin inhibitor heavy chain H4 OS=Homo sapiens GN=ITIH4 PE=1 SV=4	26.8	103.36	0	323.31
sp|Q14703|MBTP1_HUMAN	1	1	1	>sp|Q14703|MBTP1_HUMAN Membrane-bound transcription factor site-1 protease OS=Homo sapiens GN=MBTPS1 PE=1 SV=1	1.4	117.75	0.0026281	6.413
sp|Q14767|LTBP2_HUMAN	6	6	6	>sp|Q14767|LTBP2_HUMAN Latent-transforming growth factor beta-binding protein 2 OS=Homo sapiens GN=LTBP2 PE=1 SV=3	5.8	195.05	0	50.23
sp|Q14914|PTGR1_HUMAN	3	3	3	>sp|Q14914|PTGR1_HUMAN Prostaglandin reductase 1 OS=Homo sapiens GN=PTGR1 PE=1 SV=2	17.6	35.869	0	31.832
sp|Q14956|GPNMB_HUMAN	2	2	2	>sp|Q14956|GPNMB_HUMAN Transmembrane glycoprotein NMB OS=Homo sapiens GN=GPNMB PE=1 SV=2	4.7	63.922	0	13.238
sp|Q14982|OPCM_HUMAN	7	7	6	>sp|Q14982|OPCM_HUMAN Opioid-binding protein/cell adhesion molecule OS=Homo sapiens GN=OPCML PE=1 SV=1	25.2	38.007	0	72.994
sp|Q15043|S39AE_HUMAN	1	1	1	>sp|Q15043|S39AE_HUMAN Zinc transporter ZIP14 OS=Homo sapiens GN=SLC39A14 PE=1 SV=3	2.6	54.212	0.0013812	7.2753
sp|Q15113|PCOC1_HUMAN	3	3	3	>sp|Q15113|PCOC1_HUMAN Procollagen C-endopeptidase enhancer 1 OS=Homo sapiens GN=PCOLCE PE=1 SV=2	10.5	47.972	0	29.989
sp|Q15223|PVRL1_HUMAN	5	5	5	>sp|Q15223|PVRL1_HUMAN Nectin-1 OS=Homo sapiens GN=PVRL1 PE=1 SV=3	14.7	57.157	0	49.408
sp|Q15262|PTPRK_HUMAN	1	1	1	>sp|Q15262|PTPRK_HUMAN Receptor-type tyrosine-protein phosphatase kappa OS=Homo sapiens GN=PTPRK PE=1 SV=2	0.9	162.1	0.001355	6.8376
sp|Q15375|EPHA7_HUMAN;sp|P54756|EPHA5_HUMAN	5;1	4;1	4;1	>sp|Q15375|EPHA7_HUMAN Ephrin type-A receptor 7 OS=Homo sapiens GN=EPHA7 PE=1 SV=3	7.9	112.1	0	34.836
sp|Q15642|CIP4_HUMAN	1	1	1	>sp|Q15642|CIP4_HUMAN Cdc42-interacting protein 4 OS=Homo sapiens GN=TRIP10 PE=1 SV=3	2.7	68.351	0	7.325
sp|Q15828|CYTM_HUMAN	5	5	5	>sp|Q15828|CYTM_HUMAN Cystatin-M OS=Homo sapiens GN=CST6 PE=1 SV=1	37.6	16.511	0	41.05
sp|Q15848|ADIPO_HUMAN	1	1	1	>sp|Q15848|ADIPO_HUMAN Adiponectin OS=Homo sapiens GN=ADIPOQ PE=1 SV=1	6.1	26.413	0.0075094	6.029
sp|Q16270|IBP7_HUMAN	11	11	11	>sp|Q16270|IBP7_HUMAN Insulin-like growth factor-binding protein 7 OS=Homo sapiens GN=IGFBP7 PE=1 SV=1	53.2	29.13	0	164.48
sp|Q16363|LAMA4_HUMAN	1	1	1	>sp|Q16363|LAMA4_HUMAN Laminin subunit alpha-4 OS=Homo sapiens GN=LAMA4 PE=1 SV=4	0.5	202.52	0.0013661	7.04
sp|Q16651|PRSS8_HUMAN	5	5	5	>sp|Q16651|PRSS8_HUMAN Prostasin OS=Homo sapiens GN=PRSS8 PE=1 SV=1	26.2	36.431	0	69.266
sp|Q16706|MA2A1_HUMAN	6	6	6	>sp|Q16706|MA2A1_HUMAN Alpha-mannosidase 2 OS=Homo sapiens GN=MAN2A1 PE=1 SV=2	6	131.14	0	41.055
sp|Q16769|QPCT_HUMAN	11	11	11	>sp|Q16769|QPCT_HUMAN Glutaminyl-peptide cyclotransferase OS=Homo sapiens GN=QPCT PE=1 SV=1	46	40.876	0	218.7
sp|Q16827|PTPRO_HUMAN	1	1	1	>sp|Q16827|PTPRO_HUMAN Receptor-type tyrosine-protein phosphatase O OS=Homo sapiens GN=PTPRO PE=1 SV=2	1.4	138.34	0.0013298	6.5788
sp|Q16832|DDR2_HUMAN	6	6	6	>sp|Q16832|DDR2_HUMAN Discoidin domain-containing receptor 2 OS=Homo sapiens GN=DDR2 PE=1 SV=2	13.6	96.735	0	52.506
sp|Q24JP5|T132A_HUMAN	1	1	1	>sp|Q24JP5|T132A_HUMAN Transmembrane protein 132A OS=Homo sapiens GN=TMEM132A PE=2 SV=1	2	110.11	0	7.4746
sp|Q2UY09|COSA1_HUMAN	2	2	2	>sp|Q2UY09|COSA1_HUMAN Collagen alpha-1(XXVIII) chain OS=Homo sapiens GN=COL28A1 PE=2 SV=2	2.7	116.66	0	15.211
sp|Q3LXA3|DHAK_HUMAN	1	1	1	>sp|Q3LXA3|DHAK_HUMAN Bifunctional ATP-dependent dihydroxyacetone kinase/FAD-AMP lyase (cyclizing) OS=Homo sapiens GN=DAK PE=1 SV=2	3.8	58.946	0.001368	7.0529
sp|Q496F6|CLM2_HUMAN	1	1	1	>sp|Q496F6|CLM2_HUMAN CMRF35-like molecule 2 OS=Homo sapiens GN=CD300E PE=1 SV=2	6.8	22.918	0	7.4071
sp|Q53GD3|CTL4_HUMAN	1	1	1	>sp|Q53GD3|CTL4_HUMAN Choline transporter-like protein 4 OS=Homo sapiens GN=SLC44A4 PE=2 SV=2	2	79.253	0	15.335
sp|Q53RD9|FBLN7_HUMAN	2	2	2	>sp|Q53RD9|FBLN7_HUMAN Fibulin-7 OS=Homo sapiens GN=FBLN7 PE=2 SV=1	3.9	47.375	0	10.716
sp|Q53TN4|CYBR1_HUMAN	2	2	2	>sp|Q53TN4|CYBR1_HUMAN Cytochrome b reductase 1 OS=Homo sapiens GN=CYBRD1 PE=1 SV=1	12.2	31.641	0	32.528
sp|Q5IJ48|CRUM2_HUMAN	3	3	3	>sp|Q5IJ48|CRUM2_HUMAN Protein crumbs homolog 2 OS=Homo sapiens GN=CRB2 PE=1 SV=2	3.7	134.26	0	24.261
sp|Q5JRA6|MIA3_HUMAN	1	1	1	>sp|Q5JRA6|MIA3_HUMAN Melanoma inhibitory activity protein 3 OS=Homo sapiens GN=MIA3 PE=1 SV=1	0.7	213.7	0.0038462	6.1871
sp|Q5JS37|NHLC3_HUMAN	5	5	5	>sp|Q5JS37|NHLC3_HUMAN NHL repeat-containing protein 3 OS=Homo sapiens GN=NHLRC3 PE=2 SV=1	23.9	38.282	0	45.105
sp|Q5JZY3|EPHAA_HUMAN	7	7	6	>sp|Q5JZY3|EPHAA_HUMAN Ephrin type-A receptor 10 OS=Homo sapiens GN=EPHA10 PE=1 SV=2	9.5	109.71	0	55.736
sp|Q5KU26|COL12_HUMAN	5	5	5	>sp|Q5KU26|COL12_HUMAN Collectin-12 OS=Homo sapiens GN=COLEC12 PE=1 SV=3	8.1	81.514	0	38.849
sp|Q5SZK8|FREM2_HUMAN	11	11	11	>sp|Q5SZK8|FREM2_HUMAN FRAS1-related extracellular matrix protein 2 OS=Homo sapiens GN=FREM2 PE=1 SV=2	5.2	351.15	0	81.805
sp|Q5TZA2|CROCC_HUMAN	1	1	1	>sp|Q5TZA2|CROCC_HUMAN Rootletin OS=Homo sapiens GN=CROCC PE=1 SV=1	0.4	228.52	0.0075472	6.072
sp|Q5VW32|BROX_HUMAN	3	3	3	>sp|Q5VW32|BROX_HUMAN BRO1 domain-containing protein BROX OS=Homo sapiens GN=BROX PE=1 SV=1	12.2	46.476	0	37.063
sp|Q5ZPR3|CD276_HUMAN	2	2	2	>sp|Q5ZPR3|CD276_HUMAN CD276 antigen OS=Homo sapiens GN=CD276 PE=1 SV=1	8.2	57.235	0	34.156
sp|Q68CJ9|CR3L3_HUMAN	2	2	2	>sp|Q68CJ9|CR3L3_HUMAN Cyclic AMP-responsive element-binding protein 3-like protein 3 OS=Homo sapiens GN=CREB3L3 PE=1 SV=2	6.9	49.077	0	12.823
sp|Q68D85|NR3L1_HUMAN	2	2	2	>sp|Q68D85|NR3L1_HUMAN Natural cytotoxicity triggering receptor 3 ligand 1 OS=Homo sapiens GN=NCR3LG1 PE=1 SV=1	6.8	50.827	0	17.069
sp|Q695T7|S6A19_HUMAN	2	2	2	>sp|Q695T7|S6A19_HUMAN Sodium-dependent neutral amino acid transporter B(0)AT1 OS=Homo sapiens GN=SLC6A19 PE=1 SV=1	4.9	71.109	0	13.538
sp|Q6EMK4|VASN_HUMAN	10	10	10	>sp|Q6EMK4|VASN_HUMAN Vasorin OS=Homo sapiens GN=VASN PE=1 SV=1	15.5	71.712	0	155.92
sp|Q6FHJ7|SFRP4_HUMAN	1	1	1	>sp|Q6FHJ7|SFRP4_HUMAN Secreted frizzled-related protein 4 OS=Homo sapiens GN=SFRP4 PE=1 SV=2	2.9	39.826	0.0013514	6.8158
sp|Q6GTX8|LAIR1_HUMAN	4	4	4	>sp|Q6GTX8|LAIR1_HUMAN Leukocyte-associated immunoglobulin-like receptor 1 OS=Homo sapiens GN=LAIR1 PE=1 SV=1	12.5	31.412	0	52.371
sp|Q6P531|GGT6_HUMAN	3	3	3	>sp|Q6P531|GGT6_HUMAN Gamma-glutamyltransferase 6 OS=Homo sapiens GN=GGT6 PE=2 SV=2	13.4	50.509	0	34.029
sp|Q6P9A2|GLT18_HUMAN	4	4	4	>sp|Q6P9A2|GLT18_HUMAN Polypeptide N-acetylgalactosaminyltransferase 18 OS=Homo sapiens GN=GALNT18 PE=2 SV=2	7.7	69.56	0	22.913
sp|Q6PCB0|VWA1_HUMAN	3	3	3	>sp|Q6PCB0|VWA1_HUMAN von Willebrand factor A domain-containing protein 1 OS=Homo sapiens GN=VWA1 PE=2 SV=1	11.7	46.804	0	23.483
sp|Q6UVK1|CSPG4_HUMAN	11	11	11	>sp|Q6UVK1|CSPG4_HUMAN Chondroitin sulfate proteoglycan 4 OS=Homo sapiens GN=CSPG4 PE=1 SV=2	6.2	250.53	0	89.245
sp|Q6UX06|OLFM4_HUMAN	8	8	8	>sp|Q6UX06|OLFM4_HUMAN Olfactomedin-4 OS=Homo sapiens GN=OLFM4 PE=1 SV=1	21.6	57.279	0	70.651
sp|Q6UX15|LAYN_HUMAN	2	2	2	>sp|Q6UX15|LAYN_HUMAN Layilin OS=Homo sapiens GN=LAYN PE=2 SV=1	6.3	43.108	0	13.153
sp|Q6UX71|PXDC2_HUMAN	8	8	8	>sp|Q6UX71|PXDC2_HUMAN Plexin domain-containing protein 2 OS=Homo sapiens GN=PLXDC2 PE=1 SV=1	19.7	59.582	0	56.143
sp|Q6UX73|CP089_HUMAN;sp|Q6NSJ2|PHLB3_HUMAN	7;1	7;1	7;1	>sp|Q6UX73|CP089_HUMAN UPF0764 protein C16orf89 OS=Homo sapiens GN=C16orf89 PE=1 SV=2	19.2	45.391	0	65.271
sp|Q6UXB4|CLC4G_HUMAN	5	5	5	>sp|Q6UXB4|CLC4G_HUMAN C-type lectin domain family 4 member G OS=Homo sapiens GN=CLEC4G PE=1 SV=1	32.1	32.561	0	49.442
sp|Q6UXB8|PI16_HUMAN	7	7	7	>sp|Q6UXB8|PI16_HUMAN Peptidase inhibitor 16 OS=Homo sapiens GN=PI16 PE=1 SV=1	21.6	49.471	0	61.642
sp|Q6UXD5|SE6L2_HUMAN	1	1	1	>sp|Q6UXD5|SE6L2_HUMAN Seizure 6-like protein 2 OS=Homo sapiens GN=SEZ6L2 PE=1 SV=2	1.8	97.559	0	8.2038
sp|Q6UXG3|CLM9_HUMAN	3	3	3	>sp|Q6UXG3|CLM9_HUMAN CMRF35-like molecule 9 OS=Homo sapiens GN=CD300LG PE=1 SV=2	10.8	36.06	0	56.579
sp|Q6V0I7|FAT4_HUMAN	18	18	18	>sp|Q6V0I7|FAT4_HUMAN Protocadherin Fat 4 OS=Homo sapiens GN=FAT4 PE=1 SV=2	5.7	542.68	0	116.66
sp|Q6ZSJ9|SHSA6_HUMAN	1	1	1	>sp|Q6ZSJ9|SHSA6_HUMAN Protein shisa-6 homolog OS=Homo sapiens GN=SHISA6 PE=2 SV=2	2.4	55.763	0	7.4617
sp|Q70SY1|CR3L2_HUMAN	1	1	1	>sp|Q70SY1|CR3L2_HUMAN Cyclic AMP-responsive element-binding protein 3-like protein 2 OS=Homo sapiens GN=CREB3L2 PE=1 SV=3	2.7	57.414	0.0086741	5.9759
sp|Q71RC9|SMIM5_HUMAN	1	1	1	>sp|Q71RC9|SMIM5_HUMAN Small integral membrane protein 5 OS=Homo sapiens GN=SMIM5 PE=4 SV=2	13	8.5403	0	8.8676
sp|Q8WVV5|BT2A2_HUMAN;sp|Q7KYR7|BT2A1_HUMAN	7;7	7;7	7;7	>sp|Q8WVV5|BT2A2_HUMAN Butyrophilin subfamily 2 member A2 OS=Homo sapiens GN=BTN2A2 PE=1 SV=2;>sp|Q7KYR7|BT2A1_HUMAN Butyrophilin subfamily 2 member A1 OS=Homo sapiens GN=BTN2A1 PE=1 SV=3	8.8	59.07	0	53.139
sp|Q7LBR1|CHM1B_HUMAN	2	2	2	>sp|Q7LBR1|CHM1B_HUMAN Charged multivesicular body protein 1b OS=Homo sapiens GN=CHMP1B PE=1 SV=1	8.5	22.109	0	12.006
sp|Q7Z3B1|NEGR1_HUMAN	7	7	7	>sp|Q7Z3B1|NEGR1_HUMAN Neuronal growth regulator 1 OS=Homo sapiens GN=NEGR1 PE=1 SV=3	29.7	38.719	0	79.622
sp|Q7Z4F1|LRP10_HUMAN	1	1	1	>sp|Q7Z4F1|LRP10_HUMAN Low-density lipoprotein receptor-related protein 10 OS=Homo sapiens GN=LRP10 PE=1 SV=2	1.3	76.193	0.0013387	6.6474
sp|Q7Z4W1|DCXR_HUMAN	2	2	2	>sp|Q7Z4W1|DCXR_HUMAN L-xylulose reductase OS=Homo sapiens GN=DCXR PE=1 SV=2	9	25.913	0	13.12
sp|Q7Z5L0|VMO1_HUMAN	5	5	5	>sp|Q7Z5L0|VMO1_HUMAN Vitelline membrane outer layer protein 1 homolog OS=Homo sapiens GN=VMO1 PE=1 SV=1	49.5	21.534	0	106
sp|Q7Z5N4|SDK1_HUMAN	4	4	4	>sp|Q7Z5N4|SDK1_HUMAN Protein sidekick-1 OS=Homo sapiens GN=SDK1 PE=2 SV=3	3	242.11	0	25.947
sp|Q7Z6A9|BTLA_HUMAN	1	1	1	>sp|Q7Z6A9|BTLA_HUMAN B- and T-lymphocyte attenuator OS=Homo sapiens GN=BTLA PE=1 SV=3	6.6	32.834	0	11.745
sp|Q7Z7G0|TARSH_HUMAN	2	2	2	>sp|Q7Z7G0|TARSH_HUMAN Target of Nesh-SH3 OS=Homo sapiens GN=ABI3BP PE=1 SV=1	2.4	118.64	0	12.171
sp|Q7Z7M0|MEGF8_HUMAN	11	11	11	>sp|Q7Z7M0|MEGF8_HUMAN Multiple epidermal growth factor-like domains protein 8 OS=Homo sapiens GN=MEGF8 PE=1 SV=2	5.4	303.1	0	88.627
sp|Q86T13|CLC14_HUMAN	8	8	8	>sp|Q86T13|CLC14_HUMAN C-type lectin domain family 14 member A OS=Homo sapiens GN=CLEC14A PE=1 SV=1	20.8	51.635	0	73.409
sp|Q86TH1|ATL2_HUMAN	3	3	3	>sp|Q86TH1|ATL2_HUMAN ADAMTS-like protein 2 OS=Homo sapiens GN=ADAMTSL2 PE=1 SV=1	5.6	104.62	0	25.074
sp|Q86UD1|OAF_HUMAN	3	3	3	>sp|Q86UD1|OAF_HUMAN Out at first protein homolog OS=Homo sapiens GN=OAF PE=2 SV=1	13.6	30.688	0	18.154
sp|Q86UE8|TLK2_HUMAN	1	1	1	>sp|Q86UE8|TLK2_HUMAN Serine/threonine-protein kinase tousled-like 2 OS=Homo sapiens GN=TLK2 PE=1 SV=2	1.8	87.66	0.0075282	6.0425
sp|Q86UN3|R4RL2_HUMAN	10	10	10	>sp|Q86UN3|R4RL2_HUMAN Reticulon-4 receptor-like 2 OS=Homo sapiens GN=RTN4RL2 PE=1 SV=1	26	46.105	0	92.913
sp|Q86UW7|CAPS2_HUMAN;sp|Q9ULU8|CAPS1_HUMAN	1;1	1;1	1;1	>sp|Q86UW7|CAPS2_HUMAN Calcium-dependent secretion activator 2 OS=Homo sapiens GN=CADPS2 PE=1 SV=2;>sp|Q9ULU8|CAPS1_HUMAN Calcium-dependent secretion activator 1 OS=Homo sapiens GN=CADPS PE=1 SV=3	0.8	147.73	0.003866	6.2462
sp|Q86V85|GP180_HUMAN	3	3	3	>sp|Q86V85|GP180_HUMAN Integral membrane protein GPR180 OS=Homo sapiens GN=GPR180 PE=2 SV=1	8.2	49.395	0	26.121
sp|Q86VB7|C163A_HUMAN	1	1	1	>sp|Q86VB7|C163A_HUMAN Scavenger receptor cysteine-rich type 1 protein M130 OS=Homo sapiens GN=CD163 PE=1 SV=2	0.8	125.45	0.0050891	6.147
sp|Q86XT2|VP37D_HUMAN	2	2	2	>sp|Q86XT2|VP37D_HUMAN Vacuolar protein sorting-associated protein 37D OS=Homo sapiens GN=VPS37D PE=1 SV=2	8.8	27.729	0	12.653
sp|Q8IUK5|PLDX1_HUMAN	6	6	6	>sp|Q8IUK5|PLDX1_HUMAN Plexin domain-containing protein 1 OS=Homo sapiens GN=PLXDC1 PE=1 SV=2	17.8	55.76	0	36.719
sp|Q8IUL8|CILP2_HUMAN	11	11	11	>sp|Q8IUL8|CILP2_HUMAN Cartilage intermediate layer protein 2 OS=Homo sapiens GN=CILP2 PE=2 SV=2	12.4	126.29	0	81.076
sp|Q8IV08|PLD3_HUMAN	6	6	6	>sp|Q8IV08|PLD3_HUMAN Phospholipase D3 OS=Homo sapiens GN=PLD3 PE=1 SV=1	15.5	54.705	0	41.554
sp|Q8IWA5|CTL2_HUMAN	3	3	3	>sp|Q8IWA5|CTL2_HUMAN Choline transporter-like protein 2 OS=Homo sapiens GN=SLC44A2 PE=1 SV=3	4.2	80.123	0	16.88
sp|Q8IWU5|SULF2_HUMAN	2	2	2	>sp|Q8IWU5|SULF2_HUMAN Extracellular sulfatase Sulf-2 OS=Homo sapiens GN=SULF2 PE=1 SV=1	2.5	100.45	0	14.641
sp|Q8IX04|UEVLD_HUMAN	2	2	2	>sp|Q8IX04|UEVLD_HUMAN Ubiquitin-conjugating enzyme E2 variant 3 OS=Homo sapiens GN=UEVLD PE=1 SV=2	4.7	52.263	0	11.352
sp|Q8IYS5|OSCAR_HUMAN	5	5	5	>sp|Q8IYS5|OSCAR_HUMAN Osteoclast-associated immunoglobulin-like receptor OS=Homo sapiens GN=OSCAR PE=2 SV=3	26.6	30.481	0	33.57
sp|Q8IZA0|K319L_HUMAN	2	2	2	>sp|Q8IZA0|K319L_HUMAN Dyslexia-associated protein KIAA0319-like protein OS=Homo sapiens GN=KIAA0319L PE=1 SV=2	1.7	115.66	0	10.632
sp|Q8IZF2|AGRF5_HUMAN	8	8	8	>sp|Q8IZF2|AGRF5_HUMAN Adhesion G protein-coupled receptor F5 OS=Homo sapiens GN=ADGRF5 PE=1 SV=3	6.2	149.46	0	66.482
sp|Q8N271|PROM2_HUMAN	8	8	8	>sp|Q8N271|PROM2_HUMAN Prominin-2 OS=Homo sapiens GN=PROM2 PE=1 SV=1	14.3	91.882	0	54.026
sp|Q8N307|MUC20_HUMAN	5	5	5	>sp|Q8N307|MUC20_HUMAN Mucin-20 OS=Homo sapiens GN=MUC20 PE=1 SV=3	31.7	71.981	0	44.325
sp|Q8N3J6|CADM2_HUMAN	3	3	3	>sp|Q8N3J6|CADM2_HUMAN Cell adhesion molecule 2 OS=Homo sapiens GN=CADM2 PE=2 SV=1	9.9	47.553	0	17.144
sp|Q8N6Q3|CD177_HUMAN	7	7	7	>sp|Q8N6Q3|CD177_HUMAN CD177 antigen OS=Homo sapiens GN=CD177 PE=1 SV=2	21.3	46.363	0	64.792
sp|Q8N9F0|NAT8L_HUMAN	1	1	1	>sp|Q8N9F0|NAT8L_HUMAN N-acetylaspartate synthetase OS=Homo sapiens GN=NAT8L PE=1 SV=3	4.3	32.837	0.002635	6.4764
sp|Q8NBJ4|GOLM1_HUMAN	20	20	20	>sp|Q8NBJ4|GOLM1_HUMAN Golgi membrane protein 1 OS=Homo sapiens GN=GOLM1 PE=1 SV=1	41.4	45.333	0	210.75
sp|Q8NC54|KCT2_HUMAN	1	1	1	>sp|Q8NC54|KCT2_HUMAN Keratinocyte-associated transmembrane protein 2 OS=Homo sapiens GN=KCT2 PE=2 SV=2	4.9	29.234	0	16.273
sp|Q8NCC3|PAG15_HUMAN	3	3	3	>sp|Q8NCC3|PAG15_HUMAN Group XV phospholipase A2 OS=Homo sapiens GN=PLA2G15 PE=1 SV=2	9.2	46.657	0	21.415
sp|Q8NDA2|HMCN2_HUMAN	3	3	3	>sp|Q8NDA2|HMCN2_HUMAN Hemicentin-2 OS=Homo sapiens GN=HMCN2 PE=2 SV=2	0.6	542.49	0	19.893
sp|Q8NFT8|DNER_HUMAN	4	4	4	>sp|Q8NFT8|DNER_HUMAN Delta and Notch-like epidermal growth factor-related receptor OS=Homo sapiens GN=DNER PE=1 SV=1	7.6	78.474	0	37.088
sp|Q8NFZ8|CADM4_HUMAN	9	9	9	>sp|Q8NFZ8|CADM4_HUMAN Cell adhesion molecule 4 OS=Homo sapiens GN=CADM4 PE=1 SV=1	37.6	42.785	0	162.83
sp|Q8NHP8|PLBL2_HUMAN	5	5	5	>sp|Q8NHP8|PLBL2_HUMAN Putative phospholipase B-like 2 OS=Homo sapiens GN=PLBD2 PE=1 SV=2	9.7	65.471	0	32.017
sp|Q8TB96|TIP_HUMAN	5	5	5	>sp|Q8TB96|TIP_HUMAN T-cell immunomodulatory protein OS=Homo sapiens GN=ITFG1 PE=1 SV=1	9.2	68.107	0	37.519
sp|Q8TBP5|F174A_HUMAN	1	1	1	>sp|Q8TBP5|F174A_HUMAN Membrane protein FAM174A OS=Homo sapiens GN=FAM174A PE=2 SV=1	4.7	19.954	0	8.1734
sp|Q8TCT8|SPP2A_HUMAN	1	1	1	>sp|Q8TCT8|SPP2A_HUMAN Signal peptide peptidase-like 2A OS=Homo sapiens GN=SPPL2A PE=1 SV=2	2.7	58.143	0	7.7928
sp|Q8TDQ0|HAVR2_HUMAN	6	6	6	>sp|Q8TDQ0|HAVR2_HUMAN Hepatitis A virus cellular receptor 2 OS=Homo sapiens GN=HAVCR2 PE=1 SV=3	20.9	33.394	0	54.62
sp|Q8TF30|WHAMM_HUMAN	1	1	1	>sp|Q8TF30|WHAMM_HUMAN WASP homolog-associated protein with actin, membranes and microtubules OS=Homo sapiens GN=WHAMM PE=1 SV=2	2.1	90.923	0.0039164	6.3437
sp|Q8TF66|LRC15_HUMAN	3	3	3	>sp|Q8TF66|LRC15_HUMAN Leucine-rich repeat-containing protein 15 OS=Homo sapiens GN=LRRC15 PE=2 SV=2	10.3	64.365	0	21.38
sp|Q8WUM4|PDC6I_HUMAN	17	17	17	>sp|Q8WUM4|PDC6I_HUMAN Programmed cell death 6-interacting protein OS=Homo sapiens GN=PDCD6IP PE=1 SV=1	24.2	96.022	0	124.79
sp|Q8WV92|MITD1_HUMAN	2	2	2	>sp|Q8WV92|MITD1_HUMAN MIT domain-containing protein 1 OS=Homo sapiens GN=MITD1 PE=1 SV=1	13.7	29.314	0	17.915
sp|Q8WVN6|SCTM1_HUMAN	2	2	2	>sp|Q8WVN6|SCTM1_HUMAN Secreted and transmembrane protein 1 OS=Homo sapiens GN=SECTM1 PE=1 SV=2	14.5	27.039	0	41.166
sp|Q8WVQ1|CANT1_HUMAN	3	3	3	>sp|Q8WVQ1|CANT1_HUMAN Soluble calcium-activated nucleotidase 1 OS=Homo sapiens GN=CANT1 PE=1 SV=1	11.5	44.839	0	18.269
sp|Q8WW52|F151A_HUMAN	3	3	3	>sp|Q8WW52|F151A_HUMAN Protein FAM151A OS=Homo sapiens GN=FAM151A PE=2 SV=2	5.1	64.027	0	18.844
sp|Q8WZ42|TITIN_HUMAN	2	2	2	>sp|Q8WZ42|TITIN_HUMAN Titin OS=Homo sapiens GN=TTN PE=1 SV=4	0.1	3816	0	11.218
sp|Q8WZ75|ROBO4_HUMAN	12	12	12	>sp|Q8WZ75|ROBO4_HUMAN Roundabout homolog 4 OS=Homo sapiens GN=ROBO4 PE=1 SV=1	15.4	107.46	0	153.67
sp|Q92520|FAM3C_HUMAN	7	7	7	>sp|Q92520|FAM3C_HUMAN Protein FAM3C OS=Homo sapiens GN=FAM3C PE=1 SV=1	39.6	24.68	0	70.417
sp|Q92563|TICN2_HUMAN	2	2	2	>sp|Q92563|TICN2_HUMAN Testican-2 OS=Homo sapiens GN=SPOCK2 PE=1 SV=1	4.2	46.779	0	11.615
sp|Q92673|SORL_HUMAN	6	6	6	>sp|Q92673|SORL_HUMAN Sortilin-related receptor OS=Homo sapiens GN=SORL1 PE=1 SV=2	4	248.42	0	39.786
sp|Q92692|PVRL2_HUMAN	8	8	8	>sp|Q92692|PVRL2_HUMAN Nectin-2 OS=Homo sapiens GN=PVRL2 PE=1 SV=1	17.5	57.741	0	59.567
sp|Q92820|GGH_HUMAN	10	10	10	>sp|Q92820|GGH_HUMAN Gamma-glutamyl hydrolase OS=Homo sapiens GN=GGH PE=1 SV=2	35.2	35.964	0	97.001
sp|Q92859|NEO1_HUMAN	11	11	11	>sp|Q92859|NEO1_HUMAN Neogenin OS=Homo sapiens GN=NEO1 PE=1 SV=2	10.5	160.01	0	95.508
sp|Q92896|GSLG1_HUMAN	18	18	18	>sp|Q92896|GSLG1_HUMAN Golgi apparatus protein 1 OS=Homo sapiens GN=GLG1 PE=1 SV=2	20.9	134.55	0	138.07
sp|Q92956|TNR14_HUMAN	2	2	2	>sp|Q92956|TNR14_HUMAN Tumor necrosis factor receptor superfamily member 14 OS=Homo sapiens GN=TNFRSF14 PE=1 SV=3	14.1	30.391	0	34.354
sp|Q93088|BHMT1_HUMAN;sp|Q9H2M3|BHMT2_HUMAN	10;2	10;2	10;2	>sp|Q93088|BHMT1_HUMAN Betaine--homocysteine S-methyltransferase 1 OS=Homo sapiens GN=BHMT PE=1 SV=2	29.8	44.998	0	78.856
sp|Q969P0|IGSF8_HUMAN	6	6	6	>sp|Q969P0|IGSF8_HUMAN Immunoglobulin superfamily member 8 OS=Homo sapiens GN=IGSF8 PE=1 SV=1	11.7	65.033	0	52.185
sp|Q969X1|LFG3_HUMAN	1	1	1	>sp|Q969X1|LFG3_HUMAN Protein lifeguard 3 OS=Homo sapiens GN=TMBIM1 PE=1 SV=2	4.5	34.607	0	8.8136
sp|Q96AP7|ESAM_HUMAN	3	3	3	>sp|Q96AP7|ESAM_HUMAN Endothelial cell-selective adhesion molecule OS=Homo sapiens GN=ESAM PE=1 SV=1	12.1	41.176	0	29.555
sp|Q96C12|ARMC5_HUMAN	1	1	1	>sp|Q96C12|ARMC5_HUMAN Armadillo repeat-containing protein 5 OS=Homo sapiens GN=ARMC5 PE=1 SV=2	0.9	97.68	0.0074627	5.9938
sp|Q96DA0|ZG16B_HUMAN	5	5	5	>sp|Q96DA0|ZG16B_HUMAN Zymogen granule protein 16 homolog B OS=Homo sapiens GN=ZG16B PE=1 SV=3	29.8	22.739	0	90.755
sp|Q96DR8|MUCL1_HUMAN	1	1	1	>sp|Q96DR8|MUCL1_HUMAN Mucin-like protein 1 OS=Homo sapiens GN=MUCL1 PE=1 SV=1	10	9.0391	0.0075758	6.0951
sp|Q96EE4|CC126_HUMAN	1	1	1	>sp|Q96EE4|CC126_HUMAN Coiled-coil domain-containing protein 126 OS=Homo sapiens GN=CCDC126 PE=2 SV=2	8.6	15.668	0.0075853	6.0968
sp|Q96FE7|P3IP1_HUMAN	5	5	5	>sp|Q96FE7|P3IP1_HUMAN Phosphoinositide-3-kinase-interacting protein 1 OS=Homo sapiens GN=PIK3IP1 PE=1 SV=2	20.9	28.248	0	70.135
sp|Q96FN5|KIF12_HUMAN	1	1	1	>sp|Q96FN5|KIF12_HUMAN Kinesin-like protein KIF12 OS=Homo sapiens GN=KIF12 PE=1 SV=3	1.7	70.659	0.0039113	6.33
sp|Q96GW7|PGCB_HUMAN	1	1	1	>sp|Q96GW7|PGCB_HUMAN Brevican core protein OS=Homo sapiens GN=BCAN PE=1 SV=2	1.3	99.117	0	9.1181
sp|Q96HD9|ACY3_HUMAN	1	1	1	>sp|Q96HD9|ACY3_HUMAN N-acyl-aromatic-L-amino acid amidohydrolase (carboxylate-forming) OS=Homo sapiens GN=ACY3 PE=1 SV=1	5.3	35.241	0.0013245	6.5223
sp|Q96IU4|ABHEB_HUMAN	3	3	3	>sp|Q96IU4|ABHEB_HUMAN Alpha/beta hydrolase domain-containing protein 14B OS=Homo sapiens GN=ABHD14B PE=1 SV=1	20	22.345	0	28.641
sp|Q96J84|KIRR1_HUMAN	4	4	4	>sp|Q96J84|KIRR1_HUMAN Kin of IRRE-like protein 1 OS=Homo sapiens GN=KIRREL PE=1 SV=2	7.4	83.535	0	30.353
sp|Q96JQ0|PCD16_HUMAN	3	3	3	>sp|Q96JQ0|PCD16_HUMAN Protocadherin-16 OS=Homo sapiens GN=DCHS1 PE=1 SV=1	1.3	346.18	0	19.947
sp|Q96KP4|CNDP2_HUMAN	11	11	11	>sp|Q96KP4|CNDP2_HUMAN Cytosolic non-specific dipeptidase OS=Homo sapiens GN=CNDP2 PE=1 SV=2	33.9	52.878	0	82.809
sp|Q96MM7|H6ST2_HUMAN	1	1	1	>sp|Q96MM7|H6ST2_HUMAN Heparan-sulfate 6-O-sulfotransferase 2 OS=Homo sapiens GN=HS6ST2 PE=2 SV=2	5.1	69.129	0	7.6261
sp|Q96MU8|KREM1_HUMAN	1	1	1	>sp|Q96MU8|KREM1_HUMAN Kremen protein 1 OS=Homo sapiens GN=KREMEN1 PE=2 SV=3	3.2	51.744	0	8.8021
sp|Q96NY8|PVRL4_HUMAN	9	9	9	>sp|Q96NY8|PVRL4_HUMAN Nectin-4 OS=Homo sapiens GN=PVRL4 PE=1 SV=1	27.3	55.454	0	83.281
sp|Q96PD5|PGRP2_HUMAN;CON__ENSEMBL:ENSBTAP00000016285	12;2	12;2	12;2	>sp|Q96PD5|PGRP2_HUMAN N-acetylmuramoyl-L-alanine amidase OS=Homo sapiens GN=PGLYRP2 PE=1 SV=1	33.9	62.216	0	151.59
sp|Q96PX8|SLIK1_HUMAN	1	1	1	>sp|Q96PX8|SLIK1_HUMAN SLIT and NTRK-like protein 1 OS=Homo sapiens GN=SLITRK1 PE=1 SV=2	1.1	77.734	0.003861	6.2217
sp|Q96RW7|HMCN1_HUMAN	6	6	6	>sp|Q96RW7|HMCN1_HUMAN Hemicentin-1 OS=Homo sapiens GN=HMCN1 PE=1 SV=2	1.7	613.38	0	90.093
sp|Q96S96|PEBP4_HUMAN	6	6	6	>sp|Q96S96|PEBP4_HUMAN Phosphatidylethanolamine-binding protein 4 OS=Homo sapiens GN=PEBP4 PE=1 SV=3	43.2	25.733	0	56.939
sp|Q99497|PARK7_HUMAN	2	2	2	>sp|Q99497|PARK7_HUMAN Protein deglycase DJ-1 OS=Homo sapiens GN=PARK7 PE=1 SV=2	21.7	19.891	0	13.078
sp|Q99519|NEUR1_HUMAN	5	5	5	>sp|Q99519|NEUR1_HUMAN Sialidase-1 OS=Homo sapiens GN=NEU1 PE=1 SV=1	14.5	45.467	0	37.381
sp|Q99523|SORT_HUMAN	5	5	5	>sp|Q99523|SORT_HUMAN Sortilin OS=Homo sapiens GN=SORT1 PE=1 SV=3	9.9	92.067	0	32.421
sp|Q99538|LGMN_HUMAN	2	2	2	>sp|Q99538|LGMN_HUMAN Legumain OS=Homo sapiens GN=LGMN PE=1 SV=1	10.2	49.411	0	12.81
sp|Q99574|NEUS_HUMAN	8	8	8	>sp|Q99574|NEUS_HUMAN Neuroserpin OS=Homo sapiens GN=SERPINI1 PE=1 SV=1	22.9	46.426	0	53.364
sp|Q99715|COCA1_HUMAN	6	6	6	>sp|Q99715|COCA1_HUMAN Collagen alpha-1(XII) chain OS=Homo sapiens GN=COL12A1 PE=1 SV=2	2.8	333.14	0	39.404
sp|Q99816|TS101_HUMAN	5	5	5	>sp|Q99816|TS101_HUMAN Tumor susceptibility gene 101 protein OS=Homo sapiens GN=TSG101 PE=1 SV=2	17.4	43.944	0	35.032
sp|Q99969|RARR2_HUMAN	1	1	1	>sp|Q99969|RARR2_HUMAN Retinoic acid receptor responder protein 2 OS=Homo sapiens GN=RARRES2 PE=1 SV=1	7.4	18.617	0	8.7381
sp|Q99988|GDF15_HUMAN	1	1	1	>sp|Q99988|GDF15_HUMAN Growth/differentiation factor 15 OS=Homo sapiens GN=GDF15 PE=2 SV=3	5.2	34.14	0	9.8355
sp|Q9BQ51|PD1L2_HUMAN	2	2	2	>sp|Q9BQ51|PD1L2_HUMAN Programmed cell death 1 ligand 2 OS=Homo sapiens GN=PDCD1LG2 PE=1 SV=2	7.3	30.957	0	15.024
sp|Q9BRK3|MXRA8_HUMAN	17	17	17	>sp|Q9BRK3|MXRA8_HUMAN Matrix-remodeling-associated protein 8 OS=Homo sapiens GN=MXRA8 PE=2 SV=1	37.8	49.131	0	157.84
sp|Q9BRK5|CAB45_HUMAN	3	3	3	>sp|Q9BRK5|CAB45_HUMAN 45 kDa calcium-binding protein OS=Homo sapiens GN=SDF4 PE=1 SV=1	13	41.806	0	17.849
sp|Q9BRT3|MIEN1_HUMAN	2	2	2	>sp|Q9BRT3|MIEN1_HUMAN Migration and invasion enhancer 1 OS=Homo sapiens GN=MIEN1 PE=1 SV=1	15.7	12.403	0	12.656
sp|Q9BTY2|FUCO2_HUMAN	2	2	2	>sp|Q9BTY2|FUCO2_HUMAN Plasma alpha-L-fucosidase OS=Homo sapiens GN=FUCA2 PE=1 SV=2	4.3	54.066	0	12.403
sp|Q9BUF7|CRUM3_HUMAN	1	1	1	>sp|Q9BUF7|CRUM3_HUMAN Protein crumbs homolog 3 OS=Homo sapiens GN=CRB3 PE=1 SV=3	14.2	12.854	0	7.6216
sp|Q9BUT1|BDH2_HUMAN	3	3	3	>sp|Q9BUT1|BDH2_HUMAN 3-hydroxybutyrate dehydrogenase type 2 OS=Homo sapiens GN=BDH2 PE=1 SV=2	14.7	26.724	0	20.329
sp|Q9BXP8|PAPP2_HUMAN	11	11	11	>sp|Q9BXP8|PAPP2_HUMAN Pappalysin-2 OS=Homo sapiens GN=PAPPA2 PE=1 SV=4	11.1	198.54	0	76.31
sp|Q9BY67|CADM1_HUMAN	8	8	8	>sp|Q9BY67|CADM1_HUMAN Cell adhesion molecule 1 OS=Homo sapiens GN=CADM1 PE=1 SV=2	28.7	48.509	0	115.83
sp|Q9BYE9|CDHR2_HUMAN	10	10	10	>sp|Q9BYE9|CDHR2_HUMAN Cadherin-related family member 2 OS=Homo sapiens GN=CDHR2 PE=1 SV=2	9.3	141.54	0	76.713
sp|Q9BYF1|ACE2_HUMAN	2	2	2	>sp|Q9BYF1|ACE2_HUMAN Angiotensin-converting enzyme 2 OS=Homo sapiens GN=ACE2 PE=1 SV=2	4.7	92.462	0	10.773
sp|Q9BZG9|LYNX1_HUMAN	1	1	1	>sp|Q9BZG9|LYNX1_HUMAN Ly-6/neurotoxin-like protein 1 OS=Homo sapiens GN=LYNX1 PE=1 SV=3	9.9	14.026	0	11.409
sp|Q9C0H2|TTYH3_HUMAN	1	1	1	>sp|Q9C0H2|TTYH3_HUMAN Protein tweety homolog 3 OS=Homo sapiens GN=TTYH3 PE=1 SV=3	2.7	57.544	0	12.3
sp|Q9GZM5|YIPF3_HUMAN	1	1	1	>sp|Q9GZM5|YIPF3_HUMAN Protein YIPF3 OS=Homo sapiens GN=YIPF3 PE=1 SV=1	2.9	38.247	0	8.7312
sp|Q9GZM7|TINAL_HUMAN	1	1	1	>sp|Q9GZM7|TINAL_HUMAN Tubulointerstitial nephritis antigen-like OS=Homo sapiens GN=TINAGL1 PE=1 SV=1	2.1	52.387	0.0038363	6.1643
sp|Q9GZX9|TWSG1_HUMAN	4	4	4	>sp|Q9GZX9|TWSG1_HUMAN Twisted gastrulation protein homolog 1 OS=Homo sapiens GN=TWSG1 PE=1 SV=1	24.2	25.017	0	34.03
sp|Q9H0B8|CRLD2_HUMAN	1	1	1	>sp|Q9H0B8|CRLD2_HUMAN Cysteine-rich secretory protein LCCL domain-containing 2 OS=Homo sapiens GN=CRISPLD2 PE=2 SV=1	1.8	55.919	0.0013333	6.6158
sp|Q9H0W9|CK054_HUMAN	2	2	2	>sp|Q9H0W9|CK054_HUMAN Ester hydrolase C11orf54 OS=Homo sapiens GN=C11orf54 PE=1 SV=1	13.3	35.117	0	27.583
sp|Q9H159|CAD19_HUMAN	3	3	3	>sp|Q9H159|CAD19_HUMAN Cadherin-19 OS=Homo sapiens GN=CDH19 PE=2 SV=1	4.1	87.001	0	17.11
sp|Q9H1C7|CYTM1_HUMAN	2	2	2	>sp|Q9H1C7|CYTM1_HUMAN Cysteine-rich and transmembrane domain-containing protein 1 OS=Homo sapiens GN=CYSTM1 PE=1 SV=1	11.3	10.631	0	16.394
sp|Q9H223|EHD4_HUMAN	1	1	1	>sp|Q9H223|EHD4_HUMAN EH domain-containing protein 4 OS=Homo sapiens GN=EHD4 PE=1 SV=1	2	61.174	0	7.7472
sp|Q9H299|SH3L3_HUMAN	2	2	2	>sp|Q9H299|SH3L3_HUMAN SH3 domain-binding glutamic acid-rich-like protein 3 OS=Homo sapiens GN=SH3BGRL3 PE=1 SV=1	31.2	10.438	0	37.029
sp|Q9H2A7|CXL16_HUMAN	1	1	1	>sp|Q9H2A7|CXL16_HUMAN C-X-C motif chemokine 16 OS=Homo sapiens GN=CXCL16 PE=2 SV=4	5.5	27.578	0	14.909
sp|Q9H3G5|CPVL_HUMAN	8	8	8	>sp|Q9H3G5|CPVL_HUMAN Probable serine carboxypeptidase CPVL OS=Homo sapiens GN=CPVL PE=1 SV=2	21	54.163	0	84.668
sp|Q9H444|CHM4B_HUMAN	2	2	2	>sp|Q9H444|CHM4B_HUMAN Charged multivesicular body protein 4b OS=Homo sapiens GN=CHMP4B PE=1 SV=1	11.2	24.95	0	16.055
sp|Q9H4M9|EHD1_HUMAN	3	3	3	>sp|Q9H4M9|EHD1_HUMAN EH domain-containing protein 1 OS=Homo sapiens GN=EHD1 PE=1 SV=2	8.8	60.626	0	18.842
sp|Q9H6B4|CLMP_HUMAN	3	3	3	>sp|Q9H6B4|CLMP_HUMAN CXADR-like membrane protein OS=Homo sapiens GN=CLMP PE=1 SV=1	11.5	41.28	0	19.525
sp|Q9H6X2|ANTR1_HUMAN	3	3	3	>sp|Q9H6X2|ANTR1_HUMAN Anthrax toxin receptor 1 OS=Homo sapiens GN=ANTXR1 PE=1 SV=2	8.2	62.788	0	18.596
sp|Q9H756|LRC19_HUMAN	2	2	2	>sp|Q9H756|LRC19_HUMAN Leucine-rich repeat-containing protein 19 OS=Homo sapiens GN=LRRC19 PE=2 SV=1	7.8	42.334	0	22.073
sp|Q9H8L6|MMRN2_HUMAN	3	3	3	>sp|Q9H8L6|MMRN2_HUMAN Multimerin-2 OS=Homo sapiens GN=MMRN2 PE=1 SV=2	4.7	104.41	0	52.389
sp|Q9H9H4|VP37B_HUMAN	1	1	1	>sp|Q9H9H4|VP37B_HUMAN Vacuolar protein sorting-associated protein 37B OS=Homo sapiens GN=VPS37B PE=1 SV=1	3.9	31.307	0.0063291	6.1149
sp|Q9H9P2|CHODL_HUMAN	2	2	2	>sp|Q9H9P2|CHODL_HUMAN Chondrolectin OS=Homo sapiens GN=CHODL PE=2 SV=2	12.1	30.43	0	16.382
sp|Q9HAT2|SIAE_HUMAN	5	5	5	>sp|Q9HAT2|SIAE_HUMAN Sialate O-acetylesterase OS=Homo sapiens GN=SIAE PE=1 SV=1	12.2	58.314	0	47.696
sp|Q9HB40|RISC_HUMAN	6	6	6	>sp|Q9HB40|RISC_HUMAN Retinoid-inducible serine carboxypeptidase OS=Homo sapiens GN=SCPEP1 PE=1 SV=1	17.7	50.83	0	36.389
sp|Q9HBB8|CDHR5_HUMAN	3	3	3	>sp|Q9HBB8|CDHR5_HUMAN Cadherin-related family member 5 OS=Homo sapiens GN=CDHR5 PE=1 SV=3	6.6	88.222	0	55.072
sp|Q9HBJ8|TMM27_HUMAN	1	1	1	>sp|Q9HBJ8|TMM27_HUMAN Collectrin OS=Homo sapiens GN=TMEM27 PE=1 SV=1	5.9	25.235	0	8.3456
sp|Q9HCN6|GPVI_HUMAN	5	5	5	>sp|Q9HCN6|GPVI_HUMAN Platelet glycoprotein VI OS=Homo sapiens GN=GP6 PE=1 SV=4	18.6	36.866	0	39.035
sp|Q9HCU0|CD248_HUMAN	10	10	10	>sp|Q9HCU0|CD248_HUMAN Endosialin OS=Homo sapiens GN=CD248 PE=1 SV=1	18.1	80.858	0	129.86
sp|Q9HD42|CHM1A_HUMAN	2	2	2	>sp|Q9HD42|CHM1A_HUMAN Charged multivesicular body protein 1a OS=Homo sapiens GN=CHMP1A PE=1 SV=1	9.2	21.703	0	11.49
sp|Q9HD89|RETN_HUMAN	1	1	1	>sp|Q9HD89|RETN_HUMAN Resistin OS=Homo sapiens GN=RETN PE=2 SV=1	13.9	11.419	0	9.4355
sp|Q9NNX6|CD209_HUMAN	2	2	2	>sp|Q9NNX6|CD209_HUMAN CD209 antigen OS=Homo sapiens GN=CD209 PE=1 SV=1	5.9	45.774	0	11.88
sp|Q9NP79|VTA1_HUMAN	6	6	6	>sp|Q9NP79|VTA1_HUMAN Vacuolar protein sorting-associated protein VTA1 homolog OS=Homo sapiens GN=VTA1 PE=1 SV=1	28	33.879	0	52.22
sp|Q9NP85|PODO_HUMAN	2	2	2	>sp|Q9NP85|PODO_HUMAN Podocin OS=Homo sapiens GN=NPHS2 PE=1 SV=1	6.5	42.2	0	10.604
sp|Q9NPF0|CD320_HUMAN	3	3	3	>sp|Q9NPF0|CD320_HUMAN CD320 antigen OS=Homo sapiens GN=CD320 PE=1 SV=1	22.3	28.991	0	36.044
sp|Q9NPG4|PCD12_HUMAN	2	2	2	>sp|Q9NPG4|PCD12_HUMAN Protocadherin-12 OS=Homo sapiens GN=PCDH12 PE=1 SV=1	1.9	128.99	0	11.968
sp|Q9NPH3|IL1AP_HUMAN	2	2	2	>sp|Q9NPH3|IL1AP_HUMAN Interleukin-1 receptor accessory protein OS=Homo sapiens GN=IL1RAP PE=1 SV=2	3.5	65.418	0	11.525
sp|Q9NQ36|SCUB2_HUMAN	2	2	2	>sp|Q9NQ36|SCUB2_HUMAN Signal peptide, CUB and EGF-like domain-containing protein 2 OS=Homo sapiens GN=SCUBE2 PE=2 SV=2	3	109.96	0	14.243
sp|Q9NQ84|GPC5C_HUMAN	7	7	7	>sp|Q9NQ84|GPC5C_HUMAN G-protein coupled receptor family C group 5 member C OS=Homo sapiens GN=GPRC5C PE=1 SV=2	18.1	48.193	0	69.937
sp|Q9NQS3|PVRL3_HUMAN	2	2	2	>sp|Q9NQS3|PVRL3_HUMAN Nectin-3 OS=Homo sapiens GN=PVRL3 PE=1 SV=1	6.2	61.002	0	16.762
sp|Q9NR99|MXRA5_HUMAN	4	4	4	>sp|Q9NR99|MXRA5_HUMAN Matrix-remodeling-associated protein 5 OS=Homo sapiens GN=MXRA5 PE=2 SV=3	1.8	312.15	0	22.804
sp|Q9NRX4|PHP14_HUMAN	1	1	1	>sp|Q9NRX4|PHP14_HUMAN 14 kDa phosphohistidine phosphatase OS=Homo sapiens GN=PHPT1 PE=1 SV=1	9.6	13.832	0.002642	6.4892
sp|Q9NS93|TM7S3_HUMAN	2	2	2	>sp|Q9NS93|TM7S3_HUMAN Transmembrane 7 superfamily member 3 OS=Homo sapiens GN=TM7SF3 PE=2 SV=1	3.3	64.166	0	12.69
sp|Q9NU53|GINM1_HUMAN	3	3	3	>sp|Q9NU53|GINM1_HUMAN Glycoprotein integral membrane protein 1 OS=Homo sapiens GN=GINM1 PE=2 SV=1	11.5	36.84	0	22.967
sp|Q9NY25|CLC5A_HUMAN	1	1	1	>sp|Q9NY25|CLC5A_HUMAN C-type lectin domain family 5 member A OS=Homo sapiens GN=CLEC5A PE=1 SV=1	6.4	21.521	0.0039062	6.3259
sp|Q9NY97|B3GN2_HUMAN	5	5	5	>sp|Q9NY97|B3GN2_HUMAN N-acetyllactosaminide beta-1,3-N-acetylglucosaminyltransferase 2 OS=Homo sapiens GN=B3GNT2 PE=1 SV=2	20.7	46.021	0	31.138
sp|Q9NZ53|PDXL2_HUMAN	1	1	1	>sp|Q9NZ53|PDXL2_HUMAN Podocalyxin-like protein 2 OS=Homo sapiens GN=PODXL2 PE=1 SV=1	2.5	65.075	0.0013736	7.1157
sp|Q9NZH0|GPC5B_HUMAN	4	4	4	>sp|Q9NZH0|GPC5B_HUMAN G-protein coupled receptor family C group 5 member B OS=Homo sapiens GN=GPRC5B PE=2 SV=2	13.4	44.794	0	41.125
sp|Q9NZP8|C1RL_HUMAN	9	9	8	>sp|Q9NZP8|C1RL_HUMAN Complement C1r subcomponent-like protein OS=Homo sapiens GN=C1RL PE=1 SV=2	26.5	53.498	0	105.63
sp|Q9NZV1|CRIM1_HUMAN	1	1	1	>sp|Q9NZV1|CRIM1_HUMAN Cysteine-rich motor neuron 1 protein OS=Homo sapiens GN=CRIM1 PE=1 SV=1	1.9	113.74	0	9.7852
sp|Q9NZZ3|CHMP5_HUMAN	4	4	4	>sp|Q9NZZ3|CHMP5_HUMAN Charged multivesicular body protein 5 OS=Homo sapiens GN=CHMP5 PE=1 SV=1	25.1	24.57	0	42.136
sp|Q9P121|NTRI_HUMAN	7	6	6	>sp|Q9P121|NTRI_HUMAN Neurotrimin OS=Homo sapiens GN=NTM PE=1 SV=1	24.7	37.971	0	60.305
sp|Q9UBD6|RHCG_HUMAN	4	4	4	>sp|Q9UBD6|RHCG_HUMAN Ammonium transporter Rh type C OS=Homo sapiens GN=RHCG PE=1 SV=1	13.4	53.178	0	32.933
sp|Q9UBG0|MRC2_HUMAN	1	1	1	>sp|Q9UBG0|MRC2_HUMAN C-type mannose receptor 2 OS=Homo sapiens GN=MRC2 PE=1 SV=2	0.9	166.67	0	8.5937
sp|Q9UBI6|GBG12_HUMAN	1	1	1	>sp|Q9UBI6|GBG12_HUMAN Guanine nucleotide-binding protein G(I)/G(S)/G(O) subunit gamma-12 OS=Homo sapiens GN=GNG12 PE=1 SV=3	22.2	8.0061	0	7.8383
sp|Q9UBP4|DKK3_HUMAN	1	1	1	>sp|Q9UBP4|DKK3_HUMAN Dickkopf-related protein 3 OS=Homo sapiens GN=DKK3 PE=1 SV=2	4	38.39	0	7.545
sp|Q9UBR2|CATZ_HUMAN	5	5	5	>sp|Q9UBR2|CATZ_HUMAN Cathepsin Z OS=Homo sapiens GN=CTSZ PE=1 SV=1	18.2	33.868	0	34.084
sp|Q9UBV8|PEF1_HUMAN	1	1	1	>sp|Q9UBV8|PEF1_HUMAN Peflin OS=Homo sapiens GN=PEF1 PE=1 SV=1	3.9	30.381	0.003876	6.2938
sp|Q9UBX5|FBLN5_HUMAN	7	7	7	>sp|Q9UBX5|FBLN5_HUMAN Fibulin-5 OS=Homo sapiens GN=FBLN5 PE=1 SV=1	15	50.18	0	53.781
sp|Q9UEF7|KLOT_HUMAN	1	1	1	>sp|Q9UEF7|KLOT_HUMAN Klotho OS=Homo sapiens GN=KL PE=1 SV=2	1.3	116.18	0.0050955	6.149
sp|Q9UEU0|VTI1B_HUMAN	1	1	1	>sp|Q9UEU0|VTI1B_HUMAN Vesicle transport through interaction with t-SNAREs homolog 1B OS=Homo sapiens GN=VTI1B PE=1 SV=3	5.2	26.688	0.0013643	7.0199
sp|Q9UGN4|CLM8_HUMAN	3	3	3	>sp|Q9UGN4|CLM8_HUMAN CMRF35-like molecule 8 OS=Homo sapiens GN=CD300A PE=1 SV=2	11.4	33.2	0	69.607
sp|Q9UGT4|SUSD2_HUMAN	13	13	13	>sp|Q9UGT4|SUSD2_HUMAN Sushi domain-containing protein 2 OS=Homo sapiens GN=SUSD2 PE=1 SV=1	31.3	90.207	0	219.91
sp|Q9UHG2|PCSK1_HUMAN	2	2	2	>sp|Q9UHG2|PCSK1_HUMAN ProSAAS OS=Homo sapiens GN=PCSK1N PE=1 SV=1	10.4	27.372	0	14.202
sp|Q9UHL4|DPP2_HUMAN	5	5	5	>sp|Q9UHL4|DPP2_HUMAN Dipeptidyl peptidase 2 OS=Homo sapiens GN=DPP7 PE=1 SV=3	12.8	54.341	0	52.453
sp|Q9UIB8|SLAF5_HUMAN	3	3	3	>sp|Q9UIB8|SLAF5_HUMAN SLAM family member 5 OS=Homo sapiens GN=CD84 PE=1 SV=1	17.7	38.782	0	42.12
sp|Q9UK41|VPS28_HUMAN	3	3	3	>sp|Q9UK41|VPS28_HUMAN Vacuolar protein sorting-associated protein 28 homolog OS=Homo sapiens GN=VPS28 PE=1 SV=1	19.9	25.425	0	19.754
sp|Q9UKU6|TRHDE_HUMAN	7	7	7	>sp|Q9UKU6|TRHDE_HUMAN Thyrotropin-releasing hormone-degrading ectoenzyme OS=Homo sapiens GN=TRHDE PE=2 SV=1	8.6	117	0	47.067
sp|Q9UKU9|ANGL2_HUMAN	12	12	10	>sp|Q9UKU9|ANGL2_HUMAN Angiopoietin-related protein 2 OS=Homo sapiens GN=ANGPTL2 PE=2 SV=1	27	57.104	0	97.524
sp|Q9ULI3|HEG1_HUMAN	8	8	8	>sp|Q9ULI3|HEG1_HUMAN Protein HEG homolog 1 OS=Homo sapiens GN=HEG1 PE=1 SV=3	8.6	147.46	0	114.7
sp|Q9ULV1|FZD4_HUMAN	1	1	1	>sp|Q9ULV1|FZD4_HUMAN Frizzled-4 OS=Homo sapiens GN=FZD4 PE=1 SV=2	3	59.88	0	8.6354
sp|Q9UM22|EPDR1_HUMAN	2	2	2	>sp|Q9UM22|EPDR1_HUMAN Mammalian ependymin-related protein 1 OS=Homo sapiens GN=EPDR1 PE=1 SV=2	8.9	25.437	0	11.546
sp|Q9UMF0|ICAM5_HUMAN	1	1	1	>sp|Q9UMF0|ICAM5_HUMAN Intercellular adhesion molecule 5 OS=Homo sapiens GN=ICAM5 PE=1 SV=3	1.1	97.115	0.0050761	6.1432
sp|Q9UMR5|PPT2_HUMAN	4	4	4	>sp|Q9UMR5|PPT2_HUMAN Lysosomal thioesterase PPT2 OS=Homo sapiens GN=PPT2 PE=1 SV=4	20.2	34.225	0	25.492
sp|Q9UN37|VPS4A_HUMAN;sp|Q6PIW4|FIGL1_HUMAN	6;1	4;0	4;0	>sp|Q9UN37|VPS4A_HUMAN Vacuolar protein sorting-associated protein 4A OS=Homo sapiens GN=VPS4A PE=1 SV=1	14	48.897	0	22.245
sp|Q9UN70|PCDGK_HUMAN	4	4	4	>sp|Q9UN70|PCDGK_HUMAN Protocadherin gamma-C3 OS=Homo sapiens GN=PCDHGC3 PE=1 SV=1	6	101.08	0	32.397
sp|Q9UNN8|EPCR_HUMAN	4	4	4	>sp|Q9UNN8|EPCR_HUMAN Endothelial protein C receptor OS=Homo sapiens GN=PROCR PE=1 SV=1	18.9	26.671	0	42.967
sp|Q9UNW1|MINP1_HUMAN	3	3	3	>sp|Q9UNW1|MINP1_HUMAN Multiple inositol polyphosphate phosphatase 1 OS=Homo sapiens GN=MINPP1 PE=1 SV=1	7.2	55.051	0	17.748
sp|Q9UQN3|CHM2B_HUMAN	1	1	1	>sp|Q9UQN3|CHM2B_HUMAN Charged multivesicular body protein 2b OS=Homo sapiens GN=CHMP2B PE=1 SV=1	4.7	23.906	0.0013624	6.9968
sp|Q9Y287|ITM2B_HUMAN	4	4	4	>sp|Q9Y287|ITM2B_HUMAN Integral membrane protein 2B OS=Homo sapiens GN=ITM2B PE=1 SV=1	22.6	30.338	0	27.145
sp|Q9Y2E5|MA2B2_HUMAN	3	3	3	>sp|Q9Y2E5|MA2B2_HUMAN Epididymis-specific alpha-mannosidase OS=Homo sapiens GN=MAN2B2 PE=1 SV=4	4.2	113.98	0	22.297
sp|Q9Y2S2|CRYL1_HUMAN	3	3	3	>sp|Q9Y2S2|CRYL1_HUMAN Lambda-crystallin homolog OS=Homo sapiens GN=CRYL1 PE=1 SV=3	10	35.419	0	17.576
sp|Q9Y376|CAB39_HUMAN;sp|Q9H9S4|CB39L_HUMAN	2;1	2;1	2;1	>sp|Q9Y376|CAB39_HUMAN Calcium-binding protein 39 OS=Homo sapiens GN=CAB39 PE=1 SV=1;>sp|Q9H9S4|CB39L_HUMAN Calcium-binding protein 39-like OS=Homo sapiens GN=CAB39L PE=1 SV=3	5.3	39.869	0	11.034
sp|Q9Y4C0|NRX3A_HUMAN	1	1	1	>sp|Q9Y4C0|NRX3A_HUMAN Neurexin-3 OS=Homo sapiens GN=NRXN3 PE=1 SV=4	0.9	180.6	0	8.5361
sp|Q9Y5Y7|LYVE1_HUMAN	7	7	7	>sp|Q9Y5Y7|LYVE1_HUMAN Lymphatic vessel endothelial hyaluronic acid receptor 1 OS=Homo sapiens GN=LYVE1 PE=1 SV=2	20.5	35.213	0	62.767
sp|Q9Y646|CBPQ_HUMAN	7	7	7	>sp|Q9Y646|CBPQ_HUMAN Carboxypeptidase Q OS=Homo sapiens GN=CPQ PE=1 SV=1	19.9	51.887	0	65.807
sp|Q9Y653|GPR56_HUMAN	4	4	4	>sp|Q9Y653|GPR56_HUMAN G-protein coupled receptor 56 OS=Homo sapiens GN=GPR56 PE=1 SV=2	8.1	77.737	0	40.878
sp|Q9Y6R7|FCGBP_HUMAN	16	16	16	>sp|Q9Y6R7|FCGBP_HUMAN IgGFc-binding protein OS=Homo sapiens GN=FCGBP PE=1 SV=3	7.6	572.01	0	110.29
sp|Q9Y6W3|CAN7_HUMAN	4	4	4	>sp|Q9Y6W3|CAN7_HUMAN Calpain-7 OS=Homo sapiens GN=CAPN7 PE=1 SV=1	5.7	92.651	0	26.484
