# Supplementary material for: An Ultrafast N-Glycoproteome Analysis Method Using Thermoresponsive Magnetic Fluid-Immobilized Enzymes
Source: Front Chem. 2021 Apr 26;9:676100. doi: 10.3389/fchem.2021.676100 (PMC8107388; doi:10.3389/fchem.2021.676100)
Supplement: Supplementary file 5 [file Table_2.XLSX]

## Sheet: all
Table S2. 4718 peptides identified by free trypsin digestion
Sequence
AAAAKPNNLSLVVHGPGDLR
AAAVSEAEADFYEQNSR
AADDTWEPFASGK
AAFDDAIAELDTLSEESYK
AAFGQGSGPIMLDEVQCTGTEASLADCK
AAGFISVLK
AAIVHNVDSDDLISMGSNDIEVLK
AALAPLPPLPAQFK
AALEDSSGSSELQEIMR
AALPAQELEEYNK
AALTTLFK
AAPGQEPPEHMAELQR
AAPSVTLFPPSSEELQANK
AAQCDPCIPGVSFSPDHHTRPHCESCR
AAQGLLACGVAQGALR
AAQLRPISLPGVSSTEDLQDLFR
AASCVLLHTGQK
AASEFESSEGVFLFPELR
AASVEQR
AATDFVQEMR
AATGECTATVGK
AATGECTATVGKR
AATVGSLAGQPLQER
AAVAWEAGKPLSIEEIEVAPPK
AAVPSGASTGIYEALELR
ACAHWSGHCCLWDASVQVK
ACANPAAGSVILLENLR
ACAQGTFKPLSGEGSCQPCPANSHSNTIGSAVCQCR
ACDGINDCGDQSDELCCK
ACEEAPPSAAHFR
ACEPGVDYVYK
ACGACPLWGK
ACLQNSAIIATPEQLQAAYEDGFHQCDAGWLADQTVR
ACSSLGVSGGTCR
ACTEAEFACHSYNECVALEYR
ADAAPDEKVLDSGFR
ADAVTLDGGFIYEAGLAPYK
ADDGLQSSDMR
ADEDPIMGFHQMFLLK
ADEGISFR
ADEGWYWCGVK
ADGESCSASMMYQEGK
ADGGEMTVIR
ADHTLSSLEPAYSAK
ADIFVDPVLHTACALDIK
ADLDGVGVK
ADLFYDVEALDLESPK
ADLGALELWR
ADLINNLGTIAK
ADLLLSTQPGREEGSPLELER
ADLSGITGAR
ADQLTEEQIAEFK
ADQVCINLR
ADRDQYELLCLDNTR
ADSPMDDFFQCVNGK
ADTDGGLIFR
ADVTEWR
AEAAASALADADADLEER
AEAGRPYEYYK
AEALIQLLDVNDNDPVVK
AEATDADDPETDNAALR
AEDDTWEPEQK
AEDEEETTFR
AEDGGGQFTTIR
AEDMYSAQSHQAATPPK
AEDMYSAQSHQAATPPKDGK
AEDTAVYYCAK
AEDTAVYYCAR
AEELSIQVSCR
AEELVNTAPLTGVPQHVPVR
AEKSDEGTYMCVATNSAGHR
AELLVTEAPSKPITVTVEEQR
AEMADQAAAWLTR
AEMIIEQNTDGVNFYNILTK
AEQVIFVR
AETGDKVYVHLK
AEVGQNAYLPCFYTPAAPGNLVPVCWGK
AEVTGYFPLGTWYDLQTVPVEALGSLPPPPAAPR
AFDITYVR
AFDMINR
AFIPGGPSPGSR
AFIQLWAFDAVK
AFIQLWAFDAVKGK
AFLLVQDIMEDTMR
AFLTLAEDILR
AFMDGSNR
AFNVPDEER
AFPALTSLDLSDNPGLGER
AFQAMQVHCNNMHTLGAR
AFQNVFAPR
AFSMDEHNAALR
AFSMDEPVAAK
AFSVNIFK
AFTDLNSINSVLGGGILDR
AFVNCDENSR
AFVSLGAPWGGVAK
AFYSDVIAEDLRR
AGAAAGGPGVSGVCVCK
AGATLDLLVENMGR
AGCVAESTAVCR
AGDEAVFAQYDSFHVDSAAEYYR
AGDFLEANYMNLQR
AGEGGGVIQGSASEATLVALLAAR
AGEVQEPELR
AGFAGDDAPR
AGFGNLR
AGFSWIEVTFK
AGGSWDLAVQER
AGHMVPSDQGDMALK
AGIEVQEIK
AGLAASLAGPHSIVGR
AGLEAAGDEL
AGLELSPEMK
AGLLRPDYALLGHR
AGLQFPVGR
AGLQLNVK
AGLQVYNK
AGMEWYQTCSNNGLVAGFQSR
AGPGEAALQELCGQLER
AGPLCLGTGCSPDNGGCEHECVEEVDGHVSCR
AGPWTPEAAVEHPEAVR
AGSGSQVPTEPK
AGSNVMQTFTFYASEDKLENR
AGSPTAPVHDESLVGPVDPSSGQQSR
AGTWLAVHPNK
AGVETTTPSK
AGYIIPLQGPGLTTTESR
AGYLPQNIPLEIIR
AGYQSTLTR
AGYVLHR
AHDQKVEGCFNQLLYDIR
AHFPLDVQWNDLDYMDSR
AHFPLDVQWNDLDYMDSRR
AHFSISNSAEDPFIAIHAESK
AHFSISNSAEDPFIAIHAESKL
AHFSPSNIILDFPAAGSAAR
AHGQESAIFNEVAPGYFSR
AHLVAVFNEYQR
AHNQDLGLAGSCLAR
AHRFPALTQEQK
AIAANEADAVTLDAGLVYDAYLAPNNLKPVVAEFYGSK
AIAEELAPER
AIEDYINEFSVR
AIGAVPLIQGEYMIPCEK
AIGYATAADCGR
AIGYLNTGYQR
AIHVHQFGDLSQGCESTGPHYNPLAVPHPQHPGDFGNFAVR
AIHYALNCCGLAGGVEQFISDICPK
AILDKLHNLNSNWFPAGSK
AILDKLHNLNSNWFPEGSKPFIYQEVIDLGGEPIK
AILGATEVK
AILNYIASK
AIMEKLEMSK
AIPVAQDLNAPSDWDSR
AIQDGTIVLMGTYDDGATK
AIQIMYQNLQQDGLEK
AIQLTYNPDESSKPNMIDAATLK
AISGLTIDGHAVGAK
AISSIGLECQSVTSR
AIVDVHFDPTTAFR
AIVLAQDDASQPR
AIVLDPCQGYLYWADWDTHAK
AKAYLEEECPATLR
AKDDSELEGQVISCLK
AKEQYAVVGHSAHIVTLK
AKFEELNMDLFR
AKFYPEDVAEELIQDITQK
AKFYPEDVSEELIQDITQR
AKLEEQAQQIR
AKLPDATPK
AKPALEDLR
AKPSAPVVSGPAAR
AKPSAPVVSGPAVR
AKWEMPFDPQDTHQSR
AKWETSFNHK
ALAAKPGLDTYSLGGGGAAR
ALANSLACQGK
ALASECAQHLSLPLR
ALASYVAACQAAGVVIEDWR
ALCASDVSK
ALDFAVGEYNK
ALDLINKR
ALDYESCEHYELK
ALENPQPHPGWQGTLK
ALEQALEK
ALEVEECR
ALGHLDLSGNR
ALGIPAR
ALGISPFHEHAEVVFTANDSGPR
ALGITEIFIK
ALGSLHLPTNPTSLPAVAK
ALGVQGGQAGVPEGPGFCPQR
ALLETSEK
ALLETSEKITAVSLDVLDKR
ALLNELASVK
ALLNVVDNAR
ALLQDKDVIAINQDPLGK
ALLSPGLAGAAGVPAEEAIVLANR
ALLSVMDDHNVDSFISLSSPQMGQYGDTDYLK
ALLSYDGLNQR
ALMDETMK
ALMLCEGLFVADVTDFEGWK
ALMSPAGMLR
ALNEACESVIQTACK
ALPAPIEK
ALPFWNEEIVPQIK
ALPGQLKPFETLLSQNQGGK
ALPGTPVASSQPR
ALPPLRLPR
ALQASALAAWGGK
ALQATVGNSYK
ALQDQLVLVAAK
ALSEALTELGYK
ALSIGFETCR
ALSLAPLAGAGLELQLER
ALSTMDLQK
ALTLAYK
ALTPQCGSGEDLYILTGTVPSDYR
ALTSELANAR
ALVEMQDVVAELLR
ALVFVDNHDNQR
ALVLEQLTPALHSTNFSCVLVDPEQVVQR
ALVQAQHPDWPAPQVEAVAQDQFQGAAR
ALVSAQWVAEALR
ALYLQYTDETFR
ALYPSIYMPAVLEGTGK
ALYVHGGYK
ALYYDLISSPDIHGTYK
AMAAEAEASR
AMDEIQPDLR
AMGIMNSFVNDIFER
AMLVFAEHR
AMVGSDVELSCACPEGSR
AMVGSDVELSCACPEGSRFDLNDVYVYWQTSESK
ANDESNEHSDVIDSQELSK
ANDQAVPIETR
ANKYDGSGQIAMTTNLLSQPR
ANLISEDIESAISDSK
ANNQVGLAPVA
ANPTVTLFPPSSEELQANK
ANQGDEACTHCPINSR
ANSFLGEK
ANVAVVSGAPLQGQLVAR
APEEPNIQVNPLGIPVNSKEPEEVATCVGR
APPPSLTDCIGTVDSR
AQAGANTRPCPS
AQATDPDSGPNSYIEYTLLNPLGNK
AQAWGER
AQDGGPVGTELFR
AQEEAERLEADR
AQEENTWFSYLK
AQGFTEDTIVFLPQTDK
AQGFTEDTIVFLPQTDKCMTEQ
AQIHGGILR
AQIINDAFNLASAHK
AQITGYR
AQLDAAVTFGPSQVAR
AQLGDLPWQVAIK
AQLLDYK
AQLVEEWANSVKK
AQLVPLPPSTYVEFTVSGTDCVAK
AQMVQEDLEK
AQSQLVAGIK
AQVEGLTCSHCR
AQVIDIATGR
AQVSPTASDMLHMR
AQWANPFDPSKTEDSSSFLIDK
ARDDCEPLMK
ARDDLITDLLNEAK
AREDIFMETLK
ARFEELCSDLFR
ARFEELNADLFR
ARGPDSNVLLLR
ARPNIPVYR
ASALQEALER
ASEQAELPR
ASEQIYYENR
ASESSASSDGPHPVITPSR
ASFENNCEIGCFAK
ASFETCSYGWVGDGFVVISR
ASFPIITVTAAHSGTYR
ASGDPYWAYSGAYGPEHWVTSSVSCGGR
ASGSLCGACTEDGTFR
ASGVPDRFSGSGSGTDFTLK
ASHEEVEGLVEK
ASLHVCDGRPPTSEELPSCYTGDDWSGCPLK
ASLIDDAFALAR
ASLIEYIK
ASLISAVSDK
ASLVPMEHCITR
ASSFLGEK
ASSIIDELFQDR
ASSLESGVPSR
ASSPVPLPPVTHLDLTPSPDVPLTIMK
ASSVVVSGTPIR
ASVGQDSPEPR
ASVSVTAEDEGTQR
ASWIAQK
ASYAQQPAESR
ASYLDCIR
ATAGDTHLGGEDFDNR
ATANSQVMGSANSTLR
ATAVMPDGQFK
ATAVVDGAFK
ATDFVVPGPGKVEITYTPSDGTQK
ATEDEGSEQKIPEATNR
ATEHLSTLSEK
ATFGCHDGYSLDGPEEIECTK
ATFNPAQDK
ATGIPDR
ATGIPDRFSGSASGTDFTLTISR
ATGIPDRFSGSGSGTDFTLTISR
ATITGYR
ATLDVDEAGTEAAAATSFAIK
ATLGGNFR
ATLLEEQLPLGK
ATLQLSR
ATLWAEPGSVISR
ATPEHTVSFTCESHGFSPR
ATQIPSYK
ATQIPSYKK
ATTVTGTPCQDWAAQEPHR
ATVFLEQR
ATVNPSAPR
ATVVYQGER
ATWSGAVLAGR
ATYIQNYR
AVAFDLIPCSDLPSLDAIGDVSK
AVAIDLPGLGHSK
AVCGGVLVHPQWVLTAAHCIR
AVDAALK
AVDLIPWMEYEFR
AVDPDGDGHVSWDEYK
AVDTWSWGER
AVEETDAGLYTCNLHHHYCHLYESLAVR
AVEFQEAQAYADDNSLLFMETSAK
AVELGVK
AVETVEANVR
AVFPSIVGR
AVFPSIVGRPR
AVGFGGDFDGVPR
AVGLAGTFR
AVGPSLDLLR
AVGVPALGFSPMNR
AVIQHFQEKVESLEQEAANER
AVLALLR
AVLDGCSCCLVCAR
AVLDVFEEGTEASAATAVK
AVLGAVPR
AVLHIGEK
AVLTIDEK
AVPTQCDVPPNSR
AVPWVILSDGDGTVEK
AVQQPDGLAVLGIFLK
AVSDSFGPGEWDDR
AVSDYFGGSCVPGAGETSYSESLCR
AVSEKEVDSGNDIYGNPIKR
AVSTEELEATVQEVLGR
AVSVPLGGR
AVTLECVSAGEPR
AVVEVDESGTR
AVVFLEPQWYR
AVVFLEPQWYSVLEK
AVVFLEPQWYSVLEKDSVTLK
AVVHGILMGVPVPFPIPEPDGCK
AVVVHAGEDDLGR
AVVVPWGSCHFLEK
AWDADQTEANNR
AWLCDRDNDCGDMSDEKDCPTQPFR
AWLMSDKTDLEAK
AWMAGTLQLGR
AWNTNLR
AWNYELPATNYETQDSHK
AWRPALYLAALDCAEETNSAVCR
AYAANVYTSVVEELAR
AYANDKFTPSEQVEGVVVTLVNLEPAPGFSANPR
AYAWDTNEEYLFK
AYCHYDGGDCCSSTLSSK
AYGPLFLR
AYGTGFVGCLR
AYIPNFESGR
AYKSELEEQLTPVAEETR
AYLEEECPATLR
AYLEEECPATLRK
AYLEGTCVEWLR
AYPDVAALSDGYWVVSNR
AYSDLSR
AYSSFNPAMSDPNRPPCR
AYSTVATNCHK
AYVAFPDFFR
AYVAVDGIPQGVLER
AYVPIAQVK
AYYENSPQQVFSTEFEVK
CAAEGSSPLLLLPDNVR
CAEENCFIQK
CAPGYLREPDGK
CAVLQATGGVEPAGWK
CAYGYYQDETTGR
CCESASEDCMAK
CCHCCLLGR
CCSAGCATFCSLPNDK
CCSAGCATFCSLPNDKEGSCPQVNINFPQLGLCR
CDCAFGTLQSDGK
CDDNVEFVPR
CDEPILSNR
CDEWSVNSVGK
CDEWSVNSVGKIECVSAETTEDCIAK
CDGQKDCSDGSDELALCPQR
CDMEVSCPDGYTCCR
CDPVDQCQDSETGTFYQIGDSWEK
CDRDLDCSDGSDEEECRIEPCTQK
CDSSPDSAEDVR
CEASNIVGK
CECEIGYELDR
CECPVGFFYNDK
CEDLETQTQSEK
CEDVDDCILEPSPCPQR
CEEPYLR
CEESFVK
CEESFVKIPGEKDSVICLK
CEGAGVPPPAFEWYKGEK
CEGPIPDVTFELLR
CEPIGCDGVLFSTHTLDK
CEVSGAPKPAITWK
CEVVVTPLK
CEWDGGR
CFCMGVSR
CFDGSSDGFSR
CFDMYEGDNSGPMTK
CFEGFGIDGPAIAK
CFLAFTQTK
CFLGCELPPEGSR
CFSSDFMAYDIACDR
CGDMAVAFR
CGIAVAPVSR
CGLGINSR
CGSGHCIPADWR
CHCSPGYVAEAGPPHCTAKE
CHDFQCALLANLFASEGQPGK
CHLSPEKNAEDMEVR
CHNSNICIPR
CHQLVSCPR
CIDPIRCEEPYLR
CIEGTCVCK
CISEGEDATCQCLK
CIYYKPPK
CKPVNTFVHEPLVDVQNVCFQEK
CKTGSGDIENYNDATQVR
CLADGNPPPHFSISK
CLAEGAGDVAFVK
CLAENAGDVAFVK
CLAFECPENYR
CLAFECPENYRR
CLAPLEGAR
CLAYDFYPGK
CLAYDFYPGKIDVHWTR
CLCPEGFSLSSSGR
CLEALKPGNCGEYVVR
CLHNLICQER
CLHPCVISR
CLKDGAGDVAFVK
CLPFFNDRPWR
CLQCQMCDPAMGLR
CLSLDAK
CLVDVNSRPR
CLVEKGDVAFVK
CLVENAGDVAFVR
CLVGEFVSDALLVPDK
CLVGEFVSDALLVPDKCK
CLVGEFVSDVLLVPEK
CLVNLIEK
CLYDYVK
CMCPAENPGCR
CMEGGLSGPR
CNADANPPPFK
CNFDVLEIYGGPDFHSPR
CNFYDNK
CNLLAEK
CNPGTGQCVCPAGWVGEQCQHCGGR
CNSLSTLEK
CNVENLPR
CPDYTCPITFSSPADITILLDGSASVGSHNFDTTK
CPDYTCPITFSSPADITILLDGSASVGSHNFDTTKR
CPEALFQPSFLGMESCGIHETTFNSIMK
CPLLVDSEGWVK
CPNPPVQENFDVNK
CPNPPVQENFDVNKYLGR
CPTGYYLNEDTR
CQCPAGAALQADGR
CQEEVSHIPAVHPGSFRPK
CQGPPGVDLYR
CQGTLEAQEYR
CQLDVLLPEPNCPAPR
CQLKSLGFDK
CQLQVQGEPPEVHWLR
CRAPQPAWR
CRDQLPYICQFGIV
CREILSVDCSTNNPSQAK
CSATGSPAPTIHWSK
CSCDTGYMLESDGR
CSCSAGFQER
CSDGEELQGPGLSWGDFGDWSDHCPK
CSGFNDRDNR
CSGFNDRDNRDWVSVVTPAR
CSGMLFDQR
CSGMLYDQDRVDR
CSGTIYAEEEGQETMK
CSGTIYAEEEGQETMKGR
CSLQNAQEALIVTWQK
CSSDQVETQACTR
CSTSPLLEACEFLR
CSTSPLLEACEFLRK
CSTSSLLEACTFR
CSVADVYPFDRLEIDLLK
CSVCEAPAIAIAVHSQDVSIPHCPAGWR
CSWTAITHK
CTEEGKWSPELPVCAPIICPPPSIPTFATLR
CTEGFNVDKK
CTEPEDQLYYVK
CTFGFQLDTDER
CTLSDDCIPLTWR
CTWLIEGQPNR
CVALEASGEHR
CVASNAAGADSLAIR
CVCPVSNAMCR
CVDVDECAPPAEPCGK
CVEPYIQVSENR
CVLFPYGGCQGNGNK
CVNHYGGYLCLPK
CVNQQCIPSR
CVNSPGSFR
CVSIQYLEAVR
CVVESGGPPK
CVVTGEDGSESEATVNVK
CVVVGDGAVGK
CVWNTGSSQCISWALATDEQEEK
CVWNTGSSQCISWALATDEQEEKLK
CWKFEHCNFNDVTTR
CYAGWLADGSLR
CYFQEGR
CYLEDGASK
CYLITVTPVYADGPGSPESIK
CYPHPGSELPLQALVMGEGTCEK
CYQGTDIVR
CYTAVVPLVYGGETK
CYTCKEPMTSASCR
CYYFSVEKEIFEDAK
DAAVISWTK
DACGCCPMCAR
DADPDTFFAK
DAGTIAGLNVLR
DAGTIAGLNVMR
DAGVIAGLNVLR
DAGYEYLCIDDCWMAPQR
DAHSQGEVVSCLEK
DALMQPVR
DASGATFTWTPSSGK
DASGVTFTWTPSSGK
DASLNHPPYMPHLESR
DATNVGDEGGFAPNILENK
DAVAVIR
DAVLLVFANK
DAVTYTEHAK
DCASHFEQMAAASMHR
DCDDVLQTHPSGTQSGIFNIK
DCDDVLQTHPSGTQSGIFNIKLPGSSK
DCGATWVVLGHSER
DCGSVDGVIK
DCHLAQVPSHTVVAR
DCLQALEDGHDTSSIYLVKPENTNR
DCNSIPNIPGSCK
DCNSLPGVLGTCK
DCPDPCIGW
DCPVSSYNEWDPLEEVIVGR
DCSDGSDELALCPQR
DCSDYYAIGK
DCSLPYATESK
DCSSIPGAAGTCK
DDDESDDTLEENR
DDDGALHAACQVQPSATLDAAQPR
DDDIAALVVDNGSGMCK
DDGGIIICEAQNQALPSGHSK
DDKESVPISDTIIPAVPPPTDLR
DDQPFLITVR
DDTVCLAK
DDYFVSGAGLPGR
DELVKFEPGQSYAGVVQYSHSQMQEHVSLR
DFAEHLLIPR
DFAISVVVKPSSTR
DFALQNPSAVPR
DFAVSTVPVSGPSHLR
DFCGGVIIR
DFCLEILPYSGSMMGGK
DFDFVPPVVR
DFDPAVTEYIQR
DFEPSLGPVCPFR
DFIATLGK
DFISLGLQDGHLVFR
DFLLQQTMLR
DFLTCHR
DFMIQGGDFTR
DFPAMVQELHQGGR
DFPAMVQELHQGGRR
DFPAVPYSGWDFNDGK
DFQPVLHLVALNSPLSGGMR
DFRPLKDSR
DFSDKINR
DFSLTSSSQTPGATK
DFTCVHQALK
DFTFDLYR
DFTFNKDGFR
DFTPVCTTELGR
DFVEILDGGHEDAPLR
DFVQPPTK
DFYVDENTTVR
DGAGDVAFIR
DGAGDVAFVK
DGDLVDWWTQQSASNFK
DGDNNLAQQLAVLCGR
DGEDQTQDTELVETRPAGDGTFQK
DGETLLGK
DGFDISGNPWICDQNLSDLYR
DGFFGNPR
DGFRDFPAMVQELHQGGR
DGFRDFPAMVQELHQGGRR
DGGELPDPDR
DGGFCEVCKK
DGGQLVSIESEDEQK
DGIEPGHIPGTVNIPFTDFLSQEGLEK
DGIEPGHIPGTVNIPFTDFLSQEGLEKSPEEIR
DGKPLALQPGR
DGLALGMGQGLK
DGPCGTVLTR
DGPLYQDPLLGK
DGQIGCVPR
DGQILELADSTQTQVPLGEDEQDDWIVVSQLR
DGSFSVVITGLR
DGSPDVTTADIGANTPDATK
DGTFPLPIGESVTVTR
DGTTHQTSLELFMYLNEVAGK
DGVDSDAPILSK
DGVFCLLSDDHGASWR
DGVLVDEFGLPQIPAS
DGWHSWPIAHQWPQGPSAVDAAFSWEEK
DGWICEK
DGWQLQVQGGVAQLVIK
DGYLFQLLR
DHADSNIVIMLVGNK
DHAVDLIQK
DHDTFLAVR
DHLGFQVTWPDESK
DHSAIPVINR
DHSPDLYSLELAGLDEIGKR
DIASGLIGPLIICK
DICEEQVNSLPGSITK
DICNDVLSLLEK
DIDECDIVPDACK
DIDECDIVPDACKGGMK
DIDSGSPAEEAGLK
DIEHLTSLDFFR
DIFPNTVFADSNIDSVMAPDAFVCGR
DIFTGLIGPMK
DIIDPAFR
DIIPHPSYLQEGSQGDIALLQLSR
DILLPFQGQLDSIPVSNPSCPMIPLYR
DINAYNCEEPTEKLPFPIIDDR
DIPAMLPAAR
DIPTNSPELEETLTHTITK
DIQAAGGIVTAEDLNNYR
DIQGSLQDIFK
DIQLTQSPSSLSASVGDR
DIQMTQSPSSLSASVGDR
DIQMTQSPSSLSATVGDR
DIQMTQSPSSVSASVGDR
DIQMTQSPSTLSASVGDR
DISEMFLQIYK
DISEVVTPR
DISLSDYK
DITDTLVAVTISEGAHHLDLR
DIVLTQSPLSLPVTPGEPASISCR
DIVMTQSPDSLAVSLGER
DIVMTQSPLSLPVTPGEPASISCR
DIVQFVPFR
DKATFGCHDGYSLDGPEEIECTK
DKLAACLEGNCAEGLGTNYR
DKVAELENSEFR
DLAQYDAAHHEEFKR
DLATVYVDVLK
DLCGCYSVSSVLPGCAEPWNHGK
DLCGCYSVSSVLPGCAQPWNHGETFTCTAAHPELK
DLDMFINASK
DLECVTNLQEVAR
DLEELVK
DLEEPINFR
DLELLIQTATR
DLEPPIVAR
DLFGDKEFLPQSAFLK
DLFIGDVIHNAGPHR
DLFLQGAYDTVR
DLGGRDDLLYNVICK
DLGPPMVAR
DLGTESQIFISR
DLHFLEELQLGHNR
DLIEAIR
DLLAGLPAPGVEVYCLYGVGLPTPR
DLLDDLKSELTGK
DLLDDLKSELTGKFEK
DLLFRDDTVCLAK
DLLFWVALER
DLLIGDIHGR
DLLLPQPDLR
DLLPASLGSYYR
DLLTPCYSR
DLMVLNDVYR
DLPAEDSR
DLPETLNELHLDHNK
DLPETLNELHLDHNKIQAIELEDLLR
DLPGSPNWVAR
DLPVSLR
DLQEPQEPR
DLQFVEVTDVK
DLQLLSQFLK
DLQNLMSWR
DLSPDDPQVQK
DLSSHQLNEFLAQTLQR
DLTALSNMLPK
DLTDYLMK
DLVEPWVVVR
DLVGELGTALR
DLVQPINPR
DLWVNIDQMEKDKVK
DLYANTVLSGGTTMYPGIADR
DLYSGLIGPLIVCR
DMDDAYDR
DMDVVSGR
DMGYTYLNIDDCWIGGR
DMNDNAPTIEIR
DMNLTLEPEIMPAATDNR
DMVAVVGEQFTLECGPPWGHPEPTVSWWK
DNAMLEYLK
DNEETGFGSGTR
DNFHGLAIFLDTYPNDETTER
DNGIVSSLVPLDYEDRR
DNINWLR
DNIQGITKPAIR
DNLAQQSFNMEQANYTIQSLK
DNNGGCEQVCVLSHR
DNPMYYCNK
DNRDWVSVVTPAR
DNSALDPIIHGLK
DNTPNAIAIVQLQELSLR
DNVPNLR
DNWVFCGGK
DPAGHFHQVWYDNPQSISLK
DPDAQPGGELMLGGTDSK
DPDDVVPVGQR
DPDTEQLQR
DPGENYNLLGGVAGATPEVLQALK
DPIYFTGLASEPGAR
DPNGLPPEAQK
DPPEPGSPR
DPPQYPVVPVHLDR
DPPQYPVVPVHLDRII
DPTFIPAPIQAK
DPVSGFCLK
DQAGEYECSAENDVSFPDVR
DQAGEYECSAENDVSFPDVRK
DQCQVDSQCPGQMK
DQECDKFNQCGTCNEFK
DQECDKFNQCGTCNEFKECHAIR
DQFNLIVFSTEATQWRPSLVPASAENVNK
DQGNQEQDPNISNGEEEEEKEPGEVGTHNDNQER
DQHMAIAWVK
DQLLPPSPNNR
DQPFTILYR
DQQEAALVDMVNDGVEDLR
DQSGEYECSALNDVAAPDVR
DQVETALK
DRDQPNVSAACLEFK
DRLDEVKEQVAEVR
DRLPQEPGR
DRLVPGPVFGSK
DRQDGEEVLQCMPVCGR
DRVAVGADAFER
DSADMVELLDGYTHR
DSAHGFLK
DSAIGFSR
DSALSWEYCR
DSAYPEELSR
DSCTLPASAEK
DSCVGSLVVK
DSEGYIYAR
DSFHLDEQFTVPVEMMQAR
DSFSNEKFDFR
DSGFQMNQLR
DSGLYACTASR
DSGPYSCSVNVQDK
DSGRDYVSQFEGSALGK
DSGSYFCR
DSGVPDRFSGSGSGTDFTLK
DSHLTAVGK
DSHSLTTNIMEILR
DSITTWEILAVSMSDKK
DSLLLDKDNEK
DSPIQCIQAIAENR
DSPVATNKLDQEVQEETQGR
DSPVIDGHNDLPWQLLDMFNNR
DSPVLIDFFEDTER
DSQYEMDSEFEGELADDLAGFYR
DSSHAFTLDELR
DSSTWLTAFVLK
DSTGHVGFIFK
DSTIQVVENGESSQGR
DSTIQVVENGESSQGRFSVQMFR
DSTLIMQLLR
DSTSELVPIATQTYEAWLGHEYLHAMK
DSTYSLSSTLTLSK
DSVTETLPR
DSYETSQLDDQSAETHSHK
DSYVGDEAQSK
DSYVGDEAQSKR
DTANWLEINPDTGAISTR
DTCFEGGDITTVFTPSAK
DTDGDGRGDACDDDMDGDGIK
DTDRFSSHVGGTLGQFYQEVLWGSPAASDDGR
DTDRFSSHVGGTLGQFYQEVLWGSPAASDDGRR
DTDSEEEIR
DTDSEEEIREAFR
DTDTGALLFIGK
DTEEEDFHVDQVTTVK
DTEVLLVGLEPGTR
DTINLLDQR
DTIVANP
DTIVLLCKPEPELNAAIPSANPAK
DTLMISR
DTLPSCAVR
DTQFSYAVFK
DTTPLNVLCSPGIQVVSVGIK
DTVIKPLLVEPEGLEK
DTVIVWPR
DTYHPMSEYPTYHTHGR
DVDIDSYPDEELPCSAR
DVFDFIPGSDQLNVISCQGLAPSQGR
DVFDFIPGSDQLNVISCQGLAPSQGRPGLSLVK
DVFHTTVNFINQNLR
DVGKVVDSDRPER
DVIVHPLPLK
DVLETFTVK
DVMWIGFLTR
DVNAAIATIK
DVNDNPPTLDVASLR
DVNDWVGPPNDNGVTK
DVNYWTSR
DVPCEDKFSFVCK
DVPPLQAAR
DVPPLQAARPAPPEPPADSPPAGPLERPR
DVQDFWISLPGTLCSEK
DVQMTQSPSSLSASVGDR
DVQNVAAAPELAMGALELESR
DVTADFEGQSPK
DVTEIDILVK
DVTIFDK
DVTVLQNTDGNNNEAWAK
DVVASLVSTR
DVVICPDASLEDAKK
DVVLTTTFVDDIK
DVWGIEGPIDAAFTR
DVYLLHESYDDVQQSFFLAETLK
DVYVVTDQIPVFVTMFQK
DWEMHVHFK
DWEMVGR
DWHGVPGQVDAAMAGR
DWVIPPINLPENSR
DWVIPPINLPENSRGPFPQELVR
DWVIPPISCPENEKGPFPK
DWVSVVTPAR
DWVSVVTPARDGPCGTVLTR
DYDPEDWLQVDAATGR
DYELLCLDGTR
DYFMPCPGR
DYIEFNK
DYIEFNKEIPAWVPFDPAAQITK
DYMVSNPSLITK
DYNVTANSK
DYSADTLAHHNDIALLK
DYSGEMEGK
DYSLQIQNVDVTDDGPYTCSVQTQHTPR
DYTGEDVTPQNFLAVLR
DYVSQFEGSALGK
DYYECTGIYK
EAACLQQTQIEEAR
EAAENSLVAYK
EADFQACPPAAPTRPGSR
EADIDGDGQVNYEEFVQMMTAK
EAEEETTNDNGVLVLEPARK
EAEPLVDIR
EAFQSVNPEFSPEALDNCCR
EAFSLFDKDGDGTITTK
EAGIPEFYDYDVALIK
EAGIQPSLLCVR
EAGYEGPLHQCDIYR
EAIDPALEGR
EALENANTNTEVLK
EANVACLDLGFQQGADTQR
EANVACLDLGFQQGADTQRR
EAQLPVIENK
EASMVITESPAALQLR
EATDVIIIHSK
EATELWGK
EATQEAFMK
EAVVPIMAK
ECGHAYSGIVAHQK
ECLQTCR
ECQGFAPDAELHIFR
ECQQPHYYGSEVTTK
ECRPGGSCAPCGGDLTFDPGPR
ECTESEFR
EDAGEYECHASNSQGQASASAK
EDAIWNLLR
EDAVLEYLK
EDCEQWWEDCR
EDFQIQPR
EDIFMETLK
EDIPVNYMK
EDKDAQFYCELNYR
EDLIWELLNQAQEHFGK
EDLIWELLNQAQEHFGKDK
EDLSPSITQR
EDPQTFYYAVAVVK
EDQTSPAPGLR
EDQYHYLLDR
EDSCQLGYSAGPCMGMTSR
EDTVQSVKPWLTEIMNNYK
EDVHSQVICEVAHVTLQGDPLR
EEALALMNR
EEAQLATVLAYALSSHCPDMR
EEEIAALVIDNGSGMCK
EENFLPWQR
EENFYVDETTVVK
EEQATTIFQSEQGKK
EEQQWIKK
EETGQVLER
EEYSNLKLPR
EFADSLGIPFLETSAK
EFHSHEFHSHEDMLVVDPK
EFLEDTCVQYVQK
EFNPLVIVGLSK
EFQLTLQPGFWK
EFQTVPFYIFSESYGGK
EFSHIAFLTIK
EFSNMVTAK
EFTEAFLGCPAIHPR
EFTPPVQAAYQK
EFVGQLVAPLPLGTGALR
EFYSASVAEDAAK
EGCEAIVDTGTSLMVGPVDEVR
EGCYGDKDEFPGVR
EGDALELTCEAIGKPQPVMVTWVR
EGDMLTLFDGDGPSAR
EGDPAPYKNPER
EGDTLVLTCAVTGNPRPNQIR
EGDTMMGQQVAK
EGDTVQLLCR
EGEAVVLPEVEPGLTAR
EGEDAVIVCDVVSSLPPTIIWK
EGEPIGTNVISIEAASPR
EGESNLGLDLEEKEPGDHER
EGFFLSDNQHTCIHR
EGFINYLTR
EGGLGPLNIPLLADVTR
EGGSIPVTLTFQEATGK
EGIPPDQQR
EGKEYGVVLAPDGSTVAVEPLLAGLEAGLQGR
EGLVHSFDFQGFNGDWTAR
EGLWTQEFK
EGMLQHWELGQALR
EGNPEEDLTADKANAQAAALYK
EGPGEAIVR
EGPVLILGR
EGPYDVVVLPGGNLGAQNLSESAAVK
EGQGFVSEDEYLEISDIKR
EGQMESVEAAMSSK
EGSCPQVNINFPQLGLCR
EGSIWNHQPCFLK
EGSIWNHQPCFLKDWEMHVHFK
EGSLQVGNEAPVTGSSPLGATQLDTDGALWLGGLPELPVGPALPK
EGSNSLICSCDYDGGSVHISK
EGSPDALQNPCYIGTHGCDTNAACRPGPR
EGSVTSVNLTK
EGTCPEAPTDECKPVK
EGTINVHDVETQFNQYK
EGVAAPLQYR
EGVMVQTSGK
EGYYGYTGAFR
EHAVEGDCDFQLLK
EHAVEGDCDFQLLKLDGK
EHFASWPGTPAPILGCR
EHIVDLEMLTVSSIGTFR
EHLLMALAGIDTLLIR
EHMGDILYK
EHNLQVLGLVK
EHSLIKPYQGVGSSSMPLWDFQGSTMLTSQYVR
EHSSLAFWK
EHVAHLLFLR
EHWSHDPFEAFK
EIADYLAAGKDER
EIAEAYLGK
EICALVGFCDEVK
EICPAGHGYTYASSDIR
EIDDSIGK
EIDKIVGQLMDGLK
EIDREQIADFYLSVVTK
EIEELYNNPQNPER
EIEEVLTPEMLMR
EIEGSQVTFDVAWSPK
EIGELYLPK
EIHKPGYLANDR
EILAANRVENVESLAFDWISK
EILDESLR
EILSVDCSTNNPSQAK
EIMENYNIALR
EINVISNIMADFVQTR
EIPAWVPFDPAAQITK
EIPDEISILLLGVAHFK
EIPMSVPEISSSQHPVK
EIQNAVNGVK
EISEVFPDQFIHLGGDEVEFK
EISPDTTLLDLQNNDISELR
EISPDTTLLDLQNNDISELRK
EITALAPSTMK
EIVLTQSPGTLSLSPGER
EIYCPAPPQIDNGIIQGER
EIYCPAPPQIDNGIIQGERDHYGYR
EIYTHFTCATDTK
EKAGFSWIEVTFK
EKEELMLR
EKFTAFCK
EKLCYVALDFEQEMATAASSSSLEK
ELACEGYPIELR
ELAILLGMLDPAEKDEK
ELASLLR
ELASQPDVDGFLVGGASLKPEFVDIINAK
ELDESLQVAER
ELDLNSVLLK
ELDLSNNCLGDAGILQLVESVR
ELEAPSEDNSGR
ELEEIVQPIISK
ELELQIGNALFIGK
ELELVTK
ELEQVCNPIISGLYQGAGGPGPGGFGAQGPK
ELGGDLATPR
ELGICPDDAAVIPIK
ELGICPDDAAVIPIKNNR
ELIDKYQLK
ELISNASDALDK
ELIYNQK
ELLETGDNR
ELLREETGAALKPR
ELLVIELSDNPGVHEPGEPEFK
ELPAAVAPAGPASLAR
ELPELLQR
ELPQSIVYK
ELQEESGLTVDALHK
ELQLHGNHLEYIPDGAFDHLVGLTK
ELQNLIQELQQAR
ELQQAVLHMEQR
ELSDDCFQQWGVRPR
ELSDIAHR
ELSEALGQIFDSQR
ELSEIAQSIVANGK
ELSELSLLSLYGIHK
ELSEQIQR
ELSGSSPVLEETHPAHQQGASRPGPR
ELSLVGPFPGLNMK
ELSNTAAYQSVR
ELSPGIFGPMPNLR
ELSSFIDKGQELCADYSENTFTEYK
ELSSFIDKGQELCADYSENTFTEYKK
ELTITWAPLSR
ELTLEDLK
ELTVSNNDINEAGVR
ELVLAGNR
ELVNNLGEIYQK
ELVSVVDSGAGFTVTR
ELWLYDNHISSLPDNVFSNLR
EMECAGTYDGSIDACK
EMEDTLNHLK
EMIETLAR
EMLDQSNQWGGTALVVPAFEIR
EMSEAAQAQAR
EMSGDLEEGMLAVVK
ENAGEDPGLAR
ENCVMMLHTGLWNDAPCDSEKDGWICEK
ENELTYYCCK
ENFLEVGTLER
ENFLFLTPDCK
ENFSCLTR
ENFVLTTAK
ENKPSIIFIDEIDSLCGSR
ENNQVPAVVAFSQGSVGFLWK
ENQLEVLEVSWLHGLK
ENSLLFDPLSSSSSNK
ENSLLFDPLSSSSSNKER
ENYAELLEDAFLK
ENYNQYDLNR
EPAIHSEGQWVTLPAPLDTINVHLR
EPQVYTLPPSREEMTK
EQAVEGGEVELSCLVPR
EQAWQRPDGQPATR
EQCEERIEEVTK
EQLANPIVSSGNSLFLR
EQLDKIQSSHNFQLESVNK
EQLFAEASGARPGVPK
EQLGEFYEALDCLCIPR
EQLGEFYEALDCLR
EQLGPVTQEFWDNLEKETEGLRQEMSK
EQLQDMGLVDLFSPEK
EQLSLLDR
EQLSLLDRFTEDAK
EQLSLLDRFTEDAKR
EQLYTPASLK
EQMELHHQNLNLQETLKR
EQPSSIVHR
EQQALQTVCLK
EQSGDYECSASNDVAAPVVR
EQTMSECEAGALR
EQVLETVK
EQVVEDRPVGGR
EQWPQCPTIK
EQYPGIEIESR
EQYQVVIQAK
ERGPEEEHLGILGPVIWAEVGDTIR
ERLIEEGVDVPEGLAVDWIGR
ERLIEEGVDVPEGLAVDWIGRR
ERTEEQMEEYR
ESEAVEWQQK
ESGTDDFNVWIGLHDPK
ESHPGLFPPTFGAVAPFLADLDTTDGLGK
ESHVTLASPEETR
ESHWIGLTDSERENEWK
ESLDVYELDAK
ESLLNHFLYEVAR
ESNEELTESCETK
ESNEELTESCETKK
ESQAYYQR
ESSQNNWLR
ESSWPQGFGQLTQLGMEQHYELGEYIR
ESTLHLVLR
ESTVFEDLSDEAERDEYELLCPDNTR
ETAFEEDVQLPR
ETCNCLYNIDAKPEEPHFVQEDMVCAGYVEGGK
ETDPLGKPR
ETEVIDPQDLLEGR
ETFLDPFVLR
ETFNLYYYETDYDTGR
ETFNVYYLETEADLGR
ETIPLQETSLYTQDR
ETLFSVMPGLK
ETLLQDFR
ETLQKLPEEIQR
ETMLSDGLNSLTYQVLDVQR
ETNLLYDPK
ETSGNLEQLLLAVVK
ETTCSKESNEELTESCETK
ETTIQGLDGLSER
ETTVSQLLINPTDLDIGR
ETVNVITLYK
EVAENCADKLQR
EVAGLWIK
EVALDLSQHK
EVCSEQAETGPCR
EVDLKDYEDQQK
EVDSDAYYVYR
EVDSGNDIYGNPIKR
EVEIREE
EVFIQTLDDLTWMDAETK
EVFIQTLDDLTWMDAETKK
EVGAQLVVIK
EVGPTNADPVCLAK
EVGTPHGIILDSVDAAFICPGSSR
EVGVYEALKDDSWLK
EVILCKDQDGK
EVKEQCEERIEEVTK
EVLLLVHNLPQDPR
EVNVSPCPTQPCQLSK
EVPLLQSLWLAHNEIR
EVPLNTIIFMGR
EVQEFYK
EVQEFYKDTYNK
EVQLLESGGGLVQPGGSLR
EVQLVESGGGLVQPGGSLR
EVQLVETGGGLIQPGGSLR
EVQVFEITENSAK
EVSEAVVDTLESEYLK
EVTINPDTTCGNDWVCEHR
EVTPQYQLLVEVEDKGEPK
EVTVAVTSSPNAILGK
EVTVPVFYPTEK
EVVADSVWVDVK
EVVEEAENGR
EVVLLVATEGR
EVVLQWFTENSK
EVVSLTEACCAEGADPDCYDTR
EVVSSTGVLFVK
EVWALVQAGIR
EVWEELDGLDPNRFNPK
EVWLDPLHDLVLQVQPGDR
EWEEAELQAK
EWEEAER
EWFWDLATGTMK
EWHHFLVVNMK
EWLENIPK
EWSCPESGR
EWTTTTGDVVNENPEWVK
EYCGVPGDGDEELLR
EYCGVPGDGDEELLRFSN
EYGALSNMPVAK
EYIIQVAAK
EYILNDTGCHYVGAAR
EYILSLEELVNGMYR
EYKDSFSNEK
EYKDSFSNEKFDFR
EYTDASFTNR
EYTVTEPERDGASPSR
EYVLPSFEVIVEPTEK
EYVQLISVYEK
EYWENLR
FAAPYEGFICESDQTKPLSNQPIVTISADDKDDTANGPR
FAELVGPVIPQDWSTECMTTNSHQGTEDSTD
FAELVYTGFWHSPECEFVR
FAGNYDLVYLHCEVYLCDTMNEK
FAIQTDPNSNDGLVTVVKPIDFETNR
FAIQYGTGR
FAMIVQGEEVTLLVNCEEHSR
FAPANLGYAR
FASYINNDMVLQK
FCENTQAGEGR
FCGSSLPHELLSSDNALYFHLYSEHLR
FCGTFRPAPLVAPGNQVTLR
FCGTSLPSSQWSSGEVMYLR
FCTGLTQIETLFK
FDCAPDKAITQEQCEAR
FDEFFKELLENAEK
FDEFFSEGCAPGSK
FDEFFSEGCAPGSKK
FDEYFSQSCAPGSDPR
FDGCYCDSLENLADGYK
FDGGVEAIATR
FDGILGMAYPR
FDLNDVYVYWQTSESK
FDPVRGEVPPR
FDPVRGEVPPRYPR
FDSFTVQYK
FDTSILPICK
FDYIETVTYDGIQR
FDYIETVTYDGIQRK
FEDGGYVVCNTR
FEDGVLDPDYPR
FEDMIAPFR
FEGTWETGYDKR
FEHCNFNDVTTR
FEILPEGSLR
FEKVPEGPIPPSTPK
FEPGQSYAGVVQYSHSQMQEHVSLR
FESSMEECGGDLQGSIGTFTSPNYPNPNPHGR
FEVENLILHK
FFEECDPNKDK
FFESFGDLSTPDAVMGNPK
FFESHVAR
FFGLPITGMLNSR
FFHPEEWADLFQAAGAK
FFLCQVAGDAK
FFLQGIQLNTILPDAR
FFNVLTTNTDGK
FFTDYGCDMEQGSVCTYHPGAVHCVR
FFTINPEDGFIK
FFVSSSQGR
FGALCEAETGR
FGEEIAR
FGFCPMAAHEEICTTNEGVMYR
FGFQWPER
FGILSTGQLR
FGIVGGNSR
FGLFKPGEIAPLLFR
FGLIQSMK
FGLLDEDGKK
FHADYAR
FHLGEPEASTQFMTQNYQDSPTLQAPR
FHQLDIDDLQSIR
FICPLTGLWPINTLK
FIFWSSEVAGSLYR
FIIPQIVK
FILMHEVVQPVTTVPSFMEDNSR
FILTEEGDHK
FIMDLVSSLSR
FIPLIPIPER
FIPVTDHSMNVCMR
FIQQTYPSGGEEQAQYCR
FIQSAAPK
FISDGSGSGTGFQATFMK
FISIAGLTVLGTQDLGEK
FISLGEACK
FISLGEACKK
FIVQHTNPFNTWIGLTDSDGSWK
FIWNSEKK
FKDIFQEIYDK
FKDSIQTLGHVDSSGQVHCVSPLLYESGR
FKIDASVEK
FKLDDDLEHQGGHVLDHGHK
FKPTLSQQQK
FKSDQIDTR
FLCTGGVSPYADPNTCR
FLDTGVVQSDR
FLEAGIYEVPIIITDSGNPPK
FLENEDR
FLENEDRR
FLFGIYQQAEK
FLGDKVTSYGGELR
FLHNPDAAQGFVGCALSSTIQR
FLIPNASQAESK
FLLGSWLEQAR
FLNVLSPR
FLPSEQIQGVVISVINLEPR
FLQPGSPR
FLQSFAR
FLRPGDDSSHDLMLLR
FLSLPEVR
FLSVVQLNPFPSELVK
FLTALAQDGVINEEALSVTELDR
FLVGPDGIPIMR
FLVHDSFWALPEQFLGNK
FLVNLVK
FMCNLDCQEEPDSCISEK
FMEDTAAEK
FMETVAEK
FMQAVTGWK
FNALQYLR
FNIPHSVTLDSAGR
FNSEKECQETCIQG
FNVLHWHIVDDQSFPYQSITFPELSNK
FNVWDVGGQDK
FNWNHCGEMAPACK
FNWNHCGEMAPACKR
FNWYVDGVEVHNAK
FPGAVDGATYILVMVDPDAPSR
FQDGDLTLYQSNTILR
FQEFSPNYMGLEFK
FQELESETLK
FQELESETLKSEEFQK
FQELESETLKSEEFQKR
FQITPQYDFEVLR
FQLEEFSPR
FQVAYEDSDCGNR
FQVNAQSGVISTR
FQWVDGSR
FRDLEEDPYLPGNPR
FRDNTPNAIAIVQLQELSLR
FRIDSVSEGNAGPYR
FRIEDGFSLK
FRPSEPHFTLDGNSFYK
FRSDNSPTHVGFK
FSEYLQDEEYIQAVDYDWDPK
FSGFEASHGPIK
FSGSASGTDFTLTISR
FSGSGSGTDFTLIISR
FSGSGSGTDFTLK
FSGSGSGTDFTLTISR
FSGSGSGTEFTLTISR
FSHVAVDVVQGR
FSIEGSYQLEK
FSIGTIDGEVR
FSILQQGSPELFSIDELTGEIR
FSISATYDLGATLLK
FSISGSYVLDQILPR
FSLESLGISSLQTSDHGTVQPGETIQSQIK
FSMDCAETAVLSNK
FSQEPADQTVVAGQR
FSSGITGCVK
FSSHVGGTLGQFYQEVLWGSPAASDDGR
FSSHVGGTLGQFYQEVLWGSPAASDDGRR
FSTEYELQQLEQFK
FSTEYELQQLEQFKK
FSTEYELQQLEQFKKDNEETGFGSGTR
FSVQMFR
FSVVYAK
FSYDLSQCINQMK
FTASAGIQVVGDDLTVTNPK
FTCTVTHTDLPSPLK
FTDLFEK
FTDSENVCQER
FTFEYSR
FTFQEAANECR
FTGSLQQLTVHPDPR
FTILEGDPDGQFTIR
FTISRDDSK
FTLVPSGR
FTMVQVWPVR
FTPTETNKAEQCCEETASSISLHGK
FTSDSSVTR
FTVEQEIDLKDVLK
FTVNNLAEPQK
FTYTVLVDGCSK
FVDVTEVVR
FVFSEVNGDR
FVGGLLSAYYLSGEEIFR
FVGGLLSAYYLSGEEIFRK
FVGQGGAR
FVIKPIDK
FVIKPIDKK
FVSAIEGMHPNQEDHETFVDINPLTGIILK
FVTAVGTQGAISK
FVTDGSVTASGFR
FVTLVFR
FVTWIEGVMR
FVYHLSDLCK
FVYHLSDLCKK
FWLEQGVDSSVFEALPK
FWPAIDDGLRR
FWYQMILPPHFDK
FYDRSDIDAVYVTTNGIIATSEPPAK
FYEKEMECAGTYDGSIDACK
FYGSPEELAR
FYLYDSETK
FYNELTEILVR
FYSEKECR
FYTIEILKVE
FYYIYNEK
FYYLIASETPGK
GADFQALPVGSSAAVAPLGLQLMCTAPPGAVQGHWAR
GADYSLR
GAETWFDSYDCSK
GAGGQSMSEAPTGDHAPAPTR
GAGTDDHTLIR
GAGTDDSTLVR
GAGTDEGCLIEILASR
GAHLASADELRR
GALLVFAEHR
GALQNIIPASTGAAK
GANLHLEETLAEFWAR
GANPGFHEAIGDVLALSVSTPEHLHK
GAPALLTCVNR
GAPCTTPPSAPR
GAQTQTEEEMTR
GASVQWR
GATHCYDGYIHLSGGGLSTK
GATLALTQVTPQDER
GATTSPGVYELSSR
GAVLGRPTLSVQQTPEGSLLAR
GAVSQTYPSGTCAYIQR
GAYPLSIEPIGVR
GAYTQVIFLAR
GCAAILDTGTSLITGPTEEIR
GCCYIPAK
GCHESCLDEEVEGQGFCSGPGWDPVTGWGTPNFPALLK
GCITIIGGGDTATCCAK
GCLANQADLDAEWR
GCLHAATLNGR
GCPDVQASLPDAK
GCSFLPDPYQK
GCVLDVCMGGGDRDILCK
GCVLEWVR
GCVQDEFCTR
GDECQLCEVENR
GDERPHYYGK
GDFIYVDIFEGHLR
GDFPSPIHVSGPR
GDGSPSPEYTLFR
GDKLFGPDLK
GDLLFNVVCK
GDPECHLFYNEQQEAR
GDPGFEGER
GDPLGTEGGLDASNTER
GDSGEQVGQVAWAR
GDSSGEGVCDKSPLER
GDSVVYGLR
GDTFSCMVGHEALPLAFTQK
GEAAGAVQELAR
GEADAMSLDGGYVYTAGK
GEALEDFTGPDCR
GECQAEGVLFFQGDREWFWDLATGTMK
GECVPGEQEPEPILIPR
GEDPALQICCHPGCTPR
GEFIWVDGSHVDYSNWAPGEPTSR
GEFVTTVQQR
GELFWDDGESLEVLER
GELFWDNGETK
GEMSRPGEVCSALNLCESLQK
GEQCVDIDECTIPPYCHQR
GETGPSGPVGPAGAVGPR
GEVGFVLVDNQR
GEVQAMLGQSTEELR
GEYVLLEAALTDLR
GFDTYFGYLLGSEDYYSHER
GFEFSVPFTEMK
GFGGVQVSPPNENVAIHNPFRPWWER
GFGGVQVSPPNENVAIYNPFRPWWER
GFGSDKEAILDIITSR
GFGSLNDEGEGEFWLGNDYLHLLTQR
GFGTDEQAIVDVVANR
GFHQEVFLGK
GFIIAEIVESK
GFLDRLLVR
GFPEISFQPSSAVVVTWESVAPYQGPSRDPDQK
GFPIKEDFLEQSEQLFGAKPVSLTGK
GFPSVLR
GFQHLLHTLNLPGHGLETR
GFQLDLR
GFQQLLQELNQPR
GFSGIFEDR
GFSLDEATNLNGGLLR
GFSLELSDHSETMVPVAGQGR
GFSLSDVPQAEISGEHLR
GFSWLSSDPGGLESDTLQWVEEPQR
GFTCECPDDFR
GFTIPEAFR
GFTMIGEHSIYCTVNNDEGEWSGPPPECR
GFTWTTGDQDTAFTNWAQPASGGPCPAQR
GFYPSDIAVEWESNGQPENNYK
GGADTYSVPSVLSPR
GGCITLISSEGYVSSK
GGETVMVNAAAGAVGSVVGQIAK
GGFVLLDGETFEVK
GGGALLGDR
GGGDLPNSQEALQK
GGGHILPYDQPLR
GGGIFSNLR
GGGTLCAQLPALWK
GGHCVALCTR
GGHSSSLFGNIK
GGLPLEEVTVAEVLAAR
GGPEKHEVTGWVLVSPLSKEDAGEYECHASNSQGQASASAK
GGPTPQEAIQR
GGSFQLNELQGLK
GGSVLVTCSTSCDQPK
GGTLGTPQTGSENDALYEYLR
GGVLFAITDAFQK
GGVVLKEDALPGQK
GGYILPWQEPALNTHLSR
GGYTLVSGYPK
GHAHDGQALSTDLGVYTCEASNR
GHDSTEEPPLFSSHKPR
GHDWGAPPFR
GHGAGGASILTFWDAR
GHQLQLDYFGACK
GHVWTDR
GHYTEGAELVDSVLDVVR
GIAAQPLYAGYCNHENM
GIAVHPMAK
GIFPVLCKDPVQEAWAEDVDLR
GIGMWNANCLDYSGDAVAK
GILAADESTGSIAKR
GILAADESVGTMGNR
GILGYTEHQVVSSDFNSDTHSSTFDAGAGIALNDHFVK
GILLFGPPGTGK
GILSCEASAVPMAEFQWFK
GILSCEASAVPMAEFQWFKEETR
GILTVDELLAIR
GIMGEDTYPYQGK
GISQEQMQEFR
GIYETPAGTILYHAHLDIEAFTMDR
GIYHHTGLR
GKCEEAGECPYQVSLPPLTIQLPK
GKDSYETSQLDDQSAETHSHK
GKIEEDSEVLMMIK
GKIVDLLK
GKPLPEPVLWTK
GKSESQMDITDINTPKPK
GKSEVEEWSDMYTVTSQLMLK
GKWERPFEVK
GLAAALENKR
GLAEAAGPR
GLALDPR
GLALHPQYGYLYWADWGHR
GLAPASAPQNLHAIR
GLASANVDFAFSLYK
GLASDLGFLQGPGAVR
GLAVDRSDGYVYWVDDSLDIIAR
GLDFEAK
GLDGYQGPDGPR
GLDTSLGAVQSDTGR
GLELEPGAGLFVAQAGGADPDKFQGVIAELK
GLELPSEIQR
GLEPDTDWEER
GLEQGIQDNK
GLEQLLVGGSHLK
GLEQLLVGGSHLKENK
GLETFSQLVWK
GLETSLAECTFTK
GLEVTAYSPLGSSDR
GLEVTITAR
GLFIIDDK
GLFTISPETGEIQVK
GLGDDTALNDAR
GLGDVDQLVK
GLGSLDR
GLGTDEDSLIEIICSR
GLGTDEESILTLLTSR
GLHEDLQGVPER
GLIMYSWDCPMEQCKR
GLKPGVVYEGQLISIQQYGHQEVTR
GLLCDPNRLPPYLR
GLLKDFLK
GLLLDTSR
GLLSGWAR
GLMAALCPHK
GLNLTEDTYKPR
GLNVAEVQK
GLPAPIEK
GLPPVDFVPPIGVESR
GLPSSIEK
GLQDEDGYR
GLQDYLTIHK
GLQYAAQEGLLALQSELLR
GLSTESILIPR
GLTEGLHGFHVHEFGDNTAGCTSAGPHFNPLSR
GLTSVINQK
GLVLGAGWAEGYLR
GLVLGPIHK
GLVLQPLLPQTQDSWDPAPPPSDPGV
GLYDVVSVLR
GLYVAAQGACR
GLYWVAPLNTDGR
GMLKDNAMLEYLK
GMSISRPNAVVGR
GMTSSEPISIMEK
GMVLLCDPPYHFPDDLSYR
GMVMYTSK
GNDISSGTVLSDYVGSGPPK
GNFVSPVK
GNILIPGINEAVAAVTEEEHK
GNLGMNCQQALQTLIQETDPGADYR
GNLVFLTGSAQNIEFR
GNLVSIHNFNINYR
GNPTVEVDLFTSK
GNSHICISR
GNVLGNTHVVESQSGSWGEWSEPLWCR
GPEEEHLGILGPVIWAEVGDTIR
GPGEDFR
GPPGPPGGLR
GPWCYVSGEAGVPEKRPCEDLR
GQAAVQQLQAEGLSPR
GQCPPPPGLPCPCTGVSDCSGGTDKK
GQDHCGIESEVVAGIPR
GQESSTDIKAPEGFAVR
GQFETYLR
GQFPNLCR
GQGTVLLHNSVPVADGQPHEVSVHINAHR
GQGVLIGNWTGDYEGGTAPYK
GQLPISVTCIADEIGAR
GQPSVLQVVNLPIVERPVCK
GQSEVSAAQLQER
GQSGSCVDVNECLTPGVCAHGK
GQSISVTSIRPCAAETQ
GQSMFVENK
GQTLLAVAK
GQVFDQNGNPLPNVIVEVQDR
GQVFDQNGNPLPNVIVEVQDRK
GQVPENEANVVITTLK
GQWGTVCDNLWDLTDASVVCR
GQYCYELDEK
GQYDTSCESIVETK
GRDWNVDLIPK
GRVPAGQSYFVDFGSTECSCPPGGGK
GSEAINAPGDNPAK
GSFACQCPPGYQK
GSFSSTAAQDAQGQR
GSGTAEVELK
GSIHDFPGFDPNQDAEALYTAMK
GSIQVDGEELVSGR
GSIVWQEVFDDK
GSIVWQEVFDDKAK
GSLDDTEADVLGLVASGTPDVAR
GSLLLGGLDAEASR
GSLVQASEANLQAAQDFVR
GSMPAYSGNNMDKSDSELNSEVAAR
GSQTQSHPDLGTEGCWDQLSAPR
GSTDDKGPVAGWINALEAYQK
GSTGTQLCK
GSTGVAAAAGLHR
GSVACECRPGFELAK
GSVLRVELEDWAGNEAYAEYHFR
GSVYIGGAPDVATLTGGR
GSYNPVTHIYTAQDVK
GSYSLSHVYTPNDVR
GTAELMQQK
GTCEQGPSIVTPPK
GTDECAIESIAVAATPIPK
GTDNEVAALQPPVVQLHDSNPYPR
GTEAAAVPEVELSDQPENTFLHPIIQIDR
GTEAAGAMFLEAIPMSIPPEVK
GTEGLCPLLCHADGTPLGAGAR
GTFATLSELHCDKLHVDPENFR
GTGGVDTAAVGGVFDVSNADR
GTGLTAVAVQEGNSDVVEVR
GTITDAPGFDPLRDAEVLR
GTITDAPGFDPLRDAEVLRK
GTIVLASPGWTTHSISDGKDLEK
GTLLAFAEAR
GTLQCEASAVPSAEFQWYK
GTLQCEASAVPSAEFQWYKDDKR
GTLSVMEDSAQEIATCNSR
GTQEQDFYVTSETVVR
GTTGHHSPLFR
GTTHCYDGLLR
GTVQALHATGAR
GTWTQPFDLASTR
GTYSTTVTGR
GTYTDCAIK
GTYTDCAIKK
GVAGGSVAVLCPYNR
GVCEETSGAYEK
GVCEETSGAYEKTDTDGK
GVCEETSGAYEKTDTDGKFLYHK
GVDEVTIVNILTNR
GVDIYTR
GVDLQENNPASR
GVEDDVFIKYPNDGDIVWGK
GVFHQTVSR
GVFSGLR
GVFSIDKFTGK
GVGGSQPPDIDKTELVEPTEYLVVHLK
GVGTDEACLIEILASR
GVGYETILK
GVIDLDVFLK
GVISNSGGPVR
GVKGDECQLCEVENR
GVLSYLEPR
GVPVLHLIPSPFPEVWHTMDDNEENLDESTIDNLNK
GVQAQPLNVGFCEQEFEQT
GVQILMQAAGLGR
GVSLFDIINPEIITR
GVTSVSQIFHSPDLAIR
GVTVTGFK
GVVDSDDLPLNVSR
GVVDSEDLPLNISR
GVYSSDVFDIFPGTYQTLEMFPR
GWDSVDR
GWDSVDREVAEIR
GWVDLFVPK
GYAWGLNELKPISK
GYCAPGMECVK
GYDGWQAVDATPQER
GYEEWLLNEIR
GYEIIWTSSPSGCGGTLYGDR
GYELAHQR
GYHLNEEGTR
GYLDQWATR
GYLTGMAGK
GYSFTTTAER
GYTQQLAFR
GYVVWQEVFDNK
GYVVWQEVFDNKVK
GYWLGLR
GYWSDWSEEASGITYEDRPSK
HAELIVVK
HAEPEQNWEAVDGSQTETEKK
HAPGLIAALAYETANFYQK
HCETCISGFYGDPTNGGK
HCNSGLLVR
HDPGGWTVIQR
HDPTFEPLFPSETTLNPSLAQEAAK
HEQVYIR
HFIQDTCLYECSPNLGPWIQQVDQSWR
HGDRSPIDTFPTDPIK
HGESGSMAVFHQTQGPSYSESK
HGFDEWFGSPNCHFGPYDNK
HGGLYHENMR
HGLLVPNNTTDQELQHIR
HGNTDSEGIVEVK
HGTCAAQVDALNSQK
HGVDVDVSVFDVVANPGQTFR
HHCPNTPIILVGTK
HHGPTITAK
HHLGDDVVLFTTDGAHK
HHLGLEEPK
HHPDFEVFVFDVGQK
HIIVACEGSPYVPVHFDASVEDST
HINQLLR
HIPGAAFFDIDQCSDR
HIQETEWQSQEGK
HIQPGAFDTLDR
HISVAMDK
HITDKDDFANNR
HKVYACEVTHQGLSSPVTK
HLACLPR
HLAQVGDSMDR
HLCHCEEGYILER
HLDSVLQQLQTEVYR
HLEISFDNNFLIPSGDGQCQNSFVK
HLHFVDVDDLHIIVQELR
HLHSLNLLSSEGGSDEHDINFLMK
HLHYWFVESQK
HLIPAANTGESK
HLNFLTSEQALADFAELIK
HLQALEELDLGDNR
HLQLAIR
HLVALSPK
HLVLACHYDSK
HMEASLQELK
HMHFDGTDYGTLLSQQMGMVYALDHDPVENK
HMWPGDIK
HNEVWHLVGITSWGEGCAQR
HNGVPSQTSPTVTYDSNLK
HNKPDEGYYQCVATVESLGTIISR
HNLGGNLGDPR
HNLGHGHKHER
HNVDDSLLTTVGSLLEDETYTVR
HPYALTLFEDSVYWTDR
HQDFNSAVQLVENFCR
HQFLLTGDTQGR
HQGVMVGMGQK
HQLYIDETVNSNIPTNLR
HQPQEFPTYVEPTNDEICEAFR
HQPQEFPTYVEPTNDEICEAFRK
HQSLRPDEDSSHDLMLLR
HQSPIDILDQYAR
HQTVPQNTGGKNPDPWAK
HRLEDMEQALSPSVFK
HRQDWVDSGCPEESKEK
HRQGPVNLLSDPEQGVEVTGQYER
HRQGPVNLLSDPEQGVEVTGQYEREK
HSAQPWADFTLLGAR
HSASDDYFIPSQAFLEAER
HSHQDSGLITDYR
HSIFTPETNPR
HSLFHPEDTGQVFQVSHSFPHPLYDMSLLK
HSMGYDSLK
HSPQEAPHVQYER
HSQTDQEPMCPVGMNK
HSTIFENLANK
HSTIFENLANKADRDQYELLCLDNTR
HSWTIPEDGNSQK
HSYTASYDIYDLNKR
HTFMGVVSLGSPSGEVSHPR
HTLNQIDEVK
HTLVVLDPR
HTVSGGSLLMAR
HVEDVPAFQALGSLNDLQFFR
HVEEAQQVVHWDR
HVEEAQQVVHWDRQPPGVPHDR
HVFGESDELIGQK
HVLFGTVGVPEHTYR
HVLVILTDMSSYAEALR
HVVEDLIAQIR
HVWLGETINAGSQFEYNVEGVTSK
HWLVTDIK
HWTGILR
HYFQNTQGLIFVVDSNDRER
HYGGLTGLNK
HYGYNSYSVSNSEKDIMAEIYK
HYLPLSSILDTLDVMAYNK
HYQHVLAVDPEK
HYTNPSQDVTVPCPVPPPPPCCHPR
HYYESEVLAMNFQDWATASR
HYYIGIIETTWDYASDHGEKK
IAAFNIQTFGETK
IAAFQTK
IADQCPSSLAIQENANALAR
IAEYMNHLIDIGVAGFR
IALDDEGTAGGWLFWDDGQSIDTYGK
IAPANADFAFR
IAPQLSTEELVSLGEK
IAQLCTQR
IASFSQNCDIYPGK
IASFSQNCDIYPGKDFVQPPTK
IAVQPGTVGPQGR
IAVSKPSGPQPQADLQALLQSGAQVR
IAYEVSVQEAVALYGGHTPAGMQTK
ICDQWDALGSLTHSR
ICEPGYSPTYK
ICEPGYSPTYKQDK
ICFEDNLLMGEQLGNVAR
ICFGDGDGTVNLK
ICLEDNVLMSGVK
ICPQGSTCCSQEMEEK
ICVGCPR
IDITLSSVK
IDMVNLDGSYR
IDPVNGQITTIAVLDR
IDPVNGQITTIAVLDRESPNVK
IDQNVEELK
IDQTVEELRR
IDSGLYLGSGYFTAIQNLR
IDSLLENDR
IDSLLENDRQQTHMLDVMQDHFSR
IDSVSEGNAGPYR
IDSVTGAITVAKPLDR
IDTIAADESFTQGDLGER
IDVHWTR
IDVMPIQILANEEMK
IDVYGFSALWK
IDYCILDPCR
IDYNHPGR
IECVSAETTEDCIAK
IEEELGSK
IEENATGFSYESLFR
IEEVFKEVQNLK
IEFISTMEGYK
IEFISTMEGYKYPVYGVQWHPEK
IEKVEHSDLSFSK
IENEYETWTMK
IEPNLPSYR
IEQLNADVFVPLR
IESSSLQGLGR
IESVLSSSGK
IESVLSSSGKR
IEVANPDGDFR
IEVGRFPVLEGQR
IFAQLDSIIDDR
IFDDSPCPFTAK
IFEISCCSDHR
IFGNDNIVGTHGK
IFINNEWHDSVSGK
IFQASKEPENTEPPTVIR
IFSFDGKDVLR
IFSVYCDQETSLGGWLLIQQR
IFVGSSQVPIVFENTDLHSYVVMNHGR
IFWPCGLTIDYPNR
IFWSDATQGK
IFYNQQNHYDGSTGK
IGACPSAHKPLLGTEK
IGAEVYHNLK
IGAFGYMECSAK
IGCAVNTCR
IGCGSHFCEK
IGDKLDIICPR
IGDLQAFQGHGAGNLAGLK
IGEHTPSALAIMENANVLAR
IGHPAPNFK
IGIPEFK
IGIPMADPINK
IGLSAPSNCISEDEGQNHQGQSCIHRPCGK
IGPDNLPYVQILK
IGPECVDIDECR
IGQLLVCNCIFK
IGYPDDIVSNDNK
IHALGPNYNLVISDLR
IHDINDNEPIFTK
IHFHSDSQISDQGFHITYLTSPSDLR
IHGILSNTHR
IHIMPSLNPDGFEK
IHIMPSMNPDGFEAVK
IHPVSTMVK
IHTILSNTHR
IHWESASLLR
IIAPPER
IIAPPERK
IIEGEPNLK
IIFHENYNAGTYQNDIALIEMK
IIGGEFTTIENQPWFAAIYR
IIGTLQNSAEFSEAFHCR
IIGYVISNQQITPGPAYSNR
IIIQESALDYR
IIITQQHFIYDISAK
IILYYTEPGSHVSQEAAAFSVPVMTHR
IINEPTAAAIAYGLDKK
IIPGFMCQGGDFTR
IIPSTPFPQEGQPLILTCESK
IISAPEMR
IISNASCTTNCLAPLAK
IISNEEGYR
IISSIEQK
IIVPLNNR
IIYGGSVTGATCK
IKLNDEDLSECLHQIQK
IKPDGSSLMNIVTHGIGENGVR
IKTDGAAPNVAPSDVGGGGGR
IKVLNQELR
IKVTTSQDMLSIMEK
ILAGSADSEGVAAPR
ILALAPTFEMNPMK
ILALAPTFEMNPMKK
ILAQQVHALER
ILDDLSPR
ILDLIESGKK
ILDVNDNIPVVENK
ILEDQEENPLPAALVQPHTGK
ILEMDIEEIQNCYYDK
ILEMDIEEIQNCYYDKLR
ILEVVNQIQDEER
ILGGHLDAK
ILGPLSYSK
ILHLPTSWDWR
ILLDEQAQWK
ILLNPQDK
ILLNPQDKDGSFSVVITGLR
ILLQGTPVAQMTEDAVDAER
ILMVGLDAAGK
ILNTPNCALQIVAR
ILPLTVCK
ILPNDECK
ILPNDECKK
ILSGDPYCEK
ILSGDPYCEKDAQEVHCDEATK
ILSGRPPLGFLNPR
ILVESQNR
ILVFTEDGYFLR
IMGITLVSK
[truncated: 2,720 more rows]

## Sheet: test1
Sequence	Length	Missed cleavages	Mass	Proteins	Start position	End position	Unique (Groups)	Unique (Proteins)	Charges	PEP	Score	Intensity
AAAAKPNNLSLVVHGPGDLR	20	1	1999.1	sp|Q00796|DHSO_HUMAN	2	21	yes	yes	3	3.4137e-06	63.998	4215700
AAAVSEAEADFYEQNSR	17	0	1856.82	sp|P54802|ANAG_HUMAN	627	643	yes	yes	2;3	1.0852e-26	190.18	66659000
AADDTWEPFASGK	13	0	1393.62	sp|P02766|TTHY_HUMAN	56	68	yes	yes	2	2.379e-06	104.41	19741000
AAFDDAIAELDTLSEESYK	19	0	2086.96	sp|P62258|1433E_HUMAN	197	215	yes	yes	3	1.7524e-06	73.918	3672000
AAFGQGSGPIMLDEVQCTGTEASLADCK	28	0	2912.3	sp|Q08380|LG3BP_HUMAN	77	104	yes	yes	3;4	8.871e-46	158.21	339860000
AAGFISVLK	9	0	904.538	sp|P22732|GTR5_HUMAN	259	267	yes	yes	2	0.0642	51.445	4558800
AAIVHNVDSDDLISMGSNDIEVLK	24	0	2554.26	sp|O43567|RNF13_HUMAN	118	141	yes	yes	3	7.2416e-11	74.876	6592900
AALAPLPPLPAQFK	14	0	1432.84	sp|Q9NP79|VTA1_HUMAN	2	15	yes	yes	2	0.00043744	62.088	6056500
AALEDSSGSSELQEIMR	17	0	1821.84	sp|Q12929|EPS8_HUMAN	782	798	yes	yes	2	0.0018206	48.907	1695700
AALPAQELEEYNK	13	0	1474.73	sp|P12821|ACE_HUMAN	730	742	yes	yes	2	0.039187	42.317	2104300
AALTTLFK	8	0	863.512	sp|Q96KP4|CNDP2_HUMAN	2	9	yes	yes	1;2	0.001119	136.11	4192900
AAPGQEPPEHMAELQR	16	0	1759.83	sp|O00391|QSOX1_HUMAN	615	630	yes	yes	2;3	1.2666e-05	78.326	47837000
AAPSVTLFPPSSEELQANK	19	0	1985.01	sp|P0CG06|LAC3_HUMAN;sp|P0CG05|LAC2_HUMAN;sp|P0CF74|LAC6_HUMAN;sp|A0M8Q6|LAC7_HUMAN	5	23	yes	no	2;3	7.6543e-16	124.84	123150000
AAQCDPCIPGVSFSPDHHTRPHCESCR	27	1	3177.34	sp|P26842|CD27_HUMAN	59	85	yes	yes	5	0.010222	29.494	5685200
AAQGLLACGVAQGALR	16	0	1554.83	sp|O75594|PGRP1_HUMAN	147	162	yes	yes	2;3	4.0184e-12	119.17	94471000
AAQLRPISLPGVSSTEDLQDLFR	23	1	2512.33	sp|O75071|EFC14_HUMAN	422	444	yes	yes	3	3.9572e-10	78.272	3885300
AASCVLLHTGQK	12	0	1283.67	sp|P14550|AK1A1_HUMAN	2	13	yes	yes	2	6.9545e-06	96.067	5905100
AASEFESSEGVFLFPELR	18	0	2013.97	sp|O94985|CSTN1_HUMAN	666	683	yes	yes	2;3	4.5708e-05	68.41	3062300
AASVEQR	7	0	759.388	sp|Q96IU4|ABHEB_HUMAN	2	8	yes	yes	1;2	0.0042533	139.28	3113800
AATDFVQEMR	10	0	1166.54	sp|Q71RC9|SMIM5_HUMAN	2	11	yes	yes	2	1.3565e-05	134.84	4156700
AATVGSLAGQPLQER	15	0	1496.79	sp|P02649|APOE_HUMAN	210	224	yes	yes	2	5.1692e-06	90.853	9705300
AAVAWEAGKPLSIEEIEVAPPK	22	1	2304.24	sp|P11766|ADHX_HUMAN	10	31	yes	yes	3	0.0014413	36.454	1821000
AAVPSGASTGIYEALELR	18	0	1803.94	sp|P06733|ENOA_HUMAN;sp|P13929|ENOB_HUMAN;sp|P09104|ENOG_HUMAN	33	50	yes	no	2;3	1.1304e-05	68.123	9902500
ACAHWSGHCCLWDASVQVK	19	0	2270.98	sp|P07911|UROM_HUMAN	247	265	yes	yes	2;3;4	1.3259e-27	191.07	413330000
ACANPAAGSVILLENLR	17	0	1767.93	sp|P00558|PGK1_HUMAN	107	123	yes	yes	2;3	8.6034e-10	103.13	6122900
ACAQGTFKPLSGEGSCQPCPANSHSNTIGSAVCQCR	36	1	3893.68	sp|P54760|EPHB4_HUMAN	270	305	yes	yes	4	1.1888e-08	59.399	11846000
ACDGINDCGDQSDELCCK	18	0	2115.76	sp|P05156|CFAI_HUMAN	240	257	yes	yes	2;3	5.1096e-11	114.96	15413000
ACEEAPPSAAHFR	13	0	1441.64	sp|O75339|CILP1_HUMAN	901	913	yes	yes	3	0.00095302	59.227	3010000
ACEPGVDYVYK	11	0	1299.58	sp|P01024|CO3_HUMAN;CON__Q2UVX4	1536	1546	yes	no	2	0.010902	58.511	11003000
ACGACPLWGK	10	0	1118.5	sp|P10643|CO7_HUMAN	772	781	yes	yes	2	0.04016	50.473	11442000
ACLQNSAIIATPEQLQAAYEDGFHQCDAGWLADQTVR	37	0	4146.92	sp|P16112|PGCA_HUMAN	174	210	yes	yes	4	0.021419	24.039	4261000
ACSSLGVSGGTCR	13	0	1310.57	sp|O15197|EPHB6_HUMAN	113	125	yes	yes	2	0.0039276	59.227	9041500
ACTEAEFACHSYNECVALEYR	21	0	2579.05	sp|P98160|PGBM_HUMAN	198	218	yes	yes	3	2.141e-08	77.959	5999400
ADAAPDEKVLDSGFR	15	1	1589.77	sp|P01833|PIGR_HUMAN	578	592	yes	yes	2;3	2.6974e-09	104.95	30308000
ADAVTLDGGFIYEAGLAPYK	20	0	2070.03	sp|P02788|TRFL_HUMAN	73	92	yes	yes	2;3	1.285e-08	82.609	21138000
ADEDPIMGFHQMFLLK	16	0	1890.9	sp|P61970|NTF2_HUMAN	91	106	yes	yes	3	0.0001631	60.55	6658600
ADEGISFR	8	0	893.424	sp|Q06830|PRDX1_HUMAN	121	128	yes	yes	2	0.029205	80.165	2987200
ADEGWYWCGVK	11	0	1369.58	sp|P01833|PIGR_HUMAN	537	547	yes	yes	2;3	0.0015968	77.288	141670000
ADGESCSASMMYQEGK	16	0	1749.66	sp|P01008|ANT3_HUMAN	274	289	yes	yes	2	2.1761e-06	90.348	6244800
ADGGEMTVIR	10	0	1047.5	sp|P98164|LRP2_HUMAN	942	951	yes	yes	2	0.01928	59.04	8229100
ADHTLSSLEPAYSAK	15	0	1588.77	sp|Q5VW32|BROX_HUMAN	223	237	yes	yes	3	2.118e-06	84.753	3566900
ADIFVDPVLHTACALDIK	18	0	1997.03	sp|Q92896|GSLG1_HUMAN	1059	1076	yes	yes	3	0.00012881	49.708	4861400
ADLDGVGVK	9	0	872.46	sp|P01133|EGF_HUMAN	185	193	yes	yes	1;2	0.0065043	132.76	166250000
ADLFYDVEALDLESPK	16	0	1823.88	sp|P04196|HRG_HUMAN	220	235	yes	yes	2;3	0.00020159	66.022	5088100
ADLGALELWR	10	0	1142.61	sp|Q99523|SORT_HUMAN	279	288	yes	yes	2	0.015588	61.344	2054500
ADLINNLGTIAK	12	0	1241.7	sp|P08238|HS90B_HUMAN	96	107	no	no	2	4.0852e-05	93.839	5020800
ADLLLSTQPGREEGSPLELER	21	1	2309.19	sp|P08195|4F2_HUMAN	593	613	yes	yes	3	1.1372e-09	84.166	8605100
ADLSGITGAR	10	0	959.504	sp|P01011|AACT_HUMAN	341	350	yes	yes	2	1.0862e-05	151.22	34752000
ADQLTEEQIAEFK	13	0	1520.74	sp|P62158|CALM_HUMAN	2	14	yes	yes	2	3.1707e-09	140.82	21396000
ADQVCINLR	9	0	1087.54	sp|Q12805|FBLN3_HUMAN	186	194	yes	yes	1;2;3	0.004219	113.71	123110000
ADRDQYELLCLDNTR	15	1	1880.87	sp|P02787|TRFE_HUMAN	237	251	yes	yes	2;3	3.3807e-19	195.92	107130000
ADSPMDDFFQCVNGK	15	0	1729.71	sp|P05156|CFAI_HUMAN	219	233	yes	yes	2	0.042975	33.265	3223700
ADTDGGLIFR	10	0	1063.53	sp|P08582|TRFM_HUMAN	285	294	yes	yes	2	0.00060025	105.2	8447400
ADVTEWR	7	0	875.414	sp|P08582|TRFM_HUMAN	263	269	yes	yes	2	0.017667	139.28	4675100
AEAAASALADADADLEER	18	0	1787.82	sp|O43633|CHM2A_HUMAN	198	215	yes	yes	2;3	0.00045934	52.19	7793200
AEAGRPYEYYK	11	1	1345.63	sp|P98172|EFNB1_HUMAN	67	77	yes	yes	2;3	0.023018	54.772	8240800
AEALIQLLDVNDNDPVVK	18	0	1965.04	sp|Q6V0I7|FAT4_HUMAN	337	354	yes	yes	3	1.0513e-05	69.188	2490000
AEATDADDPETDNAALR	17	0	1773.77	sp|P55291|CAD15_HUMAN	174	190	yes	yes	2	3.9732e-07	96.208	8613300
AEDDTWEPEQK	11	0	1346.56	sp|P01133|EGF_HUMAN	306	316	yes	yes	1;2;3	3.281e-06	150.46	212400000
AEDEEETTFR	10	0	1225.51	sp|O75264|SIM24_HUMAN	61	70	yes	yes	2	0.001964	85.154	4330900
AEDGGGQFTTIR	12	0	1250.59	sp|Q6V0I7|FAT4_HUMAN	1918	1929	yes	yes	2	0.00051274	77.185	3403400
AEDMYSAQSHQAATPPK	17	0	1830.82	sp|Q9NQ84|GPC5C_HUMAN	410	426	yes	yes	3	0.0033555	39.338	11558000
AEDMYSAQSHQAATPPKDGK	20	1	2130.96	sp|Q9NQ84|GPC5C_HUMAN	410	429	yes	yes	4	0.00038964	46.569	11662000
AEDTAVYYCAK	11	0	1289.56	sp|P01765|HV304_HUMAN;sp|P01764|HV303_HUMAN	84	94	no	no	2	0.00024146	99.283	7861300
AEDTAVYYCAR	11	0	1317.57	sp|P01766|HV305_HUMAN;sp|P01763|HV302_HUMAN;sp|P01767|HV306_HUMAN	87	97	no	no	2	1.7272e-05	133.81	6133300
AEELSIQVSCR	11	0	1290.62	sp|Q9Y5Y7|LYVE1_HUMAN	27	37	yes	yes	2	2.9734e-06	152.7	17901000
AEELVNTAPLTGVPQHVPVR	20	0	2126.15	sp|Q24JP5|T132A_HUMAN	405	424	yes	yes	3	0.00033526	47.082	2981500
AEKSDEGTYMCVATNSAGHR	20	1	2182.94	sp|Q8WZ75|ROBO4_HUMAN	197	216	yes	yes	3;4	5.1155e-13	103.45	48763000
AELLVTEAPSKPITVTVEEQR	21	1	2309.25	sp|P98160|PGBM_HUMAN	1759	1779	yes	yes	3	5.5636e-10	92.098	4454000
AEMIIEQNTDGVNFYNILTK	20	0	2312.14	sp|Q9HB40|RISC_HUMAN	256	275	yes	yes	3	0.0026378	32.797	2515700
AEQVIFVR	8	0	960.539	sp|Q92692|PVRL2_HUMAN	340	347	yes	yes	1;2	0.0093841	102.51	21151000
AETGDKVYVHLK	12	1	1358.72	sp|P00450|CERU_HUMAN;CON__ENSEMBL:ENSBTAP00000031900	99	110	yes	no	3	0.019039	41.242	3567300
AEVGQNAYLPCFYTPAAPGNLVPVCWGK	28	0	3078.47	sp|Q8TDQ0|HAVR2_HUMAN	28	55	yes	yes	3;4	1.8356e-07	64.502	73634000
AEVTGYFPLGTWYDLQTVPVEALGSLPPPPAAPR	34	0	3608.86	sp|P10253|LYAG_HUMAN	761	794	yes	yes	3;4	0.0055119	31.224	12213000
AFDITYVR	8	0	983.508	sp|P11047|LAMC1_HUMAN	142	149	yes	yes	2	0.01222	91.064	6118900
AFIPGGPSPGSR	12	0	1141.59	sp|Q8NHP8|PLBL2_HUMAN	385	396	yes	yes	2	0.007997	55.261	3138900
AFIQLWAFDAVK	12	0	1407.76	sp|P02760|AMBP_HUMAN	298	309	yes	yes	2;3	4.2508e-10	108.56	1290600000
AFIQLWAFDAVKGK	14	1	1592.87	sp|P02760|AMBP_HUMAN	298	311	yes	yes	3	0.0037207	47.774	2056000
AFLLVQDIMEDTMR	14	0	1680.82	sp|P09603|CSF1_HUMAN	85	98	yes	yes	3	4.6155e-12	127.02	5023800
AFLTLAEDILR	11	0	1260.71	sp|P61026|RAB10_HUMAN	162	172	yes	yes	2	0.00018457	104.82	922020
AFMDGSNR	8	0	896.381	sp|P98164|LRP2_HUMAN	541	548	yes	yes	2	0.062667	63.419	3342400
AFPALTSLDLSDNPGLGER	19	0	1971.99	sp|P08571|CD14_HUMAN	192	210	yes	yes	2;3	7.0702e-20	140.28	87987000
AFQAMQVHCNNMHTLGAR	18	0	2084.95	sp|Q08345|DDR1_HUMAN	279	296	yes	yes	4	0.022449	31.883	7520000
AFQNVFAPR	9	0	1048.55	sp|P15586|GNS_HUMAN	247	255	yes	yes	1;2;3	0.0011965	152.63	27071000
AFSMDEHNAALR	12	0	1360.62	sp|Q9NZH0|GPC5B_HUMAN	335	346	yes	yes	2;3	8.2966e-09	141.08	74198000
AFSMDEPVAAK	11	0	1164.55	sp|Q9NQ84|GPC5C_HUMAN	342	352	yes	yes	2	0.0029684	68.355	56399000
AFSVNIFK	8	0	924.507	sp|P11279|LAMP1_HUMAN	349	356	yes	yes	2	0.014236	86.794	2817500
AFVNCDENSR	10	0	1210.5	sp|P01833|PIGR_HUMAN	516	525	yes	yes	1;2;3	9.1563e-06	154.85	263100000
AFVSLGAPWGGVAK	14	0	1358.73	sp|Q8NCC3|PAG15_HUMAN	222	235	yes	yes	2	0.00053838	66.989	3093300
AFYSDVIAEDLRR	13	1	1553.78	sp|P55017|S12A3_HUMAN	707	719	yes	yes	2;3	5.579e-07	115.33	10029000
AGAAAGGPGVSGVCVCK	17	0	1516.71	sp|Q16270|IBP7_HUMAN	98	114	yes	yes	2;3	2.9883e-07	97.073	316570000
AGATLDLLVENMGR	14	0	1458.75	sp|P16278|BGAL_HUMAN	469	482	yes	yes	2;3	3.9299e-13	135.02	34982000
AGCVAESTAVCR	12	0	1279.56	sp|Q9Y6R7|FCGBP_HUMAN	462	473	yes	yes	2	6.599e-05	89.266	4401800
AGDEAVFAQYDSFHVDSAAEYYR	23	0	2610.13	sp|P22105|TENX_HUMAN	4122	4144	yes	yes	3	7.8657e-12	87.319	4321900
AGDFLEANYMNLQR	14	0	1640.76	sp|P01024|CO3_HUMAN	1172	1185	yes	yes	2	1.4151e-05	84.954	6440100
AGEGGGVIQGSASEATLVALLAAR	24	0	2197.17	sp|P20711|DDC_HUMAN	137	160	yes	yes	3	0.063713	11.395	817270
AGEVQEPELR	10	0	1126.56	sp|P25311|ZA2G_HUMAN	242	251	yes	yes	1;2;3	0.00012381	112.13	375780000
AGFAGDDAPR	10	0	975.441	sp|P60709|ACTB_HUMAN;sp|Q6S8J3|POTEE_HUMAN;sp|A5A3E0|POTEF_HUMAN;sp|P0CG38|POTEI_HUMAN;sp|P0CG39|POTEJ_HUMAN;sp|P63261|ACTG_HUMAN;sp|P68133|ACTS_HUMAN;sp|P68032|ACTC_HUMAN;sp|P63267|ACTH_HUMAN;sp|P62736|ACTA_HUMAN	19	28	no	no	1;2	0.0001838	123.86	26483000
AGFGNLR	7	0	733.387	sp|Q14314|FGL2_HUMAN	273	279	yes	yes	2	0.020626	121.68	3873300
AGFSWIEVTFK	11	0	1283.65	sp|Q14624|ITIH4_HUMAN	778	788	yes	yes	1;2	0.00016843	132.01	51006000
AGGSWDLAVQER	12	0	1287.62	sp|P22792|CPN2_HUMAN	464	475	yes	yes	2	7.4391e-10	158.42	30306000
AGIEVQEIK	9	0	985.544	sp|P19021|AMD_HUMAN	820	828	yes	yes	2	0.015499	76.572	1483400
AGLAASLAGPHSIVGR	16	0	1475.82	sp|P08294|SODE_HUMAN	161	176	yes	yes	2;3	3.8319e-16	157.35	45090000
AGLEAAGDEL	10	0	944.445	sp|Q68CJ9|CR3L3_HUMAN	452	461	yes	yes	2	0.022151	57.249	30565000
AGLELSPEMK	10	0	1073.54	sp|P05937|CALB1_HUMAN	50	59	yes	yes	2	0.0034701	70.412	15625000
AGLLRPDYALLGHR	14	1	1550.87	sp|Q96PD5|PGRP2_HUMAN;CON__ENSEMBL:ENSBTAP00000016285	510	523	yes	no	3;4	4.3872e-06	85.909	12287000
AGLQFPVGR	9	0	943.524	sp|Q99878|H2A1J_HUMAN;sp|Q96KK5|H2A1H_HUMAN;sp|Q71UI9|H2AV_HUMAN;sp|P0C0S5|H2AZ_HUMAN;sp|Q9BTM1|H2AJ_HUMAN;sp|Q16777|H2A2C_HUMAN;sp|Q93077|H2A1C_HUMAN;sp|Q7L7L0|H2A3_HUMAN;sp|Q6FI13|H2A2A_HUMAN;sp|P20671|H2A1D_HUMAN;sp|P0C0S8|H2A1_HUMAN;sp|P04908|H2A1B_HUMAN;sp|Q96QV6|H2A1A_HUMAN;sp|P16104|H2AX_HUMAN;sp|Q8IUE6|H2A2B_HUMAN	22	30	yes	no	2	0.0025435	123.72	6255200
AGLQLNVK	8	0	841.502	sp|O15197|EPHB6_HUMAN	190	197	yes	yes	2	0.047729	67.903	20071000
AGLQVYNK	8	0	891.481	sp|P13987|CD59_HUMAN	56	63	yes	yes	1;2	0.0052818	173.85	264120000
AGMEWYQTCSNNGLVAGFQSR	21	0	2375.04	sp|Q07507|DERM_HUMAN	98	118	yes	yes	3	0.00033863	46.415	5818400
AGPGEAALQELCGQLER	17	0	1797.87	sp|Q8TF30|WHAMM_HUMAN	135	151	yes	yes	3	0.0045325	35.473	128060000
AGPLCLGTGCSPDNGGCEHECVEEVDGHVSCR	32	0	3514.41	sp|Q9HCU0|CD248_HUMAN	226	257	yes	yes	4	6.7018e-26	115.89	26360000
AGPWTPEAAVEHPEAVR	17	0	1815.89	sp|Q93088|BHMT1_HUMAN	41	57	yes	yes	3	0.00015257	55.437	15729000
AGSGSQVPTEPK	12	0	1156.57	sp|P31431|SDC4_HUMAN	93	104	yes	yes	2	0.040672	45.28	3059300
AGSNVMQTFTFYASEDKLENR	21	1	2407.11	sp|Q93088|BHMT1_HUMAN	66	86	yes	yes	3	6.2742e-06	56.882	6727600
AGSPTAPVHDESLVGPVDPSSGQQSR	26	0	2574.23	sp|Q12913|PTPRJ_HUMAN	301	326	yes	yes	3	6.7228e-18	100.44	19077000
AGTWLAVHPNK	11	0	1192.64	sp|Q9UGT4|SUSD2_HUMAN	141	151	yes	yes	3	0.063567	19.557	1198300
AGYIIPLQGPGLTTTESR	18	0	1872.99	sp|P10253|LYAG_HUMAN	820	837	yes	yes	2;3	1.0067e-19	136.26	405690000
AGYLPQNIPLEIIR	14	0	1595.9	sp|Q9UKU6|TRHDE_HUMAN	730	743	yes	yes	2	0.00021034	77.776	4695000
AGYQSTLTR	9	0	995.504	sp|P35555|FBN1_HUMAN	517	525	yes	yes	2	0.039392	85.807	2874700
AGYVLHR	7	0	814.445	sp|O00187|MASP2_HUMAN	169	175	yes	yes	2	0.017758	132.8	29674000
AHDQKVEGCFNQLLYDIR	18	1	2205.06	sp|O60635|TSN1_HUMAN	192	209	yes	yes	3;4	6.758e-11	110.74	11587000
AHFPLDVQWNDLDYMDSR	18	0	2220.99	sp|P10253|LYAG_HUMAN	394	411	yes	yes	2;3;4	4.0251e-19	136.66	208360000
AHFPLDVQWNDLDYMDSRR	19	1	2377.09	sp|P10253|LYAG_HUMAN	394	412	yes	yes	3;4	2.9687e-23	153.72	101450000
AHFSISNSAEDPFIAIHAESK	21	0	2270.1	sp|P19961|AMY2B_HUMAN;sp|P04746|AMYP_HUMAN;sp|P04745|AMY1_HUMAN	490	510	no	no	2;3;4	4.0493e-37	193.54	91933000
AHFSISNSAEDPFIAIHAESKL	22	1	2383.18	sp|P19961|AMY2B_HUMAN;sp|P04746|AMYP_HUMAN;sp|P04745|AMY1_HUMAN	490	511	no	no	2;3;4	8.7801e-33	166.27	124750000
AHFSPSNIILDFPAAGSAAR	20	0	2041.04	sp|O00391|QSOX1_HUMAN	533	552	yes	yes	2;3	4.1889e-26	148.06	16435000
AHGQESAIFNEVAPGYFSR	19	0	2078.98	sp|Q8WVN6|SCTM1_HUMAN	70	88	yes	yes	2;3	1.618e-27	189.15	268610000
AHLVAVFNEYQR	12	0	1445.74	sp|P50995|ANX11_HUMAN	389	400	yes	yes	3	0.0001119	81.017	2734000
AHNQDLGLAGSCLAR	15	0	1581.77	sp|P08572|CO4A2_HUMAN	1526	1540	yes	yes	2;3	1.7142e-06	96.773	8450900
AHRFPALTQEQK	12	1	1424.75	sp|P05062|ALDOB_HUMAN	2	13	yes	yes	3	5.3882e-05	80.69	4141900
AIAANEADAVTLDAGLVYDAYLAPNNLKPVVAEFYGSK	38	1	3953.01	sp|P02787|TRFE_HUMAN	70	107	yes	yes	4	0.011695	28.764	2556800
AIAEELAPER	10	0	1097.57	sp|Q93088|BHMT1_HUMAN;sp|Q9H2M3|BHMT2_HUMAN	309	318	yes	no	2	0.00057817	105.98	20789000
AIEDYINEFSVR	12	0	1454.7	sp|P02748|CO9_HUMAN;CON__Q3MHN2	497	508	yes	no	2	0.0010906	69.03	3273000
AIGAVPLIQGEYMIPCEK	18	0	1988.01	sp|P07339|CATD_HUMAN	314	331	yes	yes	2;3	7.425e-07	85.576	100470000
AIGYATAADCGR	12	0	1224.56	sp|Q9Y6R7|FCGBP_HUMAN	423	434	yes	yes	2	0.00048352	77.597	4675700
AIGYLNTGYQR	11	0	1254.64	sp|P01023|A2MG_HUMAN	1004	1014	yes	yes	2	0.0015267	77.744	1826700
AIHVHQFGDLSQGCESTGPHYNPLAVPHPQHPGDFGNFAVR	41	0	4490.12	sp|P08294|SODE_HUMAN	112	152	yes	yes	4;5;6;7	8.3495e-42	129.5	86097000
AIHYALNCCGLAGGVEQFISDICPK	25	0	2792.31	sp|P21926|CD9_HUMAN	145	169	yes	yes	3	1.9355e-18	113.73	13684000
AILDKLHNLNSNWFPAGSK	19	1	2124.11	sp|P19961|AMY2B_HUMAN;sp|P04746|AMYP_HUMAN	224	242	no	no	3;4	2.0863e-05	58.427	14545000
AILDKLHNLNSNWFPEGSKPFIYQEVIDLGGEPIK	35	2	3981.07	sp|P04745|AMY1_HUMAN	224	258	yes	yes	4;5	1.7493e-13	68.543	13202000
AILGATEVK	9	0	900.528	sp|Q9BTY2|FUCO2_HUMAN	415	423	yes	yes	2	0.0061492	63.216	2097700
AILNYIASK	9	0	991.57	sp|P09210|GSTA2_HUMAN;sp|P08263|GSTA1_HUMAN;sp|Q16772|GSTA3_HUMAN;sp|Q7RTV2|GSTA5_HUMAN	70	78	yes	no	2	0.064662	51.276	2195200
AIMEKLEMSK	10	1	1178.6	sp|P05155|IC1_HUMAN	381	390	yes	yes	2;3	0.00016385	129.88	47009000
AIPVAQDLNAPSDWDSR	17	0	1853.89	sp|P10451|OSTP_HUMAN	204	220	yes	yes	2;3	1.3479e-10	107.82	1165700000
AIQDGTIVLMGTYDDGATK	19	0	1967.95	sp|Q92520|FAM3C_HUMAN	138	156	yes	yes	2;3	1.0124e-06	77.899	6129500
AIQIMYQNLQQDGLEK	16	0	1890.95	sp|Q9Y646|CBPQ_HUMAN	87	102	yes	yes	2;3	4.3807e-13	127.18	22499000
AIQLTYNPDESSKPNMIDAATLK	23	1	2519.26	sp|P02679|FIBG_HUMAN	89	111	yes	yes	3	0.021864	28.035	3869900
AISGLTIDGHAVGAK	15	0	1408.77	sp|Q9Y6R7|FCGBP_HUMAN	366	380	yes	yes	2	0.00020444	74.649	2636200
AISSIGLECQSVTSR	15	0	1606.8	sp|Q9HD89|RETN_HUMAN	43	57	yes	yes	2	3.6686e-06	93.424	3171300
AIVDVHFDPTTAFR	14	0	1587.8	sp|O00468|AGRIN_HUMAN	1202	1215	yes	yes	3	0.0011281	51.726	1589100
AIVLAQDDASQPR	13	0	1382.72	sp|P55291|CAD15_HUMAN	451	463	yes	yes	2	0.00083433	66.708	8768300
AIVLDPCQGYLYWADWDTHAK	21	0	2521.17	sp|P98164|LRP2_HUMAN	2511	2531	yes	yes	2;3	1.4518e-13	108.71	58294000
AKAYLEEECPATLR	14	1	1649.81	sp|P25311|ZA2G_HUMAN	178	191	yes	yes	2	0.0073342	51.771	2763500
AKDDSELEGQVISCLK	16	1	1790.87	sp|Q92896|GSLG1_HUMAN	957	972	yes	yes	2;3	0.0003491	56.121	6304000
AKFEELNMDLFR	12	1	1511.74	sp|P11021|GRP78_HUMAN	325	336	yes	yes	3	2.4144e-05	88.021	2034700
AKFYPEDVAEELIQDITQK	19	1	2236.13	sp|P15311|EZRI_HUMAN	82	100	yes	yes	3	0.00034079	48.376	1584400
AKLEEQAQQIR	11	1	1312.71	sp|P02649|APOE_HUMAN	259	269	yes	yes	2;3	4.7337e-07	178.71	13976000
AKLPDATPK	9	1	939.539	sp|P02774|VTDB_HUMAN	428	436	yes	yes	2;3	0.0052275	76.228	6963000
AKPALEDLR	9	1	1011.57	sp|P02647|APOA1_HUMAN	231	239	yes	yes	3	0.003027	87.149	4681500
AKPSAPVVSGPAAR	14	1	1306.74	sp|Q5TFQ8|SIRBL_HUMAN;sp|P78324|SHPS1_HUMAN	145	158	yes	no	2;3	0.00014427	71.726	7908600
AKPSAPVVSGPAVR	14	1	1334.77	sp|O00241|SIRB1_HUMAN	145	158	yes	yes	2;3	0.0034682	60.657	9598300
AKWEMPFDPQDTHQSR	16	1	1971.89	sp|P01011|AACT_HUMAN	215	230	yes	yes	3;4	2.326e-05	76.586	22277000
AKWETSFNHK	10	1	1246.61	sp|P05154|IPSP_HUMAN	207	216	yes	yes	2;3;4	0.00077921	92.428	28711000
ALAAKPGLDTYSLGGGGAAR	20	1	1844.97	sp|P54802|ANAG_HUMAN	55	74	yes	yes	3	1.4086e-13	112.82	13080000
ALASECAQHLSLPLR	15	0	1664.87	sp|O75594|PGRP1_HUMAN	41	55	yes	yes	2;3;4	6.9167e-57	275.42	473760000
ALASYVAACQAAGVVIEDWR	20	0	2149.06	sp|Q9Y6R7|FCGBP_HUMAN	1922	1941	yes	no	3	0.00066754	44.468	2731500
ALDFAVGEYNK	11	0	1225.6	sp|P01034|CYTC_HUMAN	52	62	yes	yes	1;2;3	1.5755e-05	139.38	145840000
ALDLINKR	8	1	941.566	sp|P04196|HRG_HUMAN	34	41	yes	yes	2;3	0.021331	69.198	5991300
ALDYESCEHYELK	13	0	1655.71	sp|P55291|CAD15_HUMAN	327	339	yes	yes	2;3	3.817e-05	80.96	13779000
ALENPQPHPGWQGTLK	16	0	1771.9	sp|P19835|CEL_HUMAN	61	76	yes	yes	2;3	3.1234e-16	159.18	83551000
ALEQALEK	8	0	900.492	sp|P15144|AMPN_HUMAN	936	943	yes	yes	1;2	0.0053167	167.04	54379000
ALGHLDLSGNR	11	0	1151.6	sp|P02750|A2GL_HUMAN	165	175	yes	yes	3	3.9922e-05	107.11	5861500
ALGIPAR	7	0	696.428	sp|P49221|TGM4_HUMAN	281	287	yes	yes	2	0.026015	102.98	6204300
ALGISPFHEHAEVVFTANDSGPR	23	0	2450.2	sp|P02766|TTHY_HUMAN	101	123	yes	yes	3	4.5804e-11	82.406	6544300
ALGITEIFIK	10	0	1103.66	sp|Q99574|NEUS_HUMAN	309	318	yes	yes	2	0.021292	57.785	6548200
ALGSLHLPTNPTSLPAVAK	19	0	1886.06	sp|P42785|PCP_HUMAN	28	46	yes	yes	3	1.4375e-05	61.477	7802800
ALGVQGGQAGVPEGPGFCPQR	21	0	2081.01	sp|P25940|CO5A3_HUMAN	37	57	yes	yes	2;3	2.5572e-18	128.38	22852000
ALLETSEK	8	0	889.476	sp|P01133|EGF_HUMAN	194	201	yes	yes	1;2	0.0013842	198.07	281470000
ALLETSEKITAVSLDVLDKR	20	2	2200.23	sp|P01133|EGF_HUMAN	194	213	yes	yes	3;4	1.8735e-24	134.87	32976000
ALLNELASVK	10	0	1056.62	sp|Q8N271|PROM2_HUMAN	86	95	yes	yes	2	0.0056869	72.2	1901700
ALLNVVDNAR	10	0	1083.6	sp|Q8IV08|PLD3_HUMAN	310	319	yes	yes	2	0.00019583	122.96	12381000
ALLQDKDVIAINQDPLGK	18	1	1950.08	sp|P06280|AGAL_HUMAN	309	326	yes	yes	2;3	1.798e-07	91.14	21588000
ALLSPGLAGAAGVPAEEAIVLANR	24	0	2259.26	sp|Q5SZK8|FREM2_HUMAN	54	77	yes	yes	3	0.00035297	42.705	2764000
ALLSVMDDHNVDSFISLSSPQMGQYGDTDYLK	32	0	3545.63	sp|Q9UMR5|PPT2_HUMAN	119	150	yes	yes	3	0.035694	21.628	6017800
ALLSYDGLNQR	11	0	1248.65	sp|Q9UM22|EPDR1_HUMAN	65	75	yes	yes	2	0.01548	53.567	3637300
ALMDETMK	8	0	937.425	sp|P02649|APOE_HUMAN	80	87	yes	yes	1;2	0.012134	104.37	13348000
ALMLCEGLFVADVTDFEGWK	20	0	2300.09	sp|Q08380|LG3BP_HUMAN	522	541	yes	yes	2;3	5.7412e-06	58.024	11654000
ALMSPAGMLR	10	0	1045.54	sp|O75144|ICOSL_HUMAN	84	93	yes	yes	1;2	5.9487e-06	147.04	89513000
ALNEACESVIQTACK	15	0	1692.78	sp|Q92896|GSLG1_HUMAN	502	516	yes	yes	3	0.00079212	50.158	5303600
ALPAPIEK	8	0	837.496	sp|P01860|IGHG3_HUMAN;sp|P01857|IGHG1_HUMAN	257	264	no	no	1;2	0.037811	123.69	383830000
ALPFWNEEIVPQIK	14	0	1682.9	sp|P15259|PGAM2_HUMAN;sp|Q8N0Y7|PGAM4_HUMAN;sp|P18669|PGAM1_HUMAN	163	176	yes	no	2	0.011224	47.774	3280600
ALPGQLKPFETLLSQNQGGK	20	1	2125.15	sp|P09211|GSTP1_HUMAN	122	141	yes	yes	3	0.0018009	39.349	11501000
ALPGTPVASSQPR	13	0	1279.69	sp|O14498|ISLR_HUMAN	291	303	yes	yes	2	2.0256e-06	82.069	11548000
ALPPLRLPR	9	1	1031.66	sp|Q6EMK4|VASN_HUMAN	162	170	yes	yes	2;3	0.00096714	119.29	26461000
ALQATVGNSYK	11	0	1150.6	sp|P11279|LAMP1_HUMAN	327	337	yes	yes	1;2	1.1113e-05	181.87	28847000
ALQDQLVLVAAK	12	0	1267.75	sp|P01019|ANGT_HUMAN	83	94	yes	yes	2	0.00077845	73.435	6662300
ALSEALTELGYK	12	0	1293.68	sp|P34896|GLYC_HUMAN	337	348	yes	yes	2	0.00025154	80.871	1743000
ALSIGFETCR	10	0	1152.56	sp|P16070|CD44_HUMAN	69	78	yes	yes	1;2;3	9.9964e-06	204.62	749430000
ALSLAPLAGAGLELQLER	18	0	1821.04	sp|Q9ULI3|HEG1_HUMAN	41	58	yes	yes	2;3	6.9371e-20	140.46	7374300
ALSTMDLQK	9	0	1005.52	sp|Q9HD42|CHM1A_HUMAN	99	107	yes	yes	2	0.043143	59.153	2212800
ALTLAYK	7	0	778.459	sp|P19835|CEL_HUMAN	285	291	yes	yes	2	0.045683	87.284	6745600
ALTPQCGSGEDLYILTGTVPSDYR	24	0	2612.24	sp|O94919|ENDD1_HUMAN	185	208	yes	yes	2;3;4	1.8556e-14	96.128	29273000
ALTSELANAR	10	0	1044.56	sp|P26038|MOES_HUMAN	524	533	yes	yes	2	0.001642	89.029	6028000
ALVEMQDVVAELLR	14	0	1584.85	sp|Q9C0H2|TTYH3_HUMAN	317	330	yes	yes	2;3	5.0078e-09	112.42	1105700
ALVFVDNHDNQR	12	0	1426.7	sp|P19961|AMY2B_HUMAN;CON__Q3MHH8;sp|P04746|AMYP_HUMAN;sp|P04745|AMY1_HUMAN	307	318	no	no	2;3	1.742e-10	170.52	507730000
ALVLEQLTPALHSTNFSCVLVDPEQVVQR	29	0	3262.7	sp|O95998|I18BP_HUMAN	133	161	yes	yes	3;4	0.00019354	42.468	6634100
ALVQAQHPDWPAPQVEAVAQDQFQGAAR	28	0	3027.5	sp|Q12794|HYAL1_HUMAN	153	180	yes	yes	3	1.935e-23	100.7	7379300
ALYLQYTDETFR	12	0	1518.74	sp|P00450|CERU_HUMAN	70	81	yes	yes	2	5.7369e-08	134.98	18906000
ALYPSIYMPAVLEGTGK	17	0	1808.94	sp|Q12794|HYAL1_HUMAN	241	257	yes	yes	2;3	6.6949e-05	71.143	9943300
ALYVHGGYK	9	0	1006.52	sp|O75882|ATRN_HUMAN	513	521	yes	yes	3	0.031571	42.864	4656900
ALYYDLISSPDIHGTYK	17	0	1954.97	sp|P36955|PEDF_HUMAN	107	123	yes	yes	3	0.044662	22.867	6797100
AMAAEAEASR	10	0	1005.45	sp|P27105|STOM_HUMAN	206	215	yes	yes	2	0.026943	54.259	2889800
AMDEIQPDLR	10	0	1186.57	sp|Q9UK41|VPS28_HUMAN	149	158	yes	yes	2	0.0028274	80.916	2980700
AMGIMNSFVNDIFER	15	0	1742.81	sp|Q99880|H2B1L_HUMAN;sp|Q99879|H2B1M_HUMAN;sp|Q99877|H2B1N_HUMAN;sp|Q93079|H2B1H_HUMAN;sp|Q8N257|H2B3B_HUMAN;sp|Q5QNW6|H2B2F_HUMAN;sp|Q16778|H2B2E_HUMAN;sp|P62807|H2B1C_HUMAN;sp|P58876|H2B1D_HUMAN;sp|P57053|H2BFS_HUMAN;sp|P33778|H2B1B_HUMAN;sp|P23527|H2B1O_HUMAN;sp|P06899|H2B1J_HUMAN;sp|O60814|H2B1K_HUMAN	59	73	yes	no	2;3	2.3056e-11	118.51	2672100
AMLVFAEHR	9	0	1072.55	sp|P42785|PCP_HUMAN	115	123	yes	yes	3	0.0006756	120.87	9483600
AMVGSDVELSCACPEGSR	18	0	1923.81	sp|O75144|ICOSL_HUMAN	27	44	yes	yes	2;3	2.3702e-15	126.84	70265000
AMVGSDVELSCACPEGSRFDLNDVYVYWQTSESK	34	1	3898.71	sp|O75144|ICOSL_HUMAN	27	60	yes	yes	4	0.0047297	31.439	9127900
ANDESNEHSDVIDSQELSK	19	0	2115.92	sp|P10451|OSTP_HUMAN	250	268	yes	yes	2;3	4.4417e-16	128.29	57003000
ANDQAVPIETR	11	0	1212.61	sp|Q6V0I7|FAT4_HUMAN	1498	1508	yes	yes	2	0.00063204	85.973	3668900
ANKYDGSGQIAMTTNLLSQPR	21	1	2264.12	sp|P98164|LRP2_HUMAN	2618	2638	yes	yes	3	3.2768e-13	103.71	14462000
ANLISEDIESAISDSK	16	0	1690.83	sp|Q12929|EPS8_HUMAN	173	188	yes	yes	2	0.00099325	56.817	2458200
ANNQVGLAPVA	11	0	1052.56	sp|P0DJD8|PEPA3_HUMAN;sp|P0DJD9|PEPA5_HUMAN;sp|P0DJD7|PEPA4_HUMAN	378	388	yes	no	1;2	4.1276e-05	100.02	487490000
ANPTVTLFPPSSEELQANK	19	0	2042.03	sp|B9A064|IGLL5_HUMAN;sp|P0CG04|LAC1_HUMAN	113	131	yes	no	2;3	2.6007e-09	81.003	7442800
ANQGDEACTHCPINSR	16	0	1828.76	sp|P29323|EPHB2_HUMAN	279	294	yes	yes	3	0.0036761	41.482	2495200
ANSFLGEK	8	0	864.434	sp|P0C0L4|CO4A_HUMAN	1175	1182	yes	yes	2	0.02449	83.623	2957300
ANVAVVSGAPLQGQLVAR	18	0	1748.99	sp|O00560|SDCB1_HUMAN	68	85	yes	yes	2;3	5.257e-22	155.2	26413000
APEEPNIQVNPLGIPVNSKEPEEVATCVGR	30	1	3242.62	sp|P43121|MUC18_HUMAN	135	164	yes	yes	4	0.00023102	40.067	3319000
APPPSLTDCIGTVDSR	16	0	1684.81	sp|Q9NZZ3|CHMP5_HUMAN	12	27	yes	yes	2	1.8717e-06	91.657	8727100
AQATDPDSGPNSYIEYTLLNPLGNK	25	0	2677.29	sp|Q6V0I7|FAT4_HUMAN	2072	2096	yes	yes	3	0.0081223	30.597	1932700
AQAWGER	7	0	816.388	sp|P02649|APOE_HUMAN	225	231	yes	yes	2	0.020926	120.52	3362000
AQDGGPVGTELFR	13	0	1345.66	sp|P78423|X3CL1_HUMAN	175	187	yes	yes	2	2.0572e-05	93.348	8789700
AQEEAERLEADR	12	1	1415.66	sp|P15311|EZRI_HUMAN	382	393	yes	yes	3	2.11e-08	133.32	5405200
AQEENTWFSYLK	12	0	1514.7	sp|Q8WVQ1|CANT1_HUMAN	119	130	yes	yes	2	0.046159	43.297	1435600
AQGFTEDTIVFLPQTDK	17	0	1908.95	sp|P41222|PTGDS_HUMAN	169	185	yes	yes	2;3	1.7547e-15	122.5	1612000000
AQGFTEDTIVFLPQTDKCMTEQ	22	1	2558.17	sp|P41222|PTGDS_HUMAN	169	190	yes	yes	2;3	3.3686e-10	90.397	66459000
AQIHGGILR	9	0	963.561	sp|P98160|PGBM_HUMAN	1911	1919	yes	yes	3	0.05724	31.379	3439100
AQIINDAFNLASAHK	15	0	1611.84	sp|P15144|AMPN_HUMAN	659	673	yes	yes	2;3	2.1667e-06	93.424	24449000
AQITGYR	7	0	807.424	sp|P02751|FINC_HUMAN	1022	1028	yes	yes	2	0.017174	149.4	16970000
AQLDAAVTFGPSQVAR	16	0	1629.85	sp|P15289|ARSA_HUMAN	464	479	yes	yes	2;3	2.6709e-09	103.13	9549800
AQLGDLPWQVAIK	13	0	1437.8	sp|P05156|CFAI_HUMAN	346	358	yes	yes	2;3	2.8519e-05	86.803	45086000
AQLVEEWANSVKK	13	1	1500.79	sp|Q99574|NEUS_HUMAN	273	285	yes	yes	2;3	0.00013334	73.36	9091400
AQLVPLPPSTYVEFTVSGTDCVAK	24	0	2578.3	sp|P02765|FETUA_HUMAN	188	211	yes	yes	2;3	4.4009e-14	91.238	62121000
AQMVQEDLEK	10	0	1189.56	sp|P26038|MOES_HUMAN	449	458	yes	yes	2	0.0069484	68.355	7549000
AQSQLVAGIK	10	0	1013.59	sp|Q15828|CYTM_HUMAN	77	86	yes	yes	2	0.0030494	80.24	8454800
AQVEGLTCSHCR	12	0	1416.62	sp|P98160|PGBM_HUMAN	1297	1308	yes	yes	3	0.00013918	76.326	4071300
AQVIDIATGR	10	0	1042.58	sp|Q9H159|CAD19_HUMAN	117	126	yes	yes	2	0.02658	54.486	2471800
AQVSPTASDMLHMR	14	0	1542.73	sp|Q6UXB8|PI16_HUMAN	45	58	yes	yes	3	4.1348e-12	127.71	18888000
AQWANPFDPSKTEDSSSFLIDK	22	1	2482.17	sp|P05543|THBG_HUMAN	208	229	yes	yes	3	0.0013412	37.373	9886400
ARDDLITDLLNEAK	14	1	1585.83	sp|P36543|VATE1_HUMAN	86	99	yes	yes	3	3.453e-05	80.632	972230
AREDIFMETLK	11	1	1351.68	sp|P25311|ZA2G_HUMAN	92	102	yes	yes	2;3	0.00013299	93.839	117730000
ARFEELCSDLFR	12	1	1541.73	sp|P48741|HSP77_HUMAN;sp|P17066|HSP76_HUMAN;sp|P0DMV9|HS71B_HUMAN;sp|P0DMV8|HS71A_HUMAN	300	311	no	no	3	0.0031916	52.576	1801600
ARFEELNADLFR	12	1	1479.75	sp|P11142|HSP7C_HUMAN;sp|P54652|HSP72_HUMAN	300	311	yes	no	3	2.4693e-05	87.719	2273300
ARGPDSNVLLLR	12	1	1309.75	sp|Q8WZ75|ROBO4_HUMAN	330	341	yes	yes	2;3	8.2851e-08	126.66	48974000
ARPNIPVYR	9	1	1084.61	sp|P34059|GALNS_HUMAN	174	182	yes	yes	2;3	0.007507	97.635	4842400
ASALQEALER	10	0	1086.57	sp|P20711|DDC_HUMAN	219	228	yes	yes	2	0.0010107	96.626	3280600
ASEQAELPR	9	0	999.499	sp|Q86UD1|OAF_HUMAN	195	203	yes	yes	2	0.018367	72.928	2684800
ASEQIYYENR	10	0	1271.58	sp|Q9H6X2|ANTR1_HUMAN	127	136	yes	yes	2	0.0060592	71.066	5677100
ASESSASSDGPHPVITPSR	19	0	1880.89	sp|Q8N307|MUC20_HUMAN	192	210	yes	no	3	2.1125e-05	58.564	5658900
ASFENNCEIGCFAK	14	0	1645.69	sp|P56537|IF6_HUMAN	5	18	yes	yes	2	1.428e-08	105.03	14110000
ASFETCSYGWVGDGFVVISR	20	0	2236.03	sp|Q9Y5Y7|LYVE1_HUMAN	80	99	yes	yes	3	0.025027	26.361	1181000
ASFPIITVTAAHSGTYR	17	0	1790.93	sp|Q9HCN6|GPVI_HUMAN	163	179	yes	yes	2;3	0.00024997	61.477	7101900
ASGDPYWAYSGAYGPEHWVTSSVSCGGR	28	0	3003.29	sp|P23470|PTPRG_HUMAN	54	81	yes	yes	3	0.00044559	34.408	2264300
ASGSLCGACTEDGTFR	16	0	1687.69	sp|Q9BXP8|PAPP2_HUMAN	876	891	yes	yes	2	0.0012114	54.281	2897500
ASGVPDRFSGSGSGTDFTLK	20	1	1984.95	sp|P01617|KV204_HUMAN;sp|P01614|KV201_HUMAN;sp|P06309|KV205_HUMAN	60	79	yes	no	2;3	1.3002e-09	89.663	146840000
ASHEEVEGLVEK	12	0	1325.65	sp|Q08380|LG3BP_HUMAN	334	345	yes	yes	1;2;3	2.9168e-24	168.22	237890000
ASLHVCDGRPPTSEELPSCYTGDDWSGCPLK	31	1	3490.52	sp|Q96MM7|H6ST2_HUMAN	346	376	yes	yes	4	0.00023653	38.925	3629200
ASLIDDAFALAR	12	0	1261.67	sp|Q07075|AMPE_HUMAN	656	667	yes	yes	2	0.0011157	68.676	5405100
ASLIEYIK	8	0	935.533	sp|P14384|CBPM_HUMAN	302	309	yes	yes	1;2	0.031696	122.74	30898000
ASLISAVSDK	10	0	989.539	sp|Q99816|TS101_HUMAN	228	237	yes	yes	2	0.001678	88.596	2417000
ASLVPMEHCITR	12	0	1412.69	sp|Q14515|SPRL1_HUMAN	618	629	yes	yes	2;3	2.0678e-06	100.04	16841000
ASSFLGEK	8	0	837.423	sp|P0C0L5|CO4B_HUMAN	1175	1182	yes	yes	2	0.025299	82.75	5345800
ASSIIDELFQDR	12	0	1392.69	sp|P10909|CLUS_HUMAN	183	194	yes	yes	2;3	1.9009e-08	145.09	141420000
ASSLESGVPSR	11	0	1088.55	sp|P01598|KV106_HUMAN;sp|P01602|KV110_HUMAN	51	61	yes	no	2	0.00021459	101.39	13233000
ASSPVPLPPVTHLDLTPSPDVPLTIMK	27	0	2821.53	sp|Q99538|LGMN_HUMAN	290	316	yes	yes	3	0.066228	11.462	2103900
ASSVVVSGTPIR	12	0	1171.66	sp|P16930|FAAA_HUMAN	163	174	yes	yes	2	9.7377e-06	99.5	2005500
ASVSVTAEDEGTQR	14	0	1448.67	sp|P05362|ICAM1_HUMAN	274	287	yes	yes	2	0.00060583	67.136	5130200
ASWIAQK	7	0	802.434	sp|Q01459|DIAC_HUMAN	120	126	yes	yes	2	0.022882	107.43	12919000
ASYAQQPAESR	11	0	1206.56	sp|P98160|PGBM_HUMAN	1091	1101	yes	yes	2	0.011233	58.172	36896000
ASYLDCIR	8	0	996.47	sp|P02787|TRFE_HUMAN	62	69	yes	yes	2	0.0074475	106.38	36760000
ATAGDTHLGGEDFDNR	16	0	1674.72	sp|P48741|HSP77_HUMAN;sp|P17066|HSP76_HUMAN;sp|P0DMV9|HS71B_HUMAN;sp|P0DMV8|HS71A_HUMAN;sp|P34931|HS71L_HUMAN	221	236	no	no	3	0.00018026	59.728	4851700
ATANSQVMGSANSTLR	16	0	1606.77	sp|Q9NQ84|GPC5C_HUMAN	394	409	yes	yes	2;3	1.8909e-17	172.91	30165000
ATAVMPDGQFK	11	0	1163.56	sp|Q06830|PRDX1_HUMAN	17	27	yes	yes	2	0.00038282	94.465	9201900
ATAVVDGAFK	10	0	977.518	sp|P32119|PRDX2_HUMAN	17	26	yes	yes	2	0.022272	57.174	2877500
ATDFVVPGPGKVEITYTPSDGTQK	24	1	2506.26	sp|O75874|IDHC_HUMAN	141	164	yes	yes	3	0.00018082	47.05	5821600
ATEDEGSEQKIPEATNR	17	1	1873.87	sp|P01008|ANT3_HUMAN	62	78	yes	yes	3	1.7083e-05	73.953	12849000
ATEHLSTLSEK	11	0	1214.61	sp|P02647|APOA1_HUMAN	220	230	yes	yes	2;3	3.3629e-05	110.08	6501000
ATFGCHDGYSLDGPEEIECTK	21	0	2384.99	sp|P02749|APOH_HUMAN	230	250	yes	yes	2;3	4.3594e-26	147.06	117830000
ATFNPAQDK	9	0	990.477	sp|O00592|PODXL_HUMAN	386	394	yes	yes	2	0.0087078	88.495	12065000
ATGIPDRFSGSGSGTDFTLTISR	23	1	2342.15	sp|P01623|KV305_HUMAN;sp|P01620|KV302_HUMAN;sp|P04206|KV307_HUMAN;sp|P18136|KV313_HUMAN;sp|P18135|KV312_HUMAN	56	78	no	no	3	1.691e-33	165.4	65420000
ATITGYR	7	0	780.413	sp|P02751|FINC_HUMAN	1383	1389	yes	yes	2	0.033599	98.503	5318700
ATLDVDEAGTEAAAATSFAIK	21	0	2051.01	sp|P29622|KAIN_HUMAN	366	386	yes	yes	2;3	0.0067469	33.79	4119500
ATLGGNFR	8	0	834.435	sp|P98164|LRP2_HUMAN	2535	2542	yes	yes	2	0.010594	92.491	11892000
ATLLEEQLPLGK	12	0	1310.74	sp|Q9BQ51|PD1L2_HUMAN	73	84	yes	yes	2;3	2.8642e-06	111.63	18667000
ATLQLSR	7	0	787.455	sp|P16444|DPEP1_HUMAN	222	228	yes	yes	2	0.02743	107.59	5494000
ATLWAEPGSVISR	13	0	1385.73	sp|A6NI73|LIRA5_HUMAN	47	59	yes	yes	2	4.0967e-07	115.24	8386800
ATPEHTVSFTCESHGFSPR	19	0	2145.95	sp|O00241|SIRB1_HUMAN	159	177	yes	yes	3;4	1.6504e-11	108.71	22591000
ATQIPSYK	8	0	906.481	sp|P15309|PPAP_HUMAN	274	281	yes	yes	1;2	0.017845	130.75	68554000
ATQIPSYKK	9	1	1034.58	sp|P15309|PPAP_HUMAN	274	282	yes	yes	2;3	0.02235	80.688	27532000
ATTVTGTPCQDWAAQEPHR	19	0	2124.96	sp|P00747|PLMN_HUMAN	494	512	yes	yes	3	0.033481	34.649	4341400
ATVFLEQR	8	0	962.519	sp|Q6UX73|CP089_HUMAN	46	53	yes	yes	2	0.0051599	135.83	10964000
ATVNPSAPR	9	0	911.482	sp|P08571|CD14_HUMAN	263	271	yes	yes	2	0.0027742	120.99	12810000
ATVVYQGER	9	0	1021.52	sp|P02749|APOH_HUMAN	271	279	yes	yes	1;2	0.0018435	132.01	31133000
ATWSGAVLAGR	11	0	1087.58	sp|P04217|A1BG_HUMAN	407	417	yes	yes	1;2	0.001262	119.17	28379000
ATYIQNYR	8	0	1027.51	sp|Q01459|DIAC_HUMAN	340	347	yes	yes	2	0.008432	99.799	13738000
AVAFDLIPCSDLPSLDAIGDVSK	23	0	2402.2	sp|O75631|UPK3A_HUMAN	102	124	yes	yes	3	0.000244	45.423	1819800
AVAIDLPGLGHSK	13	0	1276.71	sp|Q96IU4|ABHEB_HUMAN	64	76	yes	yes	3	0.0001011	76.073	2445600
AVDAALK	7	0	686.396	sp|P01042|KNG1_HUMAN	36	42	yes	yes	2	0.064694	77.741	2399400
AVDLIPWMEYEFR	13	0	1667.8	sp|Q12860|CNTN1_HUMAN	668	680	yes	yes	2;3	0.0067361	52.576	4145300
AVDPDGDGHVSWDEYK	16	0	1788.76	sp|Q9BRK5|CAB45_HUMAN	148	163	yes	yes	3	0.0042808	39.982	4506800
AVDTWSWGER	10	0	1205.55	sp|Q08380|LG3BP_HUMAN	324	333	yes	yes	1;2	8.8848e-05	130.98	78805000
AVEETDAGLYTCNLHHHYCHLYESLAVR	28	0	3357.53	sp|Q9BRK3|MXRA8_HUMAN	126	153	yes	yes	4;5	3.7798e-12	76.899	14971000
AVELGVK	7	0	714.428	sp|P33908|MA1A1_HUMAN	305	311	yes	yes	2	0.048957	84.244	5152100
AVETVEANVR	10	0	1086.57	sp|Q9UKU6|TRHDE_HUMAN	996	1005	yes	yes	2	0.0098254	66.19	3057100
AVFPSIVGR	9	0	944.544	sp|P60709|ACTB_HUMAN;sp|Q6S8J3|POTEE_HUMAN;sp|A5A3E0|POTEF_HUMAN;sp|P0CG38|POTEI_HUMAN;sp|P63261|ACTG_HUMAN;sp|P68133|ACTS_HUMAN;sp|P68032|ACTC_HUMAN;sp|P63267|ACTH_HUMAN;sp|P62736|ACTA_HUMAN	29	37	no	no	2	0.0028052	101.25	5555300
AVFPSIVGRPR	11	1	1197.7	sp|P60709|ACTB_HUMAN;sp|Q6S8J3|POTEE_HUMAN;sp|A5A3E0|POTEF_HUMAN;sp|P0CG38|POTEI_HUMAN;sp|P63261|ACTG_HUMAN;sp|P68133|ACTS_HUMAN;sp|P68032|ACTC_HUMAN;sp|P63267|ACTH_HUMAN;sp|P62736|ACTA_HUMAN	29	39	no	no	3	7.1171e-05	101.38	8054700
AVGFGGDFDGVPR	13	0	1292.61	sp|P16444|DPEP1_HUMAN	298	310	yes	yes	2	0.00047426	74.987	22799000
AVGPSLDLLR	10	0	1039.6	sp|Q8WW52|F151A_HUMAN	149	158	yes	yes	2	0.0046414	75.387	6938800
AVGVPALGFSPMNR	14	0	1414.74	sp|Q03154|ACY1_HUMAN	354	367	yes	yes	2	0.0003919	72.891	6319200
AVIQHFQEKVESLEQEAANER	21	1	2454.21	sp|P05067|A4_HUMAN	430	450	yes	yes	3;4	6.7524e-10	86.748	24172000
AVLALLR	7	0	754.507	sp|Q86T13|CLC14_HUMAN	72	78	yes	yes	2	0.021562	118.06	5258600
AVLDGCSCCLVCAR	14	0	1639.69	sp|P48745|NOV_HUMAN	56	69	yes	yes	2	1.005e-05	89.231	3242900
AVLDVFEEGTEASAATAVK	19	0	1906.95	sp|P01011|AACT_HUMAN	361	379	yes	yes	2;3	6.8311e-16	125.73	11239000
AVLGAVPR	8	0	781.481	sp|P54802|ANAG_HUMAN	368	375	yes	yes	1;2	0.012559	132.01	36335000
AVLHIGEK	8	0	865.502	sp|P05543|THBG_HUMAN	353	360	yes	yes	2	0.022527	76.478	8968100
AVLTIDEK	8	0	887.496	sp|P01009|A1AT_HUMAN	360	367	yes	yes	1;2	0.00029941	130.04	13043000
AVPWVILSDGDGTVEK	16	0	1684.87	sp|Q8WVQ1|CANT1_HUMAN	195	210	yes	yes	2	0.030734	32.858	2102400
AVQQPDGLAVLGIFLK	16	0	1667.96	sp|P00918|CAH2_HUMAN	133	148	yes	yes	2;3	0.00040491	49.595	2291300
AVSDSFGPGEWDDR	14	0	1536.65	sp|Q969X1|LFG3_HUMAN	79	92	yes	yes	2	1.5361e-05	83.692	5740300
AVSDYFGGSCVPGAGETSYSESLCR	25	0	2655.12	sp|P08582|TRFM_HUMAN	163	187	yes	yes	3	5.7312e-18	108.55	11503000
AVSEKEVDSGNDIYGNPIKR	20	2	2190.09	sp|P16035|TIMP2_HUMAN	49	68	yes	yes	3;4	2.0664e-06	63.46	7916500
AVSTEELEATVQEVLGR	17	0	1829.94	sp|K7EJ46|SIM22_HUMAN	2	18	yes	yes	3	0.0026378	41.695	1194900
AVSVPLGGR	9	0	854.497	sp|Q08345|DDR1_HUMAN	333	341	yes	yes	2	0.0027691	121.05	6174700
AVTLECVSAGEPR	13	0	1387.68	sp|P98160|PGBM_HUMAN	3129	3141	yes	yes	2	0.012684	48.527	1691800
AVVEVDESGTR	11	0	1160.57	sp|P05154|IPSP_HUMAN	351	361	yes	yes	1;2	5.8663e-05	131.22	636920000
AVVFLEPQWYR	11	0	1406.73	sp|P08637|FCG3A_HUMAN	26	36	yes	yes	2;3	2.2643e-07	168.83	162440000
AVVFLEPQWYSVLEK	15	0	1806.96	sp|O75015|FCG3B_HUMAN	26	40	yes	yes	2	0.00035833	68.044	5851600
AVVFLEPQWYSVLEKDSVTLK	21	1	2450.31	sp|O75015|FCG3B_HUMAN	26	46	yes	yes	3	8.7946e-08	67.396	16247000
AVVHGILMGVPVPFPIPEPDGCK	23	0	2428.26	sp|P61916|NPC2_HUMAN	72	94	yes	yes	3	3.2182e-12	94.632	27537000
AVVVHAGEDDLGR	13	0	1336.67	sp|P08294|SODE_HUMAN	177	189	yes	yes	2;3	1.5468e-07	119.43	57125000
AVVVPWGSCHFLEK	14	0	1627.82	sp|Q8TCT8|SPP2A_HUMAN	87	100	yes	yes	3	0.00016114	66.215	3792700
AWDADQTEANNR	12	0	1389.59	sp|Q9BYE9|CDHR2_HUMAN	718	729	yes	yes	2	3.6221e-06	110.08	3919700
AWLCDRDNDCGDMSDEKDCPTQPFR	25	2	3087.22	sp|P98164|LRP2_HUMAN	1287	1311	yes	yes	3;4	2.5992e-14	92.565	52052000
AWLMSDKTDLEAK	13	1	1506.74	sp|P33908|MA1A1_HUMAN	422	434	yes	yes	2;3	1.5608e-07	126.1	40225000
AWMAGTLQLGR	11	0	1202.62	sp|Q12794|HYAL1_HUMAN	181	191	yes	yes	2	0.00054472	88.948	5946900
AWNTNLR	7	0	873.446	sp|Q9UBD6|RHCG_HUMAN	2	8	yes	yes	2	0.020505	114.19	10857000
AWNYELPATNYETQDSHK	18	0	2165.97	sp|O43490|PROM1_HUMAN	31	48	yes	yes	3	7.1265e-05	57.936	7031600
AWRPALYLAALDCAEETNSAVCR	23	1	2636.25	sp|O00391|QSOX1_HUMAN	89	111	yes	yes	3	1.0746e-11	87.319	2510400
AYAANVYTSVVEELAR	16	0	1754.88	sp|Q9Y2E5|MA2B2_HUMAN	51	66	yes	yes	2	0.022304	37.177	868580
AYANDKFTPSEQVEGVVVTLVNLEPAPGFSANPR	34	1	3615.82	sp|Q8IUL8|CILP2_HUMAN	743	776	yes	yes	3;4	0.00015115	41.086	8406200
AYAWDTNEEYLFK	13	0	1648.74	sp|Q9HBJ8|TMM27_HUMAN	39	51	yes	yes	2	4.5124e-05	84.365	4490400
AYCHYDGGDCCSSTLSSK	18	0	2066.78	sp|Q9BXP8|PAPP2_HUMAN	1749	1766	yes	yes	3	0.0030339	37.171	2015700
AYGPLFLR	8	0	935.523	sp|Q9BRK3|MXRA8_HUMAN	233	240	yes	yes	2	0.018975	91.626	9289100
AYIPNFESGR	10	0	1152.56	sp|P98164|LRP2_HUMAN	4118	4127	yes	yes	2	0.0048206	74.841	12444000
AYKSELEEQLTPVAEETR	18	1	2092.03	sp|P02649|APOE_HUMAN	91	108	yes	yes	2;3	1.1898e-15	131.09	40628000
AYLEEECPATLR	12	0	1450.68	sp|P25311|ZA2G_HUMAN	180	191	yes	yes	2;3	1.1566e-09	151.98	363100000
AYLEEECPATLRK	13	1	1578.77	sp|P25311|ZA2G_HUMAN	180	192	yes	yes	2;3	2.8951e-08	123.95	104930000
AYPDVAALSDGYWVVSNR	18	0	1981.95	sp|O14773|TPP1_HUMAN	448	465	yes	yes	2	2.4067e-10	109.72	11230000
AYSDLSR	7	0	810.387	sp|P02743|SAMP_HUMAN	58	64	yes	yes	2	0.01764	134.66	3270000
AYSSFNPAMSDPNRPPCR	18	1	2065.91	sp|P16870|CBPE_HUMAN	284	301	yes	yes	3	7.887e-11	109.79	24111000
AYVAFPDFFR	10	0	1231.6	sp|O43451|MGA_HUMAN;sp|Q2M2H8|MGAL_HUMAN	1378	1387	yes	no	2;3	9.3207e-05	130.66	30925000
AYVAVDGIPQGVLER	15	0	1585.85	sp|P16278|BGAL_HUMAN	443	457	yes	yes	2;3	1.6457e-15	159.52	7817300
AYVPIAQVK	9	0	987.575	sp|Q14956|GPNMB_HUMAN	219	227	yes	yes	2	0.038342	60.91	7542100
AYYENSPQQVFSTEFEVK	18	0	2165	sp|P01024|CO3_HUMAN	208	225	yes	yes	3	0.0038508	33.667	2661600
CAAEGSSPLLLLPDNVR	17	0	1810.92	sp|P98164|LRP2_HUMAN	4047	4063	yes	yes	2;3	1.5032e-06	86.488	6813800
CAEENCFIQK	10	0	1297.54	sp|P01024|CO3_HUMAN	1513	1522	yes	yes	2	0.00039747	112.36	5210000
CAPGYLREPDGK	12	1	1361.64	sp|P98164|LRP2_HUMAN	3178	3189	yes	yes	2;3	0.00106	63.164	9090700
CAVLQATGGVEPAGWK	16	0	1642.81	sp|Q86T13|CLC14_HUMAN	143	158	yes	yes	2;3	3.9416e-12	119.45	16920000
CAYGYYQDETTGR	13	0	1582.64	sp|P08138|TNR16_HUMAN	109	121	yes	yes	2	5.282e-06	98.942	10769000
CCESASEDCMAK	12	0	1446.49	sp|P02774|VTDB_HUMAN	265	276	yes	yes	2	5.7832e-06	105.65	9133400
CCSAGCATFCSLPNDK	16	0	1846.71	sp|Q14508|WFDC2_HUMAN	61	76	yes	yes	2	7.5158e-10	112.67	9543200
CCSAGCATFCSLPNDKEGSCPQVNINFPQLGLCR	34	1	3916.69	sp|Q14508|WFDC2_HUMAN	61	94	yes	yes	3;4	5.3775e-20	86.89	23929000
CDCAFGTLQSDGK	13	0	1457.59	sp|P98164|LRP2_HUMAN	2368	2380	yes	yes	2	1.8726e-05	94.023	25855000
CDDNVEFVPR	10	0	1249.54	sp|P54753|EPHB3_HUMAN;sp|P54762|EPHB1_HUMAN	392	401	yes	no	2	5.6634e-05	101.3	4692200
CDEPILSNR	9	0	1102.51	sp|P30086|PEBP1_HUMAN	133	141	yes	yes	2	0.0026514	122.44	16795000
CDEWSVNSVGK	11	0	1279.55	sp|P02787|TRFE_HUMAN	374	384	yes	yes	2	0.00027451	98.156	36968000
CDEWSVNSVGKIECVSAETTEDCIAK	26	1	2986.3	sp|P02787|TRFE_HUMAN	374	399	yes	yes	3	6.2886e-31	146.39	47470000
CDGQKDCSDGSDELALCPQR	20	1	2309.93	sp|P98164|LRP2_HUMAN	3532	3551	yes	yes	3	6.5918e-06	59.372	4669900
CDMEVSCPDGYTCCR	15	0	1908.66	sp|P28799|GRN_HUMAN	284	298	yes	yes	2	0.0022719	55.755	4215300
CDPVDQCQDSETGTFYQIGDSWEK	24	0	2864.15	sp|P02751|FINC_HUMAN	555	578	yes	yes	3	0.042875	19.403	1906500
CDRDLDCSDGSDEEECRIEPCTQK	24	2	2973.15	sp|Q9NPF0|CD320_HUMAN	74	97	yes	yes	4	5.2402e-14	89.721	11951000
CDSSPDSAEDVR	12	0	1336.52	sp|P02765|FETUA_HUMAN;CON__P12763	132	143	yes	no	2	5.043e-06	107.17	7284500
CEASNIVGK	9	0	976.465	sp|Q9BY67|CADM1_HUMAN	313	321	yes	yes	1;2	0.0030666	137.14	6890500
CECEIGYELDR	11	0	1442.58	sp|P35555|FBN1_HUMAN	1470	1480	yes	yes	2	0.00088557	81.92	6494200
CECPVGFFYNDK	12	0	1534.62	sp|P35555|FBN1_HUMAN	1791	1802	yes	yes	2	7.1899e-07	116.03	7486700
CEDLETQTQSEK	12	0	1466.62	sp|O00592|PODXL_HUMAN	344	355	yes	yes	2	2.0954e-08	144.57	26316000
CEDVDDCILEPSPCPQR	17	0	2088.86	sp|P07204|TRBM_HUMAN	323	339	yes	yes	2	0.00034878	61.127	2444000
CEEPYLR	7	0	965.428	sp|Q9UBX5|FBLN5_HUMAN	320	326	yes	yes	2	0.020727	121.29	12346000
CEESFVK	7	0	897.39	sp|P08174|DAF_HUMAN	65	71	yes	yes	1;2	0.019932	157.86	31029000
CEESFVKIPGEKDSVICLK	19	2	2237.11	sp|P08174|DAF_HUMAN	65	83	yes	yes	3	1.7353e-07	90.718	25666000
CEGAGVPPPAFEWYKGEK	18	1	2020.94	sp|Q7Z3B1|NEGR1_HUMAN	245	262	yes	yes	3	1.5322e-05	68.243	3582700
CEGPIPDVTFELLR	14	0	1644.82	sp|P04217|A1BG_HUMAN	423	436	yes	yes	2;3	5.9771e-06	93.478	21730000
CEPIGCDGVLFSTHTLDK	18	0	2047.93	sp|Q86TH1|ATL2_HUMAN	185	202	yes	yes	3	0.03319	25.186	2603900
CEVSGAPKPAITWK	14	1	1542.79	sp|Q7Z5N4|SDK1_HUMAN	501	514	yes	yes	3	0.049049	33.787	3546900
CEVVVTPLK	9	0	1043.57	sp|Q68D85|NR3L1_HUMAN	122	130	yes	yes	2	0.036008	61.765	5824000
CFCMGVSR	8	0	1015.4	sp|P98160|PGBM_HUMAN	924	931	yes	yes	2	0.053808	65.465	2726800
CFDGSSDGFSR	11	0	1233.47	sp|Q8IUL8|CILP2_HUMAN	1080	1090	yes	yes	2	0.0029439	68.515	5665900
CFDMYEGDNSGPMTK	15	0	1750.66	sp|P58499|FAM3B_HUMAN	126	140	yes	yes	2	0.02767	44.252	4818000
CFLAFTQTK	9	0	1114.55	sp|P05452|TETN_HUMAN	81	89	yes	yes	1;2	0.00071155	163.32	27635000
CFLGCELPPEGSR	13	0	1520.68	sp|Q9UNN8|EPCR_HUMAN	114	126	yes	yes	2;3	6.728e-09	145.31	36687000
CFSSDFMAYDIACDR	15	0	1856.72	sp|O75882|ATRN_HUMAN	585	599	yes	yes	2;3	1.9724e-11	120.7	14880000
CGDMAVAFR	9	0	1025.44	sp|P08582|TRFM_HUMAN	379	387	yes	yes	2	0.016799	74.92	5095700
CGIAVAPVSR	10	0	1028.54	sp|P27487|DPP4_HUMAN	649	658	yes	yes	2	0.00076626	99.568	9961100
CGLGINSR	8	0	875.428	sp|P01833|PIGR_HUMAN	110	117	yes	yes	1;2	8.5679e-12	141.52	7682600
CGSGHCIPADWR	12	0	1414.59	sp|P98164|LRP2_HUMAN	35	46	yes	yes	2;3	6.672e-05	89.133	38078000
CHCSPGYVAEAGPPHCTAKE	20	1	2226.92	sp|Q14767|LTBP2_HUMAN	1802	1821	yes	yes	3	1.2417e-09	84.249	3915800
CHDFQCALLANLFASEGQPGK	21	0	2362.08	sp|Q9H0W9|CK054_HUMAN	149	169	yes	yes	3	2.8984e-07	65.855	4835400
CHLSPEKNAEDMEVR	15	1	1813.81	sp|Q8WVV5|BT2A2_HUMAN;sp|Q7KYR7|BT2A1_HUMAN	55	69	yes	no	3	2.054e-09	107.69	20877000
CHNSNICIPR	10	0	1269.57	sp|P98164|LRP2_HUMAN	2829	2838	yes	yes	2;3	2.408e-05	102.52	12572000
CHQLVSCPR	9	0	1155.53	sp|P01133|EGF_HUMAN	395	403	yes	yes	1;2;3	5.6703e-27	169.44	263470000
CIDPIRCEEPYLR	13	1	1719.81	sp|Q9UBX5|FBLN5_HUMAN	314	326	yes	yes	2;3	0.00010607	77.894	11988000
CIEGTCVCK	9	0	1125.46	sp|P05156|CFAI_HUMAN	54	62	yes	yes	2	0.010717	82.645	18462000
CISEGEDATCQCLK	14	0	1669.67	sp|P01133|EGF_HUMAN	846	859	yes	yes	2;3	4.1683e-15	156.81	182080000
CKPVNTFVHEPLVDVQNVCFQEK	23	1	2786.35	sp|P07998|RNAS1_HUMAN	68	90	yes	yes	2;3;4;5	5.0195e-67	262.06	862250000
CKTGSGDIENYNDATQVR	18	1	2026.9	sp|P19961|AMY2B_HUMAN;sp|P04746|AMYP_HUMAN;sp|P04745|AMY1_HUMAN	156	173	no	no	2;3	2.4565e-19	144.72	60858000
CLADGNPPPHFSISK	15	0	1638.78	sp|P43121|MUC18_HUMAN	272	286	yes	yes	3	0.0039738	44.252	3273900
CLAEGAGDVAFVK	13	0	1335.65	sp|P08582|TRFM_HUMAN	216	228	yes	yes	2	0.0010661	66.004	22854000
CLAENAGDVAFVK	13	0	1392.67	sp|P02788|TRFL_HUMAN	553	565	yes	yes	2	2.9022e-06	101.53	60433000
CLAFECPENYR	11	0	1457.61	sp|P23142|FBLN1_HUMAN;CON__ENSEMBL:ENSBTAP00000016046	551	561	yes	no	2	0.0010242	81.017	5703500
CLAFECPENYRR	12	1	1613.71	sp|P23142|FBLN1_HUMAN;CON__ENSEMBL:ENSBTAP00000016046	551	562	yes	no	2;3	2.3828e-05	83.045	17724000
CLAPLEGAR	9	0	985.501	sp|P04217|A1BG_HUMAN	325	333	yes	yes	2	0.0028446	120.15	27281000
CLAYDFYPGK	10	0	1232.55	sp|P25311|ZA2G_HUMAN	225	234	yes	yes	1;2;3	0.00047373	117.4	191120000
CLAYDFYPGKIDVHWTR	17	1	2140.02	sp|P25311|ZA2G_HUMAN	225	241	yes	yes	3;4	0.00013844	59.728	1361800
CLCPEGFSLSSSGR	14	0	1555.68	sp|P35555|FBN1_HUMAN	2038	2051	yes	yes	2	1.5361e-05	83.692	14166000
CLEALKPGNCGEYVVR	16	1	1863.9	sp|Q2UY09|COSA1_HUMAN	1072	1087	yes	yes	3	0.0053664	40.857	7969800
CLHNLICQER	10	0	1341.63	sp|Q8IZF2|AGRF5_HUMAN	133	142	yes	yes	3	0.017156	45.158	992450
CLHPCVISR	9	0	1140.55	sp|P08603|CFAH_HUMAN;sp|Q03591|FHR1_HUMAN	1163	1171	no	no	3	0.013179	55.064	2745600
CLKDGAGDVAFVK	13	1	1378.69	sp|P02787|TRFE_HUMAN	213	225	yes	yes	2;3	4.4496e-08	122.78	38682000
CLPFFNDRPWR	11	1	1506.72	sp|P11047|LAMC1_HUMAN	319	329	yes	yes	3	0.024822	47.302	1259700
CLQCQMCDPAMGLR	14	0	1738.71	sp|Q92956|TNR14_HUMAN	93	106	yes	yes	2	7.1871e-13	143.25	17713000
CLSLDAK	7	0	805.4	sp|P78380|OLR1_HUMAN	172	178	yes	yes	2	0.024921	111.65	19226000
CLVEKGDVAFVK	12	1	1363.72	sp|P02787|TRFE_HUMAN;CON__Q2HJF0	542	553	no	no	2;3	2.1445e-06	114.72	58817000
CLVENAGDVAFVR	13	0	1448.71	sp|P08582|TRFM_HUMAN	562	574	yes	yes	2	0.020152	48.527	12863000
CLVGEFVSDALLVPDK	16	0	1760.9	sp|P05067|A4_HUMAN	117	132	yes	yes	2;3	0.00047343	62.861	1904100
CLVGEFVSDALLVPDKCK	18	1	2049.03	sp|P05067|A4_HUMAN	117	134	yes	yes	3	9.61e-16	125.45	10375000
CLVGEFVSDVLLVPEK	16	0	1802.95	sp|Q06481|APLP2_HUMAN	133	148	yes	yes	2;3	0.00023117	57.288	4927700
CLVNLIEK	8	0	987.542	sp|P00751|CFAB_HUMAN	292	299	yes	yes	2	0.037129	74.92	3378400
CLYDYVK	7	0	959.442	sp|O60494|CUBN_HUMAN	3215	3221	yes	yes	2	0.05363	81.784	41350000
CMCPAENPGCR	11	0	1350.49	sp|Q9UBX5|FBLN5_HUMAN	332	342	yes	yes	2	0.00017449	105.98	14763000
CMEGGLSGPR	10	0	1062.46	sp|Q7Z7M0|MEGF8_HUMAN	2150	2159	yes	yes	2	0.013789	62.466	5180900
CNADANPPPFK	11	0	1229.55	sp|Q9NQS3|PVRL3_HUMAN	291	301	yes	yes	2	0.0091504	60.305	2767700
CNFDVLEIYGGPDFHSPR	18	0	2121.96	sp|O60494|CUBN_HUMAN	1444	1461	yes	yes	2;3;4	7.4543e-12	115.53	31379000
CNFYDNK	7	0	959.381	sp|P10619|PPGB_HUMAN	246	252	yes	yes	2	0.047267	85.813	5681900
CNLLAEK	7	0	846.427	sp|P02765|FETUA_HUMAN;CON__P12763	219	225	yes	no	2	0.018596	129.55	87454000
CNPGTGQCVCPAGWVGEQCQHCGGR	25	0	2831.12	sp|O75882|ATRN_HUMAN	111	135	yes	yes	3	0.0031941	48.773	13753000
CNSLSTLEK	9	0	1050.5	sp|P13473|LAMP2_HUMAN	153	161	yes	yes	1;2	0.0014713	128.27	50805000
CNVENLPR	8	0	1000.48	sp|Q92896|GSLG1_HUMAN	385	392	yes	yes	2	0.00852	105.14	3544400
CPDYTCPITFSSPADITILLDGSASVGSHNFDTTK	35	0	3786.74	sp|P12109|CO6A1_HUMAN	815	849	yes	yes	3;4	1.2317e-13	72.725	5119900
CPDYTCPITFSSPADITILLDGSASVGSHNFDTTKR	36	1	3942.84	sp|P12109|CO6A1_HUMAN	815	850	yes	yes	4	9.328e-21	95.316	11796000
CPEALFQPSFLGMESCGIHETTFNSIMK	28	0	3230.45	sp|P60709|ACTB_HUMAN;sp|P63261|ACTG_HUMAN	257	284	no	no	3;4	7.1882e-24	110.55	24209000
CPLLVDSEGWVK	12	0	1401.7	sp|P01833|PIGR_HUMAN	395	406	yes	yes	2	4.0712e-06	109.16	28316000
CPNPPVQENFDVNK	14	0	1656.76	sp|P05090|APOD_HUMAN	28	41	yes	yes	2;3	1.0892e-18	189.23	860290000
CPNPPVQENFDVNKYLGR	18	1	2146.03	sp|P05090|APOD_HUMAN	28	45	yes	yes	3	1.8675e-31	201.57	24402000
CPTGYYLNEDTR	12	0	1487.64	sp|P35555|FBN1_HUMAN	1633	1644	yes	yes	2	0.0012775	66.393	1542300
CQCPAGAALQADGR	14	0	1473.65	sp|P07204|TRBM_HUMAN	265	278	yes	yes	2;3	0.00022355	77.42	11922000
CQEEVSHIPAVHPGSFRPK	19	1	2174.07	sp|P04233|HG2A_HUMAN	213	231	yes	yes	4;5	2.4593e-06	69.747	15911000
CQGPPGVDLYR	11	0	1260.59	sp|Q9HCN6|GPVI_HUMAN	48	58	yes	yes	2	2.6568e-06	155	33489000
CQLDVLLPEPNCPAPR	16	0	1877.91	sp|P48745|NOV_HUMAN	144	159	yes	yes	3	0.00027153	55.354	2484000
CQLKSLGFDK	10	1	1194.61	sp|P07911|UROM_HUMAN	347	356	yes	yes	3	0.03373	41.338	1124800
CQLQVQGEPPEVHWLR	16	0	1974.97	sp|P30530|UFO_HUMAN	56	71	yes	yes	2;3;4	7.8153e-17	158.93	93245000
CRDQLPYICQFGIV	14	1	1767.84	sp|P05452|TETN_HUMAN	189	202	yes	yes	2;3	0.010377	49.216	10073000
CREILSVDCSTNNPSQAK	18	1	2077.95	sp|P10909|CLUS_HUMAN	305	322	yes	yes	3	1.8406e-15	118.48	9215100
CSATGSPAPTIHWSK	15	0	1598.75	sp|P98160|PGBM_HUMAN	3233	3247	yes	yes	3	0.0032771	45.438	4451300
CSCDTGYMLESDGR	14	0	1649.61	sp|P98164|LRP2_HUMAN	1413	1426	yes	yes	2	1.3527e-11	128.95	21330000
CSCSAGFQER	10	0	1200.47	sp|Q5JZY3|EPHAA_HUMAN	269	278	yes	yes	2	0.015588	61.344	1749900
CSDGEELQGPGLSWGDFGDWSDHCPK	26	0	2935.18	sp|Q7Z5L0|VMO1_HUMAN	146	171	yes	yes	3;4	6.9998e-31	144.63	163350000
CSGFNDRDNRDWVSVVTPAR	20	2	2350.09	sp|P07911|UROM_HUMAN	366	385	yes	yes	3;4	1.3315e-13	111.82	43017000
CSGMLFDQR	9	0	1112.47	sp|Q8IUL8|CILP2_HUMAN	995	1003	yes	yes	2	0.0017243	134.25	5442900
CSGTIYAEEEGQETMK	16	0	1831.76	sp|Q6UXG3|CLM9_HUMAN	61	76	yes	yes	2;3	5.2538e-20	194.55	264490000
CSGTIYAEEEGQETMKGR	18	1	2044.88	sp|Q6UXG3|CLM9_HUMAN	61	78	yes	yes	3	6.8056e-07	89.344	8282800
CSLQNAQEALIVTWQK	16	0	1887.95	sp|P41217|OX2G_HUMAN	51	66	yes	yes	2;3	2.4062e-06	89.358	3645300
CSSDQVETQACTR	13	0	1540.62	sp|P20333|TNR1B_HUMAN	100	112	yes	yes	2	4.0967e-07	115.24	3931200
CSTSPLLEACEFLR	14	0	1681.78	sp|P02788|TRFL_HUMAN	696	709	yes	yes	2	5.0078e-09	112.42	7409000
CSTSPLLEACEFLRK	15	1	1809.88	sp|P02788|TRFL_HUMAN	696	710	yes	yes	3	1.6109e-13	138.21	4928100
CSTSSLLEACTFR	13	0	1530.68	sp|P02787|TRFE_HUMAN	684	696	yes	yes	2;3	1.4509e-08	139.78	83053000
CSVADVYPFDRLEIDLLK	18	1	2152.09	sp|P19320|VCAM1_HUMAN	137	154	yes	yes	3	0.0045085	36.029	593780
CSVCEAPAIAIAVHSQDVSIPHCPAGWR	28	0	3087.45	sp|P08572|CO4A2_HUMAN	1590	1617	yes	yes	4	6.1002e-18	90.694	8026200
CSWTAITHK	9	0	1102.52	sp|O60494|CUBN_HUMAN	2831	2839	yes	yes	2;3	0.0017196	97.965	29539000
CTEEGKWSPELPVCAPIICPPPSIPTFATLR	31	1	3522.74	sp|P02749|APOH_HUMAN	124	154	yes	yes	3;4;5	2.5812e-12	73.164	66640000
CTEGFNVDKK	10	1	1196.55	sp|P04004|VTNC_HUMAN	28	37	yes	yes	2;3	3.7896e-05	143.5	79936000
CTEPEDQLYYVK	12	0	1543.69	sp|Q9H3G5|CPVL_HUMAN	320	331	yes	yes	2	0.00039099	78.903	6027300
CTFGFQLDTDER	12	0	1487.64	sp|P98164|LRP2_HUMAN	691	702	yes	yes	2	8.8986e-10	156.14	7512000
CTLSDDCIPLTWR	13	0	1635.74	sp|Q9NPF0|CD320_HUMAN	139	151	yes	yes	2	2.8596e-05	90.412	2271800
CTWLIEGQPNR	11	0	1372.66	sp|O75882|ATRN_HUMAN	158	168	yes	yes	2;3	4.6063e-05	124.67	27868000
CVALEASGEHR	11	0	1227.57	sp|Q9HCU0|CD248_HUMAN	131	141	yes	yes	2;3	1.0591e-06	166.86	81342000
CVASNAAGADSLAIR	15	0	1474.72	sp|Q9NR99|MXRA5_HUMAN	2025	2039	yes	yes	2	0.034449	42.242	1664100
CVCPVSNAMCR	11	0	1352.55	sp|Q12805|FBLN3_HUMAN	377	387	yes	yes	2;3	2.995e-06	152.54	107230000
CVDVDECAPPAEPCGK	16	0	1802.73	sp|P23142|FBLN1_HUMAN	354	369	yes	yes	2	0.00055073	61.962	5139600
CVEPYIQVSENR	12	0	1492.7	sp|O95967|FBLN4_HUMAN	315	326	yes	yes	2	7.9697e-05	86.772	5946000
CVLFPYGGCQGNGNK	15	0	1669.73	sp|P02760|AMBP_HUMAN	312	326	yes	yes	2;3	3.0603e-12	131.69	702440000
CVNHYGGYLCLPK	13	0	1579.73	sp|Q12805|FBLN3_HUMAN	61	73	yes	yes	2;3	4.4889e-10	151.13	13352000
CVNQQCIPSR	10	0	1260.57	sp|P98164|LRP2_HUMAN	3766	3775	yes	yes	2	0.00035305	113.93	13523000
CVNSPGSFR	9	0	1022.46	sp|P23142|FBLN1_HUMAN	373	381	yes	yes	2	0.0081874	90.15	7360900
CVSIQYLEAVR	11	0	1336.68	sp|Q03154|ACY1_HUMAN	116	126	yes	yes	2	0.016662	52.247	4520800
CVVESGGPPK	10	0	1028.5	sp|Q92859|NEO1_HUMAN	221	230	yes	yes	2	0.0080349	66.056	2882900
CVVTGEDGSESEATVNVK	18	0	1879.85	sp|P13591|NCAM1_HUMAN	96	113	yes	yes	2;3	4.8746e-05	67.418	7183600
CVVVGDGAVGK	11	0	1059.54	sp|P60953|CDC42_HUMAN;sp|P84095|RHOG_HUMAN;sp|P60763|RAC3_HUMAN;sp|P17081|RHOQ_HUMAN;sp|Q9H4E5|RHOJ_HUMAN;sp|P63000|RAC1_HUMAN;sp|P15153|RAC2_HUMAN	6	16	no	no	2	0.045309	45.829	2079000
CVWNTGSSQCISWALATDEQEEK	23	0	2698.16	sp|O75882|ATRN_HUMAN	666	688	yes	yes	3	9.537e-12	84.689	10944000
CVWNTGSSQCISWALATDEQEEKLK	25	1	2939.34	sp|O75882|ATRN_HUMAN	666	690	yes	yes	3	0.052097	21.055	2708800
CWKFEHCNFNDVTTR	15	1	2012.86	sp|P13987|CD59_HUMAN	64	78	yes	yes	2;3	3.2026e-16	162.7	24738000
CYAGWLADGSLR	12	0	1367.63	sp|P16112|PGCA_HUMAN	621	632	yes	yes	2	0.0011157	68.676	9362000
CYFQEGR	7	0	958.397	sp|Q8WVV5|BT2A2_HUMAN;sp|Q7KYR7|BT2A1_HUMAN	129	135	yes	no	2	0.015582	143.02	54208000
CYLEDGASK	9	0	1041.44	sp|Q7Z3B1|NEGR1_HUMAN	60	68	yes	yes	2	0.0082706	89.886	12660000
CYLITVTPVYADGPGSPESIK	21	0	2266.12	sp|P40189|IL6RB_HUMAN	491	511	yes	yes	3	0.0014106	35.992	2014900
CYPHPGSELPLQALVMGEGTCEK	23	0	2572.18	sp|P18065|IBP2_HUMAN	111	133	yes	yes	3	0.00089095	34.19	2949700
CYQGTDIVR	9	0	1110.51	sp|Q86TH1|ATL2_HUMAN	880	888	yes	yes	2	0.032773	71.614	3113200
CYTAVVPLVYGGETK	15	0	1655.82	sp|P01591|IGJ_HUMAN	131	145	yes	yes	2;3	9.329e-10	115.1	45224000
CYTCKEPMTSASCR	14	1	1749.69	sp|P55000|SLUR1_HUMAN	25	38	yes	yes	2;3	1.4727e-11	118.08	26565000
CYYFSVEKEIFEDAK	15	1	1926.87	sp|Q5KU26|COL12_HUMAN	618	632	yes	yes	3	5.7255e-05	76.01	1597900
DAAVISWTK	9	0	989.518	sp|P21802|FGFR2_HUMAN	66	74	yes	yes	2	0.060673	51.762	6509800
DACGCCPMCAR	11	0	1356.45	sp|Q16270|IBP7_HUMAN	55	65	yes	yes	2	0.000153	108.43	36882000
DADPDTFFAK	10	0	1125.5	sp|P43652|AFAM_HUMAN	344	353	yes	yes	2	0.057002	46.844	4328800
DAGTIAGLNVLR	12	0	1198.67	sp|P11142|HSP7C_HUMAN	160	171	yes	yes	2	1.2174e-06	115	6216900
DAGTIAGLNVMR	12	0	1216.62	sp|P11021|GRP78_HUMAN	186	197	yes	yes	2	7.3687e-06	102.4	4826200
DAGVIAGLNVLR	12	0	1196.69	sp|P0DMV9|HS71B_HUMAN;sp|P0DMV8|HS71A_HUMAN;sp|P34931|HS71L_HUMAN	160	171	yes	no	2	0.001313	66.267	2406400
DAGYEYLCIDDCWMAPQR	18	0	2261.92	sp|P06280|AGAL_HUMAN	83	100	yes	yes	3	0.025348	27.271	1707300
DAHSQGEVVSCLEK	14	0	1557.71	sp|Q92896|GSLG1_HUMAN	259	272	yes	yes	2	0.00039165	72.898	1560200
DALMQPVR	8	0	928.48	sp|O75351|VPS4B_HUMAN	347	354	yes	yes	2	0.018975	91.626	1904000
DASGATFTWTPSSGK	15	0	1511.69	sp|P01877|IGHA2_HUMAN	141	155	yes	yes	2	0.021206	42.257	22525000
DASGVTFTWTPSSGK	15	0	1539.72	sp|P01876|IGHA1_HUMAN	154	168	yes	yes	2;3	3.0173e-15	153.09	69832000
DASLNHPPYMPHLESR	16	0	1862.87	sp|O43451|MGA_HUMAN	1438	1453	yes	yes	3	0.00082678	61.495	10569000
DATNVGDEGGFAPNILENK	19	0	1959.92	sp|P06733|ENOA_HUMAN	203	221	yes	yes	2;3	1.2642e-07	91.64	24167000
DAVTYTEHAK	10	0	1133.54	sp|P62805|H4_HUMAN	69	78	yes	yes	2;3	0.0067953	58.889	4397000
DCDDVLQTHPSGTQSGIFNIK	21	0	2331.08	sp|P02671|FIBA_HUMAN	631	651	yes	yes	2;3;4	2.6076e-55	241.76	412530000
DCDDVLQTHPSGTQSGIFNIKLPGSSK	27	1	2900.4	sp|P02671|FIBA_HUMAN	631	657	yes	yes	3;4	0.022589	25.91	10569000
DCGATWVVLGHSER	14	0	1585.73	sp|P60174|TPIS_HUMAN	123	136	yes	yes	3	0.014073	33.304	2189500
DCGSVDGVIK	10	0	1048.49	sp|P61916|NPC2_HUMAN	26	35	yes	yes	2	0.025252	55.314	27589000
DCHLAQVPSHTVVAR	15	0	1688.84	sp|P02787|TRFE_HUMAN	259	273	yes	yes	2;3;4	7.5503e-10	112.03	107280000
DCLQALEDGHDTSSIYLVKPENTNR	25	1	2874.35	sp|Q9UKU9|ANGL2_HUMAN	277	301	yes	yes	3;4	1.8641e-14	94.389	34409000
DCNSIPNIPGSCK	13	0	1460.64	sp|P54753|EPHB3_HUMAN	115	127	yes	yes	2	0.045868	40.751	3387500
DCNSLPGVLGTCK	13	0	1419.65	sp|Q15375|EPHA7_HUMAN	108	120	yes	yes	2	0.042731	43.548	4967200
DCPDPCIGW	9	0	1118.42	sp|Q13510|ASAH1_HUMAN	387	395	yes	yes	2	0.021696	54.712	4593800
DCPVSSYNEWDPLEEVIVGR	20	0	2363.07	sp|P50440|GATM_HUMAN	63	82	yes	yes	3	0.0020938	33.248	1402900
DCSDGSDELALCPQR	15	0	1721.7	sp|P98164|LRP2_HUMAN	3537	3551	yes	yes	2	2.2685e-15	156.6	12694000
DCSDYYAIGK	10	0	1190.49	sp|Q14314|FGL2_HUMAN	212	221	yes	yes	2	0.037036	49.3	2148500
DCSLPYATESK	11	0	1269.55	sp|P23142|FBLN1_HUMAN	49	59	yes	yes	2	0.0015374	77.674	34724000
DCSSIPGAAGTCK	13	0	1322.56	sp|Q5JZY3|EPHAA_HUMAN	111	123	yes	yes	2	0.0073976	51.009	3319800
DDDESDDTLEENR	13	0	1551.58	sp|Q8NC54|KCT2_HUMAN	161	173	yes	yes	2	5.3382e-13	186.76	13101000
DDDGALHAACQVQPSATLDAAQPR	24	0	2506.15	sp|P08294|SODE_HUMAN	54	77	yes	yes	2;3	5.9647e-18	115.01	50299000
DDDIAALVVDNGSGMCK	17	0	1778.78	sp|P60709|ACTB_HUMAN	2	18	yes	yes	2	2.2624e-15	119.47	9688900
DDGGIIICEAQNQALPSGHSK	21	0	2209.04	sp|Q8NFZ8|CADM4_HUMAN	192	212	yes	yes	2;3	1.9725e-13	105.96	130770000
DDKESVPISDTIIPAVPPPTDLR	23	1	2474.29	sp|P02751|FINC_HUMAN	1252	1274	yes	yes	3	0.040056	23.691	3916800
DDQPFLITVR	10	0	1202.63	sp|P98164|LRP2_HUMAN	1743	1752	yes	yes	2	0.0061	70.942	15967000
DDTVCLAK	8	0	920.427	sp|P02787|TRFE_HUMAN	652	659	yes	yes	1;2	0.010689	178.6	70367000
DDYFVSGAGLPGR	13	0	1352.64	sp|P23470|PTPRG_HUMAN	130	142	yes	yes	2	0.00029718	78.324	2951800
DELVKFEPGQSYAGVVQYSHSQMQEHVSLR	30	1	3447.65	sp|P12109|CO6A1_HUMAN	648	677	yes	yes	4;5	8.1059e-30	127.92	21892000
DFAEHLLIPR	10	0	1209.65	sp|P22891|PROZ_HUMAN	286	295	yes	yes	2;3	0.00013177	127.76	11232000
DFAISVVVKPSSTR	14	1	1504.82	sp|P39059|COFA1_HUMAN	90	103	yes	yes	2;3	8.2249e-05	76.759	5540900
DFALQNPSAVPR	12	0	1313.67	sp|P35858|ALS_HUMAN	549	560	yes	yes	2	0.0080022	52.576	4291600
DFAVSTVPVSGPSHLR	16	0	1667.86	sp|O95865|DDAH2_HUMAN	158	173	yes	yes	2;3	0.00024839	65.477	9494800
DFCLEILPYSGSMMGGK	17	0	1903.85	sp|Q9UGT4|SUSD2_HUMAN	60	76	yes	yes	2	4.1682e-06	82.59	2963800
DFDFVPPVVR	10	0	1189.61	sp|P01024|CO3_HUMAN	1245	1254	yes	yes	2	0.00074685	100.02	8757900
DFDPAVTEYIQR	12	0	1452.69	sp|P09467|F16P1_HUMAN	219	230	yes	yes	2	0.0011382	68.359	7382500
DFEPSLGPVCPFR	13	0	1519.71	sp|P07585|PGS2_HUMAN	45	57	yes	yes	2	0.0063679	53.448	1356100
DFIATLGK	8	0	863.475	sp|P15309|PPAP_HUMAN	186	193	yes	yes	1;2	0.029957	130.27	101420000
DFISLGLQDGHLVFR	15	0	1715.9	sp|P98160|PGBM_HUMAN	4258	4272	yes	yes	2;3	1.4316e-16	169.04	17642000
DFLLQQTMLR	10	0	1263.66	sp|Q04760|LGUL_HUMAN	29	38	yes	yes	2	0.0027945	81.017	2971200
DFLTCHR	7	0	947.428	sp|Q8N6Q3|CD177_HUMAN	207	213	yes	yes	2;3	0.01882	83.377	10685000
DFMIQGGDFTR	11	0	1285.58	sp|P23284|PPIB_HUMAN	99	109	yes	yes	2	0.00088557	81.92	4856400
DFPAMVQELHQGGR	14	0	1583.75	sp|P10253|LYAG_HUMAN	423	436	yes	yes	2;3	9.22e-19	190.85	138320000
DFPAMVQELHQGGRR	15	1	1739.85	sp|P10253|LYAG_HUMAN	423	437	yes	yes	3;4	9.935e-18	134.68	7351300
DFPAVPYSGWDFNDGK	16	0	1813.79	sp|P19961|AMY2B_HUMAN;sp|P04746|AMYP_HUMAN;sp|P04745|AMY1_HUMAN	140	155	no	no	2;3	8.4382e-13	123.02	354430000
DFQPVLHLVALNSPLSGGMR	20	0	2150.13	sp|P39060|COIA1_HUMAN	1576	1595	yes	yes	3	3.881e-13	102.98	5510200
DFRPLKDSR	9	2	1132.6	sp|Q9BY67|CADM1_HUMAN	88	96	yes	yes	2;3	0.0059014	102.95	12190000
DFSDKINR	8	1	993.488	sp|Q8WUM4|PDC6I_HUMAN	299	306	yes	yes	3	0.020564	63.565	1791000
DFSLTSSSQTPGATK	15	0	1525.73	sp|Q9NZ53|PDXL2_HUMAN	205	219	yes	yes	2	0.00076616	64.244	2912000
DFTCVHQALK	10	0	1217.59	sp|P05155|IC1_HUMAN	202	211	yes	yes	1;3	0.0013872	134.77	116950000
DFTFDLYR	8	0	1075.5	sp|P05154|IPSP_HUMAN	47	54	yes	yes	1;2	5.1508e-08	223.53	156000000
DFTFNKDGFR	10	1	1245.58	sp|P10253|LYAG_HUMAN	413	422	yes	yes	2;3	0.00020622	115.78	23510000
DFVEILDGGHEDAPLR	16	0	1781.86	sp|O60494|CUBN_HUMAN	1678	1693	yes	yes	2;3	6.6614e-16	150.05	83965000
DFVQPPTK	8	0	930.481	sp|P01042|KNG1_HUMAN	255	262	yes	yes	1;2;3	0.01215	136.27	160300000
DFYVDENTTVR	11	0	1357.62	sp|P29622|KAIN_HUMAN	232	242	yes	yes	2	0.032555	47.712	5613600
DGAGDVAFIR	10	0	1019.5	sp|P02788|TRFL_HUMAN	220	229	yes	yes	1;2	0.0019931	124.98	47413000
DGAGDVAFVK	10	0	977.482	sp|P02787|TRFE_HUMAN	216	225	yes	yes	1;2	3.4167e-05	179.37	86943000
DGDLVDWWTQQSASNFK	17	0	1995.9	sp|P08473|NEP_HUMAN	600	616	yes	yes	2;3	9.3167e-15	119.46	10093000
DGDNNLAQQLAVLCGR	16	0	1742.84	sp|O60494|CUBN_HUMAN	2041	2056	yes	yes	2;3	3.6261e-20	196.18	52643000
DGEDQTQDTELVETRPAGDGTFQK	24	1	2636.18	sp|P30512|1A29_HUMAN;sp|P30459|1A74_HUMAN;sp|P30453|1A34_HUMAN;sp|P16190|1A33_HUMAN;sp|P16189|1A31_HUMAN;sp|P16188|1A30_HUMAN;sp|P10316|1A69_HUMAN;sp|P10314|1A32_HUMAN;sp|P01892|1A02_HUMAN;sp|P01891|1A68_HUMAN;sp|Q9TNN7|1C05_HUMAN;sp|Q29963|1C06_HUMAN;sp|Q29960|1C16_HUMAN;sp|Q07000|1C15_HUMAN;sp|P30508|1C12_HUMAN;sp|P30505|1C08_HUMAN;sp|P10321|1C07_HUMAN;sp|P01893|HLAH_HUMAN;sp|Q31612|1B73_HUMAN;…	244	267	yes	no	3	0.0045357	32.146	3109500
DGETLLGK	8	0	831.434	sp|O60494|CUBN_HUMAN	770	777	yes	yes	2	0.020509	89.401	8514800
DGFDISGNPWICDQNLSDLYR	21	0	2484.1	sp|P02750|A2GL_HUMAN	292	312	yes	yes	3	4.2057e-08	72.883	5459400
DGFFGNPR	8	0	908.414	sp|P01871|IGHM_HUMAN;sp|P04220|MUCB_HUMAN	121	128	no	no	2	0.038133	74.255	3673500
DGFRDFPAMVQELHQGGR	18	1	2058.97	sp|P10253|LYAG_HUMAN	419	436	yes	yes	4	2.1907e-06	80.316	17187000
DGFRDFPAMVQELHQGGRR	19	2	2215.07	sp|P10253|LYAG_HUMAN	419	437	yes	yes	4	0.0033638	32.797	5028500
DGGELPDPDR	10	0	1069.47	sp|Q8N3J6|CADM2_HUMAN	264	273	yes	yes	2	0.019938	58.63	2152800
DGGFCEVCKK	10	1	1198.51	sp|P07602|SAP_HUMAN	405	414	yes	yes	2;3	0.015633	65.719	2848200
DGGQLVSIESEDEQK	15	0	1632.75	sp|Q6UX15|LAYN_HUMAN	74	88	yes	yes	2	0.00024758	72.797	4413300
DGIEPGHIPGTVNIPFTDFLSQEGLEK	27	0	2909.44	sp|P25325|THTM_HUMAN	198	224	yes	yes	3	4.4683e-05	48.286	917800
DGIEPGHIPGTVNIPFTDFLSQEGLEKSPEEIR	33	1	3620.8	sp|P25325|THTM_HUMAN	198	230	yes	yes	4	9.2243e-09	62.706	2646400
DGKPLALQPGR	11	1	1150.65	sp|Q8WZ75|ROBO4_HUMAN	174	184	yes	yes	3	0.00062462	75.416	9624600
DGLALGMGQGLK	12	0	1158.61	sp|Q96J84|KIRR1_HUMAN	56	67	yes	yes	2	0.045033	43.502	5847500
DGPCGTVLTR	10	0	1074.51	sp|P07911|UROM_HUMAN	386	395	yes	yes	1;2;3	9.3467e-06	189.38	4931300000
DGPLYQDPLLGK	12	0	1314.68	sp|O60494|CUBN_HUMAN	652	663	yes	yes	2	0.00057967	76.24	26268000
DGQIGCVPR	9	0	1000.48	sp|P48745|NOV_HUMAN	135	143	yes	yes	2	0.038966	50.805	2883000
DGQILELADSTQTQVPLGEDEQDDWIVVSQLR	32	0	3596.75	sp|P30530|UFO_HUMAN	72	103	yes	yes	3	3.0262e-08	59.818	9354000
DGSFSVVITGLR	12	0	1249.67	sp|P01833|PIGR_HUMAN	305	316	yes	yes	2	5.0807e-06	107.09	8048700
DGSPDVTTADIGANTPDATK	20	0	1944.89	sp|Q96PD5|PGRP2_HUMAN	175	194	yes	yes	2;3	3.1966e-18	122.98	18755000
DGTFPLPIGESVTVTR	16	0	1687.88	sp|P05362|ICAM1_HUMAN	434	449	yes	yes	2	0.00082148	58.814	2491400
DGVDSDAPILSK	12	0	1215.6	sp|O60494|CUBN_HUMAN	2284	2295	yes	yes	1;2	1.2234e-06	147.74	104800000
DGVFCLLSDDHGASWR	16	0	1833.81	sp|Q99519|NEUR1_HUMAN	226	241	yes	yes	2;3	0.00042816	49.537	2832900
DGVLVDEFGLPQIPAS	16	0	1655.84	sp|Q9NZZ3|CHMP5_HUMAN	204	219	yes	yes	2	0.022304	37.177	2884900
DGWHSWPIAHQWPQGPSAVDAAFSWEEK	28	0	3218.46	sp|P02790|HEMO_HUMAN	290	317	yes	yes	3;4	9.918e-37	140.57	16536000
DGWICEK	7	0	906.391	sp|Q6UXB4|CLC4G_HUMAN	283	289	yes	yes	2	0.04621	86.794	2268800
DGWQLQVQGGVAQLVIK	17	0	1838.01	sp|Q8WVN6|SCTM1_HUMAN	89	105	yes	yes	2;3	4.2213e-07	92.773	9787000
DGYLFQLLR	9	0	1123.6	sp|P04196|HRG_HUMAN	44	52	yes	yes	2	0.0051473	100.02	1949900
DHADSNIVIMLVGNK	15	0	1624.82	sp|P62491|RB11A_HUMAN;sp|Q15907|RB11B_HUMAN	111	125	yes	no	3	6.8656e-05	71.279	572200
DHAVDLIQK	9	0	1037.55	sp|P0C0L4|CO4A_HUMAN;sp|P0C0L5|CO4B_HUMAN	1043	1051	no	no	2;3	1.4747e-05	137.69	24609000
DHDTFLAVR	9	0	1072.53	sp|Q12907|LMAN2_HUMAN	210	218	yes	yes	2;3	0.00074669	122.44	42297000
DHLGFQVTWPDESK	14	0	1657.77	sp|P22792|CPN2_HUMAN	450	463	yes	yes	3	4.4455e-05	78.505	198310000
DHSAIPVINR	10	0	1120.6	sp|P15144|AMPN_HUMAN	649	658	yes	yes	2;3	5.2545e-06	163.16	52567000
DHSPDLYSLELAGLDEIGKR	20	1	2227.11	sp|O75787|RENR_HUMAN	206	225	yes	yes	3;4	3.0624e-18	117.65	6330400
DIASGLIGPLIICK	14	0	1468.83	sp|P00450|CERU_HUMAN	188	201	yes	yes	2;3	9.3034e-09	109	13470000
DICEEQVNSLPGSITK	16	0	1788.86	sp|P01024|CO3_HUMAN	1156	1171	yes	yes	2	7.0167e-05	76.586	3111200
DICNDVLSLLEK	12	0	1417.71	sp|P63104|1433Z_HUMAN	92	103	yes	yes	2	0.00059153	76.073	4965700
DIDECDIVPDACK	13	0	1548.64	sp|Q12805|FBLN3_HUMAN	44	56	yes	yes	2	1.0479e-07	125.53	33264000
DIDECDIVPDACKGGMK	17	1	1921.82	sp|Q12805|FBLN3_HUMAN	44	60	yes	yes	2	0.0184	41.088	3935100
DIDSGSPAEEAGLK	14	0	1387.65	sp|A8MUH7|PDZ1P_HUMAN;sp|Q5T2W1|NHRF3_HUMAN	153	166	yes	no	2	0.00057206	68.044	2925000
DIFPNTVFADSNIDSVMAPDAFVCGR	26	0	2857.31	sp|P03951|FA11_HUMAN	203	228	yes	yes	3	0.00058667	34.474	2150500
DIFTGLIGPMK	11	0	1190.64	sp|P00450|CERU_HUMAN;CON__ENSEMBL:ENSBTAP00000031900	548	558	yes	no	2	0.017018	52.247	4254000
DIIDPAFR	8	0	945.492	sp|Q01459|DIAC_HUMAN	112	119	yes	yes	2	0.010926	108.46	16519000
DIIPHPSYLQEGSQGDIALLQLSR	24	0	2649.38	sp|Q16651|PRSS8_HUMAN	119	142	yes	yes	3	6.3408e-14	87.511	4001600
DILLPFQGQLDSIPVSNPSCPMIPLYR	27	0	3069.57	sp|P14384|CBPM_HUMAN	391	417	yes	yes	3;4	1.2405e-05	49.266	21865000
DIPAMLPAAR	10	0	1053.56	sp|Q9GZM5|YIPF3_HUMAN	321	330	yes	yes	1;2;3	1.8569e-05	163.9	434850000
DIPTNSPELEETLTHTITK	19	0	2138.07	sp|P01042|KNG1_HUMAN	270	288	yes	yes	2;3	4.6004e-21	149.16	5115200000
DIQAAGGIVTAEDLNNYR	18	0	1918.94	sp|P19440|GGT1_HUMAN;sp|P36268|GGT2_HUMAN	240	257	yes	no	2;3	1.6994e-22	151.44	22380000
DIQGSLQDIFK	11	0	1262.65	sp|P55290|CAD13_HUMAN	116	126	yes	yes	1;2	4.3487e-07	159.09	68067000
DIQLTQSPSSLSASVGDR	18	0	1859.92	sp|P04430|KV122_HUMAN	1	18	yes	yes	2;3	5.4058e-06	76.068	6367200
DIQMTQSPSSLSASVGDR	18	0	1877.88	sp|P01609|KV117_HUMAN;sp|P80362|KV125_HUMAN;sp|P01610|KV118_HUMAN;sp|P01608|KV116_HUMAN;sp|P01607|KV115_HUMAN;sp|P01600|KV108_HUMAN;sp|P01599|KV107_HUMAN;sp|P01594|KV102_HUMAN;sp|P01593|KV101_HUMAN	1	18	no	no	2;3	5.5848e-22	154.49	250810000
DIQMTQSPSSLSATVGDR	18	0	1891.89	sp|P01613|KV121_HUMAN	1	18	yes	yes	2;3	5.4611e-15	118.72	11959000
DIQMTQSPSSVSASVGDR	18	0	1863.86	sp|P01611|KV119_HUMAN	1	18	yes	yes	2;3	6.7671e-22	151.95	23104000
DIQMTQSPSTLSASVGDR	18	0	1891.89	sp|P01598|KV106_HUMAN;sp|P01596|KV104_HUMAN	1	18	yes	no	3	8.7285e-06	71.592	19220000
DISEMFLQIYK	11	0	1385.69	sp|P15941|MUC1_HUMAN	1072	1082	yes	yes	1;2;3	1.3788e-08	150.15	71737000
DISEVVTPR	9	0	1014.53	sp|P00751|CFAB_HUMAN	671	679	yes	yes	2	0.0051196	100.25	3031900
DISLSDYK	8	0	939.455	sp|Q06830|PRDX1_HUMAN	28	35	yes	yes	2	0.038064	74.301	4080200
DITDTLVAVTISEGAHHLDLR	21	0	2275.18	sp|P42785|PCP_HUMAN	440	460	yes	yes	3;4	9.4371e-26	143.93	16052000
DIVLTQSPLSLPVTPGEPASISCR	24	0	2536.32	sp|P01616|KV203_HUMAN	1	24	yes	yes	3	1.4059e-10	67.217	9487700
DIVMTQSPDSLAVSLGER	18	0	1916.95	sp|P01625|KV402_HUMAN	1	18	yes	yes	2;3	8.1756e-27	186.75	172920000
DIVMTQSPLSLPVTPGEPASISCR	24	0	2554.28	sp|P01617|KV204_HUMAN	1	24	yes	yes	2;3	5.2309e-30	134.47	115060000
DIVQFVPFR	9	0	1119.61	sp|O75131|CPNE3_HUMAN;sp|Q96FN4|CPNE2_HUMAN;sp|Q8IYJ1|CPNE9_HUMAN;sp|Q96A23|CPNE4_HUMAN;sp|O95741|CPNE6_HUMAN;sp|Q86YQ8|CPNE8_HUMAN;sp|Q9HCH3|CPNE5_HUMAN;sp|Q9UBL6|CPNE7_HUMAN	485	493	yes	no	2	0.0090285	87.476	2433600
DKATFGCHDGYSLDGPEEIECTK	23	1	2628.11	sp|P02749|APOH_HUMAN	228	250	yes	yes	3;4	9.2122e-36	171.78	58655000
DKLAACLEGNCAEGLGTNYR	20	1	2211	sp|P00734|THRB_HUMAN	98	117	yes	yes	2;3;4	1.3523e-40	209.74	1634800000
DKVAELENSEFR	12	1	1435.69	sp|P19256|LFA3_HUMAN	61	72	yes	yes	2	6.2161e-05	94.122	5887900
DLAQYDAAHHEEFKR	15	1	1828.85	sp|Q02818|NUCB1_HUMAN	164	178	yes	yes	3;4	0.00030036	61.444	7451200
DLATVYVDVLK	11	0	1234.68	sp|P02647|APOA1_HUMAN	37	47	yes	yes	2	0.00067587	84.479	3416900
DLCGCYSVSSVLPGCAEPWNHGK	23	0	2592.12	sp|P01876|IGHA1_HUMAN	178	200	yes	yes	2;3;4	1.5409e-32	153.36	362750000
DLCGCYSVSSVLPGCAQPWNHGETFTCTAAHPELK	35	0	3948.73	sp|P01877|IGHA2_HUMAN	165	199	yes	yes	3;4;5	2.4899e-37	124.99	141690000
DLDMFINASK	10	0	1152.55	sp|O75882|ATRN_HUMAN	1192	1201	yes	yes	1;2	0.0006029	89.171	22288000
DLECVTNLQEVAR	13	0	1545.75	sp|P10619|PPGB_HUMAN	253	265	yes	yes	2;3	2.3379e-10	160.18	35573000
DLEEPINFR	9	0	1131.56	sp|Q9NPH3|IL1AP_HUMAN	78	86	yes	yes	2	0.026556	65.224	1639800
DLELLIQTATR	11	0	1271.71	sp|Q02818|NUCB1_HUMAN	153	163	yes	yes	2	0.00021497	101.35	2600100
DLFGDKEFLPQSAFLK	16	1	1853.96	sp|P38571|LICH_HUMAN	226	241	yes	yes	3	0.0050222	41.482	2579300
DLFIGDVIHNAGPHR	15	0	1659.85	sp|Q9NY97|B3GN2_HUMAN	269	283	yes	yes	3;4	1.1557e-05	80.96	4804600
DLFLQGAYDTVR	12	0	1396.7	sp|Q9UHL4|DPP2_HUMAN	229	240	yes	yes	2	5.7598e-05	90.793	7165300
DLGPPMVAR	9	0	954.496	sp|Q08345|DDR1_HUMAN	154	162	yes	yes	2	0.047414	57.59	5303800
DLGTESQIFISR	12	0	1364.69	sp|P50395|GDIB_HUMAN	391	402	yes	yes	2	0.052511	43.03	1954400
DLIEAIR	7	0	828.471	sp|Q9BRT3|MIEN1_HUMAN	88	94	yes	yes	2	0.036518	95.793	1502800
DLLAGLPAPGVEVYCLYGVGLPTPR	25	0	2626.38	sp|P04180|LCAT_HUMAN	323	347	yes	yes	3	0.00069631	34.04	1017800
DLLDDLKSELTGKFEK	16	2	1849.97	sp|P08758|ANXA5_HUMAN	64	79	yes	yes	3;4	0.00075222	61.265	2914100
DLLFRDDTVCLAK	13	1	1564.79	sp|P02787|TRFE_HUMAN	647	659	yes	yes	2;3	2.0081e-10	164.68	124220000
DLLIGDIHGR	10	0	1107.6	sp|P98164|LRP2_HUMAN	403	412	yes	yes	2;3	0.00022631	114.51	46976000
DLLLPQPDLR	10	0	1178.67	sp|P02750|A2GL_HUMAN	230	239	yes	yes	2	0.00035305	113.93	8112200
DLLPASLGSYYR	12	0	1353.69	sp|P23470|PTPRG_HUMAN	240	251	yes	yes	2	0.0050235	60.157	5262700
DLLTPCYSR	9	0	1123.53	sp|P07686|HEXB_HUMAN	304	312	yes	yes	2	0.015011	77.192	3946800
DLMVLNDVYR	10	0	1236.62	sp|P15144|AMPN_HUMAN	433	442	yes	yes	1;2;3	1.1433e-06	152.97	70018000
DLPAEDSR	8	0	901.414	sp|Q86UN3|R4RL2_HUMAN	350	357	yes	yes	2	0.015249	84.368	2333000
DLPETLNELHLDHNK	15	0	1786.88	sp|P21810|PGS1_HUMAN	226	240	yes	yes	4	0.0068549	36.96	2034600
DLPGSPNWVAR	11	0	1210.61	sp|P55291|CAD15_HUMAN	287	297	yes	yes	2	0.016204	53.08	7752400
DLPVSLR	7	0	798.46	sp|P12821|ACE_HUMAN	403	409	yes	yes	2	0.06085	79.146	1295700
DLQFVEVTDVK	11	0	1291.67	sp|P02751|FINC_HUMAN	912	922	yes	yes	2	1.1195e-05	140.78	35557000
DLQLLSQFLK	10	0	1203.69	sp|Q9Y653|GPR56_HUMAN	182	191	yes	yes	2	1.7393e-09	121.6	3244600
DLSPDDPQVQK	11	0	1240.59	sp|Q15828|CYTM_HUMAN	40	50	yes	yes	2	0.00066978	84.687	30851000
DLTALSNMLPK	11	0	1201.64	sp|P15144|AMPN_HUMAN	242	252	yes	yes	1;2	0.00014462	109.39	31975000
DLTDYLMK	8	0	997.479	sp|P60709|ACTB_HUMAN;sp|Q562R1|ACTBL_HUMAN;sp|P63261|ACTG_HUMAN;sp|P68133|ACTS_HUMAN;sp|P68032|ACTC_HUMAN;sp|P63267|ACTH_HUMAN;sp|P62736|ACTA_HUMAN	184	191	no	no	1;2	0.037089	125.81	26431000
DLVEPWVVVR	10	0	1210.67	sp|P54760|EPHB4_HUMAN	385	394	yes	yes	2	0.0017891	87.258	9089200
DLVGELGTALR	11	0	1142.63	sp|P04066|FUCO_HUMAN	163	173	yes	yes	2	0.00010701	113.69	4439200
DLVQPINPR	9	0	1050.58	sp|Q14393|GAS6_HUMAN	475	483	yes	yes	2	0.045445	60.118	1631800
DLYANTVLSGGTTMYPGIADR	21	0	2214.06	sp|P60709|ACTB_HUMAN;sp|P63261|ACTG_HUMAN	292	312	no	no	2;3	4.0388e-08	80.752	12745000
DLYSGLIGPLIVCR	14	0	1574.85	sp|P00450|CERU_HUMAN	888	901	yes	yes	2;3	3.1979e-11	122.46	5300600
DMDDAYDR	8	0	999.36	sp|P07686|HEXB_HUMAN	521	528	yes	yes	2	0.020304	89.698	4396400
DMDVVSGR	8	0	877.396	sp|Q9UBX5|FBLN5_HUMAN	352	359	yes	yes	2	0.010456	110.12	10498000
DMGYTYLNIDDCWIGGR	17	0	2047.88	sp|P17050|NAGAB_HUMAN	69	85	yes	yes	2	6.4436e-05	71.601	2121900
DMNDNAPTIEIR	12	0	1387.64	sp|Q08174|PCDH1_HUMAN	379	390	yes	yes	2	4.1829e-07	120.84	6564300
DMNLTLEPEIMPAATDNR	18	0	2029.94	sp|Q03154|ACY1_HUMAN	333	350	yes	yes	2;3	3.7868e-10	105.9	12358000
DMVAVVGEQFTLECGPPWGHPEPTVSWWK	29	0	3338.55	sp|Q8WZ75|ROBO4_HUMAN	145	173	yes	yes	3	2.1308e-06	49.559	3914900
DNAMLEYLK	9	0	1095.53	sp|P15311|EZRI_HUMAN	185	193	yes	yes	2	0.029725	64.064	3312200
DNEETGFGSGTR	12	0	1268.53	sp|P15144|AMPN_HUMAN	924	935	yes	yes	2	7.5108e-17	182.35	55205000
DNFHGLAIFLDTYPNDETTER	21	0	2467.13	sp|Q12907|LMAN2_HUMAN	152	172	yes	yes	2;3;4	1.4105e-25	141.05	211820000
DNINWLR	7	0	929.472	sp|P98164|LRP2_HUMAN	2318	2324	yes	yes	2	0.025549	110.63	16698000
DNIQGITKPAIR	12	1	1324.75	sp|P62805|H4_HUMAN	25	36	yes	yes	2;3	3.3023e-07	128.08	10940000
DNLAQQSFNMEQANYTIQSLK	21	0	2442.15	sp|Q9NZZ3|CHMP5_HUMAN	80	100	yes	yes	3	1.3548e-13	109.22	10644000
DNNGGCEQVCVLSHR	15	0	1743.74	sp|P98164|LRP2_HUMAN	665	679	yes	yes	3	1.7202e-05	80.379	5269500
DNPMYYCNK	9	0	1203.47	sp|O75882|ATRN_HUMAN	750	758	yes	yes	2	0.0056453	98.233	5260300
DNRDWVSVVTPAR	13	1	1513.76	sp|P07911|UROM_HUMAN	373	385	yes	yes	2;3;4	4.7629e-10	157.35	106590000
DNSALDPIIHGLK	13	0	1391.74	sp|P23470|PTPRG_HUMAN	210	222	yes	yes	3	0.046445	26.112	2824000
DNTPNAIAIVQLQELSLR	18	0	1994.08	sp|P09603|CSF1_HUMAN	101	118	yes	yes	3	1.52e-15	116.61	5534900
DNVPNLR	7	0	826.43	sp|P98164|LRP2_HUMAN	1999	2005	yes	yes	2	0.017374	131.3	19198000
DNWVFCGGK	9	0	1081.47	sp|Q92520|FAM3C_HUMAN	180	188	yes	yes	2	0.012442	80.455	5446100
DPAGHFHQVWYDNPQSISLK	20	0	2338.11	sp|Q01459|DIAC_HUMAN	320	339	yes	yes	3;4	0.00071881	42.908	2220200
DPDAQPGGELMLGGTDSK	18	0	1786.8	sp|P07339|CATD_HUMAN	236	253	yes	yes	2;3	1.6652e-10	111.77	27045000
DPDDVVPVGQR	11	0	1195.58	sp|Q9Y287|ITM2B_HUMAN	40	50	yes	yes	2	0.018579	50.648	1120300
DPDTEQLQR	9	0	1100.51	sp|P55291|CAD15_HUMAN	401	409	yes	yes	2	0.0049498	101.65	3667700
DPGENYNLLGGVAGATPEVLQALK	24	0	2425.25	sp|P15289|ARSA_HUMAN	434	457	yes	yes	2;3	7.2005e-18	109.56	5446600
DPIYFTGLASEPGAR	15	0	1592.78	sp|Q99523|SORT_HUMAN	565	579	yes	yes	2	0.00049173	66.246	2174900
DPPEPGSPR	9	0	950.446	sp|P09603|CSF1_HUMAN	396	404	yes	yes	2	0.01577	76.228	2962300
DPPQYPVVPVHLDR	14	0	1630.85	sp|P10153|RNAS2_HUMAN	146	159	yes	yes	2;3;4	1.9725e-11	126.77	147660000
DPPQYPVVPVHLDRII	16	1	1857.01	sp|P10153|RNAS2_HUMAN	146	161	yes	yes	3	0.00028851	58.246	8180800
DPTFIPAPIQAK	12	0	1296.71	sp|P01019|ANGT_HUMAN	64	75	yes	yes	2	0.00043075	78.342	4397700
DPVSGFCLK	9	0	1021.49	sp|Q96RW7|HMCN1_HUMAN	5510	5518	yes	yes	2	0.037656	61.161	3734200
DQAGEYECSAENDVSFPDVR	20	0	2286.93	sp|Q7Z3B1|NEGR1_HUMAN	196	215	yes	yes	2;3	9.7602e-25	140.2	44304000
DQCQVDSQCPGQMK	14	0	1679.67	sp|Q14508|WFDC2_HUMAN	95	108	yes	yes	2;3	2.8469e-16	168.18	280380000
DQECDKFNQCGTCNEFK	17	1	2178.84	sp|Q9UBR2|CATZ_HUMAN	161	177	yes	yes	3	2.9836e-05	66.939	7992400
DQFNLIVFSTEATQWRPSLVPASAENVNK	29	1	3260.65	sp|Q14624|ITIH4_HUMAN	308	336	yes	yes	3;4	8.0633e-18	86.577	3720700
DQGNQEQDPNISNGEEEEEKEPGEVGTHNDNQER	34	1	3850.6	sp|Q14515|SPRL1_HUMAN	187	220	yes	yes	4	1.8046e-13	70.578	8857500
DQHMAIAWVK	10	0	1197.6	sp|P19835|CEL_HUMAN	186	195	yes	yes	3	0.001051	76.332	5833600
DQLLPPSPNNR	11	0	1249.64	sp|P12109|CO6A1_HUMAN	712	722	yes	yes	2	0.0001097	113.38	10423000
DQPFTILYR	9	0	1151.6	sp|Q9UBX5|FBLN5_HUMAN	343	351	yes	yes	2	0.0065043	95.502	5907000
DQQEAALVDMVNDGVEDLR	19	0	2115.97	sp|P09211|GSTP1_HUMAN	83	101	yes	yes	3	1.4816e-11	109.5	2826800
DQSGEYECSALNDVAAPDVR	20	0	2194.94	sp|Q14982|OPCM_HUMAN	195	214	yes	yes	2;3	3.6137e-13	104.95	32487000
DQVETALK	8	0	902.471	sp|Q9Y5Y7|LYVE1_HUMAN	72	79	yes	yes	1;2	0.036767	122.33	2954000
DRDQPNVSAACLEFK	15	1	1748.82	sp|O75339|CILP1_HUMAN	995	1009	yes	yes	3	0.0022471	48.216	2986200
DRLDEVKEQVAEVR	14	2	1684.87	sp|P02649|APOE_HUMAN	245	258	yes	yes	3	3.5299e-05	82.663	8777400
DRLPQEPGR	9	1	1066.55	sp|Q8NBJ4|GOLM1_HUMAN	268	276	yes	yes	3	0.0020348	96.665	4296200
DRLVPGPVFGSK	12	1	1270.7	sp|Q12907|LMAN2_HUMAN	140	151	yes	yes	2;3	0.00029461	71.879	22166000
DRQDGEEVLQCMPVCGR	17	1	2047.89	sp|Q9NZP8|C1RL_HUMAN	218	234	yes	yes	3	2.7385e-07	92.439	14719000
DRVAVGADAFER	12	1	1304.65	sp|Q9BRK3|MXRA8_HUMAN	241	252	yes	yes	2	0.0013561	72.321	3962600
DSADMVELLDGYTHR	15	0	1720.77	sp|Q96MU8|KREM1_HUMAN	263	277	yes	yes	3	1.5774e-05	80.632	3567400
DSAHGFLK	8	0	873.434	sp|P02787|TRFE_HUMAN	316	323	yes	yes	2	0.016089	95.815	30281000
DSAIGFSR	8	0	851.414	sp|P02788|TRFL_HUMAN	321	328	yes	yes	2	0.0052416	134.48	7518400
DSALSWEYCR	10	0	1285.54	sp|Q04756|HGFA_HUMAN;CON__ENSEMBL:ENSBTAP00000023055	354	363	yes	no	2	9.6452e-05	130.41	7648900
DSAYPEELSR	10	0	1165.53	sp|P07686|HEXB_HUMAN	426	435	yes	yes	2	0.00062849	98.04	4503600
DSCVGSLVVK	10	0	1062.54	sp|P01024|CO3_HUMAN	557	566	yes	yes	2	0.010016	64.82	6601000
DSEGYIYAR	9	0	1072.48	sp|Q03154|ACY1_HUMAN	101	109	yes	yes	2	0.04709	57.708	2543700
DSFHLDEQFTVPVEMMQAR	19	0	2279.04	sp|P08697|A2AP_HUMAN	253	271	yes	yes	3	4.6216e-07	80.859	10495000
DSFSNEKFDFR	11	1	1390.62	sp|O75882|ATRN_HUMAN	1236	1246	yes	yes	2;3	2.6634e-05	134.3	15579000
DSGFQMNQLR	10	0	1194.55	sp|P02787|TRFE_HUMAN	123	132	yes	yes	1;2;3	3.2869e-06	109.88	6836300
DSGLYACTASR	11	0	1199.52	sp|P21802|FGFR2_HUMAN	101	111	yes	yes	2	0.00056264	88.338	4347800
DSGPYSCSVNVQDK	14	0	1554.66	sp|Q96AP7|ESAM_HUMAN	120	133	yes	yes	2	0.00018321	78.505	9824100
DSGRDYVSQFEGSALGK	17	1	1814.84	sp|P02647|APOA1_HUMAN	48	64	yes	yes	3	0.0013628	47.082	5844300
DSGSYFCR	8	0	990.387	sp|P08637|FCG3A_HUMAN;sp|O75015|FCG3B_HUMAN	166	173	no	no	1;2	1.7117e-08	183.26	28246000
DSGVPDRFSGSGSGTDFTLK	20	1	2028.94	sp|P06310|KV206_HUMAN	80	99	yes	yes	2;3	7.5816e-13	112.36	65167000
DSHLTAVGK	9	0	926.482	sp|P24855|DNAS1_HUMAN	64	72	yes	yes	2	0.043418	59.052	1478400
DSHSLTTNIMEILR	14	0	1628.82	sp|P02671|FIBA_HUMAN	101	114	yes	yes	3	7.1375e-08	96.059	712870
DSITTWEILAVSMSDKK	17	1	1922.97	sp|P01024|CO3_HUMAN	797	813	yes	yes	3	0.00020346	50.831	2790700
DSLLLDKDNEK	11	1	1288.65	sp|P27930|IL1R2_HUMAN	172	182	yes	yes	2	0.0031759	74.611	2400100
DSPIQCIQAIAENR	14	0	1613.78	sp|P02788|TRFL_HUMAN	59	72	yes	yes	2;3	2.2691e-11	125.73	11999000
DSPVATNKLDQEVQEETQGR	20	1	2243.07	sp|P20138|CD33_HUMAN	70	89	yes	yes	3	1.704e-10	98.175	7121700
DSPVIDGHNDLPWQLLDMFNNR	22	0	2595.22	sp|P16444|DPEP1_HUMAN	29	50	yes	yes	3	0.00067223	41.256	1559600
DSPVLIDFFEDTER	14	0	1681.78	sp|P04196|HRG_HUMAN	140	153	yes	yes	2	1.9077e-08	101.2	4341500
DSQYEMDSEFEGELADDLAGFYR	23	0	2686.1	sp|P15144|AMPN_HUMAN	173	195	yes	yes	3	0.041663	19.665	7656700
DSSHAFTLDELR	12	0	1389.65	sp|P08582|TRFM_HUMAN	460	471	yes	yes	2;3	1.818e-05	87.641	7418600
DSTGHVGFIFK	11	0	1206.6	sp|O00560|SDCB1_HUMAN	204	214	yes	yes	2;3	2.9931e-05	130.01	6512100
DSTIQVVENGESSQGR	16	0	1704.79	sp|P07911|UROM_HUMAN	532	547	yes	yes	2;3	6.9282e-21	196.95	3486500000
DSTIQVVENGESSQGRFSVQMFR	23	1	2600.23	sp|P07911|UROM_HUMAN	532	554	yes	yes	3	1.3713e-06	56.882	4987200
DSTLIMQLLR	10	0	1188.65	sp|P62258|1433E_HUMAN;sp|P27348|1433T_HUMAN;sp|Q04917|1433F_HUMAN;sp|P61981|1433G_HUMAN;sp|P63104|1433Z_HUMAN;sp|P31946|1433B_HUMAN	216	225	no	no	2	5.7569e-05	134.25	12075000
DSTSELVPIATQTYEAWLGHEYLHAMK	27	0	3089.48	sp|P08582|TRFM_HUMAN	327	353	yes	yes	3;4	8.1222e-19	108.44	13008000
DSTYSLSSTLTLSK	14	0	1501.75	sp|P01834|IGKC_HUMAN	62	75	yes	yes	2;3	8.4399e-13	142.1	382630000
DSYETSQLDDQSAETHSHK	19	0	2176.91	sp|P10451|OSTP_HUMAN	223	241	yes	yes	3;4	1.5221e-23	159.81	28860000
DSYVGDEAQSK	11	0	1197.52	sp|P60709|ACTB_HUMAN;sp|P63261|ACTG_HUMAN;sp|P68133|ACTS_HUMAN;sp|P68032|ACTC_HUMAN;sp|P63267|ACTH_HUMAN;sp|P62736|ACTA_HUMAN	51	61	no	no	2	0.00019257	103.91	17029000
DSYVGDEAQSKR	12	1	1353.62	sp|P60709|ACTB_HUMAN;sp|P63261|ACTG_HUMAN;sp|P68133|ACTS_HUMAN;sp|P68032|ACTC_HUMAN;sp|P63267|ACTH_HUMAN;sp|P62736|ACTA_HUMAN	51	62	no	no	2;3	6.9346e-07	111.52	19589000
DTANWLEINPDTGAISTR	18	0	1972.95	sp|P12830|CADH1_HUMAN	528	545	yes	yes	2;3	1.534e-24	176.44	108010000
DTCFEGGDITTVFTPSAK	18	0	1944.88	sp|P03951|FA11_HUMAN	27	44	yes	yes	2	0.0029806	47.082	3789600
DTDGDGRGDACDDDMDGDGIK	21	1	2198.8	sp|P35443|TSP4_HUMAN	556	576	yes	yes	3	0.001991	35.538	2727900
DTDRFSSHVGGTLGQFYQEVLWGSPAASDDGR	32	1	3454.58	sp|Q14624|ITIH4_HUMAN	863	894	yes	yes	3;4	1.0694e-61	196.84	67808000
DTDRFSSHVGGTLGQFYQEVLWGSPAASDDGRR	33	2	3610.68	sp|Q14624|ITIH4_HUMAN	863	895	yes	yes	3;4;5	4.7138e-89	233.08	64802000
DTDSEEEIR	9	0	1092.46	sp|P62158|CALM_HUMAN	79	87	yes	yes	2	0.0010859	155.07	9207500
DTDSEEEIREAFR	13	1	1595.71	sp|P62158|CALM_HUMAN	79	91	yes	yes	3	5.9341e-08	118.61	3294600
DTDTGALLFIGK	12	0	1249.66	sp|P36955|PEDF_HUMAN;CON__Q95121	400	411	yes	no	2	9.9431e-05	83.182	2979000
DTEEEDFHVDQVTTVK	16	0	1890.85	sp|P01009|A1AT_HUMAN	226	241	yes	yes	2;3	8.8573e-47	259.53	131360000
DTEVLLVGLEPGTR	14	0	1497.8	sp|Q12913|PTPRJ_HUMAN	327	340	yes	yes	2;3	1.005e-05	89.231	4884900
DTINLLDQR	9	0	1086.57	sp|Q8NBJ4|GOLM1_HUMAN	386	394	yes	yes	1;2	0.00058693	166.07	31556000
DTIVANP	7	0	728.37	sp|P07288|KLK3_HUMAN	255	261	yes	yes	2	0.045084	80.555	8784200
DTIVLLCKPEPELNAAIPSANPAK	24	1	2560.36	sp|Q8WUM4|PDC6I_HUMAN	518	541	yes	yes	3	5.5806e-05	48.852	8478100
DTLMISR	7	0	834.427	sp|P01860|IGHG3_HUMAN;sp|P01861|IGHG4_HUMAN;sp|P01859|IGHG2_HUMAN;sp|P01857|IGHG1_HUMAN	179	185	no	no	1;2	7.1311e-08	214.59	633280000
DTQFSYAVFK	10	0	1204.58	sp|Q969P0|IGSF8_HUMAN	83	92	yes	yes	2	0.021292	57.785	2162800
DTTPLNVLCSPGIQVVSVGIK	21	0	2196.18	sp|P12109|CO6A1_HUMAN	737	757	yes	yes	2;3	3.6258e-10	92.932	57756000
DTVIKPLLVEPEGLEK	16	1	1779	sp|P01023|A2MG_HUMAN	897	912	yes	yes	3	0.0022341	46.543	1949100
DTVIVWPR	8	0	984.539	sp|P19801|AOC1_HUMAN	712	719	yes	yes	2	0.013896	98.997	2817500
DTYHPMSEYPTYHTHGR	17	0	2090.89	sp|P15941|MUC1_HUMAN	1201	1217	yes	yes	3;4;5	3.8475e-27	185.74	93819000
DVDIDSYPDEELPCSAR	17	0	1979.84	sp|P35443|TSP4_HUMAN	464	480	yes	yes	2;3	0.00036663	60.764	8418400
DVFDFIPGSDQLNVISCQGLAPSQGR	26	0	2819.35	sp|P12109|CO6A1_HUMAN	758	783	yes	yes	3	9.0915e-08	64.27	9443300
DVFDFIPGSDQLNVISCQGLAPSQGRPGLSLVK	33	1	3513.79	sp|P12109|CO6A1_HUMAN	758	790	yes	yes	3;4	1.7192e-13	73.164	40279000
DVFHTTVNFINQNLR	15	0	1816.92	sp|P55957|BID_HUMAN	169	183	yes	yes	3	0.0063084	40.278	2008000
DVGKVVDSDRPER	13	2	1470.74	sp|P55290|CAD13_HUMAN	158	170	yes	yes	3	0.011385	49.333	2595200
DVIVHPLPLK	10	0	1129.69	sp|Q8IZF2|AGRF5_HUMAN	559	568	yes	yes	2	0.0068821	68.557	1847600
DVLETFTVK	9	0	1050.56	sp|P21926|CD9_HUMAN	171	179	yes	yes	2	0.013214	70.028	2879900
DVNAAIATIK	10	0	1014.57	sp|Q9BQE3|TBA1C_HUMAN;sp|Q6PEY2|TBA3E_HUMAN;sp|Q13748|TBA3C_HUMAN;sp|Q71U36|TBA1A_HUMAN;sp|P68363|TBA1B_HUMAN	327	336	yes	no	2	0.030169	52.247	2131000
DVNDNPPTLDVASLR	15	0	1624.81	sp|Q9BYE9|CDHR2_HUMAN	800	814	yes	yes	2	0.00019881	74.89	8887600
DVNDWVGPPNDNGVTK	16	0	1725.8	sp|P04745|AMY1_HUMAN	368	383	yes	yes	2	8.6629e-05	74.993	22577000
DVNYWTSR	8	0	1039.47	sp|Q8TDQ0|HAVR2_HUMAN	74	81	yes	yes	2	0.020003	90.135	15105000
DVPCEDKFSFVCK	13	1	1629.72	sp|P05451|REG1A_HUMAN	151	163	yes	yes	2;3	0.00019737	72.705	22603000
DVPPLQAAR	9	0	965.529	sp|P0DMQ5|INAM2_HUMAN	109	117	yes	yes	2	0.007674	91.783	5457800
DVPPLQAARPAPPEPPADSPPAGPLERPR	29	2	2994.57	sp|P0DMQ5|INAM2_HUMAN	109	137	yes	yes	4	0.00011665	45.357	4580900
DVQDFWISLPGTLCSEK	17	0	1993.95	sp|P35052|GPC1_HUMAN	388	404	yes	yes	2;3	1.2027e-05	81.157	7456200
DVQMTQSPSSLSASVGDR	18	0	1863.86	sp|P01612|KV120_HUMAN	1	18	yes	yes	2;3	3.1297e-15	124.84	5296000
DVQNVAAAPELAMGALELESR	21	0	2183.09	sp|O00391|QSOX1_HUMAN	554	574	yes	yes	2;3	4.497e-08	72.167	8685900
DVTADFEGQSPK	12	0	1292.59	sp|Q9UHL4|DPP2_HUMAN	204	215	yes	yes	2	5.1474e-08	136.53	8879600
DVTEIDILVK	10	0	1143.64	sp|Q9NU53|GINM1_HUMAN	148	157	yes	yes	2	0.038014	50.791	4567500
DVTIFDK	7	0	836.428	sp|P98164|LRP2_HUMAN	2325	2331	yes	yes	2	0.060014	79.451	15206000
DVTVLQNTDGNNNEAWAK	18	0	1987.92	sp|P02788|TRFL_HUMAN	566	583	yes	yes	2;3	5.257e-22	155.2	34854000
DVVASLVSTR	10	0	1045.58	sp|Q92859|NEO1_HUMAN	444	453	yes	yes	2	0.0060708	71.03	1707300
DVVICPDASLEDAKK	15	1	1658.82	sp|Q99497|PARK7_HUMAN	49	63	yes	yes	3	0.016699	36.029	2575800
DVVLTTTFVDDIK	13	0	1464.77	sp|P02748|CO9_HUMAN	312	324	yes	yes	2	0.00063924	71.879	1635600
DVWGIEGPIDAAFTR	15	0	1645.81	sp|P04004|VTNC_HUMAN;CON__Q3ZBS7	198	212	yes	no	2;3	1.4866e-16	168.5	71554000
DVYLLHESYDDVQQSFFLAETLK	23	0	2759.33	sp|P33908|MA1A1_HUMAN	590	612	yes	yes	3;4	3.7607e-10	76.807	3747200
DVYVVTDQIPVFVTMFQK	18	0	2128.09	sp|Q14956|GPNMB_HUMAN	228	245	yes	yes	3	0.00015085	49.537	1253700
DWEMHVHFK	9	0	1227.55	sp|Q12907|LMAN2_HUMAN	111	119	yes	yes	2;3;4	0.0057294	97.965	48884000
DWEMVGR	7	0	891.391	sp|P34059|GALNS_HUMAN	183	189	yes	yes	2	0.029585	104.11	4717500
DWHGVPGQVDAAMAGR	16	0	1665.77	sp|P04004|VTNC_HUMAN	338	353	yes	yes	2;3	1.8447e-10	112.62	82483000
DWVIPPINLPENSR	14	0	1648.86	sp|P19022|CADH2_HUMAN	160	173	yes	yes	2	0.00017174	78.814	3757500
DWVIPPINLPENSRGPFPQELVR	23	1	2672.41	sp|P19022|CADH2_HUMAN	160	182	yes	yes	3	0.0074029	31.488	1658400
DWVIPPISCPENEKGPFPK	19	1	2209.09	sp|P12830|CADH1_HUMAN	155	173	yes	yes	2;3	2.337e-08	95.205	45774000
DWVSVVTPAR	10	0	1128.59	sp|P07911|UROM_HUMAN	376	385	yes	yes	1;2;3	7.6283e-07	211.48	6262200000
DWVSVVTPARDGPCGTVLTR	20	1	2185.09	sp|P07911|UROM_HUMAN	376	395	yes	yes	3	3.5789e-06	62.617	7335700
DYDPEDWLQVDAATGR	16	0	1849.81	sp|P55291|CAD15_HUMAN	415	430	yes	yes	2;3	0.00092631	57.595	3623000
DYELLCLDGTR	11	0	1353.62	sp|P02787|TRFE_HUMAN	577	587	yes	yes	2	0.00037396	94.767	12898000
DYFMPCPGR	9	0	1141.47	sp|P02790|HEMO_HUMAN	226	234	yes	yes	1;2;3	0.0034177	114.28	72335000
DYIEFNK	7	0	927.434	sp|P25311|ZA2G_HUMAN	143	149	yes	yes	2	0.031082	101.69	12020000
DYIEFNKEIPAWVPFDPAAQITK	23	1	2691.36	sp|P25311|ZA2G_HUMAN	143	165	yes	yes	3	0.00065971	41.275	6546600
DYMVSNPSLITK	12	0	1366.68	sp|O00322|UPK1A_HUMAN	119	130	yes	yes	2	0.0061393	58.32	9098300
DYNVTANSK	9	0	1010.47	sp|P00338|LDHA_HUMAN	82	90	yes	yes	2	0.031366	68.847	1176900
DYSADTLAHHNDIALLK	17	0	1895.94	sp|P00749|UROK_HUMAN	264	280	yes	yes	2;3;4	6.7247e-24	166.77	200510000
DYSGEMEGK	9	0	1014.4	sp|Q8IZA0|K319L_HUMAN	354	362	yes	yes	2	0.04562	58.246	2477400
DYSLQIQNVDVTDDGPYTCSVQTQHTPR	28	0	3236.47	sp|Q7Z3B1|NEGR1_HUMAN	100	127	yes	yes	3	1.724e-12	80.729	13280000
DYTGEDVTPQNFLAVLR	17	0	1936.95	sp|Q99538|LGMN_HUMAN	102	118	yes	yes	2	0.00023386	63.462	2198900
DYVSQFEGSALGK	13	0	1399.66	sp|P02647|APOA1_HUMAN	52	64	yes	yes	2	1.1257e-05	96.756	7272000
EAACLQQTQIEEAR	14	0	1645.77	sp|O00468|AGRIN_HUMAN	647	660	yes	yes	2;3	3.7468e-15	157.86	8733100
EAAENSLVAYK	11	0	1193.59	sp|P62258|1433E_HUMAN	143	153	yes	yes	2	0.00024146	99.283	4189600
EADFQACPPAAPTRPGSR	18	1	1926.9	sp|Q86UN3|R4RL2_HUMAN	304	321	yes	yes	3	2.5777e-07	87.429	12434000
EADIDGDGQVNYEEFVQMMTAK	22	0	2489.07	sp|P62158|CALM_HUMAN	128	149	yes	yes	2;3	1.017e-18	117.55	10279000
EAEEETTNDNGVLVLEPARK	20	1	2213.08	sp|P43121|MUC18_HUMAN	293	312	yes	yes	3	5.6275e-06	58.024	5054900
EAEPLVDIR	9	0	1040.55	sp|Q9H8L6|MMRN2_HUMAN	798	806	yes	yes	2	0.0017528	133.13	28203000
EAFQSVNPEFSPEALDNCCR	20	0	2369.01	sp|O00337|S28A1_HUMAN	621	640	yes	yes	2;3	3.531e-06	61.276	14209000
EAFSLFDKDGDGTITTK	17	1	1843.88	sp|P62158|CALM_HUMAN	15	31	yes	yes	2;3	1.8027e-21	152.89	57043000
EAGIPEFYDYDVALIK	16	0	1841.91	sp|P00751|CFAB_HUMAN	566	581	yes	yes	2;3	0.0013334	52.862	595460
EAGIQPSLLCVR	12	0	1341.71	sp|P08582|TRFM_HUMAN	45	56	yes	yes	2	5.9571e-05	90.434	5531300
EAGYEGPLHQCDIYR	15	0	1806.8	sp|P12821|ACE_HUMAN	547	561	yes	yes	3	0.028054	28.664	3588600
EALENANTNTEVLK	14	0	1544.77	sp|Q9H444|CHM4B_HUMAN	94	107	yes	yes	2	1.0836e-06	98.582	6373400
EANVACLDLGFQQGADTQR	19	0	2091.96	sp|P05156|CFAI_HUMAN	149	167	yes	yes	2;3	1.0264e-10	104.81	27019000
EANVACLDLGFQQGADTQRR	20	1	2248.07	sp|P05156|CFAI_HUMAN	149	168	yes	yes	3	2.5678e-06	62.617	9296500
EAQLPVIENK	10	0	1139.62	sp|P00747|PLMN_HUMAN	718	727	yes	yes	2	0.015798	61.213	2456600
EASMVITESPAALQLR	16	0	1714.89	sp|P27105|STOM_HUMAN	236	251	yes	yes	2	0.00033074	64.52	2811500
EATDVIIIHSK	11	0	1224.67	sp|P15144|AMPN_HUMAN	115	125	yes	yes	1;2;3	6.4275e-05	155.42	54828000
EATELWGK	8	0	932.46	sp|Q9HB40|RISC_HUMAN	248	255	yes	yes	2	0.033507	77.318	5121200
EATQEAFMK	9	0	1053.48	sp|P05062|ALDOB_HUMAN	322	330	yes	yes	2	0.017158	74.464	4327200
EAVVPIMAK	9	0	956.536	sp|Q9UMR5|PPT2_HUMAN	92	100	yes	yes	2	0.056029	54.436	6011400
ECGHAYSGIVAHQK	14	0	1555.72	sp|Q9H2A7|CXL16_HUMAN	101	114	yes	yes	2;3;4	1.234e-11	129.37	19534000
ECLQTCR	7	0	965.406	sp|P02760|AMBP_HUMAN;CON__P00978	276	282	yes	no	1;2	0.00022208	174.21	356340000
ECQGFAPDAELHIFR	15	0	1788.83	sp|Q14703|MBTP1_HUMAN	262	276	yes	yes	3	0.0038633	44.44	1709600
ECQQPHYYGSEVTTK	15	0	1825.79	sp|P00749|UROK_HUMAN	344	358	yes	yes	2;3	6.388e-23	202.33	102610000
ECRPGGSCAPCGGDLTFDPGPR	22	1	2361.99	sp|P54760|EPHB4_HUMAN	363	384	yes	yes	3	1.1726e-13	107.21	20040000
ECTESEFR	8	0	1056.42	sp|P98164|LRP2_HUMAN	3758	3765	yes	yes	2	0.012892	101.54	15770000
EDAGEYECHASNSQGQASASAK	22	0	2295.93	sp|Q16270|IBP7_HUMAN	241	262	yes	yes	2;3	1.2944e-08	78.976	112290000
EDAIWNLLR	9	0	1128.59	sp|P02788|TRFL_HUMAN	283	291	yes	yes	2	0.0053614	99.136	3020500
EDAVLEYLK	9	0	1078.55	sp|P26038|MOES_HUMAN	185	193	yes	yes	2	0.061347	52.49	1183200
EDCEQWWEDCR	11	0	1611.57	sp|P15328|FOLR1_HUMAN	137	147	yes	yes	2	1.6601e-06	162.26	13467000
EDFQIQPR	8	0	1031.5	sp|Q8WZ75|ROBO4_HUMAN	137	144	yes	yes	1;2;3	0.0052947	165.52	77406000
EDIFMETLK	9	0	1124.54	sp|P25311|ZA2G_HUMAN	94	102	yes	yes	2	0.0040049	109.44	13174000
EDIPVNYMK	9	0	1107.53	sp|P06865|HEXA_HUMAN	394	402	yes	yes	2	0.012455	80.438	6078100
EDKDAQFYCELNYR	14	1	1849.79	sp|P43121|MUC18_HUMAN	215	228	yes	yes	2;3	1.1981e-05	91.812	15444000
EDLIWELLNQAQEHFGK	17	0	2069.02	sp|P02787|TRFE_HUMAN	279	295	yes	yes	3	0.0030038	40.493	1211300
EDLIWELLNQAQEHFGKDK	19	1	2312.14	sp|P02787|TRFE_HUMAN	279	297	yes	yes	3;4	1.8461e-06	73.138	3083400
EDLSPSITQR	10	0	1144.57	sp|P14543|NID1_HUMAN	124	133	yes	yes	2	6.4747e-06	136.96	68738000
EDPQTFYYAVAVVK	14	0	1628.81	sp|P02787|TRFE_HUMAN	108	121	yes	yes	2;3	0.00093817	65.219	10610000
EDQTSPAPGLR	11	0	1169.57	sp|Q96FE7|P3IP1_HUMAN	35	45	yes	yes	1;2;3	2.2812e-05	155.84	1177800000
EDQYHYLLDR	10	0	1350.62	sp|P05154|IPSP_HUMAN	239	248	yes	yes	2;3	7.0969e-05	132.32	56790000
EDSCQLGYSAGPCMGMTSR	19	0	2105.83	sp|P02760|AMBP_HUMAN	228	246	yes	yes	2;3	1.8845e-21	121.82	2226700000
EDTVQSVKPWLTEIMNNYK	19	1	2294.13	sp|Q9H3G5|CPVL_HUMAN	361	379	yes	yes	3	2.1897e-05	60.764	3203500
EDVHSQVICEVAHVTLQGDPLR	22	0	2501.23	sp|Q5TFQ8|SIRBL_HUMAN;sp|P78324|SHPS1_HUMAN	219	240	yes	no	4	8.9672e-11	95.622	4791900
EEALALMNR	9	0	1045.52	sp|O95497|VNN1_HUMAN	47	55	yes	yes	2	0.017287	74.301	1285800
EEAQLATVLAYALSSHCPDMR	21	0	2361.11	sp|O43505|B4GA1_HUMAN	130	150	yes	yes	3	0.00072696	42.639	1612300
EEEIAALVIDNGSGMCK	17	0	1834.84	sp|P63261|ACTG_HUMAN	2	18	yes	yes	2	2.0706e-15	120.63	6095700
EENFLPWQR	9	0	1217.58	sp|Q07075|AMPE_HUMAN	686	694	yes	yes	2	0.050578	56.432	1641700
EENFYVDETTVVK	13	0	1571.74	sp|P08185|CBG_HUMAN	218	230	yes	yes	2	2.7649e-05	90.759	20390000
EEQATTIFQSEQGKK	15	1	1722.84	sp|P55017|S12A3_HUMAN	815	829	yes	yes	3	2.7247e-05	78.505	5190400
EEQQWIKK	8	1	1087.57	sp|Q5KU26|COL12_HUMAN	649	656	yes	yes	2;3	0.02859	55.902	3395900
EETGQVLER	9	0	1059.52	sp|P43121|MUC18_HUMAN	380	388	yes	yes	2	0.0014303	145.72	17043000
EEYSNLKLPR	10	1	1247.65	sp|O75882|ATRN_HUMAN	332	341	yes	yes	3	0.00096204	80.688	4826700
EFADSLGIPFLETSAK	16	0	1723.87	sp|Q9H0U4|RAB1B_HUMAN;sp|Q92928|RAB1C_HUMAN;sp|P62820|RAB1A_HUMAN	138	153	yes	no	2	0.00080719	58.98	2975500
EFHSHEFHSHEDMLVVDPK	19	0	2319.04	sp|P10451|OSTP_HUMAN	272	290	yes	yes	3;4;5	4.1361e-28	188.58	117520000
EFLEDTCVQYVQK	13	0	1657.77	sp|Q9UNN8|EPCR_HUMAN	180	192	yes	yes	2;3	4.8352e-11	173.72	343450000
EFNPLVIVGLSK	12	0	1314.75	sp|P12259|FA5_HUMAN	1506	1517	yes	yes	2	0.0395	44.511	1151500
EFQLTLQPGFWK	12	0	1492.77	sp|Q6UX73|CP089_HUMAN	120	131	yes	yes	2	3.6221e-06	110.08	4818700
EFQTVPFYIFSESYGGK	17	0	1997.94	sp|Q9HB40|RISC_HUMAN	155	171	yes	yes	2;3	7.7668e-05	69.188	6392100
EFSHIAFLTIK	11	0	1304.71	sp|P10619|PPGB_HUMAN	443	453	yes	yes	2;3	5.8629e-05	122.7	5309500
EFSNMVTAK	9	0	1025.49	sp|Q99574|NEUS_HUMAN	92	100	yes	yes	2	0.01862	72.607	5332200
EFTEAFLGCPAIHPR	15	0	1743.84	sp|Q96PD5|PGRP2_HUMAN;CON__ENSEMBL:ENSBTAP00000016285	371	385	yes	no	2;3	8.6249e-13	135.04	33927000
EFTPPVQAAYQK	12	0	1377.69	sp|P68871|HBB_HUMAN	122	133	yes	yes	2	4.9233e-07	118.28	15072000
EFVGQLVAPLPLGTGALR	18	0	1837.05	sp|Q6PCB0|VWA1_HUMAN	55	72	yes	yes	2;3	1.1304e-05	68.123	2949000
EFYSASVAEDAAK	13	0	1386.63	sp|Q9BYE9|CDHR2_HUMAN	244	256	yes	yes	2	0.00505	56.569	7285100
EGCEAIVDTGTSLMVGPVDEVR	22	0	2333.09	sp|P07339|CATD_HUMAN	288	309	yes	yes	2;3	8.9794e-15	115.42	38841000
EGCYGDKDEFPGVR	14	1	1627.69	sp|P16112|PGCA_HUMAN	218	231	yes	yes	3	0.00049869	63.16	4042200
EGDALELTCEAIGKPQPVMVTWVR	24	1	2698.35	sp|Q9BY67|CADM1_HUMAN	259	282	yes	yes	3	1.7713e-10	68.445	10364000
EGDMLTLFDGDGPSAR	16	0	1679.75	sp|Q6UXD5|SE6L2_HUMAN	576	591	yes	yes	2	6.2547e-05	77.324	8288500
EGDPAPYKNPER	12	1	1371.64	sp|Q9HCN6|GPVI_HUMAN	148	159	yes	yes	2;3	0.0021867	62.088	12155000
EGDTLVLTCAVTGNPRPNQIR	21	1	2310.18	sp|Q8NFZ8|CADM4_HUMAN	237	257	yes	yes	2;3	5.7601e-35	182.31	127540000
EGEAVVLPEVEPGLTAR	17	0	1764.93	sp|P18827|SDC1_HUMAN	101	117	yes	yes	2;3	2.987e-22	151.8	194860000
EGEDAVIVCDVVSSLPPTIIWK	22	0	2426.24	sp|P13591|NCAM1_HUMAN	131	152	yes	yes	3	0.061823	12.898	813210
EGEPIGTNVISIEAASPR	18	0	1838.94	sp|Q6V0I7|FAT4_HUMAN	1640	1657	yes	yes	2	0.0018216	48.288	2687300
EGESNLGLDLEEKEPGDHER	20	1	2252.02	sp|O75264|SIM24_HUMAN	105	124	yes	yes	4	9.3597e-06	52.318	3983800
EGFFLSDNQHTCIHR	15	0	1859.84	sp|Q9NQ36|SCUB2_HUMAN	156	170	yes	yes	3;4	2.817e-05	77.42	2368000
EGFINYLTR	9	0	1111.57	sp|O43278|SPIT1_HUMAN	135	143	yes	yes	2	0.0042911	107.08	6666300
EGGLGPLNIPLLADVTR	17	0	1733.97	sp|P32119|PRDX2_HUMAN	93	109	yes	yes	2	0.054003	30.945	875290
EGGSIPVTLTFQEATGK	17	0	1733.88	sp|Q96KP4|CNDP2_HUMAN	414	430	yes	yes	2	0.011784	40.968	3866700
EGIPPDQQR	9	0	1038.51	sp|P62987|RL40_HUMAN;sp|P62979|RS27A_HUMAN;sp|P0CG47|UBB_HUMAN;sp|P0CG48|UBC_HUMAN	34	42	yes	no	2	0.01019	83.783	1050600
EGKEYGVVLAPDGSTVAVEPLLAGLEAGLQGR	32	1	3194.68	sp|Q96PD5|PGRP2_HUMAN	104	135	yes	yes	3;4	0.00021728	41.933	8475100
EGLVHSFDFQGFNGDWTAR	19	0	2181.99	sp|Q9UBD6|RHCG_HUMAN	370	388	yes	yes	3	3.4298e-11	100.45	10704000
EGLWTQEFK	9	0	1136.55	sp|Q9BXP8|PAPP2_HUMAN	1636	1644	yes	yes	2	0.043143	59.153	2482200
EGMLQHWELGQALR	14	0	1666.83	sp|P11117|PPAL_HUMAN	71	84	yes	yes	2;3	8.0915e-19	191.95	74778000
EGNPEEDLTADKANAQAAALYK	22	1	2318.1	sp|P40121|CAPG_HUMAN	232	253	yes	yes	3	0.0016377	34.65	6708500
EGPGEAIVR	9	0	926.482	sp|P32004|L1CAM_HUMAN	999	1007	yes	yes	2	0.047523	57.55	781570
EGPVLILGR	9	0	952.571	sp|P19021|AMD_HUMAN	611	619	yes	yes	2	0.022235	68.016	3337600
EGPYDVVVLPGGNLGAQNLSESAAVK	26	0	2583.32	sp|Q99497|PARK7_HUMAN	64	89	yes	yes	3	0.0005	36.716	2817100
EGQGFVSEDEYLEISDIKR	19	1	2213.05	sp|Q14982|OPCM_HUMAN	176	194	yes	yes	3	9.9235e-07	77.899	37000000
EGQMESVEAAMSSK	14	0	1482.63	sp|P05543|THBG_HUMAN	274	287	yes	yes	2	9.9325e-07	98.676	39889000
EGSCPQVNINFPQLGLCR	18	0	2087.99	sp|Q14508|WFDC2_HUMAN	77	94	yes	yes	2;3	2.225e-25	179.14	41027000
EGSIWNHQPCFLK	13	0	1614.76	sp|Q12907|LMAN2_HUMAN	98	110	yes	yes	2;3	7.7678e-09	144.57	26863000
EGSNSLICSCDYDGGSVHISK	21	0	2283.97	sp|P01133|EGF_HUMAN	222	242	yes	yes	2;3;4	9.9837e-13	103.58	472450000
EGSPDALQNPCYIGTHGCDTNAACRPGPR	29	1	3170.37	sp|P14543|NID1_HUMAN	662	690	yes	yes	4	0.056353	14.638	3430600
EGSVTSVNLTK	11	0	1133.59	sp|Q03154|ACY1_HUMAN	245	255	yes	yes	2	0.0011428	80.245	14826000
EGTCPEAPTDECKPVK	16	1	1816.8	sp|P02787|TRFE_HUMAN	347	362	yes	yes	2;3	4.5087e-10	109.64	257970000
EGTINVHDVETQFNQYK	17	0	2020.95	sp|P15941|MUC1_HUMAN	1109	1125	yes	yes	2;3	7.3879e-66	265.6	166830000
EGVAAPLQYR	10	0	1102.58	sp|Q8IYS5|OSCAR_HUMAN	164	173	yes	yes	1	0.01718	75.692	1732800
EGVMVQTSGK	10	0	1034.51	sp|Q9ULI3|HEG1_HUMAN	140	149	yes	yes	1;2	0.00029062	121.5	35336000
EGYYGYTGAFR	11	0	1282.56	sp|P02787|TRFE_HUMAN	531	541	yes	yes	1;2	2.9931e-05	130.01	112770000
EHAVEGDCDFQLLK	14	0	1659.76	sp|P02765|FETUA_HUMAN	107	120	yes	yes	2;3	1.0269e-22	204.35	214140000
EHAVEGDCDFQLLKLDGK	18	1	2072.98	sp|P02765|FETUA_HUMAN	107	124	yes	yes	3;4	4.9441e-06	78.474	2711200
EHFASWPGTPAPILGCR	17	0	1894.91	sp|Q5IJ48|CRUM2_HUMAN	1039	1055	yes	yes	3	2.7818e-07	89.624	2668800
EHIVDLEMLTVSSIGTFR	18	0	2046.05	sp|Q12805|FBLN3_HUMAN	460	477	yes	yes	3	1.0147e-15	122.08	18763000
EHLLMALAGIDTLLIR	16	0	1778.01	sp|P98160|PGBM_HUMAN	1075	1090	yes	yes	2;3	6.9857e-13	123.29	2403500
EHNLQVLGLVK	11	0	1248.72	sp|Q92859|NEO1_HUMAN	392	402	yes	yes	3	8.1154e-05	96.113	2792600
EHSLIKPYQGVGSSSMPLWDFQGSTMLTSQYVR	33	1	3728.8	sp|Q12907|LMAN2_HUMAN	57	89	yes	yes	3;4	6.851e-75	188.26	86760000
EHSSLAFWK	9	0	1103.54	sp|P02749|APOH_HUMAN;CON__P17690	328	336	yes	no	2;3	0.0011755	102.51	5019100
EHVAHLLFLR	10	0	1233.7	sp|P19652|A1AG2_HUMAN	114	123	yes	yes	2;3;4	1.477e-05	133.13	6175800
EHWSHDPFEAFK	12	0	1528.67	sp|Q03154|ACY1_HUMAN	89	100	yes	yes	3	0.010927	43.502	1603700
EIADYLAAGKDER	13	1	1449.71	sp|P53990|IST1_HUMAN	39	51	yes	yes	2;3	2.7276e-08	137.84	18419000
EIAEAYLGK	9	0	992.518	sp|P11142|HSP7C_HUMAN	129	137	yes	yes	2	0.052007	55.908	2084600
EIDDSIGK	8	0	875.424	sp|P34059|GALNS_HUMAN	260	267	yes	yes	2	0.032186	78.192	5231300
EIDKIVGQLMDGLK	14	1	1557.84	sp|Q13822|ENPP2_HUMAN	331	344	yes	yes	3	0.042865	28.812	1695800
EIEELYNNPQNPER	14	0	1743.81	sp|O43451|MGA_HUMAN	1397	1410	yes	yes	2;3	8.7184e-23	206.18	61266000
EIEEVLTPEMLMR	13	0	1588.78	sp|P29622|KAIN_HUMAN	288	300	yes	yes	2	1.199e-07	124.12	10928000
EIEGSQVTFDVAWSPK	16	0	1791.87	sp|Q01459|DIAC_HUMAN	170	185	yes	yes	2	2.8549e-06	87.429	8088900
EIGELYLPK	9	0	1060.58	sp|P01011|AACT_HUMAN	307	315	yes	yes	1;2	0.009243	113.89	49676000
EIHKPGYLANDR	12	1	1411.72	sp|P35241|RADI_HUMAN	140	151	yes	yes	3	0.036045	32.567	2293400
EILAANRVENVESLAFDWISK	21	1	2403.24	sp|P98164|LRP2_HUMAN	776	796	yes	yes	2;4	1.036e-24	139.95	2020300
EILDESLR	8	0	973.508	sp|Q8WUM4|PDC6I_HUMAN	449	456	yes	yes	2	0.033878	77.072	2992900
EILSVDCSTNNPSQAK	16	0	1761.82	sp|P10909|CLUS_HUMAN	307	322	yes	yes	2;3	1.5827e-17	174.59	262450000
EIMENYNIALR	11	0	1364.68	sp|P08603|CFAH_HUMAN;sp|Q03591|FHR1_HUMAN	1172	1182	no	no	2	0.00010491	113.93	6031700
EINVISNIMADFVQTR	16	0	1848.94	sp|P11597|CETP_HUMAN	203	218	yes	yes	3	0.0014947	52.862	503310
EIPAWVPFDPAAQITK	16	0	1781.94	sp|P25311|ZA2G_HUMAN	150	165	yes	yes	2;3	3.5651e-06	84.375	685940000
EIPDEISILLLGVAHFK	17	0	1893.06	sp|P36955|PEDF_HUMAN	198	214	yes	yes	3	0.018436	29.58	673980
EIPMSVPEISSSQHPVK	17	0	1863.94	sp|Q8IUK5|PLDX1_HUMAN	237	253	yes	yes	3	0.049313	21.676	2774100
EIQNAVNGVK	10	0	1070.57	sp|P10909|CLUS_HUMAN	45	54	yes	yes	1;2	0.0004457	150.17	27247000
EISEVFPDQFIHLGGDEVEFK	21	0	2434.17	sp|P07686|HEXB_HUMAN	339	359	yes	yes	3	3.0143e-13	100.46	8578900
EISPDTTLLDLQNNDISELR	20	0	2285.14	sp|P21810|PGS1_HUMAN	87	106	yes	yes	2;3	1.1981e-09	85.087	10082000
EISPDTTLLDLQNNDISELRK	21	1	2413.23	sp|P21810|PGS1_HUMAN	87	107	yes	yes	3	5.2715e-10	89.663	13966000
EITALAPSTMK	11	0	1160.61	sp|P60709|ACTB_HUMAN;sp|P63261|ACTG_HUMAN;sp|P68133|ACTS_HUMAN;sp|P68032|ACTC_HUMAN;sp|P63267|ACTH_HUMAN;sp|P62736|ACTA_HUMAN	316	326	no	no	1;2	9.3005e-05	123.86	61601000
EIVLTQSPGTLSLSPGER	18	0	1883	sp|P01623|KV305_HUMAN;sp|P01620|KV302_HUMAN;sp|P04206|KV307_HUMAN	1	18	no	no	2;3	1.4563e-27	197.49	605330000
EIYCPAPPQIDNGIIQGER	19	0	2169.05	sp|P08174|DAF_HUMAN	222	240	yes	yes	2;3	2.8615e-20	133.93	29085000
EIYCPAPPQIDNGIIQGERDHYGYR	25	1	2960.39	sp|P08174|DAF_HUMAN	222	246	yes	yes	3;4	3.1488e-48	190.91	60236000
EIYTHFTCATDTK	13	0	1585.71	sp|P63096|GNAI1_HUMAN;sp|P08754|GNAI3_HUMAN;sp|P04899|GNAI2_HUMAN	318	330	yes	no	3	0.012171	39.746	4652000
EKLCYVALDFEQEMATAASSSSLEK	25	1	2806.3	sp|P60709|ACTB_HUMAN;sp|Q6S8J3|POTEE_HUMAN;sp|P63261|ACTG_HUMAN	214	238	no	no	3	5.7525e-07	59.628	4640200
ELACEGYPIELR	12	0	1448.7	sp|O94910|LPHN1_HUMAN	38	49	yes	yes	2	2.4469e-05	96.82	9589500
ELAILLGMLDPAEKDEK	17	1	1883.99	sp|P30041|PRDX6_HUMAN	109	125	yes	yes	3	3.6426e-06	81.346	2422400
ELASLLR	7	0	800.476	sp|P54802|ANAG_HUMAN	587	593	yes	yes	2	0.020894	120.65	18378000
ELASQPDVDGFLVGGASLKPEFVDIINAK	29	1	3028.58	sp|P60174|TPIS_HUMAN	257	285	yes	yes	3	1.0433e-11	70.051	4317400
ELDESLQVAER	11	0	1287.63	sp|P10909|CLUS_HUMAN	326	336	yes	yes	1;2;3	1.1972e-06	165.63	166180000
ELDLNSVLLK	10	0	1142.65	sp|O00584|RNT2_HUMAN	144	153	yes	yes	2	0.0013041	93.096	8062600
ELDLSNNCLGDAGILQLVESVR	22	0	2414.21	sp|P13489|RINI_HUMAN	402	423	yes	yes	3	0.054462	16.324	697500
ELEAPSEDNSGR	12	0	1302.57	sp|Q96GW7|PGCB_HUMAN	606	617	yes	yes	2	7.6186e-06	101.89	4886400
ELEEIVQPIISK	12	0	1396.78	sp|P11021|GRP78_HUMAN	622	633	yes	yes	2	0.0033111	62.088	1640400
ELELQIGNALFIGK	14	0	1543.86	sp|P05543|THBG_HUMAN	125	138	yes	yes	2	6.5734e-06	92.856	1887400
ELELVTK	7	0	830.475	sp|P06865|HEXA_HUMAN	403	409	yes	yes	2	0.0048874	87.754	8255300
ELEQVCNPIISGLYQGAGGPGPGGFGAQGPK	31	0	3054.49	sp|P0DMV9|HS71B_HUMAN;sp|P0DMV8|HS71A_HUMAN	598	628	yes	no	3	0.00031101	35.934	2335200
ELGGDLATPR	10	0	1027.53	sp|Q9HCU0|CD248_HUMAN	53	62	yes	yes	1;2	4.8997e-05	117.02	63092000
ELGICPDDAAVIPIK	15	0	1609.84	sp|P12273|PIP_HUMAN	119	133	yes	yes	2	9.245e-06	83.869	28851000
ELGICPDDAAVIPIKNNR	18	1	1994.03	sp|P12273|PIP_HUMAN	119	136	yes	yes	2;3	5.0598e-08	97.291	29013000
ELIDKYQLK	9	1	1148.64	sp|Q02487|DSC2_HUMAN	314	322	yes	yes	2;3	0.0035527	83.783	6294000
ELISNASDALDK	12	0	1274.64	sp|P08238|HS90B_HUMAN;sp|P14625|ENPL_HUMAN	42	53	no	no	2	0.00020231	81.565	3504500
ELIYNQK	7	0	906.481	sp|Q5TFQ8|SIRBL_HUMAN;sp|P78324|SHPS1_HUMAN;sp|O00241|SIRB1_HUMAN;sp|Q9P1W8|SIRPG_HUMAN	76	82	no	no	2	0.03265	99.384	8696700
ELLREETGAALKPR	14	2	1581.88	sp|P39060|COIA1_HUMAN	675	688	yes	yes	4	7.6916e-05	74.987	3684800
ELLVIELSDNPGVHEPGEPEFK	22	0	2447.22	sp|P16870|CBPE_HUMAN	87	108	yes	yes	3	1.3305e-25	133.16	29376000
ELPAAVAPAGPASLAR	16	0	1489.83	sp|O95336|6PGL_HUMAN	57	72	yes	yes	2	2.1761e-06	90.348	15407000
ELPELLQR	8	0	996.56	sp|Q8WUM4|PDC6I_HUMAN	439	446	yes	yes	2	0.01026	110.81	3567700
ELPQSIVYK	9	0	1075.59	sp|Q12805|FBLN3_HUMAN	388	396	yes	yes	1;2	0.01412	83.168	20578000
ELQEESGLTVDALHK	15	0	1667.84	sp|P36639|8ODP_HUMAN	93	107	yes	yes	2;3	0.00017403	64.52	8041600
ELQLHGNHLEYIPDGAFDHLVGLTK	25	0	2815.43	sp|Q8TF66|LRC15_HUMAN	153	177	yes	yes	4	0.00050256	36.079	3198100
ELQNLIQELQQAR	13	0	1581.85	sp|P05937|CALB1_HUMAN	35	47	yes	yes	2;3	1.3531e-08	130.1	9784400
ELQQAVLHMEQR	12	0	1480.75	sp|Q02818|NUCB1_HUMAN	388	399	yes	yes	2	0.0055882	59.227	2011300
ELSDDCFQQWGVRPR	15	1	1891.86	sp|P42785|PCP_HUMAN	389	403	yes	yes	3	2.3752e-09	106.32	5551400
ELSDIAHR	8	0	939.477	sp|P04075|ALDOA_HUMAN	15	22	yes	yes	3	0.023492	55.531	1178000
ELSEALGQIFDSQR	14	0	1591.78	sp|Q08380|LG3BP_HUMAN	138	151	yes	yes	2;3	1.7585e-23	214.42	394400000
ELSELSLLSLYGIHK	15	0	1700.93	sp|P15309|PPAP_HUMAN	237	251	yes	yes	2;3	2.4529e-13	145.61	73811000
ELSEQIQR	8	0	1001.51	sp|P15311|EZRI_HUMAN	364	371	yes	yes	2	0.019051	91.516	15930000
ELSGSSPVLEETHPAHQQGASRPGPR	26	1	2723.34	sp|P10253|LYAG_HUMAN	41	66	yes	yes	3;4;5	1.9474e-18	111.11	51644000
ELSLVGPFPGLNMK	14	0	1500.8	sp|Q9H3G5|CPVL_HUMAN	59	72	yes	yes	2	3.5028e-06	96.059	3007800
ELSNTAAYQSVR	12	0	1337.66	sp|Q9HAT2|SIAE_HUMAN	142	153	yes	yes	2;3	2.0064e-07	128.36	12303000
ELSPGIFGPMPNLR	14	0	1526.79	sp|Q8TF66|LRC15_HUMAN	283	296	yes	yes	2	0.0048773	50.897	2492100
ELSSFIDKGQELCADYSENTFTEYK	25	1	2973.32	sp|P02774|VTDB_HUMAN	395	419	yes	yes	3	3.9073e-18	112.47	29872000
ELSSFIDKGQELCADYSENTFTEYKK	26	2	3101.42	sp|P02774|VTDB_HUMAN	395	420	yes	yes	4	0.00026766	42.791	7627100
ELTITWAPLSR	11	0	1285.7	sp|Q12860|CNTN1_HUMAN	722	732	yes	yes	2	0.001435	78.342	1411500
ELTLEDLK	8	0	959.518	sp|P08571|CD14_HUMAN	120	127	yes	yes	1;2	0.008679	161.68	17240000
ELTVSNNDINEAGVR	15	0	1629.8	sp|P13489|RINI_HUMAN	174	188	yes	yes	2	0.0007172	64.52	1899600
ELVLAGNR	8	0	870.492	sp|P35858|ALS_HUMAN	198	205	yes	yes	2	0.030284	79.451	2577900
ELVNNLGEIYQK	12	0	1418.74	sp|Q9H4M9|EHD1_HUMAN	330	341	yes	yes	2	0.0087489	54.023	2536600
ELVSVVDSGAGFTVTR	16	0	1635.85	sp|O00526|UPK2_HUMAN	85	100	yes	yes	2	1.7801e-05	81.656	2104500
ELWLYDNHISSLPDNVFSNLR	21	0	2531.24	sp|Q8TF66|LRC15_HUMAN	297	317	yes	yes	3	0.00017014	48.053	1770900
EMECAGTYDGSIDACK	16	0	1805.69	sp|P05156|CFAI_HUMAN	507	522	yes	yes	2	8.3882e-08	99.344	6290500
EMIETLAR	8	0	961.49	sp|P78380|OLR1_HUMAN	104	111	yes	yes	2	0.010455	110.12	8621900
EMLDQSNQWGGTALVVPAFEIR	22	0	2460.21	sp|O43505|B4GA1_HUMAN	242	263	yes	yes	2;3	2.4459e-08	71.1	17569000
EMSEAAQAQAR	11	0	1190.54	sp|Q8IUL8|CILP2_HUMAN	1132	1142	yes	yes	2	0.016051	53.237	18638000
EMSGDLEEGMLAVVK	15	0	1606.76	sp|P50995|ANX11_HUMAN	413	427	yes	yes	2	0.056476	35.711	5067700
ENAGEDPGLAR	11	0	1127.52	sp|P81605|DCD_HUMAN	43	53	yes	yes	2	0.010439	59.198	5264700
ENCVMMLHTGLWNDAPCDSEKDGWICEK	28	1	3394.42	sp|Q6UXB4|CLC4G_HUMAN	262	289	yes	yes	4	2.0655e-07	53.995	17210000
ENELTYYCCK	10	0	1378.55	sp|P13987|CD59_HUMAN	81	90	yes	yes	2	0.0011714	94.692	32216000
ENFLEVGTLER	11	0	1305.66	sp|Q96J84|KIRR1_HUMAN	430	440	yes	yes	2	0.0032341	62.088	2494500
ENFLFLTPDCK	11	0	1382.65	sp|P01042|KNG1_HUMAN	209	219	yes	yes	1;2;3	3.9253e-06	195.36	1932300000
ENFSCLTR	8	0	1025.46	sp|P40925|MDHC_HUMAN	150	157	yes	yes	2	0.057072	64.711	2631400
ENFVLTTAK	9	0	1021.54	sp|P22891|PROZ_HUMAN	210	218	yes	yes	1;2	0.010163	111.61	69249000
ENKPSIIFIDEIDSLCGSR	19	1	2192.08	sp|O75351|VPS4B_HUMAN	225	243	yes	yes	3	4.2169e-08	91.589	4423600
ENNQVPAVVAFSQGSVGFLWK	21	0	2276.16	sp|P14543|NID1_HUMAN	211	231	yes	yes	3	4.3183e-10	91.64	1288400
ENQLEVLEVSWLHGLK	16	0	1893	sp|P02750|A2GL_HUMAN	149	164	yes	yes	3	0.0012303	47.548	5888800
ENSLLFDPLSSSSSNK	16	0	1723.83	sp|P15144|AMPN_HUMAN	364	379	yes	yes	2;3	2.3091e-14	147.64	81470000
ENSLLFDPLSSSSSNKER	18	1	2008.97	sp|P15144|AMPN_HUMAN	364	381	yes	yes	2;3	2.4032e-22	150.91	32937000
ENYAELLEDAFLK	13	0	1553.76	sp|P12109|CO6A1_HUMAN	791	803	yes	yes	2;3	0.00014532	81.185	7795400
ENYNQYDLNR	10	0	1327.58	sp|P14384|CBPM_HUMAN	145	154	yes	yes	2	0.00078998	99.283	19744000
EPAIHSEGQWVTLPAPLDTINVHLR	25	0	2792.46	sp|P10253|LYAG_HUMAN	795	819	yes	yes	3;4;5	1.6285e-18	114.15	50298000
EPQVYTLPPSREEMTK	16	1	1903.93	sp|P01860|IGHG3_HUMAN;sp|P01859|IGHG2_HUMAN	275	290	no	no	3	0.00040157	54.281	14467000
EQAVEGGEVELSCLVPR	17	0	1870.91	sp|Q8NFZ8|CADM4_HUMAN	133	149	yes	yes	2;3	1.5807e-24	173.87	54763000
EQAWQRPDGQPATR	14	1	1638.79	sp|P98160|PGBM_HUMAN	1061	1074	yes	yes	3	8.2249e-05	76.759	6390000
EQCEERIEEVTK	12	1	1548.71	sp|Q8NBJ4|GOLM1_HUMAN	168	179	yes	yes	2;3	4.7751e-06	111.31	15880000
EQLANPIVSSGNSLFLR	17	0	1843.98	sp|O60494|CUBN_HUMAN	1584	1600	yes	yes	2;3	1.301e-26	188.27	35849000
EQLDKIQSSHNFQLESVNK	19	1	2243.12	sp|Q8NBJ4|GOLM1_HUMAN	79	97	yes	yes	3;4	1.1592e-06	78.78	21967000
EQLFAEASGARPGVPK	16	1	1655.86	sp|Q6PCB0|VWA1_HUMAN	122	137	yes	yes	3	5.668e-05	66.826	5515000
EQLGEFYEALDCLCIPR	17	0	2111.97	sp|P19652|A1AG2_HUMAN	154	170	yes	yes	2;3;4	1.6684e-15	123.02	54703000
EQLGEFYEALDCLR	14	0	1741.8	sp|P02763|A1AG1_HUMAN	154	167	yes	yes	2;3	6.6116e-23	208.68	133860000
EQLGPVTQEFWDNLEKETEGLRQEMSK	27	2	3220.53	sp|P02647|APOA1_HUMAN	86	112	yes	yes	4	0.036675	21.842	1284500
EQLQDMGLVDLFSPEK	16	0	1847.9	sp|P01008|ANT3_HUMAN	365	380	yes	yes	2;3	7.2414e-08	98.421	5168100
EQLSLLDR	8	0	972.524	sp|P01011|AACT_HUMAN	145	152	yes	yes	2	0.0051599	135.83	15614000
EQLSLLDRFTEDAK	14	1	1663.84	sp|P01011|AACT_HUMAN	145	158	yes	yes	2;3	2.2394e-11	128.73	15070000
EQLSLLDRFTEDAKR	15	2	1819.94	sp|P01011|AACT_HUMAN	145	159	yes	yes	3;4	4.6541e-12	121.18	25767000
EQLYTPASLK	10	0	1148.61	sp|P41217|OX2G_HUMAN	41	50	yes	yes	2	0.0068073	68.786	7038400
EQMELHHQNLNLQETLKR	18	1	2260.14	sp|P78380|OLR1_HUMAN	119	136	yes	yes	5	0.055756	17.503	1416300
EQPSSIVHR	9	0	1051.54	sp|O95967|FBLN4_HUMAN	338	346	yes	yes	2;3	0.0049673	96.668	9166800
EQQALQTVCLK	11	0	1316.68	sp|P05452|TETN_HUMAN;CON__Q2KIS7	63	73	yes	no	1;2	0.00016039	147.62	46660000
EQSGDYECSASNDVAAPVVR	20	0	2152.93	sp|Q9P121|NTRI_HUMAN	194	213	yes	yes	2;3	1.4689e-24	135.38	31825000
EQTMSECEAGALR	13	0	1480.63	sp|P10643|CO7_HUMAN	812	824	yes	yes	2	1.2935e-06	110.38	14524000
EQVLETVK	8	0	944.518	sp|Q07075|AMPE_HUMAN	926	933	yes	yes	2	0.010157	111.17	4625700
EQVVEDRPVGGR	12	1	1339.68	sp|Q8NBJ4|GOLM1_HUMAN	277	288	yes	yes	2;3	2.4427e-06	102.4	13237000
EQWPQCPTIK	10	0	1285.61	sp|P07858|CATB_HUMAN	88	97	yes	yes	2	0.0023258	82.445	5547800
EQYPGIEIESR	11	0	1319.64	sp|Q9BRT3|MIEN1_HUMAN	48	58	yes	yes	2	0.00060452	86.911	4833300
EQYQVVIQAK	10	0	1204.65	sp|P55285|CADH6_HUMAN;sp|Q9Y6N8|CAD10_HUMAN;sp|Q9ULB4|CADH9_HUMAN	230	239	yes	no	2	0.012638	63.184	3155500
ERGPEEEHLGILGPVIWAEVGDTIR	25	1	2771.42	sp|P00450|CERU_HUMAN	438	462	yes	yes	4	3.4875e-11	77.445	2320600
ERLIEEGVDVPEGLAVDWIGR	21	1	2351.21	sp|P01133|EGF_HUMAN	547	567	yes	yes	3	3.4929e-25	133.98	14440000
ERLIEEGVDVPEGLAVDWIGRR	22	2	2507.31	sp|P01133|EGF_HUMAN	547	568	yes	yes	3;4	1.0653e-25	146.17	9854500
ERTEEQMEEYR	11	1	1498.64	sp|Q8WVV5|BT2A2_HUMAN;sp|Q7KYR7|BT2A1_HUMAN	87	97	yes	no	2;3	8.347e-07	160.18	49960000
ESEAVEWQQK	10	0	1232.57	sp|P26038|MOES_HUMAN	439	448	yes	yes	2	0.0051337	73.887	2832400
ESGTDDFNVWIGLHDPK	17	0	1928.89	sp|P05451|REG1A_HUMAN	90	106	yes	yes	2;3	0.0064469	45.221	22746000
ESHPGLFPPTFGAVAPFLADLDTTDGLGK	29	0	2969.48	sp|P14543|NID1_HUMAN	91	119	yes	yes	3;4	6.096e-24	109.98	52425000
ESHVTLASPEETR	13	0	1454.7	sp|Q6EMK4|VASN_HUMAN	315	327	yes	yes	2;3	4.3464e-11	162.49	242000000
ESHWIGLTDSERENEWK	17	1	2114.97	sp|Q5KU26|COL12_HUMAN	662	678	yes	yes	2;3;4	2.4302e-08	99.055	26058000
ESLDVYELDAK	11	0	1280.61	sp|Q13510|ASAH1_HUMAN	300	310	yes	yes	1;2	0.00014887	113.62	63495000
ESLLNHFLYEVAR	13	0	1589.82	sp|P43652|AFAM_HUMAN	156	168	yes	yes	3	0.0007601	61.11	2023000
ESNEELTESCETK	13	0	1554.64	sp|P01042|KNG1_HUMAN	331	343	yes	yes	2;3	1.4248e-16	200.16	1510100000
ESNEELTESCETKK	14	1	1682.73	sp|P01042|KNG1_HUMAN	331	344	yes	yes	2;3	2.0999e-36	246.5	755840000
ESQAYYQR	8	0	1043.47	sp|P04156|PRIO_HUMAN	221	228	yes	yes	2	0.009436	113.71	13366000
ESSQNNWLR	9	0	1132.53	sp|P54753|EPHB3_HUMAN	85	93	yes	yes	2	0.022328	67.897	2477900
ESSWPQGFGQLTQLGMEQHYELGEYIR	27	0	3182.48	sp|P15309|PPAP_HUMAN	60	86	yes	yes	3;4	7.1855e-15	87.881	46529000
ESTLHLVLR	9	0	1066.61	sp|P62987|RL40_HUMAN;sp|P62979|RS27A_HUMAN;sp|P0CG47|UBB_HUMAN;sp|P0CG48|UBC_HUMAN	64	72	yes	no	2;3	0.0040763	85.744	15428000
ESTVFEDLSDEAERDEYELLCPDNTR	26	1	3131.35	sp|P02788|TRFL_HUMAN	230	255	yes	yes	3;4	7.2805e-18	103.75	8719000
ETAFEEDVQLPR	12	0	1432.68	sp|Q9NZH0|GPC5B_HUMAN	317	328	yes	yes	2;3	9.4141e-10	155.33	34831000
ETCNCLYNIDAKPEEPHFVQEDMVCAGYVEGGK	33	1	3858.66	sp|Q16651|PRSS8_HUMAN	199	231	yes	yes	3;4	1.0318e-19	85.337	61324000
ETEVIDPQDLLEGR	14	0	1612.79	sp|P31431|SDC4_HUMAN	23	36	yes	yes	2;3	1.6655e-08	103.13	53510000
ETFLDPFVLR	10	0	1235.65	sp|P23470|PTPRG_HUMAN	230	239	yes	yes	2	0.0062899	70.363	5636200
ETFNLYYYETDYDTGR	16	0	2048.86	sp|Q15375|EPHA7_HUMAN	121	136	yes	yes	2;3	0.00010207	73.498	3933600
ETFNVYYLETEADLGR	16	0	1918.89	sp|Q5JZY3|EPHAA_HUMAN	124	139	yes	yes	2	0.0072289	46.249	1567700
ETIPLQETSLYTQDR	15	0	1792.88	sp|P50897|PPT1_HUMAN	254	268	yes	yes	2	0.00026662	71.98	3565400
ETLFSVMPGLK	11	0	1220.65	sp|Q14624|ITIH4_HUMAN	816	826	yes	yes	1;2	0.00011323	156.35	201420000
ETLLQDFR	8	0	1020.52	sp|P02760|AMBP_HUMAN	159	166	yes	yes	1;2;3	8.0252e-19	238.31	3015600000
ETLQKLPEEIQR	12	1	1482.8	sp|P33908|MA1A1_HUMAN	137	148	yes	yes	3	0.036045	32.567	2254700
ETMLSDGLNSLTYQVLDVQR	20	0	2281.13	sp|P15291|B4GT1_HUMAN	364	383	yes	yes	2;3	5.1872e-10	93.371	7600500
ETNLLYDPK	9	0	1091.55	sp|Q07075|AMPE_HUMAN	369	377	yes	yes	2	0.0051641	67.207	5754100
ETSGNLEQLLLAVVK	15	0	1612.9	sp|P08758|ANXA5_HUMAN	228	242	yes	yes	2;3	0.00033671	68.972	2093300
ETTCSKESNEELTESCETK	19	1	2260.93	sp|P01042|KNG1_HUMAN	325	343	yes	yes	2;3	4.2542e-129	338.06	602520000
ETTIQGLDGLSER	13	0	1417.7	sp|P05062|ALDOB_HUMAN	122	134	yes	yes	2;3	3.1403e-06	100.22	19415000
ETTVSQLLINPTDLDIGR	18	0	1984.05	sp|Q96J84|KIRR1_HUMAN	179	196	yes	yes	2;3	1.1434e-07	92.264	6220500
ETVNVITLYK	10	0	1178.65	sp|Q99816|TS101_HUMAN	24	33	yes	yes	2	0.0032399	79.659	5602000
EVAGLWIK	8	0	914.523	sp|P17900|SAP3_HUMAN	89	96	yes	yes	1;2	0.03356	107.32	11528000
EVALDLSQHK	10	0	1138.6	sp|O00391|QSOX1_HUMAN	202	211	yes	yes	3	0.00028424	94.692	7955000
EVCSEQAETGPCR	13	0	1521.62	sp|P05067|A4_HUMAN	289	301	yes	yes	2	4.8352e-11	173.72	26208000
EVDLKDYEDQQK	12	1	1508.7	sp|P02671|FIBA_HUMAN	191	202	yes	yes	3	0.058546	34.501	1390600
EVDSDAYYVYR	11	0	1378.6	sp|P09619|PGFRB_HUMAN	198	208	yes	yes	2	0.0004684	91.549	3386500
EVDSGNDIYGNPIKR	15	1	1675.82	sp|P16035|TIMP2_HUMAN	54	68	yes	yes	3	0.02157	33.842	4001900
EVEIREE	7	1	902.435	sp|P33908|MA1A1_HUMAN	647	653	yes	yes	2	0.055589	91.626	17900000
EVFIQTLDDLTWMDAETK	18	0	2154.02	sp|P08473|NEP_HUMAN	449	466	yes	yes	2;3	6.4836e-07	89.468	6434700
EVFIQTLDDLTWMDAETKK	19	1	2282.11	sp|P08473|NEP_HUMAN	449	467	yes	yes	3	3.2313e-05	53.453	2531700
EVGAQLVVIK	10	0	1054.64	sp|Q9NNX6|CD209_HUMAN	286	295	yes	yes	2	0.027253	54.066	2027900
EVGPTNADPVCLAK	14	0	1469.72	sp|P00450|CERU_HUMAN	524	537	yes	yes	2	1.1141e-05	88.092	38626000
EVGTPHGIILDSVDAAFICPGSSR	24	0	2497.23	sp|P02790|HEMO_HUMAN	348	371	yes	yes	2;3;4	1.1101e-44	170.32	209550000
EVGVYEALKDDSWLK	15	1	1750.88	sp|P40925|MDHC_HUMAN	206	220	yes	yes	3	0.00013625	66.246	4277300
EVILCKDQDGK	11	1	1303.64	sp|O00560|SDCB1_HUMAN	114	124	yes	yes	2;3	6.579e-10	155.53	16438000
EVKEQCEERIEEVTK	15	2	1904.91	sp|Q8NBJ4|GOLM1_HUMAN	165	179	yes	yes	3	5.6777e-06	91.812	6680300
EVLLLVHNLPQDPR	14	0	1641.92	sp|P31997|CEAM8_HUMAN	50	63	yes	yes	3	0.012228	35.657	6241500
EVNVSPCPTQPCQLSK	16	0	1842.86	sp|P61916|NPC2_HUMAN	36	51	yes	yes	2;3	1.2075e-10	115.8	62247000
EVPLLQSLWLAHNEIR	16	0	1917.05	sp|O14498|ISLR_HUMAN	72	87	yes	yes	3	1.9886e-05	75.445	4018400
EVPLNTIIFMGR	12	0	1388.75	sp|P01008|ANT3_HUMAN	446	457	yes	yes	2	4.3568e-05	93.345	5895000
EVQEFYK	7	0	941.449	sp|P21926|CD9_HUMAN	120	126	yes	yes	2	0.040704	91.906	17300000
EVQEFYKDTYNK	12	1	1562.73	sp|P21926|CD9_HUMAN	120	131	yes	yes	2;3	2.5333e-12	185.3	31746000
EVQLLESGGGLVQPGGSLR	19	0	1895.01	sp|P01765|HV304_HUMAN;sp|P01779|HV318_HUMAN;sp|P01776|HV315_HUMAN;sp|P01774|HV313_HUMAN	1	19	yes	no	2;3	7.0342e-21	145.88	96287000
EVQLVESGGGLVQPGGSLR	19	0	1881	sp|P01766|HV305_HUMAN;sp|P01777|HV316_HUMAN	1	19	yes	no	2;3	1.7593e-38	230.99	259140000
EVQLVETGGGLIQPGGSLR	19	0	1909.03	sp|P01767|HV306_HUMAN	1	19	yes	yes	2	0.00014797	52.185	2291600
EVQVFEITENSAK	13	0	1492.74	sp|P12111|CO6A3_HUMAN	2994	3006	yes	yes	2	2.2664e-06	105.03	4876600
EVSEAVVDTLESEYLK	16	0	1809.89	sp|P98160|PGBM_HUMAN	110	125	yes	yes	2;3	1.239e-13	131.86	32391000
EVTINPDTTCGNDWVCEHR	19	0	2301.97	sp|P19961|AMY2B_HUMAN;sp|P04746|AMYP_HUMAN;sp|P04745|AMY1_HUMAN	384	402	no	no	2;3;4	9.8123e-32	205.78	650920000
EVTPQYQLLVEVEDKGEPK	19	1	2200.13	sp|Q6V0I7|FAT4_HUMAN	211	229	yes	yes	3	0.012765	31.138	2742500
EVTVAVTSSPNAILGK	16	0	1584.87	sp|P49221|TGM4_HUMAN	100	115	yes	yes	2	2.0353e-05	81.409	11369000
EVTVPVFYPTEK	12	0	1407.73	sp|P43121|MUC18_HUMAN	240	251	yes	yes	2	2.4469e-05	96.82	19393000
EVVADSVWVDVK	12	0	1344.69	sp|P01024|CO3_HUMAN;CON__Q2UVX4	545	556	yes	no	2	0.0034594	62.732	4714700
EVVEEAENGR	10	0	1130.52	sp|P06454|PTMA_HUMAN	22	31	yes	yes	2	0.0002293	120.45	5071000
EVVLLVATEGR	11	0	1184.68	sp|P16112|PGCA_HUMAN	83	93	yes	yes	2	0.015641	53.388	1024300
EVVLQWFTENSK	12	0	1478.74	sp|P15144|AMPN_HUMAN	956	967	yes	yes	2;3	1.1845e-16	211.46	63778000
EVVSLTEACCAEGADPDCYDTR	22	0	2517.01	sp|P02774|VTDB_HUMAN	66	87	yes	yes	2;3	3.2891e-19	128.05	33352000
EVVSSTGVLFVK	12	0	1263.71	sp|Q01973|ROR1_HUMAN	138	149	yes	yes	2	0.0011271	68.515	4549100
EVWALVQAGIR	11	0	1240.69	sp|P49327|FAS_HUMAN	1809	1819	yes	yes	1;3	0.0043692	80.165	124520000
EVWEELDGLDPNRFNPK	17	1	2056.99	sp|Q02818|NUCB1_HUMAN	230	246	yes	yes	3	1.9185e-05	72.797	4886400
EVWLDPLHDLVLQVQPGDR	19	0	2228.16	sp|Q5SZK8|FREM2_HUMAN	86	104	yes	yes	3	4.2377e-08	88.565	1846000
EWEEAELQAK	10	0	1231.57	sp|Q06481|APLP2_HUMAN	411	420	yes	yes	2	0.0043656	76.228	6786800
EWFWDLATGTMK	12	0	1483.68	sp|P02790|HEMO_HUMAN	167	178	yes	yes	2	4.2594e-07	120.57	5014600
EWHHFLVVNMK	11	0	1438.72	sp|P30086|PEBP1_HUMAN	83	93	yes	yes	3	0.039436	30.824	1415600
EWSCPESGR	9	0	1106.45	sp|P98164|LRP2_HUMAN	270	278	yes	yes	1;2	0.001654	136.99	55027000
EWTTTTGDVVNENPEWVK	18	0	2103.97	sp|Q8WVQ1|CANT1_HUMAN	232	249	yes	yes	2	0.00037936	54.964	2558300
EYCGVPGDGDEELLR	15	0	1707.74	sp|P02760|AMBP_HUMAN	335	349	yes	yes	2;3	1.6268e-12	129.29	5532400000
EYCGVPGDGDEELLRFSN	18	1	2055.88	sp|P02760|AMBP_HUMAN	335	352	yes	yes	2	4.1704e-05	74.732	9902300
EYGALSNMPVAK	12	0	1278.63	sp|Q07075|AMPE_HUMAN	252	263	yes	yes	2	0.05777	42.031	3628100
EYIIQVAAK	9	0	1033.58	sp|P26992|CNTFR_HUMAN	275	283	yes	yes	1;2	0.0095776	139.97	39352000
EYILNDTGCHYVGAAR	16	0	1837.84	sp|P49221|TGM4_HUMAN	157	172	yes	yes	2;3	2.1299e-06	82.529	20191000
EYILSLEELVNGMYR	15	0	1827.91	sp|P51654|GPC3_HUMAN	298	312	yes	yes	2	0.029103	38.995	383860
EYKDSFSNEK	10	1	1245.55	sp|O75882|ATRN_HUMAN	1233	1242	yes	yes	2	0.037691	56.202	4395800
EYKDSFSNEKFDFR	14	2	1810.82	sp|O75882|ATRN_HUMAN	1233	1246	yes	yes	4	0.00030495	64.104	3825300
EYTDASFTNR	10	0	1202.52	sp|P00450|CERU_HUMAN	427	436	yes	yes	2	0.00037497	113.15	6624500
EYTVTEPERDGASPSR	16	1	1792.82	sp|P14543|NID1_HUMAN	588	603	yes	yes	3	5.3873e-05	67.646	6480100
EYVLPSFEVIVEPTEK	16	0	1877.97	sp|P01024|CO3_HUMAN	226	241	yes	yes	2	1.7801e-05	81.656	3526600
EYVQLISVYEK	11	0	1369.71	sp|Q6UX06|OLFM4_HUMAN	122	132	yes	yes	2	0.014147	55.188	4346800
EYWENLR	7	0	1008.47	sp|Q93088|BHMT1_HUMAN	350	356	yes	yes	2	0.03801	94.407	4160900
FAAPYEGFICESDQTKPLSNQPIVTISADDKDDTANGPR	39	2	4267	sp|P55287|CAD11_HUMAN	488	526	yes	yes	4	0.020817	25.621	3409700
FAELVGPVIPQDWSTECMTTNSHQGTEDSTD	31	0	3451.48	sp|P15309|PPAP_HUMAN	356	386	yes	yes	3;4	6.7576e-24	100.24	177970000
FAELVYTGFWHSPECEFVR	19	0	2373.09	sp|P00966|ASSY_HUMAN	317	335	yes	yes	3	8.6966e-08	82.877	2873900
FAGNYDLVYLHCEVYLCDTMNEK	23	0	2853.24	sp|P07911|UROM_HUMAN	555	577	yes	yes	3;4	2.877e-27	134.66	120420000
FAIQTDPNSNDGLVTVVKPIDFETNR	26	1	2889.45	sp|P19022|CADH2_HUMAN	431	456	yes	yes	3;4	2.0844e-23	124.51	94098000
FAIQYGTGR	9	0	1011.51	sp|O96009|NAPSA_HUMAN	137	145	yes	yes	2	0.0044297	105.94	7523300
FAMIVQGEEVTLLVNCEEHSR	21	0	2460.18	sp|P39059|COFA1_HUMAN	164	184	yes	yes	3	3.6258e-10	92.932	8921400
FAPANLGYAR	10	0	1078.56	sp|Q9NS93|TM7S3_HUMAN	164	173	yes	yes	2	0.0049731	74.376	3793000
FASYINNDMVLQK	13	0	1541.75	sp|Q9HAT2|SIAE_HUMAN	28	40	yes	yes	2	0.039804	44.193	4094500
FCENTQAGEGR	11	0	1267.53	sp|Q92896|GSLG1_HUMAN	323	333	yes	yes	2	0.0001386	110.08	5087200
FCGSSLPHELLSSDNALYFHLYSEHLR	27	0	3191.51	sp|O60494|CUBN_HUMAN	548	574	yes	yes	4;5	7.5842e-15	84.674	4621000
FCGTFRPAPLVAPGNQVTLR	20	1	2200.16	sp|Q15113|PCOC1_HUMAN	111	130	yes	yes	3	1.8101e-06	64.522	5281000
FCGTSLPSSQWSSGEVMYLR	20	0	2291.04	sp|O60494|CUBN_HUMAN	2296	2315	yes	yes	2;3	3.9983e-13	102.57	41066000
FCTGLTQIETLFK	13	0	1556.79	sp|P12277|KCRB_HUMAN	253	265	yes	yes	2	0.00071571	70.438	4536500
FDCAPDKAITQEQCEAR	17	1	2037.89	sp|P10253|LYAG_HUMAN	90	106	yes	yes	3	4.2904e-22	151.04	16130000
FDEFFKELLENAEK	14	1	1757.85	sp|O75487|GPC4_HUMAN	105	118	yes	yes	3	0.001252	54.898	814100
FDEFFSEGCAPGSK	14	0	1576.65	sp|P02787|TRFE_HUMAN	495	508	yes	yes	2;3	1.5595e-11	128.22	109050000
FDEFFSEGCAPGSKK	15	1	1704.75	sp|P02787|TRFE_HUMAN	495	509	yes	yes	2;3	1.6585e-08	103.6	126710000
FDEYFSQSCAPGSDPR	16	0	1861.76	sp|P02788|TRFL_HUMAN	504	519	yes	yes	2;3	4.3802e-06	81.632	61579000
FDGCYCDSLENLADGYK	17	0	2025.81	sp|P06280|AGAL_HUMAN	169	185	yes	yes	2	1.5032e-06	86.488	6718500
FDGGVEAIATR	11	0	1134.57	sp|P33908|MA1A1_HUMAN	526	536	yes	yes	2	1.4485e-05	137.01	61405000
FDGILGMAYPR	11	0	1238.61	sp|P07339|CATD_HUMAN	195	205	yes	yes	2	5.4335e-05	123.79	60356000
FDLNDVYVYWQTSESK	16	0	1992.91	sp|O75144|ICOSL_HUMAN	45	60	yes	yes	2;3	2.0222e-09	106.35	16222000
FDPVRGEVPPR	11	1	1267.67	sp|P02790|HEMO_HUMAN	209	219	yes	yes	3	8.0041e-05	99.283	3310900
FDPVRGEVPPRYPR	14	2	1683.88	sp|P02790|HEMO_HUMAN	209	222	yes	yes	4	7.6916e-05	74.987	3547400
FDSFTVQYK	9	0	1133.54	sp|P22105|TENX_HUMAN	1399	1407	yes	no	2	0.036567	61.56	5918500
FDTSILPICK	10	0	1192.62	sp|Q08629|TICN1_HUMAN;sp|Q9BQ16|TICN3_HUMAN	237	246	yes	no	2	0.0071621	67.704	4791300
FDYIETVTYDGIQR	14	0	1718.82	sp|P98164|LRP2_HUMAN	578	591	yes	yes	2;3	3.1325e-13	138.02	39489000
FDYIETVTYDGIQRK	15	1	1846.91	sp|P98164|LRP2_HUMAN	578	592	yes	yes	3	2.349e-09	102.5	12446000
FEDGGYVVCNTR	12	0	1415.61	sp|O00182|LEG9_HUMAN;sp|Q6DKI2|LEG9C_HUMAN;sp|Q3B8N2|LEG9B_HUMAN	66	77	yes	no	2	3.7334e-07	122.39	45093000
FEDGVLDPDYPR	12	0	1421.65	sp|P04004|VTNC_HUMAN	230	241	yes	yes	2;3	2.0064e-07	128.36	50256000
FEDMIAPFR	9	0	1124.53	sp|P55017|S12A3_HUMAN	911	919	yes	yes	2	0.0042309	107.57	4434800
FEGTWETGYDKR	12	1	1487.67	sp|O94910|LPHN1_HUMAN	302	313	yes	yes	2;3	2.059e-05	85.522	8294600
FEHCNFNDVTTR	12	0	1538.66	sp|P13987|CD59_HUMAN	67	78	yes	yes	2;3	1.1345e-09	152.32	520200000
FEILPEGSLR	10	0	1159.62	sp|Q8NDA2|HMCN2_HUMAN	3720	3729	yes	yes	2	0.026435	56.043	1663900
FEKVPEGPIPPSTPK	15	1	1621.87	sp|P16278|BGAL_HUMAN	357	371	yes	yes	3	0.00042914	61.265	8656100
FEPGQSYAGVVQYSHSQMQEHVSLR	25	0	2863.33	sp|P12109|CO6A1_HUMAN	653	677	yes	yes	3;4	1.9953e-39	159.98	166960000
FESSMEECGGDLQGSIGTFTSPNYPNPNPHGR	32	0	3481.49	sp|O60494|CUBN_HUMAN	2445	2476	yes	yes	3	0.020414	26.518	5222100
FEVENLILHK	10	0	1240.68	sp|P00749|UROK_HUMAN	254	263	yes	yes	2;3	6.4554e-05	117.7	58802000
FFEECDPNKDK	11	1	1427.6	sp|Q14515|SPRL1_HUMAN	630	640	yes	yes	2;3	0.00031366	81.525	13446000
FFESFGDLSTPDAVMGNPK	19	0	2057.94	sp|P68871|HBB_HUMAN	42	60	yes	yes	2;3	6.7649e-11	108.75	55234000
FFESHVAR	8	0	991.488	sp|P48061|SDF1_HUMAN	34	41	yes	yes	2;3	0.0057846	96.492	16441000
FFGLPITGMLNSR	13	0	1451.76	sp|P09237|MMP7_HUMAN	65	77	yes	yes	2	0.0043107	58.32	1703200
FFHPEEWADLFQAAGAK	17	0	1962.93	sp|P04066|FUCO_HUMAN	114	130	yes	yes	3	1.5709e-05	71.545	4278400
FFLCQVAGDAK	11	0	1254.61	sp|P13591|NCAM1_HUMAN	38	48	yes	yes	2	0.01244	56.936	6661800
FFLQGIQLNTILPDAR	16	0	1845.01	sp|P11279|LAMP1_HUMAN	299	314	yes	yes	2;3	4.2877e-16	156.17	5936900
FFTDYGCDMEQGSVCTYHPGAVHCVR	26	0	3092.27	sp|Q9UGT4|SUSD2_HUMAN	327	352	yes	yes	3;4	1.6142e-30	135.54	90298000
FFVSSSQGR	9	0	1013.49	sp|P35613|BASI_HUMAN	274	282	yes	yes	2	0.019531	71.451	1844000
FGEEIAR	7	0	820.408	sp|Q8WUM4|PDC6I_HUMAN	270	276	yes	yes	2	0.027531	107.43	1871500
FGFCPMAAHEEICTTNEGVMYR	22	0	2619.1	sp|P02751|FINC_HUMAN	458	479	yes	yes	3	0.014564	40.137	3938900
FGFQWPER	8	0	1065.5	sp|Q14332|FZD2_HUMAN;sp|O75084|FZD7_HUMAN	128	135	yes	no	2	0.009564	113.26	6689400
FGILSTGQLR	10	0	1090.61	sp|Q86XT2|VP37D_HUMAN	19	28	yes	yes	2	0.021292	57.785	1310500
FGLIQSMK	8	0	922.495	sp|P53990|IST1_HUMAN	83	90	yes	yes	2	0.0047265	129.47	15373000
FGLLDEDGKK	10	1	1120.58	sp|P0C0L4|CO4A_HUMAN;sp|P0C0L5|CO4B_HUMAN	284	293	no	no	3	0.027032	39.873	1447700
FHADYAR	7	0	878.404	sp|O60494|CUBN_HUMAN	3606	3612	yes	yes	2	0.018872	128.48	23344000
FHLGEPEASTQFMTQNYQDSPTLQAPR	27	0	3092.43	sp|Q96S96|PEBP4_HUMAN	184	210	yes	yes	3;4	5.9933e-24	121.56	10707000
FHQLDIDDLQSIR	13	0	1598.81	sp|P16152|CBR1_HUMAN;sp|O75828|CBR3_HUMAN	59	71	yes	no	3	7.764e-05	77.894	2623700
FICPLTGLWPINTLK	15	0	1771.97	sp|P02749|APOH_HUMAN	64	78	yes	yes	2	0.0026735	53.491	2104200
FIFWSSEVAGSLYR	14	0	1660.82	sp|P01133|EGF_HUMAN	171	184	yes	yes	2;3	2.3397e-17	181.98	46036000
FIIPQIVK	8	0	956.606	sp|P07195|LDHB_HUMAN	120	127	yes	yes	2	0.047611	67.981	7018000
FILMHEVVQPVTTVPSFMEDNSR	23	0	2675.31	sp|Q13591|SEM5A_HUMAN	379	401	yes	yes	3	0.04248	19.398	2106400
FILTEEGDHK	10	0	1187.58	sp|A6NI73|LIRA5_HUMAN	171	180	yes	yes	3	0.0043409	59.908	2235900
FIMDLVSSLSR	11	0	1266.66	sp|P08473|NEP_HUMAN	375	385	yes	yes	2	3.7751e-05	128.01	8320800
FIPVTDHSMNVCMR	14	0	1705.77	sp|Q16832|DDR2_HUMAN	166	179	yes	yes	3	4.164e-09	102.73	7412900
FIQQTYPSGGEEQAQYCR	18	0	2160.95	sp|Q8WUM4|PDC6I_HUMAN	24	41	yes	yes	3	0.013013	46.249	3864200
FIQSAAPK	8	0	860.476	sp|P58499|FAM3B_HUMAN	141	148	yes	yes	1;2	0.052207	110.31	9456500
FISDGSGSGTGFQATFMK	18	0	1836.84	sp|O60494|CUBN_HUMAN	1832	1849	yes	yes	2;3	1.6505e-07	97.095	32937000
FISIAGLTVLGTQDLGEK	18	0	1861.02	sp|P25940|CO5A3_HUMAN	178	195	yes	yes	2;3	1.3518e-21	149.73	9848800
FISLGEACK	9	0	1023.51	sp|P01024|CO3_HUMAN	713	721	yes	yes	2	0.041172	62.463	3057600
FISLGEACKK	10	1	1151.6	sp|P01024|CO3_HUMAN	713	722	yes	yes	2;3	0.036226	45.908	2525100
FIVQHTNPFNTWIGLTDSDGSWK	23	0	2662.28	sp|P07307|ASGR2_HUMAN	223	245	yes	yes	3	2.4471e-20	117.38	5683300
FIWNSEKK	8	1	1050.55	sp|P05026|AT1B1_HUMAN	15	22	yes	yes	3	0.056107	36.557	464930
FKDSIQTLGHVDSSGQVHCVSPLLYESGR	29	1	3215.57	sp|Q9UGT4|SUSD2_HUMAN	97	125	yes	yes	3;4;5	3.0299e-29	117.8	30390000
FKIDASVEK	9	1	1035.56	sp|O60494|CUBN_HUMAN	798	806	yes	yes	2;3	0.0016515	101.38	12218000
FKLDDDLEHQGGHVLDHGHK	20	1	2296.1	sp|P01042|KNG1_HUMAN	477	496	yes	yes	2;3;4;5;6	5.4696e-19	131.09	171260000
FKPTLSQQQK	10	1	1203.66	sp|Q14624|ITIH4_HUMAN;CON__Q3T052	215	224	yes	no	3	0.047255	36.318	1287000
FKSDQIDTR	9	1	1108.55	sp|O60494|CUBN_HUMAN	1143	1151	yes	yes	2;3	0.0034139	108.9	20307000
FLDTGVVQSDR	11	0	1235.61	sp|Q7Z7M0|MEGF8_HUMAN	1350	1360	yes	yes	2	0.00020578	102.4	11736000
FLEAGIYEVPIIITDSGNPPK	21	0	2272.2	sp|P19022|CADH2_HUMAN	670	690	yes	yes	2;3	1.1007e-13	110.56	28328000
FLENEDRR	8	1	1077.52	sp|P01009|A1AT_HUMAN	299	306	yes	yes	2;3	0.0014003	130.27	195030000
FLFGIYQQAEK	11	0	1342.69	sp|P11117|PPAL_HUMAN	242	252	yes	yes	2	1.6839e-05	134.3	19871000
FLGDKVTSYGGELR	14	1	1540.79	sp|P98160|PGBM_HUMAN	997	1010	yes	yes	2;3	3.0548e-10	115.68	13051000
FLHNPDAAQGFVGCALSSTIQR	22	0	2388.16	sp|Q13228|SBP1_HUMAN	255	276	yes	yes	3	1.1394e-08	77.575	4484300
FLIPNASQAESK	12	0	1303.68	sp|P63104|1433Z_HUMAN	104	115	yes	yes	2	0.0056321	59.155	5445400
FLLGSWLEQAR	11	0	1318.7	sp|P54802|ANAG_HUMAN	616	626	yes	yes	2;3	2.7613e-06	154.24	2095300
FLNVLSPR	8	0	944.544	sp|P17936|IBP3_HUMAN	226	233	yes	yes	2	0.01209	93.162	2519800
FLPSEQIQGVVISVINLEPR	20	0	2237.24	sp|O75339|CILP1_HUMAN	764	783	yes	yes	3	0.0011867	40.384	1344600
FLQPGSPR	8	0	900.482	sp|P09210|GSTA2_HUMAN;sp|P08263|GSTA1_HUMAN;sp|Q16772|GSTA3_HUMAN	197	204	yes	no	2	0.056974	64.734	3702000
FLQSFAR	7	0	867.46	sp|Q13201|MMRN1_HUMAN	141	147	yes	yes	2	0.0067587	172.39	39619000
FLRPGDDSSHDLMLLR	16	1	1870.94	sp|P07288|KLK3_HUMAN	110	125	yes	yes	2;3;4	1.241e-16	157.58	343660000
FLSLPEVR	8	0	959.544	sp|Q9H3G5|CPVL_HUMAN	332	339	yes	yes	2	0.0044828	147.04	5879800
FLSVVQLNPFPSELVK	16	0	1816.01	sp|Q8N271|PROM2_HUMAN	70	85	yes	yes	2	0.0010846	55.755	929560
FLTALAQDGVINEEALSVTELDR	23	0	2503.28	sp|Q8WUM4|PDC6I_HUMAN	584	606	yes	yes	3	1.6759e-07	64.749	4041700
FLVGPDGIPIMR	12	0	1313.72	sp|P22352|GPX3_HUMAN	186	197	yes	yes	2;3	2.0996e-05	97.452	54750000
FLVHDSFWALPEQFLGNK	18	0	2147.08	sp|P98160|PGBM_HUMAN	589	606	yes	yes	3	0.044979	22.051	692450
FLVNLVK	7	0	831.522	sp|P43652|AFAM_HUMAN;CON__REFSEQ:XP_585019	550	556	yes	no	2	0.039857	92.692	1853700
FMCNLDCQEEPDSCISEK	18	0	2260.87	sp|P06280|AGAL_HUMAN	50	67	yes	yes	2;3	2.2185e-06	80.361	15550000
FMEDTAAEK	9	0	1040.45	sp|Q03154|ACY1_HUMAN	210	218	yes	yes	2	0.02173	68.657	10570000
FMETVAEK	8	0	953.453	sp|P10909|CLUS_HUMAN	430	437	yes	yes	1;2	0.01145	169.06	160720000
FMQAVTGWK	9	0	1066.53	sp|P01019|ANGT_HUMAN	254	262	yes	yes	2	0.0085343	89.047	5576200
FNALQYLR	8	0	1023.55	sp|P51884|LUM_HUMAN	228	235	yes	yes	2	0.0046752	143.85	7059800
FNSEKECQETCIQG	14	1	1728.71	sp|Q2UY09|COSA1_HUMAN	1112	1125	yes	yes	2	1.1467e-05	92.151	5376600
FNVLHWHIVDDQSFPYQSITFPELSNK	27	0	3260.59	sp|P07686|HEXB_HUMAN	231	257	yes	yes	4	0.025044	23.753	1653500
FNVWDVGGQDK	11	0	1263.59	sp|P62330|ARF6_HUMAN	59	69	yes	yes	2	0.0032283	66.663	1235200
FNWNHCGEMAPACK	14	0	1720.69	sp|P15328|FOLR1_HUMAN	84	97	yes	yes	3	2.6593e-06	88.282	92977000
FNWNHCGEMAPACKR	15	1	1876.79	sp|P15328|FOLR1_HUMAN	84	98	yes	yes	3;4	1.8532e-06	84.297	36759000
FNWYVDGVEVHNAK	14	0	1676.79	sp|P01857|IGHG1_HUMAN	158	171	yes	yes	2;3	1.3381e-14	149.69	621830000
FPGAVDGATYILVMVDPDAPSR	22	0	2290.13	sp|Q96S96|PEBP4_HUMAN	81	102	yes	yes	3	0.029259	24.207	846770
FQDGDLTLYQSNTILR	16	0	1882.94	sp|P09211|GSTP1_HUMAN	56	71	yes	yes	2	1.0483e-06	95.197	7122000
FQEFSPNYMGLEFK	14	0	1735.79	sp|P98172|EFNB1_HUMAN	114	127	yes	yes	2;3	0.010887	40.493	2484900
FQELESETLK	10	0	1222.61	sp|P15309|PPAP_HUMAN	164	173	yes	yes	1;2	0.00021001	121.9	91179000
FQELESETLKSEEFQK	16	1	1970.95	sp|P15309|PPAP_HUMAN	164	179	yes	yes	2;3	1.6107e-23	204.07	350740000
FQELESETLKSEEFQKR	17	2	2127.05	sp|P15309|PPAP_HUMAN	164	180	yes	yes	2;3;4	4.0654e-19	143.67	209370000
FQITPQYDFEVLR	13	0	1654.84	sp|Q08334|I10R2_HUMAN	167	179	yes	yes	2	0.0046886	57.425	7009100
FQLEEFSPR	9	0	1151.56	sp|Q8NFZ8|CADM4_HUMAN	77	85	yes	yes	2;3	0.00071155	163.32	85274000
FQVAYEDSDCGNR	13	0	1559.63	sp|P17342|ANPRC_HUMAN	99	111	yes	yes	2	0.0074451	50.897	1787800
FQVNAQSGVISTR	13	0	1405.73	sp|Q6V0I7|FAT4_HUMAN	736	748	yes	yes	2	0.019041	47.037	2938300
FQWVDGSR	8	0	993.467	sp|P13727|PRG2_HUMAN	172	179	yes	yes	2	0.0094383	113.7	21424000
FRDLEEDPYLPGNPR	15	1	1816.87	sp|P22304|IDS_HUMAN	444	458	yes	yes	3	0.0021388	48.351	2478100
FRDNTPNAIAIVQLQELSLR	20	1	2297.25	sp|P09603|CSF1_HUMAN	99	118	yes	yes	3	8.5121e-10	92.098	10496000
FRIDSVSEGNAGPYR	15	1	1666.81	sp|Q6GTX8|LAIR1_HUMAN	86	100	yes	yes	2;3	9.4677e-16	155.63	99589000
FRIEDGFSLK	10	1	1210.63	sp|P01008|ANT3_HUMAN	355	364	yes	yes	3	0.001074	79.659	1799200
FRPSEPHFTLDGNSFYK	17	1	2040.97	sp|P27487|DPP4_HUMAN	357	373	yes	yes	3;4	3.7361e-15	116.6	9818500
FRSDNSPTHVGFK	13	1	1490.73	sp|O60494|CUBN_HUMAN	2316	2328	yes	yes	2;3;4	1.2967e-07	115.34	27675000
FSEYLQDEEYIQAVDYDWDPK	21	0	2652.15	sp|P98164|LRP2_HUMAN	4074	4094	yes	yes	3	6.2822e-06	53.359	3388800
FSGFEASHGPIK	12	0	1275.62	sp|Q12913|PTPRJ_HUMAN	837	848	yes	yes	2;3	0.00089749	62.338	3751800
FSGSASGTDFTLTISR	16	0	1645.79	sp|P01621|KV303_HUMAN	67	82	yes	yes	2	0.002087	49.343	3941800
FSGSGSGTDFTLIISR	16	0	1643.82	sp|P06311|KV311_HUMAN	82	97	yes	yes	2	0.00054759	62.94	1606000
FSGSGSGTDFTLK	13	0	1302.61	sp|P01617|KV204_HUMAN;sp|P01614|KV201_HUMAN;sp|P06309|KV205_HUMAN;sp|P06310|KV206_HUMAN	67	79	no	no	1;2	2.2792e-08	109.44	154840000
FSGSGSGTDFTLTISR	16	0	1631.78	sp|P01623|KV305_HUMAN;sp|P01620|KV302_HUMAN;sp|P04206|KV307_HUMAN;sp|P18136|KV313_HUMAN;sp|P18135|KV312_HUMAN	63	78	no	no	2;3	1.5864e-18	182.35	132170000
FSGSGSGTEFTLTISR	16	0	1645.79	sp|P04207|KV308_HUMAN	82	97	yes	yes	2	0.00034734	64.327	8440300
FSHVAVDVVQGR	12	0	1312.69	sp|Q13591|SEM5A_HUMAN	402	413	yes	yes	3	0.00031859	66.267	1162900
FSIEGSYQLEK	11	0	1299.63	sp|P05154|IPSP_HUMAN	306	316	yes	yes	1;2;3	4.0454e-06	196.88	361310000
FSIGTIDGEVR	11	0	1192.61	sp|Q6V0I7|FAT4_HUMAN	2097	2107	yes	yes	2	0.00042975	92.866	5428000
FSILQQGSPELFSIDELTGEIR	22	0	2478.26	sp|P55291|CAD15_HUMAN	191	212	yes	yes	2;3	1.1667e-13	103.92	4931600
FSISATYDLGATLLK	15	0	1598.86	sp|P05543|THBG_HUMAN	308	322	yes	yes	2	0.00024523	72.898	1573200
FSISGSYVLDQILPR	15	0	1693.9	sp|P29622|KAIN_HUMAN	321	335	yes	yes	2;3	0.0097423	34.928	1452000
FSLESLGISSLQTSDHGTVQPGETIQSQIK	30	0	3186.6	sp|P49221|TGM4_HUMAN	622	651	yes	yes	3;4	5.6725e-24	108.05	25455000
FSMDCAETAVLSNK	14	0	1571.7	sp|Q9Y4C0|NRX3A_HUMAN	89	102	yes	yes	2	2.9102e-05	82.651	7106400
FSQEPADQTVVAGQR	15	0	1631.79	sp|Q96J84|KIRR1_HUMAN	23	37	yes	yes	2	0.00026662	71.98	4879100
FSSGITGCVK	10	0	1054.51	sp|P98160|PGBM_HUMAN	4348	4357	yes	yes	1;2	0.00011161	143.7	457960000
FSSHVGGTLGQFYQEVLWGSPAASDDGR	28	0	2967.38	sp|Q14624|ITIH4_HUMAN	867	894	yes	yes	3;4	3.3735e-46	163.31	98715000
FSSHVGGTLGQFYQEVLWGSPAASDDGRR	29	1	3123.48	sp|Q14624|ITIH4_HUMAN	867	895	yes	yes	3;4;5	2.1265e-65	203.74	240360000
FSTEYELQQLEQFK	14	0	1788.86	sp|P15144|AMPN_HUMAN	909	922	yes	yes	2	5.3691e-15	153.81	10310000
FSTEYELQQLEQFKK	15	1	1916.95	sp|P15144|AMPN_HUMAN	909	923	yes	yes	2	1.5239e-12	135.5	11359000
FSTEYELQQLEQFKKDNEETGFGSGTR	27	2	3167.47	sp|P15144|AMPN_HUMAN	909	935	yes	yes	4	9.25e-05	46.862	4785800
FSVQMFR	7	0	913.448	sp|P07911|UROM_HUMAN	548	554	yes	yes	1;2;3	3.5828e-07	221.02	2645600000
FSVVYAK	7	0	812.443	sp|P02765|FETUA_HUMAN	125	131	yes	yes	2	0.028793	105.39	58736000
FSYDLSQCINQMK	13	0	1632.73	sp|Q8NBJ4|GOLM1_HUMAN	152	164	yes	yes	2;3	4.1551e-05	85.672	11759000
FTASAGIQVVGDDLTVTNPK	20	0	2032.05	sp|P06733|ENOA_HUMAN	307	326	yes	yes	3	2.1393e-05	63.488	3106600
FTCTVTHTDLPSPLK	15	0	1715.86	sp|P01871|IGHM_HUMAN;sp|P04220|MUCB_HUMAN	301	315	no	no	2;3	2.3738e-09	102.64	27153000
FTDLFEK	7	0	898.444	sp|Q8WUM4|PDC6I_HUMAN	351	357	yes	yes	2	0.033577	98.523	4740200
FTDSENVCQER	11	0	1383.57	sp|P43652|AFAM_HUMAN	333	343	yes	yes	2	0.000125	111.63	4426900
FTFEYSR	7	0	948.434	sp|P43652|AFAM_HUMAN	354	360	yes	yes	2	0.030708	102.3	3008900
FTFQEAANECR	11	0	1371.59	sp|P16112|PGCA_HUMAN	264	274	yes	yes	2	7.5992e-05	118.28	5212000
FTGSLQQLTVHPDPR	15	0	1694.87	sp|P39059|COFA1_HUMAN	215	229	yes	yes	2;3;4	1.0592e-19	197.88	264870000
FTILEGDPDGQFTIR	15	0	1707.85	sp|P55291|CAD15_HUMAN	298	312	yes	yes	2;3	1.4943e-09	114.31	7453800
FTISRDDSK	9	1	1067.52	sp|P01765|HV304_HUMAN	68	76	yes	yes	2	0.020882	79.489	2796000
FTLVPSGR	8	0	875.486	sp|Q92692|PVRL2_HUMAN	223	230	yes	yes	2	0.009995	111.74	10557000
FTPTETNKAEQCCEETASSISLHGK	25	1	2824.26	sp|P02748|CO9_HUMAN	243	267	yes	yes	4	0.050012	16.837	5749200
FTSDSSVTR	9	0	998.467	sp|O60494|CUBN_HUMAN	2073	2081	yes	yes	1;2	0.0025317	165.26	133390000
FTVEQEIDLKDVLK	14	1	1675.9	sp|Q99574|NEUS_HUMAN	295	308	yes	yes	3	0.0014706	52.5	1816200
FTVNNLAEPQK	11	0	1259.65	sp|P12259|FA5_HUMAN	786	796	yes	yes	2	0.002507	69.815	5063400
FTYTVLVDGCSK	12	0	1388.66	sp|P08123|CO1A2_HUMAN	1308	1319	yes	yes	2	0.010648	50.897	2833700
FVDVTEVVR	9	0	1062.57	sp|P19440|GGT1_HUMAN;sp|A6NGU5|GGT3_HUMAN;sp|P36268|GGT2_HUMAN	335	343	yes	no	1;2	0.0040481	178.99	48682000
FVFSEVNGDR	10	0	1168.55	sp|P49221|TGM4_HUMAN	384	393	yes	yes	2	0.0052607	73.499	4873300
FVGGLLSAYYLSGEEIFR	18	0	2020.03	sp|P33908|MA1A1_HUMAN	285	302	yes	yes	2;3	0.0002937	57.936	2386100
FVGQGGAR	8	0	790.409	sp|P07911|UROM_HUMAN	205	212	yes	yes	2	0.0053518	117.93	6890300
FVIKPIDK	8	1	958.585	sp|P15311|EZRI_HUMAN;sp|P26038|MOES_HUMAN;sp|P35241|RADI_HUMAN	255	262	no	no	3	0.016042	67.464	1862900
FVIKPIDKK	9	2	1086.68	sp|P15311|EZRI_HUMAN;sp|P26038|MOES_HUMAN;sp|P35241|RADI_HUMAN	255	263	no	no	2;3	0.04531	61.48	6821000
FVSAIEGMHPNQEDHETFVDINPLTGIILK	30	0	3363.68	sp|Q14108|SCRB2_HUMAN	349	378	yes	yes	4	0.01371	27.867	2455700
FVTDGSVTASGFR	13	0	1342.65	sp|O60494|CUBN_HUMAN	2430	2442	yes	yes	1;2	2.2397e-11	142.12	153690000
FVTLVFR	7	0	880.517	sp|P15309|PPAP_HUMAN	37	43	yes	yes	2	0.013298	159.19	3783700
FVTWIEGVMR	10	0	1236.63	sp|P00747|PLMN_HUMAN	799	808	yes	yes	2	0.021698	57.532	2840600
FVYHLSDLCK	10	0	1280.62	sp|P01591|IGJ_HUMAN	83	92	yes	yes	2;3	0.00023328	104.22	27913000
FVYHLSDLCKK	11	1	1408.72	sp|P01591|IGJ_HUMAN	83	93	yes	yes	4	0.003887	50.354	5219000
FWLEQGVDSSVFEALPK	17	0	1950.97	sp|Q86UD1|OAF_HUMAN	178	194	yes	yes	3	0.0046983	34.928	1196400
FWPAIDDGLRR	11	1	1344.69	sp|Q8IV08|PLD3_HUMAN	341	351	yes	yes	3	0.00010061	93.096	2788900
FYDRSDIDAVYVTTNGIIATSEPPAK	26	1	2842.4	sp|P14543|NID1_HUMAN	65	90	yes	yes	3	1.3062e-11	80.664	8033300
FYEKEMECAGTYDGSIDACK	20	1	2372.96	sp|P05156|CFAI_HUMAN	503	522	yes	yes	3	1.551e-05	49.768	5865800
FYLYDSETK	9	0	1164.53	sp|P09237|MMP7_HUMAN	42	50	yes	yes	2	0.017313	74.267	3125100
FYNELTEILVR	11	0	1395.74	sp|Q8WUM4|PDC6I_HUMAN	676	686	yes	yes	2	0.0029407	68.536	5774200
FYSEKECR	8	1	1117.49	sp|P02760|AMBP_HUMAN	327	334	yes	yes	2;3	0.0063606	91.318	5999600
FYTIEILKVE	10	1	1253.69	sp|P12273|PIP_HUMAN	137	146	yes	yes	1;2	0.0025785	89.698	38657000
FYYIYNEK	8	0	1138.53	sp|P01024|CO3_HUMAN	242	249	yes	yes	2	0.011882	69.812	3573800
GADFQALPVGSSAAVAPLGLQLMCTAPPGAVQGHWAR	37	0	3700.86	sp|P07204|TRBM_HUMAN	201	237	yes	yes	3;4	1.5699e-08	53.674	12022000
GADYSLR	7	0	780.377	sp|P02671|FIBA_HUMAN	848	854	yes	yes	1;2	0.020341	143.02	91116000
GAETWFDSYDCSK	13	0	1564.61	sp|O75503|CLN5_HUMAN	221	233	yes	yes	2	3.1825e-05	89.231	8059400
GAGGQSMSEAPTGDHAPAPTR	21	0	1993.89	sp|Q14767|LTBP2_HUMAN	1390	1410	yes	yes	3	5.7593e-10	88.951	10350000
GAGTDDHTLIR	11	0	1154.57	sp|P08758|ANXA5_HUMAN	261	271	yes	yes	3	8.1154e-05	96.113	3243800
GAGTDDSTLVR	11	0	1090.53	sp|P20073|ANXA7_HUMAN	431	441	yes	yes	2	0.00059649	87.184	2966900
GAGTDEGCLIEILASR	16	0	1660.81	sp|P09525|ANXA4_HUMAN	101	116	yes	yes	2	0.00015291	68.576	3749300
GALLVFAEHR	10	0	1111.61	sp|Q9UHL4|DPP2_HUMAN	99	108	yes	yes	3	0.00027621	95.09	3662700
GALQNIIPASTGAAK	15	0	1410.78	sp|P04406|G3P_HUMAN	201	215	yes	yes	2	5.2543e-06	90.707	15393000
GANLHLEETLAEFWAR	16	0	1855.92	sp|P35052|GPC1_HUMAN	154	169	yes	yes	3	9.3431e-06	79.652	2288000
GANPGFHEAIGDVLALSVSTPEHLHK	26	0	2695.37	sp|P12821|ACE_HUMAN	411	436	yes	yes	4	0.059371	8.9178	5441400
GAPALLTCVNR	11	0	1170.62	sp|Q9BRK3|MXRA8_HUMAN	179	189	yes	yes	2	0.0025064	68.484	7469400
GAPCTTPPSAPR	12	0	1210.58	sp|P54760|EPHB4_HUMAN	317	328	yes	yes	2	0.00070129	74.524	8471200
GAQTQTEEEMTR	12	0	1379.6	sp|Q12841|FSTL1_HUMAN	274	285	yes	yes	2	6.5053e-08	133.05	4442700
GASVQWR	7	0	802.409	sp|Q13477|MADCA_HUMAN	55	61	yes	yes	2	0.02657	108.98	2349000
GATHCYDGYIHLSGGGLSTK	20	0	2092.96	sp|Q8N6Q3|CD177_HUMAN	347	366	yes	yes	3	1.0159e-05	51.524	6901300
GATLALTQVTPQDER	15	0	1598.83	sp|P43121|MUC18_HUMAN	98	112	yes	yes	2	1.9985e-15	157.86	18770000
GATTSPGVYELSSR	14	0	1423.69	sp|Q9Y6R7|FCGBP_HUMAN	5251	5264	yes	yes	2	0.00065554	66.246	10437000
GAVLGRPTLSVQQTPEGSLLAR	22	1	2249.25	sp|Q13332|PTPRS_HUMAN	830	851	yes	yes	3	3.5299e-06	57.484	6219800
GAVSQTYPSGTCAYIQR	17	0	1857.87	sp|P78380|OLR1_HUMAN	232	248	yes	yes	2;3	3.5292e-08	98.421	15927000
GAYPLSIEPIGVR	13	0	1370.76	sp|P00450|CERU_HUMAN	469	481	yes	yes	2	3.0115e-06	100.93	22930000
GAYTQVIFLAR	11	0	1237.68	sp|P10253|LYAG_HUMAN	871	881	yes	yes	2	2.6096e-05	130.98	5474800
GCAAILDTGTSLITGPTEEIR	21	0	2174.09	sp|O96009|NAPSA_HUMAN	277	297	yes	yes	2;3	2.8947e-33	169.25	33140000
GCCYIPAK	8	0	967.426	sp|P10253|LYAG_HUMAN	107	114	yes	yes	2	0.023359	85.265	66619000
GCHESCLDEEVEGQGFCSGPGWDPVTGWGTPNFPALLK	38	0	4189.82	sp|O14773|TPP1_HUMAN	521	558	yes	yes	4	0.0033711	31.589	10006000
GCLANQADLDAEWR	14	0	1617.72	sp|P35052|GPC1_HUMAN	278	291	yes	yes	2	4.1092e-11	119.25	4486900
GCLHAATLNGR	11	0	1168.58	sp|Q6UVK1|CSPG4_HUMAN	168	178	yes	yes	3	0.019534	52.6	1503800
GCPDVQASLPDAK	13	0	1356.63	sp|Q96PD5|PGRP2_HUMAN	195	207	yes	yes	2	3.2092e-06	99.844	12061000
GCSFLPDPYQK	11	0	1310.6	sp|P07602|SAP_HUMAN	439	449	yes	yes	2	0.00038282	94.465	14023000
GCVLDVCMGGGDRDILCK	18	1	2023.89	sp|Q9Y6R7|FCGBP_HUMAN	1904	1921	yes	no	3	0.00017149	50.178	3804900
GCVLEWVR	8	0	1017.51	sp|Q8NHP8|PLBL2_HUMAN	341	348	yes	yes	2	0.012965	101.28	3188200
GCVQDEFCTR	10	0	1270.51	sp|O95274|LYPD3_HUMAN	192	201	yes	yes	2	0.0020714	83.862	2156000
GDECQLCEVENR	12	0	1507.6	sp|O75882|ATRN_HUMAN	1134	1145	yes	yes	2	4.5002e-08	138.24	12553000
GDERPHYYGK	10	1	1220.56	sp|Q8IWA5|CTL2_HUMAN	2	11	yes	yes	2	0.027068	40.496	1618800
GDFIYVDIFEGHLR	14	0	1679.83	sp|Q6UVK1|CSPG4_HUMAN	248	261	yes	yes	3	0.00036334	63.185	706540
GDFPSPIHVSGPR	13	0	1364.68	sp|P19801|AOC1_HUMAN	289	301	yes	yes	2;3	0.00505	56.569	5823700
GDGSPSPEYTLFR	13	0	1424.66	sp|P50895|BCAM_HUMAN	293	305	yes	yes	2	2.9284e-06	101.39	10337000
GDKLFGPDLK	10	1	1088.59	sp|P08697|A2AP_HUMAN	466	475	yes	yes	2;3	0.037914	52.247	3325300
GDLLFNVVCK	10	0	1163.6	sp|O15197|EPHB6_HUMAN	399	408	yes	yes	2	0.031454	51.445	3125500
GDPECHLFYNEQQEAR	16	0	1991.84	sp|P18065|IBP2_HUMAN	302	317	yes	yes	2;3	8.0334e-07	85.469	21576000
GDPGFEGER	9	0	962.409	sp|P12109|CO6A1_HUMAN	263	271	yes	yes	2	0.0016265	138.06	17780000
GDPLGTEGGLDASNTER	17	0	1687.76	sp|Q12913|PTPRJ_HUMAN	282	298	yes	yes	2	2.1701e-05	79.393	4264300
GDSGEQVGQVAWAR	14	0	1458.69	sp|Q96NY8|PVRL4_HUMAN	56	69	yes	yes	2	4.6734e-11	117.27	7975300
GDSSGEGVCDKSPLER	16	1	1691.74	sp|P08582|TRFM_HUMAN	191	206	yes	yes	2;3	1.0659e-09	100.43	10837000
GDSVVYGLR	9	0	964.498	sp|P10451|OSTP_HUMAN	160	168	yes	yes	2	0.015414	76.679	2895300
GDTFSCMVGHEALPLAFTQK	20	0	2208.03	sp|P01877|IGHA2_HUMAN;sp|P01876|IGHA1_HUMAN	308	327	no	no	2;3	1.0618e-09	86.748	34600000
GEAAGAVQELAR	12	0	1170.6	sp|Q9UHG2|PCSK1_HUMAN	66	77	yes	yes	2	6.5087e-05	89.43	2107100
GEADAMSLDGGYVYTAGK	18	0	1803.8	sp|P02788|TRFL_HUMAN	406	423	yes	yes	2;3	3.4687e-09	86.8	18652000
GEALEDFTGPDCR	13	0	1465.61	sp|Q5JRA6|MIA3_HUMAN	50	62	yes	yes	2	0.0064993	53.136	2747800
GECQAEGVLFFQGDREWFWDLATGTMK	27	1	3177.43	sp|P02790|HEMO_HUMAN	152	178	yes	yes	3	0.00016664	45.941	3174500
GECVPGEQEPEPILIPR	17	0	1918.95	sp|P02760|AMBP_HUMAN	186	202	yes	yes	2;3;4	1.1815e-19	147.64	490310000
GEDPALQICCHPGCTPR	17	0	1966.84	sp|P15289|ARSA_HUMAN	480	496	yes	yes	3	1.8102e-08	99.044	25494000
GEFIWVDGSHVDYSNWAPGEPTSR	24	0	2705.21	sp|P06734|FCER2_HUMAN	230	253	yes	yes	3	1.1275e-10	70.345	8705800
GEFVTTVQQR	10	0	1163.59	sp|P40925|MDHC_HUMAN	221	230	yes	yes	2	0.0017703	87.485	3982300
GELFWDDGESLEVLER	16	0	1892.88	sp|P10253|LYAG_HUMAN	855	870	yes	yes	2;3	7.3272e-14	142.91	121590000
GELFWDNGETK	11	0	1294.58	sp|O43451|MGA_HUMAN	852	862	yes	yes	2	0.064024	43.604	22944000
GEQCVDIDECTIPPYCHQR	19	0	2375.99	sp|Q12805|FBLN3_HUMAN	209	227	yes	yes	3	0.013313	30.042	6388100
GEVGFVLVDNQR	12	0	1331.68	sp|Q9Y6R7|FCGBP_HUMAN	545	556	yes	yes	2	0.0019032	65.295	2865300
GEVQAMLGQSTEELR	15	0	1646.79	sp|P02649|APOE_HUMAN	138	152	yes	yes	2;3	1.3227e-12	132.84	22881000
GEYVLLEAALTDLR	14	0	1561.84	sp|Q9UGT4|SUSD2_HUMAN	469	482	yes	yes	2;3	4.5982e-09	101.3	6144900
GFDTYFGYLLGSEDYYSHER	20	0	2418.04	sp|P15848|ARSB_HUMAN	161	180	yes	yes	3	0.0016267	36.923	858460
GFEFSVPFTEMK	12	0	1417.66	sp|P22105|TENX_HUMAN	4218	4229	yes	yes	2	0.00080347	73.082	10293000
GFGGVQVSPPNENVAIHNPFRPWWER	26	1	2989.47	sp|P19961|AMY2B_HUMAN;sp|P04745|AMY1_HUMAN	51	76	no	no	3;4	7.4215e-45	167.45	261760000
GFGGVQVSPPNENVAIYNPFRPWWER	26	1	3015.48	sp|P04746|AMYP_HUMAN	51	76	yes	yes	3;4	1.381e-59	223.89	104090000
GFGSDKEAILDIITSR	16	1	1720.9	sp|P08133|ANXA6_HUMAN	35	50	yes	yes	3	0.0019491	50.827	1522300
GFGSLNDEGEGEFWLGNDYLHLLTQR	26	0	2966.38	sp|P02671|FIBA_HUMAN	695	720	yes	yes	3;4	1.4648e-30	139.04	54072000
GFGTDEQAIVDVVANR	16	0	1689.83	sp|P20073|ANXA7_HUMAN	200	215	yes	yes	2;3	0.00024928	65.467	3619100
GFHQEVFLGK	10	0	1160.6	sp|Q9BRK5|CAB45_HUMAN	76	85	yes	yes	3	0.0066129	54.066	1917000
GFIIAEIVESK	11	0	1204.67	sp|P49221|TGM4_HUMAN	563	573	yes	yes	2	0.00088504	81.923	13664000
GFLDRLLVR	9	1	1087.65	sp|O96013|PAK4_HUMAN	547	555	yes	yes	3	0.0069578	69.598	16626000
GFPEISFQPSSAVVVTWESVAPYQGPSRDPDQK	33	1	3604.75	sp|P14543|NID1_HUMAN	141	173	yes	yes	3;4	2.4674e-28	111.05	23544000
GFPIKEDFLEQSEQLFGAKPVSLTGK	26	2	2864.5	sp|P08697|A2AP_HUMAN	171	196	yes	yes	4	5.3865e-07	54.3	4234900
GFPSVLR	7	0	774.439	sp|P01871|IGHM_HUMAN	55	61	yes	yes	1;2	0.025609	140.72	138970000
GFQHLLHTLNLPGHGLETR	19	0	2139.13	sp|P29622|KAIN_HUMAN	120	138	yes	yes	3;4	9.9606e-09	97.083	16838000
GFQLDLR	7	0	847.455	sp|P35555|FBN1_HUMAN	479	485	yes	yes	2	0.035145	97.068	1340000
GFQQLLQELNQPR	13	0	1569.83	sp|P05154|IPSP_HUMAN	110	122	yes	yes	2;3	6.4838e-30	244	258720000
GFSGIFEDR	9	0	1026.48	sp|P09619|PGFRB_HUMAN	178	186	yes	yes	2	0.0076475	91.867	5658200
GFSLELSDHSETMVPVAGQGR	21	0	2216.05	sp|P98164|LRP2_HUMAN	2075	2095	yes	yes	2;3	4.4456e-14	114.03	32661000
GFSLSDVPQAEISGEHLR	18	0	1940.96	sp|P35052|GPC1_HUMAN	43	60	yes	yes	3	5.4181e-06	76.051	12781000
GFSWLSSDPGGLESDTLQWVEEPQR	25	0	2819.3	sp|Q86T13|CLC14_HUMAN	112	136	yes	yes	3	5.5498e-14	84.327	5451200
GFTCECPDDFR	11	0	1402.53	sp|P98164|LRP2_HUMAN	3488	3498	yes	yes	2	4.8425e-05	125.3	21400000
GFTIPEAFR	9	0	1036.53	sp|O00299|CLIC1_HUMAN	196	204	yes	yes	2	0.016799	74.92	1768400
GFTMIGEHSIYCTVNNDEGEWSGPPPECR	29	0	3338.41	sp|P08174|DAF_HUMAN	256	284	yes	yes	3;4	2.3031e-60	184.76	52910000
GFTWTTGDQDTAFTNWAQPASGGPCPAQR	29	0	3124.37	sp|Q9HCU0|CD248_HUMAN	102	130	yes	yes	3;4	5.1391e-12	74.287	47091000
GFYPSDIAVEWESNGQPENNYK	22	0	2543.12	sp|P01861|IGHG4_HUMAN;sp|P01857|IGHG1_HUMAN	254	275	no	no	3	1.0708e-18	116.73	135360000
GGADTYSVPSVLSPR	15	0	1504.75	sp|P14543|NID1_HUMAN	321	335	yes	yes	2	0.0034419	49.595	2388900
GGCITLISSEGYVSSK	16	0	1656.8	sp|P01833|PIGR_HUMAN	62	77	yes	yes	2;3	1.6631e-13	134.14	219670000
GGETVMVNAAAGAVGSVVGQIAK	23	0	2085.09	sp|Q14914|PTGR1_HUMAN	141	163	yes	yes	3	4.2278e-10	76.015	6033400
GGFVLLDGETFEVK	14	0	1509.77	sp|Q13228|SBP1_HUMAN	161	174	yes	yes	2	0.054353	34.432	2097600
GGGALLGDR	9	0	814.43	sp|Q9NZP8|C1RL_HUMAN;sp|P00736|C1R_HUMAN	268	276	no	no	1;2	0.0049937	94.262	20526000
GGGDLPNSQEALQK	14	0	1412.69	sp|O95865|DDAH2_HUMAN	238	251	yes	yes	2	0.0020524	61.167	14318000
GGGIFSNLR	9	0	919.488	sp|Q8N6Q3|CD177_HUMAN	167	175	yes	yes	2	0.0060495	96.948	5887800
GGGTLCAQLPALWK	14	0	1470.77	sp|O00115|DNS2A_HUMAN	322	335	yes	yes	2	0.021772	44.511	1915500
GGHCVALCTR	10	0	1129.51	sp|P13727|PRG2_HUMAN	194	203	yes	yes	2;3	0.00044349	92.239	10348000
GGHSSSLFGNIK	12	0	1202.6	sp|P33908|MA1A1_HUMAN	226	237	yes	yes	3	0.00027623	68.355	4357100
GGLPLEEVTVAEVLAAR	17	0	1722.95	sp|P15289|ARSA_HUMAN	98	114	yes	yes	2;3	2.2164e-19	133.87	22698000
GGPEKHEVTGWVLVSPLSKEDAGEYECHASNSQGQASASAK	41	2	4297	sp|Q16270|IBP7_HUMAN	222	262	yes	yes	5	1.0352e-30	100.26	22937000
GGPTPQEAIQR	11	0	1152.59	sp|Q9H444|CHM4B_HUMAN	18	28	yes	yes	2	0.0081363	61.344	5381200
GGSFQLNELQGLK	13	0	1389.73	sp|P02788|TRFL_HUMAN	120	132	yes	yes	2	2.8375e-06	101.89	20471000
GGSVLVTCSTSCDQPK	16	0	1694.76	sp|P05362|ICAM1_HUMAN	41	56	yes	yes	2	7.2701e-05	76.341	5294400
GGTLGTPQTGSENDALYEYLR	21	0	2241.05	sp|P05452|TETN_HUMAN;CON__Q2KIS7	102	122	yes	no	2;3	6.4545e-10	87.654	19014000
GGVLFAITDAFQK	13	0	1365.73	sp|P39059|COFA1_HUMAN	104	116	yes	yes	2;3	0.00035765	77.185	10386000
GGVVLKEDALPGQK	14	1	1409.79	sp|P35613|BASI_HUMAN	174	187	yes	yes	2;3	0.00048668	64.224	6594800
GGYILPWQEPALNTHLSR	18	0	2051.06	sp|O43451|MGA_HUMAN	1713	1730	yes	yes	2;3	1.3434e-10	101.05	72764000
GGYTLVSGYPK	11	0	1140.58	sp|P02790|HEMO_HUMAN	333	343	yes	yes	1;2	0.00010221	130.75	53315000
GHAHDGQALSTDLGVYTCEASNR	23	0	2458.09	sp|Q8WZ75|ROBO4_HUMAN	97	119	yes	yes	2;3	6.0549e-20	123.65	100900000
GHDSTEEPPLFSSHKPR	17	1	1919.91	sp|P19801|AOC1_HUMAN	272	288	yes	yes	3	0.00010199	61.962	3401200
GHDWGAPPFR	10	0	1138.53	sp|Q9UGT4|SUSD2_HUMAN	389	398	yes	yes	3	0.0004156	88.177	2528500
GHGAGGASILTFWDAR	16	0	1614.79	sp|P19961|AMY2B_HUMAN;CON__Q3MHH8;sp|P04746|AMYP_HUMAN;sp|P04745|AMY1_HUMAN	319	334	no	no	2;3	1.2701e-19	187.08	190160000
GHQLQLDYFGACK	13	0	1535.72	sp|Q14515|SPRL1_HUMAN	498	510	yes	yes	2;3	5.6917e-07	104.59	10644000
GHVWTDR	7	0	869.414	sp|Q9BRK3|MXRA8_HUMAN	190	196	yes	yes	2	0.048957	84.244	4775100
GHYTEGAELVDSVLDVVR	18	0	1957.97	sp|P68371|TBB4B_HUMAN;sp|P07437|TBB5_HUMAN;sp|Q9BVA1|TBB2B_HUMAN;sp|Q13885|TBB2A_HUMAN;sp|Q13509|TBB3_HUMAN	104	121	yes	no	3	0.049126	20.949	1089500
GIAAQPLYAGYCNHENM	17	0	1907.83	sp|P07686|HEXB_HUMAN	540	556	yes	yes	2;3	4.0799e-05	75.911	23738000
GIAVHPMAK	9	0	922.506	sp|P01133|EGF_HUMAN	602	610	yes	yes	1;2;3	0.0099652	138.07	343340000
GIFPVLCKDPVQEAWAEDVDLR	22	1	2556.27	sp|P14618|KPYM_HUMAN	468	489	yes	yes	3	0.039972	24.207	2076600
GIGMWNANCLDYSGDAVAK	19	0	2040.9	sp|Q01459|DIAC_HUMAN	350	368	yes	yes	2;3	9.5819e-06	70.837	30131000
GILAADESVGTMGNR	15	0	1489.72	sp|P05062|ALDOB_HUMAN	29	43	yes	yes	2	9.1868e-16	162.93	16666000
GILGYTEHQVVSSDFNSDTHSSTFDAGAGIALNDHFVK	38	0	4035.89	sp|P04406|G3P_HUMAN	272	309	yes	yes	4	0.015267	26.503	3774100
GILLFGPPGTGK	12	0	1155.67	sp|Q9UN37|VPS4A_HUMAN;sp|Q6PIW4|FIGL1_HUMAN;sp|O75351|VPS4B_HUMAN	169	180	no	no	2	0.00034923	79.492	1782500
GILSCEASAVPMAEFQWFK	19	0	2170.02	sp|Q14982|OPCM_HUMAN	240	258	yes	yes	2;3	0.00045861	47.113	4019200
GILSCEASAVPMAEFQWFKEETR	23	1	2685.26	sp|Q14982|OPCM_HUMAN	240	262	yes	yes	3	1.9934e-15	109.85	19312000
GILTVDELLAIR	12	0	1311.78	sp|P13473|LAMP2_HUMAN	133	144	yes	yes	1;2;3	1.1104e-09	152.7	20631000
GIMGEDTYPYQGK	13	0	1457.65	sp|P09668|CATH_HUMAN	198	210	yes	yes	2	3.8545e-05	86.772	28480000
GISQEQMQEFR	11	0	1351.62	sp|O43707|ACTN4_HUMAN	761	771	yes	yes	2	0.0208	49.448	1819500
GIYHHTGLR	9	0	1052.55	sp|P53634|CATC_HUMAN	386	394	yes	yes	3	0.016725	49.715	925850
GKCEEAGECPYQVSLPPLTIQLPK	24	1	2713.35	sp|Q14314|FGL2_HUMAN	47	70	yes	yes	3	0.0369	24.514	8044600
GKDSYETSQLDDQSAETHSHK	21	1	2362.03	sp|P10451|OSTP_HUMAN	221	241	yes	yes	2;3;4;5	1.1067e-90	295.69	862650000
GKIEEDSEVLMMIK	14	1	1620.81	sp|O60888|CUTA_HUMAN	111	124	yes	yes	2;3	4.7075e-05	79.614	11154000
GKIVDLLK	8	1	884.569	sp|P05154|IPSP_HUMAN	182	189	yes	yes	2	0.062757	73.233	4509400
GKPLPEPVLWTK	12	1	1363.79	sp|Q8N3J6|CADM2_HUMAN	252	263	yes	yes	3	0.014457	43.761	878860
GKSESQMDITDINTPKPK	18	2	1987.99	sp|P08473|NEP_HUMAN	2	19	yes	yes	3;4	0.00010313	53.519	6233700
GKSEVEEWSDMYTVTSQLMLK	21	1	2460.16	sp|Q9BY67|CADM1_HUMAN	188	208	yes	yes	2;3;4	1.316e-18	125.79	19005000
GKWERPFEVK	10	2	1274.68	sp|P01009|A1AT_HUMAN	216	225	yes	yes	2;3;4	0.0011809	77.867	86917000
GLAAALENKR	10	1	1041.59	sp|P19440|GGT1_HUMAN	173	182	yes	yes	2;3	0.00021228	98.048	12143000
GLAEAAGPR	9	0	840.445	sp|Q8TBP5|F174A_HUMAN	69	77	yes	yes	1;2	6.7077e-05	182.95	12905000
GLALDPR	7	0	740.418	sp|P98164|LRP2_HUMAN	1556	1562	yes	yes	2	0.039857	86.866	13060000
GLALHPQYGYLYWADWGHR	19	0	2302.11	sp|P98164|LRP2_HUMAN	3325	3343	yes	yes	3;4	2.4928e-06	69.935	9793900
GLAPASAPQNLHAIR	15	0	1514.83	sp|Q06418|TYRO3_HUMAN	319	333	yes	yes	3	7.8966e-05	69.456	5204900
GLASANVDFAFSLYK	15	0	1601.81	sp|P08185|CBG_HUMAN	38	52	yes	yes	2	0.0017166	58.885	1484700
GLASDLGFLQGPGAVR	16	0	1556.83	sp|Q5IJ48|CRUM2_HUMAN	988	1003	yes	yes	2	0.00059827	61.409	1697300
GLAVDRSDGYVYWVDDSLDIIAR	23	1	2597.28	sp|P98164|LRP2_HUMAN	2238	2260	yes	yes	3	0.026832	26.849	4844800
GLDFEAK	7	0	778.386	sp|P12830|CADH1_HUMAN;sp|P22223|CADH3_HUMAN	441	447	yes	no	2	0.047755	85.359	20271000
GLDGYQGPDGPR	12	0	1230.56	sp|P08572|CO4A2_HUMAN	323	334	yes	yes	2	0.0012166	67.252	4476500
GLDTSLGAVQSDTGR	15	0	1475.72	sp|Q13477|MADCA_HUMAN	62	76	yes	yes	2;3	1.3767e-15	160.78	49145000
GLELEPGAGLFVAQAGGADPDKFQGVIAELK	31	1	3096.61	sp|P39060|COIA1_HUMAN	609	639	yes	yes	3;4	2.1186e-24	111.18	65638000
GLELPSEIQR	10	0	1140.61	sp|P58499|FAM3B_HUMAN	195	204	yes	yes	2	0.00052684	107.79	8938600
GLEPDTDWEER	11	0	1345.58	sp|P41181|AQP2_HUMAN	239	249	yes	yes	2	0.034272	48.568	19313000
GLEQLLVGGSHLK	13	0	1349.77	sp|P12109|CO6A1_HUMAN	136	148	yes	yes	2;3	1.0212e-06	111.88	49969000
GLEQLLVGGSHLKENK	16	1	1720.95	sp|P12109|CO6A1_HUMAN	136	151	yes	yes	2;3;4	6.1746e-08	98.58	20457000
GLETFSQLVWK	11	0	1306.69	sp|P06865|HEXA_HUMAN	138	148	yes	yes	2	0.0076587	61.833	7067600
GLETSLAECTFTK	13	0	1455.69	sp|P05156|CFAI_HUMAN;CON__Q32PI4	188	200	yes	no	2	2.2916e-10	160.38	37340000
GLEVTAYSPLGSSDR	15	0	1550.76	sp|P14550|AK1A1_HUMAN	204	218	yes	yes	2	0.027568	39.629	3439800
GLEVTITAR	9	0	958.545	sp|P01024|CO3_HUMAN	250	258	yes	yes	2	0.0642	51.445	1249500
GLFTISPETGEIQVK	15	0	1617.86	sp|Q08174|PCDH1_HUMAN	553	567	yes	yes	2	0.022221	41.838	3713600
GLGDVDQLVK	10	0	1042.57	sp|P06858|LIPL_HUMAN	256	265	yes	yes	2	0.023275	56.548	2083000
GLGSLDR	7	0	716.382	sp|Q86UN3|R4RL2_HUMAN	201	207	yes	yes	2	0.035141	91.906	6827100
GLGTDEDSLIEIICSR	16	0	1776.86	sp|P07355|ANXA2_HUMAN;sp|A6NMY6|AXA2L_HUMAN	120	135	yes	no	3	0.041249	24.481	1631500
GLGTDEESILTLLTSR	16	0	1703.89	sp|P08758|ANXA5_HUMAN	30	45	yes	yes	2;3	2.3924e-05	73.834	4581300
GLHEDLQGVPER	12	0	1348.67	sp|Q9UEU0|VTI1B_HUMAN	20	31	yes	yes	2;3	0.00095515	70.942	24822000
GLIMYSWDCPMEQCKR	16	1	2072.89	sp|P19256|LFA3_HUMAN	153	168	yes	yes	3	7.8663e-05	64.52	3160400
GLLCDPNRLPPYLR	14	1	1682.89	sp|P08582|TRFM_HUMAN	354	367	yes	yes	3	4.1129e-06	86.772	8187000
GLLKDFLK	8	1	932.569	sp|P0DJD8|PEPA3_HUMAN;sp|P0DJD9|PEPA5_HUMAN;sp|P0DJD7|PEPA4_HUMAN	36	43	yes	no	2;3	0.0077555	99.136	34121000
GLLLDTSR	8	0	873.492	sp|P06865|HEXA_HUMAN	171	178	yes	yes	2	0.00055669	162.5	13470000
GLLSGWAR	8	0	858.471	sp|P22891|PROZ_HUMAN	298	305	yes	yes	2	0.0057886	130.77	13686000
GLMAALCPHK	10	0	1096.55	sp|P08571|CD14_HUMAN	211	220	yes	yes	3	0.018813	44.318	1490300
GLNLTEDTYKPR	12	1	1405.72	sp|Q08380|LG3BP_HUMAN	396	407	yes	yes	3	0.00043524	66.267	1359900
GLNVAEVQK	9	0	956.529	sp|O75093|SLIT1_HUMAN	250	258	yes	yes	2	0.0048505	85.716	4324100
GLPAPIEK	8	0	823.48	sp|P01859|IGHG2_HUMAN	206	213	yes	yes	1;2	0.036942	124.59	386550000
GLPPVDFVPPIGVESR	16	0	1677.91	sp|P33908|MA1A1_HUMAN	170	185	yes	yes	2;3	7.5004e-06	80.387	17669000
GLQDYLTIHK	10	0	1186.63	sp|Q9UKU6|TRHDE_HUMAN	549	558	yes	yes	3	0.039406	33.875	1611200
GLQYAAQEGLLALQSELLR	19	0	2072.13	sp|P18428|LBP_HUMAN	38	56	yes	yes	3	0.0025231	34.649	486450
GLTSVINQK	9	0	958.545	sp|P07195|LDHB_HUMAN	300	308	yes	yes	1;2	0.003542	113.91	11362000
GLVLGAGWAEGYLR	14	0	1460.78	sp|Q9BYE9|CDHR2_HUMAN	746	759	yes	yes	2	0.00042954	71.879	3690000
GLVLGPIHK	9	0	932.581	sp|P08195|4F2_HUMAN	258	266	yes	yes	3	0.050105	34.387	1664900
GLVLQPLLPQTQDSWDPAPPPSDPGV	26	0	2723.38	sp|Q8IYS5|OSCAR_HUMAN	257	282	yes	yes	3	0.046957	18.402	10301000
GLYDVVSVLR	10	0	1119.63	sp|O75144|ICOSL_HUMAN	195	204	yes	yes	1;2;3	1.5348e-06	176.38	59893000
GLYVAAQGACR	11	0	1164.57	sp|O00468|AGRIN_HUMAN	741	751	yes	yes	2	0.00014548	109.29	2537700
GMLKDNAMLEYLK	13	1	1524.77	sp|P15311|EZRI_HUMAN	181	193	yes	yes	3	0.039187	30.567	855210
GMSISRPNAVVGR	13	1	1342.71	sp|P15291|B4GT1_HUMAN	325	337	yes	yes	3	7.3142e-07	105.36	5155900
GMTSSEPISIMEK	13	0	1408.66	sp|Q99715|COCA1_HUMAN	409	421	yes	yes	2	0.012684	48.527	4046300
GMVLLCDPPYHFPDDLSYR	19	0	2294.05	sp|Q12860|CNTN1_HUMAN	153	171	yes	yes	3	2.4185e-06	70.334	11391000
GNDISSGTVLSDYVGSGPPK	20	0	1948.94	sp|P30086|PEBP1_HUMAN	94	113	yes	yes	2;3	5.5473e-10	92.932	32788000
GNFVSPVK	8	0	846.46	sp|P09668|CATH_HUMAN	126	133	yes	yes	2	0.030284	69.628	8066000
GNILIPGINEAVAAVTEEEHK	21	0	2203.15	sp|Q96KP4|CNDP2_HUMAN	255	275	yes	yes	3	7.7821e-10	85.177	7924300
GNLGMNCQQALQTLIQETDPGADYR	25	0	2792.29	sp|Q92896|GSLG1_HUMAN	474	498	yes	yes	3	4.921e-07	58.5	3871100
GNLVFLTGSAQNIEFR	16	0	1764.92	sp|O60494|CUBN_HUMAN	49	64	yes	yes	2	0.038077	38.777	1874800
GNLVSIHNFNINYR	14	0	1659.85	sp|P13727|PRG2_HUMAN	131	144	yes	yes	2	9.401e-05	80.905	2614700
GNPTVEVDLFTSK	13	0	1405.71	sp|P06733|ENOA_HUMAN	16	28	yes	yes	2	0.0089184	51.004	9528000
GNSHICISR	9	0	1042.5	sp|Q7Z7M0|MEGF8_HUMAN	2308	2316	yes	yes	3	0.046779	35.908	1482600
GNVLGNTHVVESQSGSWGEWSEPLWCR	27	0	3070.4	sp|Q7Z5L0|VMO1_HUMAN	89	115	yes	yes	3;4	7.3784e-24	118.9	146320000
GPEEEHLGILGPVIWAEVGDTIR	23	0	2486.28	sp|P00450|CERU_HUMAN	440	462	yes	yes	3	6.4096e-10	72.316	2457800
GPGEDFR	7	0	776.345	sp|P41222|PTGDS_HUMAN	138	144	yes	yes	2	0.018775	128.86	10612000
GPPGPPGGLR	10	0	903.493	sp|Q12860|CNTN1_HUMAN	602	611	yes	yes	2	0.00020177	122.52	5060100
GPWCYVSGEAGVPEKRPCEDLR	22	2	2561.18	sp|Q96FE7|P3IP1_HUMAN	79	100	yes	yes	4	4.4949e-09	81.016	11440000
GQAAVQQLQAEGLSPR	16	0	1651.86	sp|P16152|CBR1_HUMAN;sp|O75828|CBR3_HUMAN	43	58	yes	no	2	0.00080719	58.98	2282500
GQCPPPPGLPCPCTGVSDCSGGTDKK	26	1	2728.17	sp|Q9NPF0|CD320_HUMAN	98	123	yes	yes	3	6.0282e-07	52.465	6823700
GQDHCGIESEVVAGIPR	17	0	1822.86	sp|P07858|CATB_HUMAN	315	331	yes	yes	2;3;4	2.0665e-15	126.07	40450000
GQESSTDIKAPEGFAVR	17	1	1790.88	sp|Q9NZP8|C1RL_HUMAN	64	80	yes	yes	2;3	4.6283e-07	87.429	23175000
GQFETYLR	8	0	1012.5	sp|Q13510|ASAH1_HUMAN	379	386	yes	yes	1;2	0.0054269	132.57	20940000
GQGTVLLHNSVPVADGQPHEVSVHINAHR	29	0	3067.57	sp|Q6UVK1|CSPG4_HUMAN	267	295	yes	yes	4	0.00016067	42.468	5840800
GQGVLIGNWTGDYEGGTAPYK	21	0	2182.03	sp|P49221|TGM4_HUMAN	225	245	yes	yes	2	3.4307e-09	84.166	5488300
GQLPISVTCIADEIGAR	17	0	1798.92	sp|Q86T13|CLC14_HUMAN	218	234	yes	yes	2;3	7.3661e-07	93.226	20750000
GQPSVLQVVNLPIVERPVCK	20	1	2231.25	sp|P00734|THRB_HUMAN	518	537	yes	yes	3	0.00069676	45.707	4446100
GQSEVSAAQLQER	13	0	1401.68	sp|Q14393|GAS6_HUMAN	638	650	yes	yes	2	2.9743e-05	89.992	6465600
GQSGSCVDVNECLTPGVCAHGK	22	0	2331	sp|Q14767|LTBP2_HUMAN	1003	1024	yes	yes	3	0.062307	12.671	5239400
GQSISVTSIRPCAAETQ	17	1	1803.88	sp|P10643|CO7_HUMAN	827	843	yes	yes	2	0.00073963	58.712	3376600
GQSMFVENK	9	0	1038.48	sp|Q9NQ84|GPC5C_HUMAN	333	341	yes	yes	1;2	0.0034874	101.65	35659000
GQTLLAVAK	9	0	899.544	sp|P02750|A2GL_HUMAN	337	345	yes	yes	1;2	0.023621	95.358	4688000
GQVFDQNGNPLPNVIVEVQDR	21	0	2337.17	sp|P14384|CBPM_HUMAN	317	337	yes	yes	3	1.5513e-06	63.225	4282800
GQVFDQNGNPLPNVIVEVQDRK	22	1	2465.27	sp|P14384|CBPM_HUMAN	317	338	yes	yes	3	0.00033806	45.363	5421600
GQVPENEANVVITTLK	16	0	1710.92	sp|P12830|CADH1_HUMAN	382	397	yes	yes	2;3	3.9337e-12	119.47	73993000
GQWGTVCDNLWDLTDASVVCR	21	0	2451.09	sp|Q08380|LG3BP_HUMAN	43	63	yes	yes	2;3	2.245e-34	181.85	311750000
GQYCYELDEK	10	0	1303.54	sp|P04004|VTNC_HUMAN	177	186	yes	yes	2	0.00053345	107.55	63101000
GQYDTSCESIVETK	14	0	1615.7	sp|Q496F6|CLM2_HUMAN	52	65	yes	yes	2	0.00039165	72.898	5566400
GRDWNVDLIPK	11	1	1311.69	sp|P50395|GDIB_HUMAN;sp|P31150|GDIA_HUMAN	69	79	yes	no	3	0.065785	28.283	1639700
GRVPAGQSYFVDFGSTECSCPPGGGK	26	1	2716.2	sp|P98095|FBLN2_HUMAN	81	106	yes	yes	3	2.162e-39	157.55	69468000
GSEAINAPGDNPAK	14	0	1339.64	sp|Q9NZP8|C1RL_HUMAN	177	190	yes	yes	1;2	1.3024e-18	144.51	67796000
GSFACQCPPGYQK	13	0	1498.63	sp|Q12805|FBLN3_HUMAN	195	207	yes	yes	2	1.5814e-07	120.55	32693000
GSFSSTAAQDAQGQR	15	0	1509.68	sp|Q86V85|GP180_HUMAN	27	41	yes	yes	2	1.1576e-08	100.11	12031000
GSGTAEVELK	10	0	989.503	sp|P14618|KPYM_HUMAN	126	135	yes	yes	2	0.0056869	72.2	2085800
GSIHDFPGFDPNQDAEALYTAMK	23	0	2523.14	sp|P08133|ANXA6_HUMAN	12	34	yes	yes	3	0.045096	18.545	2694600
GSIQVDGEELVSGR	14	0	1444.72	sp|P98160|PGBM_HUMAN	4305	4318	yes	yes	2;3	1.0899e-12	139.86	134420000
GSIVWQEVFDDK	12	0	1421.68	sp|P07686|HEXB_HUMAN	401	412	yes	yes	2	3.3956e-05	95.094	7049300
GSIVWQEVFDDKAK	14	1	1620.81	sp|P07686|HEXB_HUMAN	401	414	yes	yes	3	0.0015487	51.643	3672100
GSLDDTEADVLGLVASGTPDVAR	23	0	2257.11	sp|Q6P531|GGT6_HUMAN	406	428	yes	yes	2	0.0008532	46.065	2125500
GSLLLGGLDAEASR	14	0	1357.72	sp|Q6UVK1|CSPG4_HUMAN	320	333	yes	yes	2;3	7.2447e-05	77.42	35568000
GSLVQASEANLQAAQDFVR	19	0	2003.01	sp|P19827|ITIH1_HUMAN	342	360	yes	yes	2;3	2.0623e-08	94.281	13749000
GSMPAYSGNNMDKSDSELNSEVAAR	25	1	2629.14	sp|Q53TN4|CYBR1_HUMAN	247	271	yes	yes	3	5.2622e-23	120.63	10423000
GSQTQSHPDLGTEGCWDQLSAPR	23	0	2526.12	sp|Q96PD5|PGRP2_HUMAN	234	256	yes	yes	2;3	1.0457e-27	144.27	57586000
GSTDDKGPVAGWINALEAYQK	21	1	2219.09	sp|Q96KP4|CNDP2_HUMAN	129	149	yes	yes	3	9.9248e-06	51.31	1887200
GSTGVAAAAGLHR	13	0	1166.62	sp|P54802|ANAG_HUMAN	79	91	yes	yes	1;2;3	0.0012816	93.649	31345000
GSVACECRPGFELAK	15	1	1679.78	sp|Q9NQ36|SCUB2_HUMAN	194	208	yes	yes	3	0.020281	31.905	8138700
GSVYIGGAPDVATLTGGR	18	0	1689.87	sp|P98160|PGBM_HUMAN	4330	4347	yes	yes	2;3	1.4659e-15	117.2	105850000
GSYNPVTHIYTAQDVK	16	0	1791.88	sp|P06865|HEXA_HUMAN	225	240	yes	yes	2;3	0.00011307	72.433	12368000
GSYSLSHVYTPNDVR	15	0	1693.81	sp|P07686|HEXB_HUMAN	258	272	yes	yes	3	3.2204e-05	77.726	9823500
GTAELMQQK	9	0	1004.5	sp|Q93088|BHMT1_HUMAN	378	386	yes	yes	1;2	0.0014225	146.03	8202300
GTCEQGPSIVTPPK	14	0	1469.72	sp|Q16270|IBP7_HUMAN	154	167	yes	yes	2;3	2.0312e-11	126.56	59352000
GTDECAIESIAVAATPIPK	19	0	1941.97	sp|P53634|CATC_HUMAN	444	462	yes	yes	2	1.4503e-07	90.453	3411000
GTDNEVAALQPPVVQLHDSNPYPR	24	0	2616.29	sp|P39060|COIA1_HUMAN	1497	1520	yes	yes	3	0.013762	28.782	4680300
GTEAAAVPEVELSDQPENTFLHPIIQIDR	29	0	3188.6	sp|P05543|THBG_HUMAN	361	389	yes	yes	3;4	1.5172e-36	134.66	46924000
GTEAAGAMFLEAIPMSIPPEVK	22	0	2258.13	sp|P01009|A1AT_HUMAN	368	389	yes	yes	2;3	4.3685e-19	126.4	30167000
GTFATLSELHCDKLHVDPENFR	22	1	2585.23	sp|P68871|HBB_HUMAN	84	105	yes	yes	3;4;5	1.4473e-13	105.06	27055000
GTGGVDTAAVGGVFDVSNADR	21	0	1963.92	sp|P12277|KCRB_HUMAN	321	341	yes	yes	2;3	0.00026748	49.076	5270300
GTGLTAVAVQEGNSDVVEVR	20	0	2000.02	sp|Q9UGT4|SUSD2_HUMAN	500	519	yes	yes	2;3	1.1554e-30	158.92	27682000
GTITDAPGFDPLRDAEVLR	19	1	2042.04	sp|P50995|ANX11_HUMAN	192	210	yes	yes	3	0.019739	29.729	6580300
GTITDAPGFDPLRDAEVLRK	20	2	2170.14	sp|P50995|ANX11_HUMAN	192	211	yes	yes	4	0.0021261	33.153	2330100
GTIVLASPGWTTHSISDGKDLEK	23	1	2411.23	sp|Q14914|PTGR1_HUMAN	82	104	yes	yes	3;4	7.7353e-10	69.704	9365200
GTLLAFAEAR	10	0	1047.57	sp|Q99519|NEUR1_HUMAN	88	97	yes	yes	2	0.054914	48.284	3776800
GTLQCEASAVPSAEFQWYK	19	0	2171	sp|Q9P121|NTRI_HUMAN	239	257	yes	yes	2;3	0.0057806	40.432	2123700
GTLQCEASAVPSAEFQWYKDDKR	23	2	2685.25	sp|Q9P121|NTRI_HUMAN	239	261	yes	yes	4	0.04191	19.714	5677600
GTLSVMEDSAQEIATCNSR	19	0	2067.92	sp|P50895|BCAM_HUMAN	157	175	yes	yes	3	3.5904e-05	52.185	3605100
GTQEQDFYVTSETVVR	16	0	1857.87	sp|P05154|IPSP_HUMAN	217	232	yes	yes	2;3	1.4787e-19	184.99	400750000
GTTGHHSPLFR	11	0	1208.61	sp|P36222|CH3L1_HUMAN	214	224	yes	yes	3	0.0095139	46.73	734310
GTTHCYDGLLR	11	0	1291.6	sp|Q8N6Q3|CD177_HUMAN	154	164	yes	yes	3	8.0329e-05	96.229	6292300
GTVQALHATGAR	12	0	1180.63	sp|Q7Z4W1|DCXR_HUMAN	22	33	yes	yes	3	0.0014667	58.476	1183500
GTWTQPFDLASTR	13	0	1478.72	sp|P08185|CBG_HUMAN	205	217	yes	yes	2	2.0149e-07	116.51	22095000
GTYSTTVTGR	10	0	1041.51	sp|P08519|APOA_HUMAN	38	47	yes	no	2	4.0911e-05	110.47	21490000
GTYTDCAIK	9	0	1027.46	sp|P12109|CO6A1_HUMAN	126	134	yes	yes	1;2	0.012877	133.98	59660000
GTYTDCAIKK	10	1	1155.56	sp|P12109|CO6A1_HUMAN	126	135	yes	yes	3	0.040147	33.088	24228000
GVCEETSGAYEK	12	0	1328.56	sp|P02760|AMBP_HUMAN	89	100	yes	yes	1;2	1.5611e-10	215.06	714690000
GVCEETSGAYEKTDTDGK	18	1	1945.82	sp|P02760|AMBP_HUMAN	89	106	yes	yes	2;3	1.828e-37	229.69	494300000
GVCEETSGAYEKTDTDGKFLYHK	23	2	2634.19	sp|P02760|AMBP_HUMAN	89	111	yes	yes	3;4;5	2.1425e-16	115.42	57068000
GVDEVTIVNILTNR	14	0	1541.84	sp|P07355|ANXA2_HUMAN	50	63	yes	yes	2	0.041604	38.376	2252600
GVDIYTR	7	0	822.424	sp|Q03154|ACY1_HUMAN	387	393	yes	yes	2	0.035141	91.906	4801200
GVDLQENNPASR	12	0	1298.62	sp|P51148|RAB5C_HUMAN	199	210	yes	yes	2	0.00032682	75.088	3808800
GVEDDVFIKYPNDGDIVWGK	20	1	2265.1	sp|O43451|MGA_HUMAN	1334	1353	yes	yes	2;3	1.0961e-09	89.913	43974000
GVFHQTVSR	9	0	1029.54	sp|P12109|CO6A1_HUMAN	1015	1023	yes	yes	1;2;3	0.00078758	125.16	68615000
GVFSGLR	7	0	734.408	sp|P21810|PGS1_HUMAN	177	183	yes	yes	2	0.03265	99.384	3481400
GVFSIDKFTGK	11	1	1197.64	sp|P55291|CAD15_HUMAN	93	103	yes	yes	3	0.031987	38.27	940120
GVGGSQPPDIDKTELVEPTEYLVVHLK	27	1	2919.52	sp|P15144|AMPN_HUMAN	141	167	yes	yes	3;4;5	2.2973e-08	65.428	116870000
GVGTDEACLIEILASR	16	0	1702.86	sp|P50995|ANX11_HUMAN	287	302	yes	yes	2;3	8.5969e-11	114.64	10520000
GVGYETILK	9	0	978.539	sp|Q9NQ84|GPC5C_HUMAN	321	329	yes	yes	1;2	0.018016	121.85	23570000
GVIDLDVFLK	10	0	1117.64	sp|Q99816|TS101_HUMAN	352	361	yes	yes	2	0.021698	57.532	753090
GVISNSGGPVR	11	0	1041.56	sp|O43405|COCH_HUMAN	81	91	yes	yes	2	0.0002147	101.38	13412000
GVKGDECQLCEVENR	15	1	1791.79	sp|O75882|ATRN_HUMAN	1131	1145	yes	yes	2;3	1.4731e-12	133.86	62426000
GVLSYLEPR	9	0	1032.56	sp|Q6UVK1|CSPG4_HUMAN	311	319	yes	yes	2	0.0046627	104.01	8745300
GVPVLHLIPSPFPEVWHTMDDNEENLDESTIDNLNK	36	0	4113.96	sp|Q16769|QPCT_HUMAN	314	349	yes	yes	3;4;5	2.4609e-28	103.18	105230000
GVQAQPLNVGFCEQEFEQT	19	0	2179.98	sp|P06865|HEXA_HUMAN	511	529	yes	yes	3	0.044776	21.359	1983100
GVQILMQAAGLGR	13	0	1312.73	sp|P55017|S12A3_HUMAN	720	732	yes	yes	2	0.063327	39.006	810940
GVSLFDIINPEIITR	15	0	1685.94	sp|P11597|CETP_HUMAN	454	468	yes	yes	2;3	9.2716e-06	83.823	3782400
GVTSVSQIFHSPDLAIR	17	0	1825.97	sp|P05155|IC1_HUMAN	217	233	yes	yes	2;3;4	7.0646e-37	221.31	305080000
GVVDSDDLPLNVSR	14	0	1484.75	sp|P14625|ENPL_HUMAN	435	448	yes	yes	2	2.9102e-05	82.651	3266900
GVVDSEDLPLNISR	14	0	1512.78	sp|P08238|HS90B_HUMAN	379	392	no	no	2	2.4055e-06	97.203	7521500
GVYSSDVFDIFPGTYQTLEMFPR	23	0	2668.25	sp|P00450|CERU_HUMAN	1009	1031	yes	yes	3	3.5165e-10	77.221	3297100
GWDSVDR	7	0	833.367	sp|P22732|GTR5_HUMAN	239	245	yes	yes	2	0.057246	80.462	4142700
GWDSVDREVAEIR	13	1	1530.74	sp|P22732|GTR5_HUMAN	239	251	yes	yes	2;3	1.6011e-05	83.204	17502000
GWVDLFVPK	9	0	1059.58	sp|P05543|THBG_HUMAN;CON__Q9TT36	299	307	yes	no	2	0.034097	51.949	10874000
GYAWGLNELKPISK	14	1	1574.85	sp|P33908|MA1A1_HUMAN	212	225	yes	yes	2;3	5.7764e-09	107.11	22336000
GYCAPGMECVK	11	0	1270.51	sp|Q16270|IBP7_HUMAN	79	89	yes	yes	1;2	0.001435	99.688	130230000
GYDGWQAVDATPQER	15	0	1691.75	sp|P49221|TGM4_HUMAN	342	356	yes	yes	2	6.7712e-06	88.108	18852000
GYEEWLLNEIR	11	0	1420.7	sp|O43707|ACTN4_HUMAN;sp|P12814|ACTN1_HUMAN;sp|P35609|ACTN2_HUMAN	396	406	yes	no	2	0.012207	57.175	475790
GYEIIWTSSPSGCGGTLYGDR	21	0	2275.02	sp|O60494|CUBN_HUMAN	3499	3519	yes	yes	2;3	1.9475e-18	128.05	29374000
GYELAHQR	8	0	972.478	sp|P19440|GGT1_HUMAN;sp|A6NGU5|GGT3_HUMAN;sp|P36268|GGT2_HUMAN	140	147	yes	no	2;3	0.0020974	142.64	15279000
GYHLNEEGTR	10	0	1174.54	sp|P23142|FBLN1_HUMAN;CON__ENSEMBL:ENSBTAP00000016046	344	353	yes	no	2;3	0.00010938	121.8	24658000
GYLTGMAGK	9	0	896.443	sp|P15289|ARSA_HUMAN	115	123	yes	yes	1;2	0.016948	119.29	21339000
GYSFTTTAER	10	0	1131.52	sp|P60709|ACTB_HUMAN;sp|P63261|ACTG_HUMAN	197	206	no	no	1;2	2.554e-06	147.75	47077000
GYTQQLAFR	9	0	1082.55	sp|P01024|CO3_HUMAN;CON__Q2UVX4	1052	1060	yes	no	2	0.062685	51.193	2986900
GYVVWQEVFDNK	12	0	1482.71	sp|P06865|HEXA_HUMAN	369	380	yes	yes	2	3.7381e-08	140.24	9470500
GYVVWQEVFDNKVK	14	1	1709.88	sp|P06865|HEXA_HUMAN	369	382	yes	yes	3	0.00041266	64.104	2111900
GYWLGLR	7	0	863.465	sp|Q6UXB4|CLC4G_HUMAN	220	226	yes	yes	2	0.025609	110.54	6857500
GYWSDWSEEASGITYEDRPSK	21	1	2462.07	sp|P40189|IL6RB_HUMAN	308	328	yes	yes	3	8.4085e-06	53.625	3253000
HAELIVVK	8	0	907.549	sp|Q9NPG4|PCD12_HUMAN	193	200	yes	yes	2	0.036686	75.213	1482600
HAEPEQNWEAVDGSQTETEKK	21	1	2412.08	sp|P11717|MPRI_HUMAN	492	512	yes	yes	4	0.048967	16.107	2195500
HAPGLIAALAYETANFYQK	19	0	2077.06	sp|Q5VW32|BROX_HUMAN	204	222	yes	yes	3	1.1302e-16	128.06	7176300
HCETCISGFYGDPTNGGK	18	0	1998.82	sp|O75882|ATRN_HUMAN	1088	1105	yes	yes	2;3	3.6843e-09	88.427	10813000
HCNSGLLVR	9	0	1054.53	sp|P26842|CD27_HUMAN	86	94	yes	yes	2;3	0.0010231	114.86	89052000
HDPGGWTVIQR	11	0	1264.63	sp|Q9UKU9|ANGL2_HUMAN	311	321	yes	yes	2;3	0.00028262	83.045	26043000
HDPTFEPLFPSETTLNPSLAQEAAK	25	0	2739.34	sp|Q9UGT4|SUSD2_HUMAN	657	681	yes	yes	3	8.4018e-07	52.97	6811600
HEQVYIR	7	0	943.488	sp|P15309|PPAP_HUMAN	99	105	yes	yes	2;3	0.007015	123.69	18747000
HFIQDTCLYECSPNLGPWIQQVDQSWR	27	0	3376.54	sp|P15328|FOLR1_HUMAN	99	125	yes	yes	3;4	9.9467e-19	108.3	6675900
HGDRSPIDTFPTDPIK	16	1	1794.89	sp|P15309|PPAP_HUMAN	44	59	yes	yes	2;3;4	8.4353e-16	153.48	91336000
HGESGSMAVFHQTQGPSYSESK	22	0	2350.03	sp|P15151|PVR_HUMAN	69	90	yes	yes	2;3;4	4.9458e-37	184.32	98720000
HGFDEWFGSPNCHFGPYDNK	20	0	2409.99	sp|P34059|GALNS_HUMAN	154	173	yes	yes	3	0.028863	25.258	3668200
HGGLYHENMR	10	0	1212.55	sp|P08603|CFAH_HUMAN	332	341	yes	yes	3	0.014836	46.334	2753700
HGLLVPNNTTDQELQHIR	18	0	2084.08	sp|P56537|IF6_HUMAN	68	85	yes	yes	3;4	7.425e-07	82.349	5463500
HGNTDSEGIVEVK	13	0	1383.66	sp|P05156|CFAI_HUMAN	118	130	yes	yes	2;3	8.7283e-17	206.49	28517000
HGTCAAQVDALNSQK	15	0	1598.75	sp|O00584|RNT2_HUMAN	118	132	yes	yes	2;3	1.6329e-11	122.94	6440900
HGVDVDVSVFDVVANPGQTFR	21	0	2257.11	sp|Q12794|HYAL1_HUMAN	47	67	yes	yes	3	7.617e-19	127.32	7320000
HHCPNTPIILVGTK	14	0	1585.84	sp|P63000|RAC1_HUMAN	103	116	yes	yes	3	0.0016443	49.149	3448400
HHLGDDVVLFTTDGAHK	17	0	1860.91	sp|P16278|BGAL_HUMAN	209	225	yes	yes	2;3;4	2.0131e-10	103.6	34984000
HHLGLEEPK	9	0	1058.55	sp|P18065|IBP2_HUMAN	208	216	yes	yes	3	0.0030189	80.455	3949200
HIIVACEGSPYVPVHFDASVEDST	24	0	2628.22	sp|P07998|RNAS1_HUMAN	133	156	yes	yes	2;3;4	5.5439e-23	130.05	229720000
HINQLLR	7	0	892.524	sp|P51654|GPC3_HUMAN	468	474	yes	no	2	0.05054	82.913	10851000
HIPGAAFFDIDQCSDR	16	0	1847.83	sp|P25325|THTM_HUMAN	53	68	yes	yes	3	0.0017231	53.981	1932800
HIQETEWQSQEGK	13	0	1598.73	sp|Q14515|SPRL1_HUMAN	287	299	yes	yes	2	1.4853e-07	121.45	18977000
HIQPGAFDTLDR	12	0	1368.68	sp|Q6EMK4|VASN_HUMAN	138	149	yes	yes	2;3	2.9384e-10	151.13	167540000
HISVAMDK	8	0	899.453	sp|P15291|B4GT1_HUMAN	268	275	yes	yes	2	1.4803e-07	138.4	5395700
HITDKDDFANNR	12	1	1444.67	sp|Q9Y6W3|CAN7_HUMAN	592	603	yes	yes	3	1.4442e-05	93.345	3930700
HKVYACEVTHQGLSSPVTK	19	1	2140.07	sp|P01834|IGKC_HUMAN	81	99	yes	yes	2;3;4	4.3316e-23	150.23	85925000
HLACLPR	7	0	865.459	sp|P01033|TIMP1_HUMAN	186	192	yes	yes	2	0.065365	77.496	3023800
HLAQVGDSMDR	11	0	1227.57	sp|P55957|BID_HUMAN	89	99	yes	yes	2	0.00071796	83.045	5855800
HLCHCEEGYILER	13	0	1714.76	sp|P98164|LRP2_HUMAN	369	381	yes	yes	2;3;4	6.2411e-11	170.95	109590000
HLDSVLQQLQTEVYR	15	0	1827.95	sp|P24592|IBP6_HUMAN	166	180	yes	yes	3	5.1238e-16	157.33	3104900
HLEISFDNNFLIPSGDGQCQNSFVK	25	0	2865.34	sp|O60494|CUBN_HUMAN	2842	2866	yes	yes	3;4	1.0661e-18	114.92	27821000
HLHSLNLLSSEGGSDEHDINFLMK	24	0	2692.29	sp|P12821|ACE_HUMAN	1031	1054	yes	yes	4	0.053267	11.196	2490800
HLHYWFVESQK	11	0	1472.72	sp|P10619|PPGB_HUMAN	61	71	yes	yes	3	0.00010264	93.096	6940000
HLIPAANTGESK	12	0	1236.65	sp|P62258|1433E_HUMAN	107	118	yes	yes	2	5.8583e-05	90.614	3149400
HLNFLTSEQALADFAELIK	19	0	2159.13	sp|P42785|PCP_HUMAN	141	159	yes	yes	2;3	1.2776e-25	180.86	6961900
HLQALEELDLGDNR	14	0	1621.81	sp|Q86UN3|R4RL2_HUMAN	104	117	yes	yes	2;3	4.3955e-15	156.24	24768000
HLQLAIR	7	0	849.518	sp|Q99878|H2A1J_HUMAN;sp|Q96KK5|H2A1H_HUMAN;sp|Q71UI9|H2AV_HUMAN;sp|P0C0S5|H2AZ_HUMAN;sp|Q9BTM1|H2AJ_HUMAN;sp|Q16777|H2A2C_HUMAN;sp|Q93077|H2A1C_HUMAN;sp|Q7L7L0|H2A3_HUMAN;sp|Q6FI13|H2A2A_HUMAN;sp|P20671|H2A1D_HUMAN;sp|P0C0S8|H2A1_HUMAN;sp|P04908|H2A1B_HUMAN;sp|Q96QV6|H2A1A_HUMAN;sp|P16104|H2AX_HUMAN	83	89	yes	no	2	0.030395	102.8	1680400
HLVALSPK	8	0	863.523	sp|P08185|CBG_HUMAN	53	60	yes	yes	1;2	0.0050067	122.74	39126000
HLVLACHYDSK	11	0	1341.65	sp|Q16769|QPCT_HUMAN	134	144	yes	yes	1;2;3;4	8.24e-06	144.17	145420000
HMEASLQELK	10	0	1184.59	sp|P24593|IBP5_HUMAN	195	204	yes	yes	2	0.00044945	110.52	2701200
HMHFDGTDYGTLLSQQMGMVYALDHDPVENK	31	0	3548.58	sp|P01133|EGF_HUMAN	495	525	yes	yes	3;4;5	1.4947e-72	220.52	158600000
HMWPGDIK	8	0	982.469	sp|P19961|AMY2B_HUMAN;CON__Q3MHH8;sp|P04746|AMYP_HUMAN;sp|P04745|AMY1_HUMAN	216	223	no	no	1;2;3	0.0064518	127.46	187310000
HNEVWHLVGITSWGEGCAQR	20	0	2335.09	sp|P03951|FA11_HUMAN	583	602	yes	yes	3	0.00093697	42.348	1495600
HNGVPSQTSPTVTYDSNLK	19	0	2043.99	sp|O43451|MGA_HUMAN	917	935	yes	yes	3	6.2685e-08	83.229	5664400
HNKPDEGYYQCVATVESLGTIISR	24	1	2736.32	sp|Q92859|NEO1_HUMAN	119	142	yes	yes	3;4	9.1912e-11	72.399	6860700
HNLGGNLGDPR	11	0	1148.57	sp|Q08345|DDR1_HUMAN	320	330	yes	yes	2;3	1.7181e-05	133.91	10737000
HNVDDSLLTTVGSLLEDETYTVR	23	0	2576.26	sp|Q13332|PTPRS_HUMAN	478	500	yes	yes	3	0.0024487	32.457	809830
HPYALTLFEDSVYWTDR	17	0	2112	sp|P98164|LRP2_HUMAN	1644	1660	yes	yes	3	8.6896e-06	76.82	2435400
HQDFNSAVQLVENFCR	16	0	1962.9	sp|P00734|THRB_HUMAN	248	263	yes	yes	3	4.6472e-17	162.29	9482500
HQFLLTGDTQGR	12	0	1371.69	sp|P04217|A1BG_HUMAN	79	90	yes	yes	2;3	4.879e-07	113.38	28626000
HQGVMVGMGQK	11	0	1170.56	sp|P60709|ACTB_HUMAN;sp|Q562R1|ACTBL_HUMAN;sp|P63261|ACTG_HUMAN;sp|P68133|ACTS_HUMAN;sp|P68032|ACTC_HUMAN;sp|P63267|ACTH_HUMAN;sp|P62736|ACTA_HUMAN	40	50	no	no	1;2;3	0.00027269	143.7	24631000
HQLYIDETVNSNIPTNLR	18	0	2126.08	sp|P02675|FIBB_HUMAN	179	196	yes	yes	3	0.023123	42.068	1462600
HQPQEFPTYVEPTNDEICEAFR	22	0	2706.2	sp|P02774|VTDB_HUMAN;CON__Q3MHN5;CON__ENSEMBL:ENSBTAP00000018229	128	149	yes	no	2;3	1.1047e-25	135.98	44799000
HQPQEFPTYVEPTNDEICEAFRK	23	1	2834.3	sp|P02774|VTDB_HUMAN;CON__Q3MHN5;CON__ENSEMBL:ENSBTAP00000018229	128	150	yes	no	3;4	1.1038e-27	142.93	35940000
HQSLRPDEDSSHDLMLLR	18	1	2148.04	sp|P20151|KLK2_HUMAN	108	125	yes	yes	4	0.0024041	39.585	6354400
HQSPIDILDQYAR	13	0	1554.78	sp|P23470|PTPRG_HUMAN	82	94	yes	yes	2;3	8.4887e-06	88.075	3412800
HQTVPQNTGGKNPDPWAK	18	1	1973.97	sp|P02787|TRFE_HUMAN	554	571	yes	yes	3;4	3.2191e-07	84.375	14049000
HRLEDMEQALSPSVFK	16	1	1885.94	sp|P05155|IC1_HUMAN	365	380	yes	yes	2;3;4	3.6106e-09	105.06	98975000
HRQDWVDSGCPEESKEK	17	2	2085.92	sp|Q6UX71|PXDC2_HUMAN	362	378	yes	yes	3;4	1.7377e-05	70.416	7729800
HRQGPVNLLSDPEQGVEVTGQYER	24	1	2707.33	sp|Q14624|ITIH4_HUMAN	752	775	yes	yes	3	2.2697e-39	162.71	37866000
HRQGPVNLLSDPEQGVEVTGQYEREK	26	2	2964.47	sp|Q14624|ITIH4_HUMAN	752	777	yes	yes	4	3.851e-18	107.34	13594000
HSAQPWADFTLLGAR	15	0	1668.84	sp|Q8IYS5|OSCAR_HUMAN	174	188	yes	yes	2;3	1.2227e-06	91.076	5900300
HSASDDYFIPSQAFLEAER	19	0	2182	sp|Q14515|SPRL1_HUMAN	355	373	yes	yes	3	2.4814e-07	82.01	5809200
HSHQDSGLITDYR	13	0	1527.71	sp|P20711|DDC_HUMAN	335	347	yes	yes	3	0.030837	30.027	5077400
HSIFTPETNPR	11	0	1297.64	sp|P00747|PLMN_HUMAN	513	523	yes	yes	2;3	0.00094622	81.525	4020700
HSLFHPEDTGQVFQVSHSFPHPLYDMSLLK	30	0	3492.69	sp|P07288|KLK3_HUMAN	78	107	yes	yes	3;4;5;6	1.1007e-65	205.59	86764000
HSMGYDSLK	9	0	1036.46	sp|Q99574|NEUS_HUMAN	74	82	yes	yes	2	0.010571	82.831	9385700
HSPQEAPHVQYER	13	0	1576.74	sp|P26992|CNTFR_HUMAN	25	37	yes	yes	2;3;4	3.3596e-11	164.2	55833000
HSQTDQEPMCPVGMNK	16	0	1857.78	sp|P08572|CO4A2_HUMAN	1495	1510	yes	yes	2;3	2.1187e-14	141.59	17518000
HSTIFENLANK	11	0	1272.65	sp|P02787|TRFE_HUMAN	226	236	yes	yes	1;2;3	2.0005e-17	220.5	104070000
HSTIFENLANKADRDQYELLCLDNTR	26	2	3135.5	sp|P02787|TRFE_HUMAN	226	251	yes	yes	3;4;5	7.6971e-60	226.18	80545000
HSWTIPEDGNSQK	13	0	1497.68	sp|Q13201|MMRN1_HUMAN	25	37	yes	yes	3	4.6425e-05	80.318	16817000
HSYTASYDIYDLNKR	15	1	1844.87	sp|P27487|DPP4_HUMAN	126	140	yes	yes	3	1.2373e-10	115.68	10640000
HTFMGVVSLGSPSGEVSHPR	20	0	2080.02	sp|P02765|FETUA_HUMAN	318	337	yes	yes	2;3;4	2.1337e-34	180.39	94460000
HTLNQIDEVK	10	0	1195.62	sp|P02765|FETUA_HUMAN	58	67	yes	yes	1;2;3	1.2914e-11	202.16	103220000
HTLVVLDPR	9	0	1048.6	sp|P49221|TGM4_HUMAN	73	81	yes	yes	2	0.01862	79.489	6027900
HTVSGGSLLMAR	12	0	1227.64	sp|Q8WZ75|ROBO4_HUMAN	185	196	yes	yes	3	6.0301e-08	126.71	6129300
HVEDVPAFQALGSLNDLQFFR	21	0	2402.2	sp|P25311|ZA2G_HUMAN	40	60	yes	yes	2;3;4	4.6154e-48	228.26	415930000
HVEEAQQVVHWDR	13	0	1631.78	sp|Q9BRK3|MXRA8_HUMAN	197	209	yes	yes	2;3;4	5.0844e-11	161.21	35443000
HVEEAQQVVHWDRQPPGVPHDR	22	1	2615.27	sp|Q9BRK3|MXRA8_HUMAN	197	218	yes	yes	5	0.00079004	38.379	3901000
HVFGESDELIGQK	13	0	1457.72	sp|P60174|TPIS_HUMAN	138	150	yes	yes	2;3	2.8301e-08	124.42	5639400
HVLFGTVGVPEHTYR	15	0	1710.88	sp|P04216|THY1_HUMAN	61	75	yes	yes	2;3;4	5.8865e-06	89.624	11284000
HVLVILTDMSSYAEALR	17	0	1917	sp|P15313|VATB1_HUMAN;sp|P21281|VATB2_HUMAN	286	302	yes	no	3	0.01455	30.575	748890
HVVEDLIAQIR	11	0	1291.72	sp|P08473|NEP_HUMAN	438	448	yes	yes	2;3	4.1909e-05	106.18	9122400
HVWLGETINAGSQFEYNVEGVTSK	24	0	2664.28	sp|P08123|CO1A2_HUMAN	1225	1248	yes	yes	3	1.0959e-10	70.699	1401300
HWLVTDIK	8	0	1010.55	sp|Q96S96|PEBP4_HUMAN	112	119	yes	yes	2;3	0.012892	101.54	11371000
HWTGILR	7	0	881.487	sp|O15162|PLS1_HUMAN	262	268	yes	yes	2	0.043374	89.427	1504900
HYFQNTQGLIFVVDSNDRER	20	1	2437.18	sp|P84077|ARF1_HUMAN;sp|P61204|ARF3_HUMAN;sp|P84085|ARF5_HUMAN;sp|P18085|ARF4_HUMAN	80	99	yes	no	3	0.013762	30.659	1757500
HYGGLTGLNK	10	0	1058.55	sp|P15259|PGAM2_HUMAN;sp|Q8N0Y7|PGAM4_HUMAN;sp|P18669|PGAM1_HUMAN	91	100	yes	no	2	0.0036016	78.556	2350300
HYGYNSYSVSNSEKDIMAEIYK	22	1	2597.17	sp|P07858|CATB_HUMAN	224	245	yes	yes	4	3.1401e-08	67.227	4746500
HYLPLSSILDTLDVMAYNK	19	0	2192.12	sp|P06865|HEXA_HUMAN	179	197	yes	yes	3	3.0706e-06	66.826	944240
HYQHVLAVDPEK	12	0	1434.73	sp|Q06481|APLP2_HUMAN	510	521	yes	yes	3	0.0013723	59.116	6853800
HYTNPSQDVTVPCPVPPPPPCCHPR	25	0	2908.32	sp|P01877|IGHA2_HUMAN	89	113	yes	yes	3;4;5;6	1.114e-39	162.83	221490000
HYYESEVLAMNFQDWATASR	20	0	2417.07	sp|P08185|CBG_HUMAN	149	168	yes	yes	3	3.8083e-25	134.4	13373000
HYYIGIIETTWDYASDHGEKK	21	1	2525.19	sp|P00450|CERU_HUMAN	23	43	yes	yes	4	3.2871e-10	92.474	6389400
IAAFNIQTFGETK	13	0	1438.75	sp|P24855|DNAS1_HUMAN	25	37	yes	yes	2	1.9485e-08	136.24	112980000
IAAFQTK	7	0	777.438	sp|Q9ULI3|HEG1_HUMAN	221	227	yes	yes	2	0.018468	120.52	3575900
IADQCPSSLAIQENANALAR	20	0	2141.05	sp|P05062|ALDOB_HUMAN	154	173	yes	yes	2;3	5.251e-09	84.159	22145000
IAEYMNHLIDIGVAGFR	17	0	1917.98	sp|P19961|AMY2B_HUMAN;sp|P04746|AMYP_HUMAN;sp|P04745|AMY1_HUMAN	194	210	no	no	2;3;4	8.5619e-28	199.05	293950000
IALDDEGTAGGWLFWDDGQSIDTYGK	26	0	2829.28	sp|O43451|MGA_HUMAN	1738	1763	yes	yes	3	0.00048445	37.118	2721300
IAPQLSTEELVSLGEK	16	0	1712.92	sp|P43652|AFAM_HUMAN	438	453	yes	yes	2	0.00093233	57.525	5075800
IAQLCTQR	8	0	988.512	sp|O60494|CUBN_HUMAN	1462	1469	yes	yes	2	0.0062218	128.61	10894000
IASFSQNCDIYPGK	14	0	1598.74	sp|P01042|KNG1_HUMAN	241	254	yes	yes	2;3	1.2337e-08	106.58	134550000
IASFSQNCDIYPGKDFVQPPTK	22	1	2511.21	sp|P01042|KNG1_HUMAN	241	262	yes	yes	2;3;4	5.4226e-19	127.01	932900000
IAVQPGTVGPQGR	13	0	1278.7	sp|P08572|CO4A2_HUMAN	1397	1409	yes	yes	2	3.128e-05	89.43	4727200
IAVSKPSGPQPQADLQALLQSGAQVR	26	1	2658.45	sp|Q8IV08|PLD3_HUMAN	163	188	yes	yes	3	0.059864	19.387	3592800
ICDQWDALGSLTHSR	15	0	1757.82	sp|O43707|ACTN4_HUMAN	498	512	yes	yes	3	0.020266	30.575	4155800
ICEPGYSPTYK	11	0	1313.6	sp|P07858|CATB_HUMAN	210	220	yes	yes	2	0.00041569	93.345	40194000
ICEPGYSPTYKQDK	14	1	1684.78	sp|P07858|CATB_HUMAN	210	223	yes	yes	3	0.00017963	68.856	11349000
ICFEDNLLMGEQLGNVAR	18	0	2077.99	sp|P58499|FAM3B_HUMAN	90	107	yes	yes	2	6.7081e-06	81.157	3153300
ICFGDGDGTVNLK	13	0	1394.65	sp|Q8NCC3|PAG15_HUMAN	354	366	yes	yes	2	0.0063693	53.448	8312800
ICLEDNVLMSGVK	13	0	1476.73	sp|Q92520|FAM3C_HUMAN	85	97	yes	yes	2	2.0149e-07	116.51	22315000
ICPQGSTCCSQEMEEK	16	0	1942.75	sp|O75487|GPC4_HUMAN	59	74	yes	yes	2	0.0028254	48.899	6237600
ICVGCPR	7	0	860.4	sp|P01042|KNG1_HUMAN	263	269	yes	yes	1;2	0.017661	174.26	1725400000
IDITLSSVK	9	0	974.565	sp|Q08380|LG3BP_HUMAN	217	225	yes	yes	1;2	0.0039776	127.68	34262000
IDMVNLDGSYR	11	0	1281.6	sp|P98164|LRP2_HUMAN	491	501	yes	yes	2	1.1067e-06	166.29	72337000
IDPVNGQITTIAVLDR	16	0	1723.95	sp|P19022|CADH2_HUMAN	546	561	yes	yes	3	0.00038165	58.461	2410300
IDQNVEELK	9	0	1086.56	sp|P06727|APOA4_HUMAN	190	198	yes	yes	2	0.01347	79.148	1939700
IDQTVEELRR	10	1	1257.67	sp|P06727|APOA4_HUMAN	212	221	yes	yes	3	0.0068778	53.028	1899600
IDSGLYLGSGYFTAIQNLR	19	0	2087.07	sp|P02788|TRFL_HUMAN	333	351	yes	yes	2;3	5.2051e-07	80.545	4208000
IDSLLENDR	9	0	1073.54	sp|P10909|CLUS_HUMAN	159	167	yes	yes	2	0.002879	119.75	11008000
IDSLLENDRQQTHMLDVMQDHFSR	24	1	2927.37	sp|P10909|CLUS_HUMAN	159	182	yes	yes	3;5	1.686e-07	63.979	15546000
IDSVSEGNAGPYR	13	0	1363.64	sp|Q6GTX8|LAIR1_HUMAN	88	100	yes	yes	2	4.1056e-14	198.81	29630000
IDSVTGAITVAKPLDR	16	1	1654.93	sp|Q6V0I7|FAT4_HUMAN	2204	2219	yes	yes	3	0.00046167	52.172	2272500
IDTIAADESFTQGDLGER	18	0	1936.9	sp|Q5JZY3|EPHAA_HUMAN;sp|Q15375|EPHA7_HUMAN	152	169	no	no	2	6.7081e-06	81.157	7852200
IDVHWTR	7	0	925.477	sp|P25311|ZA2G_HUMAN	235	241	yes	yes	3	0.014551	79.469	128990000
IDVMPIQILANEEMK	15	0	1742.89	sp|Q8IZF2|AGRF5_HUMAN	365	379	yes	yes	2	0.04024	34.395	3216900
IDYCILDPCR	10	0	1323.6	sp|Q8NFT8|DNER_HUMAN	393	402	yes	yes	2	0.0061	70.942	7634100
IDYNHPGR	8	0	970.462	sp|Q9H6B4|CLMP_HUMAN	185	192	yes	yes	3	0.011553	67.981	1758700
IECVSAETTEDCIAK	15	0	1724.76	sp|P02787|TRFE_HUMAN	385	399	yes	yes	2;3	4.0204e-05	77.746	100690000
IEEELGSK	8	0	903.455	sp|P06733|ENOA_HUMAN	413	420	yes	yes	2	0.0057291	131.06	7711700
IEENATGFSYESLFR	15	0	1761.82	sp|Q8WV92|MITD1_HUMAN	94	108	yes	yes	2	0.0034419	49.595	1702400
IEEVFKEVQNLK	12	1	1474.8	sp|Q14314|FGL2_HUMAN	75	86	yes	yes	3	0.0025473	55.776	3933900
IEFISTMEGYK	11	0	1316.63	sp|Q92820|GGH_HUMAN	225	235	yes	yes	2	0.00019257	103.91	16802000
IEFISTMEGYKYPVYGVQWHPEK	23	1	2800.36	sp|Q92820|GGH_HUMAN	225	247	yes	yes	4	1.6675e-06	50.202	6203000
IEKVEHSDLSFSK	13	1	1517.77	sp|P61769|B2MG_HUMAN	66	78	yes	yes	2;3;4	3.9038e-05	91.845	25523000
IENEYETWTMK	11	0	1442.64	sp|Q08334|I10R2_HUMAN	136	146	yes	yes	2	0.00071394	83.182	6807400
IEPNLPSYR	9	0	1087.57	sp|P27487|DPP4_HUMAN	176	184	yes	yes	2	0.0016032	138.98	10312000
IEQLNADVFVPLR	13	0	1512.83	sp|Q9H756|LRC19_HUMAN	133	145	yes	yes	2	1.1975e-08	141.58	7160200
IESSSLQGLGR	11	0	1145.6	sp|P01133|EGF_HUMAN	623	633	yes	yes	1;2;3	1.1207e-07	218.94	532920000
IESVLSSSGK	10	0	1005.53	sp|P17900|SAP3_HUMAN	170	179	yes	yes	1;2	3.9053e-05	140.49	20454000
IEVANPDGDFR	11	0	1231.58	sp|Q92673|SORL_HUMAN	856	866	yes	yes	2	0.0060576	63.473	2891700
IEVGRFPVLEGQR	13	1	1498.83	sp|O00391|QSOX1_HUMAN	314	326	yes	yes	3	6.1473e-06	94.09	5717600
IFAQLDSIIDDR	12	0	1404.72	sp|Q9Y2S2|CRYL1_HUMAN	105	116	yes	yes	2	0.0074637	56.139	1422900
IFDDSPCPFTAK	12	0	1396.63	sp|Q8IWA5|CTL2_HUMAN	395	406	yes	yes	2	0.011139	50.088	6776100
IFEISCCSDHR	11	0	1422.6	sp|Q9HAT2|SIAE_HUMAN	438	448	yes	yes	3	0.0001545	85.813	7378000
IFGNDNIVGTHGK	13	0	1370.69	sp|O60494|CUBN_HUMAN	1850	1862	yes	yes	2;3	1.5508e-07	120.84	61016000
IFINNEWHDSVSGK	14	0	1644.79	sp|P00352|AL1A1_HUMAN	23	36	yes	yes	3	0.00089787	55.176	5220200
IFQASKEPENTEPPTVIR	18	1	2055.06	sp|P98164|LRP2_HUMAN	2300	2317	yes	yes	2;3	8.5007e-10	101.5	38397000
IFSFDGKDVLR	11	1	1295.69	sp|P39060|COIA1_HUMAN	1671	1681	yes	yes	3	0.00096866	57.175	1502800
IFSVYCDQETSLGGWLLIQQR	21	0	2512.24	sp|P02671|FIBA_HUMAN	658	678	yes	yes	3	8.4057e-09	81.157	4667300
IFVGSSQVPIVFENTDLHSYVVMNHGR	27	0	3044.52	sp|P14543|NID1_HUMAN	442	468	yes	yes	4	1.5024e-11	72.935	3774500
IFWPCGLTIDYPNR	14	0	1750.85	sp|P98164|LRP2_HUMAN	1597	1610	yes	yes	2;3	1.7086e-09	110.8	14936000
IFWSDATQGK	10	0	1151.56	sp|P98164|LRP2_HUMAN	1480	1489	yes	yes	1;2	0.00026604	117.7	40461000
IGAEVYHNLK	10	0	1142.61	sp|P06733|ENOA_HUMAN	184	193	yes	yes	2;3	0.0036186	64.82	15253000
IGAFGYMECSAK	12	0	1332.58	sp|P61586|RHOA_HUMAN	151	162	yes	yes	2	0.0055882	59.227	5286500
IGCAVNTCR	9	0	1049.47	sp|Q9H0B8|CRLD2_HUMAN	173	181	yes	yes	2	0.0024219	125.16	4267600
IGCGSHFCEK	10	0	1193.5	sp|Q6UXB8|PI16_HUMAN	140	149	yes	yes	2;3	0.0011988	94.363	12141000
IGDKLDIICPR	11	1	1298.7	sp|P98172|EFNB1_HUMAN	56	66	yes	yes	2;3	0.0043289	69.864	11162000
IGDLQAFQGHGAGNLAGLK	19	0	1865.97	sp|P08195|4F2_HUMAN	227	245	yes	yes	3	2.0783e-05	58.712	14616000
IGEHTPSALAIMENANVLAR	20	0	2106.09	sp|P04075|ALDOA_HUMAN	154	173	yes	yes	3	6.1181e-10	92.236	5315500
IGHPAPNFK	9	0	979.524	sp|Q06830|PRDX1_HUMAN	8	16	yes	yes	2	0.009888	84.743	3747900
IGIPEFK	7	0	802.459	sp|P14384|CBPM_HUMAN	71	77	yes	yes	2	0.064694	77.741	7233500
IGIPMADPINK	11	0	1167.63	sp|Q01973|ROR1_HUMAN	299	309	yes	yes	2	0.061632	43.419	5720500
IGLSAPSNCISEDEGQNHQGQSCIHRPCGK	30	1	3335.48	sp|Q9BXP8|PAPP2_HUMAN	1363	1392	yes	yes	5	0.054856	12.647	6510400
IGPDNLPYVQILK	13	0	1468.83	sp|P11362|FGFR1_HUMAN	300	312	yes	yes	2	0.048118	40.224	5955600
IGPECVDIDECR	12	0	1461.62	sp|O95967|FBLN4_HUMAN	158	169	yes	yes	2	0.0025532	64.224	4403700
IGQLLVCNCIFK	12	0	1463.76	sp|P49221|TGM4_HUMAN	599	610	yes	yes	2	0.0068348	57.175	1492600
IGYPDDIVSNDNK	13	0	1448.68	sp|P08473|NEP_HUMAN	480	492	yes	yes	2	4.5124e-05	84.365	9836500
IHALGPNYNLVISDLR	16	0	1793.98	sp|Q9UIB8|SLAF5_HUMAN	85	100	yes	yes	3	2.3992e-11	115.91	17819000
IHDINDNEPIFTK	13	0	1554.77	sp|P55285|CADH6_HUMAN	149	161	yes	yes	2;3	0.059428	35.763	3427600
IHFHSDSQISDQGFHITYLTSPSDLR	26	0	3000.44	sp|O60494|CUBN_HUMAN	682	707	yes	yes	4;5	5.7492e-19	114.74	2930100
IHGILSNTHR	10	0	1146.63	sp|Q6UX71|PXDC2_HUMAN	145	154	yes	yes	2;3	0.00016385	102.55	2170600
IHIMPSLNPDGFEK	14	0	1596.8	sp|P16870|CBPE_HUMAN	151	164	yes	yes	2;3	2.7034e-06	91.076	23079000
IHIMPSMNPDGFEAVK	16	0	1784.86	sp|P14384|CBPM_HUMAN	119	134	yes	yes	3	2.2766e-05	74.296	16853000
IHPVSTMVK	9	0	1010.56	sp|P07195|LDHB_HUMAN	271	279	yes	yes	1;2;3	0.001249	107.01	19077000
IHTILSNTHR	10	0	1190.65	sp|Q8IUK5|PLDX1_HUMAN	121	130	yes	yes	3	0.0086109	73.887	1393200
IHWESASLLR	10	0	1210.65	sp|P01024|CO3_HUMAN	1311	1320	yes	yes	3	1.9872e-05	131.5	3455900
IIAPPER	7	0	794.465	sp|P60709|ACTB_HUMAN;sp|Q562R1|ACTBL_HUMAN;sp|P63261|ACTG_HUMAN;sp|P68133|ACTS_HUMAN;sp|P68032|ACTC_HUMAN;sp|P63267|ACTH_HUMAN;sp|P62736|ACTA_HUMAN	329	335	no	no	2	0.028151	106.43	21631000
IIAPPERK	8	1	922.56	sp|P60709|ACTB_HUMAN;sp|Q562R1|ACTBL_HUMAN;sp|P63261|ACTG_HUMAN;sp|P68133|ACTS_HUMAN;sp|P68032|ACTC_HUMAN;sp|P63267|ACTH_HUMAN;sp|P62736|ACTA_HUMAN	329	336	no	no	3	0.0058932	83.206	12589000
IIEGEPNLK	9	0	1011.56	sp|P01833|PIGR_HUMAN	457	465	yes	yes	2	0.0041235	95.502	23366000
IIFHENYNAGTYQNDIALIEMK	22	0	2596.26	sp|P05156|CFAI_HUMAN	415	436	yes	yes	3	1.2891e-13	102.61	14520000
IIGGEFTTIENQPWFAAIYR	20	0	2325.18	sp|P00749|UROK_HUMAN	179	198	yes	yes	2;3	0.0039823	42.118	1466800
IIGTLQNSAEFSEAFHCR	18	0	2078.98	sp|P08473|NEP_HUMAN	719	736	yes	yes	3	1.0671e-10	104.21	13869000
IIGYVISNQQITPGPAYSNR	20	0	2190.14	sp|P31997|CEAM8_HUMAN	79	98	yes	yes	3	0.05522	17.682	4091200
IIIQESALDYR	11	0	1319.71	sp|Q92896|GSLG1_HUMAN	990	1000	yes	yes	2	0.000179	105.46	4513300
IIITQQHFIYDISAK	15	0	1788.98	sp|Q9UKU6|TRHDE_HUMAN	612	626	yes	yes	3	0.0007246	51.727	2225800
IILYYTEPGSHVSQEAAAFSVPVMTHR	27	0	3002.5	sp|P39059|COFA1_HUMAN	134	160	yes	yes	3;4	1.2302e-11	76.161	25973000
IINEPTAAAIAYGLDKK	17	1	1786.98	sp|P11142|HSP7C_HUMAN;sp|P54652|HSP72_HUMAN	172	188	yes	no	3	0.00061776	48.288	2712400
IIPGFMCQGGDFTR	14	0	1597.74	sp|P62937|PPIA_HUMAN;sp|Q9Y536|PAL4A_HUMAN;sp|F5H284|PAL4D_HUMAN	56	69	yes	no	2	0.00060711	67.102	5975600
IIPSTPFPQEGQPLILTCESK	21	0	2354.22	sp|Q8N3J6|CADM2_HUMAN	231	251	yes	yes	3	0.024917	25.987	4560400
IISNASCTTNCLAPLAK	17	0	1832.91	sp|P04406|G3P_HUMAN	146	162	yes	yes	2;3	9.153e-05	66.022	21496000
IISNEEGYR	9	0	1079.52	sp|P27487|DPP4_HUMAN	374	382	yes	yes	2	0.0013242	149.82	17221000
IISSIEQK	8	0	916.523	sp|P62258|1433E_HUMAN	62	69	yes	yes	2	0.038064	74.301	3583500
IIVPLNNR	8	0	937.571	sp|P01591|IGJ_HUMAN	62	69	yes	yes	2	0.007078	124.34	19216000
IIYGGSVTGATCK	13	0	1325.66	sp|P60174|TPIS_HUMAN	244	256	yes	yes	2	0.00069179	70.889	9999400
IKLNDEDLSECLHQIQK	17	1	2082.04	sp|O60494|CUBN_HUMAN	71	87	yes	yes	3	1.6366e-06	82.449	16905000
IKPDGSSLMNIVTHGIGENGVR	22	1	2293.18	sp|P98164|LRP2_HUMAN	2127	2148	yes	yes	3;4	0.0012978	35.676	6955900
IKTDGAAPNVAPSDVGGGGGR	21	1	1894.95	sp|Q12860|CNTN1_HUMAN	699	719	yes	yes	2;3	4.0998e-07	67.76	35440000
IKVLNQELR	9	1	1111.67	sp|P05090|APOD_HUMAN	74	82	yes	yes	2;3	0.00053904	138.08	12079000
IKVTTSQDMLSIMEK	15	1	1722.89	sp|P05155|IC1_HUMAN	401	415	yes	yes	3	0.0030442	47.223	11234000
ILALAPTFEMNPMK	14	0	1574.82	sp|Q12860|CNTN1_HUMAN	408	421	yes	yes	2	1.1141e-05	88.092	15995000
ILALAPTFEMNPMKK	15	1	1702.91	sp|Q12860|CNTN1_HUMAN	408	422	yes	yes	3	0.00541	41.621	2677500
ILAQQVHALER	11	0	1276.73	sp|Q96FN5|KIF12_HUMAN	452	462	yes	yes	3	0.0046772	49.934	873030
ILDDLSPR	8	0	927.503	sp|Q14624|ITIH4_HUMAN	300	307	yes	yes	2	0.043268	70.856	11838000
ILDLIESGKK	10	1	1114.66	sp|P00352|AL1A1_HUMAN	354	363	yes	yes	3	0.026489	40.154	2627500
ILEDQEENPLPAALVQPHTGK	21	0	2298.19	sp|O95336|6PGL_HUMAN	215	235	yes	yes	3	2.1417e-13	96.848	18851000
ILEMDIEEIQNCYYDK	16	0	2074.92	sp|O60494|CUBN_HUMAN	1894	1909	yes	yes	2;3	2.2391e-09	105.28	15387000
ILEMDIEEIQNCYYDKLR	18	1	2344.11	sp|O60494|CUBN_HUMAN	1894	1911	yes	yes	3	9.858e-25	170.11	58380000
ILEVVNQIQDEER	13	0	1583.82	sp|O94919|ENDD1_HUMAN	282	294	yes	yes	2;3	8.4349e-11	166.62	29943000
ILGGHLDAK	9	0	922.524	sp|P00738|HPT_HUMAN;sp|P00739|HPTR_HUMAN	162	170	yes	no	3	0.0050325	69.915	13004000
ILGPLSYSK	9	0	976.559	sp|P51884|LUM_HUMAN;CON__Q05443	297	305	yes	no	2	0.013635	78.939	11452000
ILHLPTSWDWR	11	0	1422.74	sp|P53634|CATC_HUMAN	228	238	yes	yes	3	0.0038947	53.237	1897800
ILLDEQAQWK	10	0	1242.66	sp|P13598|ICAM2_HUMAN	67	76	yes	yes	2	1.9125e-05	147.2	28792000
ILLNPQDK	8	0	939.539	sp|P01833|PIGR_HUMAN	297	304	yes	yes	2	0.0064312	127.56	16364000
ILLNPQDKDGSFSVVITGLR	20	1	2171.2	sp|P01833|PIGR_HUMAN	297	316	yes	yes	2;3;4	9.9786e-19	129.46	105690000
ILLQGTPVAQMTEDAVDAER	20	0	2156.08	sp|P01024|CO3_HUMAN	980	999	yes	yes	2;3	4.4639e-13	100.97	14040000
ILMVGLDAAGK	11	0	1086.61	sp|P84077|ARF1_HUMAN;sp|P61204|ARF3_HUMAN;sp|P84085|ARF5_HUMAN;sp|P18085|ARF4_HUMAN	20	30	yes	no	2	0.011233	58.172	3690600
ILNTPNCALQIVAR	14	0	1581.87	sp|P48061|SDF1_HUMAN	49	62	yes	yes	2	2.7262e-11	124.12	4617000
ILPLTVCK	8	0	942.557	sp|P10643|CO7_HUMAN;CON__Q29RQ1	737	744	yes	no	2	0.044826	69.825	6046300
ILPNDECK	8	0	987.47	sp|P06870|KLK1_HUMAN	179	186	yes	yes	2	0.011258	107.29	31805000
ILSGDPYCEK	10	0	1180.54	sp|P43251|BTD_HUMAN	364	373	yes	yes	2	0.0061	70.942	8368000
ILSGDPYCEKDAQEVHCDEATK	22	1	2564.12	sp|P43251|BTD_HUMAN	364	385	yes	yes	3;4	6.9957e-14	110.91	20757000
ILSGRPPLGFLNPR	14	1	1535.89	sp|O14773|TPP1_HUMAN	493	506	yes	yes	3	3.8392e-05	80.318	2317600
ILVESQNR	8	0	957.524	sp|P98164|LRP2_HUMAN	416	423	yes	yes	1;2	0.0052765	133.9	74662000
ILVFTEDGYFLR	12	0	1471.77	sp|Q5JS37|NHLC3_HUMAN	87	98	yes	yes	2	3.6446e-07	122.7	9422600
IMGITLVSK	9	0	960.568	sp|Q9Y5Y7|LYVE1_HUMAN	38	46	yes	yes	1;2	0.020359	96.027	27073000
IMHDAIGFR	9	0	1058.53	sp|O75503|CLN5_HUMAN	115	123	yes	yes	3	0.004219	74.173	4140600
IMNGEADAMSLDGGFVYIAGK	21	0	2158.01	sp|P02787|TRFE_HUMAN	400	420	yes	yes	2;3	2.4815e-07	68.42	24724000
IMQVVDEK	8	0	960.495	sp|Q13510|ASAH1_HUMAN	93	100	yes	yes	2	0.047022	68.371	6990100
IMQVVDEKLPGLLGNFPGPFEEEMK	25	1	2816.41	sp|Q13510|ASAH1_HUMAN	93	117	yes	yes	3	3.6887e-07	62.028	12209000
IMVCEKDPALK	11	1	1302.67	sp|P26992|CNTFR_HUMAN	151	161	yes	yes	2;3	0.00022405	89.301	39689000
INCIPDQPPTK	11	0	1281.64	sp|O43451|MGA_HUMAN	99	109	yes	yes	2	0.0021884	73.435	6315100
INENTGSVSVTR	12	0	1275.64	sp|P55290|CAD13_HUMAN	190	201	yes	yes	2	8.8986e-10	156.14	43825000
INFACSYPLDMK	12	0	1457.67	sp|P07911|UROM_HUMAN	421	432	yes	yes	2;3	7.6799e-10	158.04	2028700000
INGENSEVIR	10	0	1129.57	sp|P98164|LRP2_HUMAN	2263	2272	yes	yes	2	0.015648	62.633	16725000
INIPGTPETDIDSSCSR	17	0	1860.85	sp|Q8IZF2|AGRF5_HUMAN	410	426	yes	yes	2	6.0083e-19	138.91	14056000
INIPIGPCGGMCLSVK	16	0	1714.86	sp|Q9ULV1|FZD4_HUMAN	110	125	yes	yes	2;3	2.3155e-05	74.428	7980400
INLHSSFVPLGELK	14	0	1552.86	sp|P01133|EGF_HUMAN	283	296	yes	yes	2;3	4.4912e-15	156	270850000
INNIAVAVGK	10	0	997.592	sp|Q86V85|GP180_HUMAN	58	67	yes	yes	1;2	0.00045544	100.25	8303000
INPDHIGFYR	10	0	1230.61	sp|Q07075|AMPE_HUMAN	619	628	yes	yes	2;3	1.0274e-05	101.65	7825700
INVNEIFYDLVR	12	0	1493.79	sp|P62834|RAP1A_HUMAN;sp|P61224|RAP1B_HUMAN;sp|A6NIZ1|RP1BL_HUMAN	152	163	yes	no	2	0.0044446	61.11	959640
INVYYNEATGGK	12	0	1327.64	sp|P68371|TBB4B_HUMAN	47	58	yes	yes	2	2.6736e-05	76.073	2237100
INYTEGR	7	0	851.414	sp|P06744|G6PI_HUMAN	90	96	yes	yes	2	0.059966	79.469	907500
IPSLAELETIEQEEASSRPK	20	1	2226.14	sp|Q695T7|S6A19_HUMAN	15	34	yes	yes	3	0.0027042	34.148	2300900
IPTACITVEDAEMMSR	16	0	1822.83	sp|Q9Y646|CBPQ_HUMAN	229	244	yes	yes	3	9.7766e-05	63.681	2832100
IQAEQVDAVTLSGEDIYTAGK	21	0	2207.1	sp|P08582|TRFM_HUMAN	410	430	yes	yes	2	0.0046555	38.724	2174200
IQAIELEDLLR	11	0	1311.74	sp|P21810|PGS1_HUMAN	241	251	yes	yes	2	5.186e-05	124.42	9950900
IQAQDPEFSDLNSAITYR	18	0	2066.99	sp|Q9HBB8|CDHR5_HUMAN	385	402	yes	yes	2	0.00032879	56.719	3424100
IQCAAGYEQSEHNVCQDIDECTAGTHNCR	29	0	3422.38	sp|Q12805|FBLN3_HUMAN	157	185	yes	yes	3;4	1.6705e-37	147.75	301000000
IQDKEGIPPDQQR	13	1	1522.77	sp|P62987|RL40_HUMAN;sp|P62979|RS27A_HUMAN;sp|P0CG47|UBB_HUMAN;sp|P0CG48|UBC_HUMAN	30	42	yes	no	3	0.0015861	62.298	4389400
IQEPNTFPAILR	12	0	1397.77	sp|P15586|GNS_HUMAN	126	137	yes	yes	2;3	1.5044e-07	130.1	50589000
IQFGTLSDFFDALDKADETQR	21	1	2416.15	sp|Q16706|MA2A1_HUMAN	459	479	yes	yes	3	0.00031032	47.499	1348500
IQGPQEYMVR	10	0	1219.6	sp|Q8IUL8|CILP2_HUMAN	945	954	yes	yes	2	0.046948	49.466	8871700
IQGQELSAYQAPSPPAHSGFHR	22	0	2377.16	sp|Q96S96|PEBP4_HUMAN	128	149	yes	yes	3	0.027581	24.732	4181600
IQHSITAQDHQPTPDSCIISMVVGQLK	27	0	3002.5	sp|P61970|NTF2_HUMAN	64	90	yes	yes	3;4	6.3107e-15	87.196	24325000
IQIPGIMNDEKFNLK	15	1	1758.93	sp|Q8TDQ0|HAVR2_HUMAN	112	126	yes	yes	2;3	3.1945e-12	127.36	58719000
IQIQEAAK	8	0	899.508	sp|Q92563|TICN2_HUMAN	320	327	yes	yes	2	0.015249	84.368	3159400
IQLSDYTK	8	0	966.502	sp|P27487|DPP4_HUMAN	434	441	yes	yes	2	0.009564	113.26	10665000
IQPDTIIQVWR	11	0	1367.76	sp|P06865|HEXA_HUMAN	383	393	yes	yes	2;3	0.00024146	99.283	11749000
IQPDTIIQVWREDIPVNYMK	20	1	2457.27	sp|P06865|HEXA_HUMAN	383	402	yes	yes	3	0.00023333	48.376	3511200
IQQIPNVR	8	0	966.561	sp|Q6UX71|PXDC2_HUMAN	290	297	yes	yes	2	0.0093841	113.89	3140900
IQQLNSGTFAGLAK	14	0	1446.78	sp|P0C7U0|ELFN1_HUMAN	168	181	yes	yes	2	1.5941e-05	83.087	3931300
IQSFLGGAPTEDLK	14	0	1474.77	sp|Q13421|MSLN_HUMAN	504	517	yes	yes	2	0.0015315	63.062	2809600
IQSSHNFQLESVNK	14	0	1629.81	sp|Q8NBJ4|GOLM1_HUMAN	84	97	yes	yes	2;3	2.8966e-16	167.92	53591000
IQTQHVLSPASPFLK	15	0	1664.92	sp|P55291|CAD15_HUMAN	431	445	yes	yes	2;3	0.0089559	49.537	9607400
IQTQLQR	7	0	885.503	sp|P15144|AMPN_HUMAN	642	648	yes	yes	1;2	2.6679e-07	210.67	41612000
IQVFDKDTGEWLGAWNNCFTEEGPSSVR	28	1	3241.48	sp|Q5JS37|NHLC3_HUMAN	237	264	yes	yes	3	2.342e-07	56.366	7007700
IQVSELCKK	9	1	1103.6	sp|Q92896|GSLG1_HUMAN	285	293	yes	yes	3	0.052686	32.751	1966700
IQVWHAEHR	9	0	1174.6	sp|P15311|EZRI_HUMAN	172	180	yes	yes	3	0.067153	27.481	1844600
IQVWHEEHR	9	0	1232.61	sp|P26038|MOES_HUMAN	172	180	yes	yes	4	0.042438	33.922	1638900
IQYQLVDISQDNALRDEMR	19	1	2306.13	sp|Q9H299|SH3L3_HUMAN	33	51	yes	yes	3	1.9216e-16	126.84	38378000
IRPLVTQ	7	1	825.507	sp|P02671|FIBA_HUMAN	860	866	yes	yes	1;2	0.029215	147.69	65093000
ISASAEELR	9	0	974.503	sp|P06727|APOA4_HUMAN	256	264	yes	yes	2	0.020239	70.552	4517300
ISASLAELK	9	0	930.539	sp|Q09328|MGT5A_HUMAN	317	325	yes	yes	2	0.010782	68.847	2050200
ISCESMGASK	10	0	1068.46	sp|Q9GZX9|TWSG1_HUMAN	183	192	yes	yes	2	0.00056615	106.4	25665000
ISCPEGTNAYR	11	0	1266.57	sp|P05451|REG1A_HUMAN;sp|P48304|REG1B_HUMAN	34	44	yes	no	2	0.00063674	85.813	16188000
ISCQTLIVK	9	0	1060.6	sp|Q9NU53|GINM1_HUMAN	86	94	yes	yes	2	0.0092102	86.898	7426400
ISDAIMNMQDNSVQVSQK	18	0	2006.94	sp|O75487|GPC4_HUMAN	319	336	yes	yes	2;3	1.5103e-07	89.877	10283000
ISETSLPPDMYECLR	15	0	1809.83	sp|P51884|LUM_HUMAN	316	330	yes	yes	2;3	0.0021372	56.514	7657900
ISFRPGNQECYDNFLQSGETAK	22	1	2560.17	sp|Q13621|S12A1_HUMAN	60	81	yes	yes	3	0.00076063	42.705	3587500
ISGLIYEETR	10	0	1179.61	sp|P62805|H4_HUMAN	47	56	yes	yes	2	0.0051292	73.9	5783900
ISGQEVNEAACDIAR	15	0	1631.76	sp|Q93088|BHMT1_HUMAN	94	108	yes	yes	2;3	1.219e-11	125.67	24490000
ISHELDSASSEVN	13	0	1386.63	sp|P10451|OSTP_HUMAN;CON__P31096	302	314	yes	no	1;2;3	5.8794e-09	155.07	313750000
ISIENSEEALTVHAPFPAAHPASR	24	0	2543.28	sp|Q9Y653|GPR56_HUMAN	56	79	yes	yes	4	6.6393e-14	84.327	11015000
ISLPESLKR	9	1	1041.62	sp|P01024|CO3_HUMAN	282	290	yes	yes	3	0.029091	46.457	1491300
ISLQWLR	7	0	914.534	sp|P27487|DPP4_HUMAN	311	317	yes	yes	2	0.021175	119.56	3553300
ISNLPTVK	8	0	870.517	sp|P09210|GSTA2_HUMAN;sp|P08263|GSTA1_HUMAN;sp|Q16772|GSTA3_HUMAN;sp|Q7RTV2|GSTA5_HUMAN	188	195	yes	no	2	0.029617	79.893	3361500
ISQACELHVAGFDFEVLNEGFLVHK	25	0	2858.41	sp|O43505|B4GA1_HUMAN	350	374	yes	yes	4	5.9438e-07	54.943	3060200
ISQLEMAR	8	0	946.491	sp|P26038|MOES_HUMAN	428	435	yes	yes	2	0.0052898	133.68	3732400
ISVNNVLPVFDNLMQQK	17	0	1958.03	sp|P07339|CATD_HUMAN	206	222	yes	yes	2;3	2.4221e-10	101.01	72035000
ISWLSSLDWEAK	12	0	1433.72	sp|Q92692|PVRL2_HUMAN	194	205	yes	yes	2	1.3026e-05	98.902	13615000
ISYGNDALMPSLTETK	16	0	1738.84	sp|P05067|A4_HUMAN	586	601	yes	yes	2	0.012281	43.208	10269000
ITAPEGR	7	0	742.397	sp|O60494|CUBN_HUMAN	2482	2488	yes	yes	2	0.036789	95.541	3214300
ITAVSLDVLDK	11	0	1172.67	sp|P01133|EGF_HUMAN	202	212	yes	yes	2	0.0010744	80.69	6519700
ITAVSLDVLDKR	12	1	1328.77	sp|P01133|EGF_HUMAN	202	213	yes	yes	2;3	7.6351e-11	180.2	259640000
ITCTEEGWSPTPK	13	0	1504.69	sp|Q03591|FHR1_HUMAN;sp|Q9BXR6|FHR5_HUMAN	70	82	yes	no	2	1.1947e-06	110.92	12635000
ITDAELEAVKEK	12	1	1344.71	sp|Q13621|S12A1_HUMAN	1021	1032	yes	yes	3	0.00031663	66.023	4046100
ITEEFLGK	8	0	935.496	sp|P13611|CSPG2_HUMAN	631	638	yes	yes	2	0.016784	94.806	3520800
ITEGVPQLLIVLTADR	16	0	1737	sp|P12111|CO6A3_HUMAN	1128	1143	yes	yes	2	0.0010193	56.514	645550
ITFTFFR	7	0	930.496	sp|O60494|CUBN_HUMAN	514	520	yes	yes	2	0.045683	87.284	772030
ITGTMPPLPLEATGLALSSLR	21	0	2137.18	sp|P08571|CD14_HUMAN	128	148	yes	yes	2;3	4.3719e-31	162.09	25530000
ITHVHVHMR	9	0	1128.6	sp|P22891|PROZ_HUMAN	244	252	yes	yes	2;3	0.0065495	95.358	7479900
ITITNDQNR	9	0	1073.55	sp|P11021|GRP78_HUMAN	524	532	yes	yes	2	0.00192	131.11	3928800
ITLLSALVETR	11	0	1214.72	sp|P01011|AACT_HUMAN	380	390	yes	yes	2;3	4.66e-06	148.28	20241000
ITLPDFTGDLR	11	0	1246.66	sp|P18428|LBP_HUMAN	57	67	yes	yes	2	0.0031643	67.08	1247300
ITLPVDFVTADKFDENAK	18	1	2022.03	sp|P00558|PGK1_HUMAN	280	297	yes	yes	3	1.5679e-07	92.236	12527000
ITMLGIQGDLK	11	0	1187.66	sp|P04066|FUCO_HUMAN	421	431	yes	yes	2	0.00088557	81.92	3494600
ITPNLAEFAFSLYR	14	0	1640.86	sp|P01009|A1AT_HUMAN	50	63	yes	yes	2;3	3.4802e-06	84.753	1891200
ITPSYVAFTPEGER	14	0	1565.77	sp|P11021|GRP78_HUMAN	61	74	yes	yes	2	0.0044288	52.527	5117700
ITQVTWQK	8	0	1002.55	sp|Q15223|PVRL1_HUMAN	62	69	yes	yes	2	0.019608	90.709	3612800
ITSWMEPIVK	10	0	1202.64	sp|Q96S96|PEBP4_HUMAN	71	80	yes	yes	2	0.0025471	81.771	15967000
ITTVAHTEVGPGPESSPVVVR	21	0	2131.13	sp|Q13332|PTPRS_HUMAN	694	714	yes	yes	3	8.978e-09	81.016	6852100
ITVDPTTDGPTK	12	0	1243.63	sp|Q99715|COCA1_HUMAN	57	68	yes	yes	2	4.6255e-05	92.856	6739400
ITVVDALHEIPVK	13	0	1432.83	sp|Q16270|IBP7_HUMAN	263	275	yes	yes	2;3	2.3825e-08	133.16	132340000
ITVVDALHEIPVKK	14	1	1560.92	sp|Q16270|IBP7_HUMAN	263	276	yes	yes	2;3;4	9.808e-14	149.32	93641000
ITVVDALHEIPVKKGEGAEL	20	2	2117.17	sp|Q16270|IBP7_HUMAN	263	282	yes	yes	4	1.0228e-05	51.566	7181900
ITYEEIPLPIR	11	0	1342.75	sp|O75503|CLN5_HUMAN	341	351	yes	yes	2	0.00071689	83.081	5764400
ITYGETGGNSPVQEFTVPGSK	21	0	2167.04	sp|P02751|FINC_HUMAN	1480	1500	yes	yes	3	0.048139	19.022	2390400
IVADKDYSVTANSK	14	1	1509.77	sp|P07195|LDHB_HUMAN	78	91	yes	yes	2;3	3.6443e-13	139.77	23141000
IVADQLCAK	9	0	1016.53	sp|P53990|IST1_HUMAN	119	127	yes	yes	1;2	0.010717	111.95	32193000
IVAPISDSPKPPPQR	15	1	1600.89	sp|O95336|6PGL_HUMAN	171	185	yes	yes	3	1.2471e-09	111.12	7886300
IVASTLSNPELFEEWTGNVK	20	0	2233.13	sp|P17174|AATC_HUMAN	306	325	yes	yes	3	7.2314e-08	71.592	2246600
IVDLVSELKK	10	1	1142.69	sp|P29622|KAIN_HUMAN	194	203	yes	yes	3	9.2155e-05	112.71	5358100
IVGGNAAQLAQFDPR	15	0	1555.81	sp|P21695|GPDA_HUMAN	21	35	yes	yes	2	0.029103	38.995	1717700
IVGGWECEK	9	0	1076.5	sp|P07288|KLK3_HUMAN;sp|P20151|KLK2_HUMAN	25	33	no	no	1;2	0.011599	130.56	147060000
IVGPLEVNVR	10	0	1094.64	sp|O75339|CILP1_HUMAN	960	969	yes	yes	2	0.0074193	66.92	7437100
IVIEYVDR	8	0	1005.55	sp|P05156|CFAI_HUMAN	407	414	yes	yes	2	0.009564	113.26	32987000
IVLGQEQDSYGGK	13	0	1392.69	sp|P02743|SAMP_HUMAN	150	162	yes	yes	2	1.5959e-06	108.72	5375600
IVLGQEQDSYGGKFDR	16	1	1810.88	sp|P02743|SAMP_HUMAN	150	165	yes	yes	2;3	2.5574e-05	75.911	21811000
IVLVDNK	7	0	799.48	sp|P01591|IGJ_HUMAN	28	34	yes	yes	1	0.065733	153.88	6464200
IVQFSPSGK	9	0	961.523	sp|P19021|AMD_HUMAN	656	664	yes	yes	2	0.031981	70.056	1777800
IVTTDFR	7	0	850.455	sp|P42785|PCP_HUMAN	221	227	yes	yes	2	0.028159	106.42	9178800
IVVAGMLLR	9	0	970.6	sp|P24855|DNAS1_HUMAN	236	244	yes	yes	1;2	0.0016218	167.98	54503000
IVVEDVDEPPVFSK	14	0	1571.81	sp|P55285|CADH6_HUMAN	372	385	yes	yes	2	0.00045181	71.279	2855000
IVVVTAGVR	9	0	912.576	sp|P07195|LDHB_HUMAN	92	100	yes	yes	2	0.00098881	132.76	5334300
IVYVNEK	7	0	863.475	sp|P16870|CBPE_HUMAN	197	203	yes	yes	2	0.017523	138.37	15974000
IWHHTFYNELR	11	0	1514.74	sp|P60709|ACTB_HUMAN;sp|Q6S8J3|POTEE_HUMAN;sp|A5A3E0|POTEF_HUMAN;sp|P0CG38|POTEI_HUMAN;sp|Q9BYX7|ACTBM_HUMAN;sp|P0CG39|POTEJ_HUMAN;sp|P63261|ACTG_HUMAN;sp|P68133|ACTS_HUMAN;sp|P68032|ACTC_HUMAN	85	95	no	no	3;4	4.0046e-05	107.06	25895000
IWMDHVSCR	9	0	1202.53	sp|Q86VB7|C163A_HUMAN	113	121	yes	yes	3	0.0071286	64.191	4080000
IYAMHWGTDSR	11	0	1335.6	sp|P62879|GBB2_HUMAN;sp|P62873|GBB1_HUMAN	58	68	no	no	3	0.025581	36.952	2072700
IYDGPSIHAR	10	0	1127.57	sp|O60494|CUBN_HUMAN	1912	1921	yes	yes	2;3	1.7479e-05	147.75	34321000
IYFAHTALK	9	0	1062.59	sp|P01133|EGF_HUMAN	526	534	yes	yes	1;2;3	0.0038276	147.08	311300000
IYGPSDSASR	10	0	1051.49	sp|Q6UX71|PXDC2_HUMAN	120	129	yes	yes	2	0.0056103	72.434	3322400
IYHSHIDAPK	10	0	1179.6	sp|P00450|CERU_HUMAN;CON__ENSEMBL:ENSBTAP00000031900	178	187	yes	no	2;3	0.00061803	88.596	11717000
IYIPLPEEAAR	11	0	1270.69	sp|Q9UN37|VPS4A_HUMAN	289	299	yes	yes	2	0.0091992	60.255	5837300
IYISGMAPR	9	0	1006.53	sp|P04004|VTNC_HUMAN	354	362	yes	yes	1;2	0.0019658	130.56	41586000
IYISGMAPRPSLAK	14	1	1502.83	sp|P04004|VTNC_HUMAN	354	367	yes	yes	3	0.001599	51.092	6783900
IYLVETK	7	0	864.496	sp|P98164|LRP2_HUMAN	481	487	yes	yes	2	0.030449	102.71	39827000
IYPEEMIQTGISPIDVMNSIAR	22	0	2476.23	sp|P15313|VATB1_HUMAN	158	179	yes	yes	3	0.028159	24.552	815750
IYPTVNCQPLGMISLMK	17	0	1963.99	sp|P01042|KNG1_HUMAN	364	380	yes	yes	2;3	0.0006944	54.103	12471000
IYSLNEGYAK	10	0	1156.58	sp|O00757|F16P2_HUMAN	209	218	yes	yes	2	0.0049215	74.533	4957300
IYTSPTWSAFVTDSSWSAR	19	0	2161.01	sp|Q08380|LG3BP_HUMAN	408	426	yes	yes	2;3	2.8227e-11	103.27	55498000
IYVDAVINHMCGNAVSAGTSSTCGSYFNPGSR	32	0	3391.5	sp|P04746|AMYP_HUMAN;sp|P04745|AMY1_HUMAN	108	139	no	no	3;4	3.2965e-31	132.22	177640000
IYVDAVINHMSGNAVSAGTSSTCGSYFNPGSR	32	0	3318.5	sp|P19961|AMY2B_HUMAN	108	139	yes	yes	3	7.9344e-20	98.991	26204000
IYVDDGLISLQVK	13	0	1461.81	sp|P14618|KPYM_HUMAN	174	186	yes	yes	2	0.0046847	57.434	1642600
IYVSDDGK	8	0	895.429	sp|P19961|AMY2B_HUMAN;sp|P04746|AMYP_HUMAN;sp|P04745|AMY1_HUMAN	482	489	no	no	1;2	0.0085374	186.11	195980000
IYVSDDGKAHFSISNSAEDPFIAIHAESKL	30	2	3260.6	sp|P19961|AMY2B_HUMAN;sp|P04746|AMYP_HUMAN;sp|P04745|AMY1_HUMAN	482	511	no	no	5	0.00017785	42.468	4042900
IYWSDFKEDVIETIK	15	1	1884.95	sp|P98164|LRP2_HUMAN	4244	4258	yes	yes	3	6.8917e-06	82.529	3330400
IYWVDLER	8	0	1092.56	sp|P01133|EGF_HUMAN	88	95	yes	yes	1;2	8.7786e-06	221.25	321760000
KAADDTWEPFASGK	14	1	1521.71	sp|P02766|TTHY_HUMAN	55	68	yes	yes	3	0.0012952	55.66	2677400
KAEAAASALADADADLEER	19	1	1915.91	sp|O43633|CHM2A_HUMAN	197	215	yes	yes	3	3.9873e-08	89.011	5456400
KAEEEHLGILGPQLHADVGDKVK	23	2	2482.32	sp|P00450|CERU_HUMAN	799	821	yes	yes	3;4;5	1.9431e-09	76.693	23539000
KAFLLVQDIMEDTMR	15	1	1808.92	sp|P09603|CSF1_HUMAN	84	98	yes	yes	3	4.8074e-07	96.247	6072700
KANDESNEHSDVIDSQELSK	20	1	2244.01	sp|P10451|OSTP_HUMAN	249	268	yes	yes	2;3;4	1.7385e-43	216.44	158230000
KAYWQVHLDQVEVASGLTLCK	21	1	2444.25	sp|P07339|CATD_HUMAN	267	287	yes	yes	4	0.02522	24.552	2835800
KCSTSSLLEACTFR	14	1	1658.78	sp|P02787|TRFE_HUMAN	683	696	yes	yes	2;3	2.5947e-12	136.81	32563000
KCSYTEDAQCIDGTIEVPK	19	1	2213	sp|P02749|APOH_HUMAN	306	324	yes	yes	3	0.046465	20.633	12354000
KDDGGIIICEAQNQALPSGHSK	22	1	2337.14	sp|Q8NFZ8|CADM4_HUMAN	191	212	yes	yes	2;3;4	1.4022e-10	94.301	145410000
KDFLTCHR	8	1	1075.52	sp|Q8N6Q3|CD177_HUMAN	206	213	yes	yes	3	0.0071088	79.713	2312200
KDGLRMDAAIK	11	2	1216.66	sp|Q02763|TIE2_HUMAN	845	855	yes	yes	2	0.0036616	46.73	22273000
[truncated: 2,387 more rows]

## Sheet: test2
Sequence	Length	Missed cleavages	Mass	Proteins	Start position	End position	Unique (Groups)	Unique (Proteins)	Charges	PEP	Score	Intensity
AAAVSEAEADFYEQNSR	17	0	1856.82	sp|P54802|ANAG_HUMAN	627	643	yes	yes	2;3	1.0852e-26	190.18	54267000
AADDTWEPFASGK	13	0	1393.62	sp|P02766|TTHY_HUMAN	56	68	yes	yes	2	2.379e-06	104.41	8715800
AAFDDAIAELDTLSEESYK	19	0	2086.96	sp|P62258|1433E_HUMAN	197	215	yes	yes	3	1.7524e-06	73.918	4703500
AAFGQGSGPIMLDEVQCTGTEASLADCK	28	0	2912.3	sp|Q08380|LG3BP_HUMAN	77	104	yes	yes	3;4	8.871e-46	158.21	354230000
AAGFISVLK	9	0	904.538	sp|P22732|GTR5_HUMAN	259	267	yes	yes	2	0.0642	51.445	5084000
AAIVHNVDSDDLISMGSNDIEVLK	24	0	2554.26	sp|O43567|RNF13_HUMAN	118	141	yes	yes	3	7.2416e-11	74.876	6547900
AALEDSSGSSELQEIMR	17	0	1821.84	sp|Q12929|EPS8_HUMAN	782	798	yes	yes	2	0.0018206	48.907	1371000
AALPAQELEEYNK	13	0	1474.73	sp|P12821|ACE_HUMAN	730	742	yes	yes	2	0.039187	42.317	2630100
AALTTLFK	8	0	863.512	sp|Q96KP4|CNDP2_HUMAN	2	9	yes	yes	1;2	0.001119	136.11	3594800
AAPGQEPPEHMAELQR	16	0	1759.83	sp|O00391|QSOX1_HUMAN	615	630	yes	yes	2;3	1.2666e-05	78.326	48248000
AAPSVTLFPPSSEELQANK	19	0	1985.01	sp|P0CG06|LAC3_HUMAN;sp|P0CG05|LAC2_HUMAN;sp|P0CF74|LAC6_HUMAN;sp|A0M8Q6|LAC7_HUMAN	5	23	yes	no	2;3	7.6543e-16	124.84	158810000
AAQCDPCIPGVSFSPDHHTRPHCESCR	27	1	3177.34	sp|P26842|CD27_HUMAN	59	85	yes	yes	5	0.010222	29.494	10382000
AAQGLLACGVAQGALR	16	0	1554.83	sp|O75594|PGRP1_HUMAN	147	162	yes	yes	2;3	4.0184e-12	119.17	96062000
AAQLRPISLPGVSSTEDLQDLFR	23	1	2512.33	sp|O75071|EFC14_HUMAN	422	444	yes	yes	3	3.9572e-10	78.272	4730200
AASCVLLHTGQK	12	0	1283.67	sp|P14550|AK1A1_HUMAN	2	13	yes	yes	2	6.9545e-06	96.067	5468900
AASEFESSEGVFLFPELR	18	0	2013.97	sp|O94985|CSTN1_HUMAN	666	683	yes	yes	2;3	4.5708e-05	68.41	6677900
AASVEQR	7	0	759.388	sp|Q96IU4|ABHEB_HUMAN	2	8	yes	yes	1;2	0.0042533	139.28	2316900
AATDFVQEMR	10	0	1166.54	sp|Q71RC9|SMIM5_HUMAN	2	11	yes	yes	2	1.3565e-05	134.84	4498500
AATGECTATVGK	12	0	1164.54	sp|P01042|KNG1_HUMAN	102	113	yes	yes	2	8.6572e-05	85.522	3386900
AATGECTATVGKR	13	1	1320.65	sp|P01042|KNG1_HUMAN	102	114	yes	yes	2;3	5.1223e-07	105.65	2622800
AATVGSLAGQPLQER	15	0	1496.79	sp|P02649|APOE_HUMAN	210	224	yes	yes	2	5.1692e-06	90.853	10662000
AAVAWEAGKPLSIEEIEVAPPK	22	1	2304.24	sp|P11766|ADHX_HUMAN	10	31	yes	yes	3	0.0014413	36.454	1734900
AAVPSGASTGIYEALELR	18	0	1803.94	sp|P06733|ENOA_HUMAN;sp|P13929|ENOB_HUMAN;sp|P09104|ENOG_HUMAN	33	50	yes	no	2;3	1.1304e-05	68.123	10318000
ACAHWSGHCCLWDASVQVK	19	0	2270.98	sp|P07911|UROM_HUMAN	247	265	yes	yes	2;3;4	1.3259e-27	191.07	630960000
ACANPAAGSVILLENLR	17	0	1767.93	sp|P00558|PGK1_HUMAN	107	123	yes	yes	2;3	8.6034e-10	103.13	6459400
ACAQGTFKPLSGEGSCQPCPANSHSNTIGSAVCQCR	36	1	3893.68	sp|P54760|EPHB4_HUMAN	270	305	yes	yes	4	1.1888e-08	59.399	13033000
ACDGINDCGDQSDELCCK	18	0	2115.76	sp|P05156|CFAI_HUMAN	240	257	yes	yes	2;3	5.1096e-11	114.96	15177000
ACEEAPPSAAHFR	13	0	1441.64	sp|O75339|CILP1_HUMAN	901	913	yes	yes	3	0.00095302	59.227	2666600
ACEPGVDYVYK	11	0	1299.58	sp|P01024|CO3_HUMAN;CON__Q2UVX4	1536	1546	yes	no	2	0.010902	58.511	7564800
ACGACPLWGK	10	0	1118.5	sp|P10643|CO7_HUMAN	772	781	yes	yes	2	0.04016	50.473	9902900
ACLQNSAIIATPEQLQAAYEDGFHQCDAGWLADQTVR	37	0	4146.92	sp|P16112|PGCA_HUMAN	174	210	yes	yes	4	0.021419	24.039	3324300
ACSSLGVSGGTCR	13	0	1310.57	sp|O15197|EPHB6_HUMAN	113	125	yes	yes	2	0.0039276	59.227	9463000
ACTEAEFACHSYNECVALEYR	21	0	2579.05	sp|P98160|PGBM_HUMAN	198	218	yes	yes	3	2.141e-08	77.959	8500200
ADAAPDEKVLDSGFR	15	1	1589.77	sp|P01833|PIGR_HUMAN	578	592	yes	yes	2;3	2.6974e-09	104.95	25811000
ADAVTLDGGFIYEAGLAPYK	20	0	2070.03	sp|P02788|TRFL_HUMAN	73	92	yes	yes	2;3	1.285e-08	82.609	9358800
ADEDPIMGFHQMFLLK	16	0	1890.9	sp|P61970|NTF2_HUMAN	91	106	yes	yes	3	0.0001631	60.55	7862100
ADEGISFR	8	0	893.424	sp|Q06830|PRDX1_HUMAN	121	128	yes	yes	2	0.029205	80.165	2354700
ADEGWYWCGVK	11	0	1369.58	sp|P01833|PIGR_HUMAN	537	547	yes	yes	2;3	0.0015968	77.288	143450000
ADGESCSASMMYQEGK	16	0	1749.66	sp|P01008|ANT3_HUMAN	274	289	yes	yes	2	2.1761e-06	90.348	2671200
ADGGEMTVIR	10	0	1047.5	sp|P98164|LRP2_HUMAN	942	951	yes	yes	2	0.01928	59.04	6347400
ADHTLSSLEPAYSAK	15	0	1588.77	sp|Q5VW32|BROX_HUMAN	223	237	yes	yes	3	2.118e-06	84.753	4272500
ADIFVDPVLHTACALDIK	18	0	1997.03	sp|Q92896|GSLG1_HUMAN	1059	1076	yes	yes	3	0.00012881	49.708	5101700
ADLDGVGVK	9	0	872.46	sp|P01133|EGF_HUMAN	185	193	yes	yes	1;2	0.0065043	132.76	198390000
ADLFYDVEALDLESPK	16	0	1823.88	sp|P04196|HRG_HUMAN	220	235	yes	yes	2;3	0.00020159	66.022	8061400
ADLGALELWR	10	0	1142.61	sp|Q99523|SORT_HUMAN	279	288	yes	yes	2	0.015588	61.344	2154100
ADLINNLGTIAK	12	0	1241.7	sp|P08238|HS90B_HUMAN	96	107	no	no	2	4.0852e-05	93.839	4400600
ADLLLSTQPGREEGSPLELER	21	1	2309.19	sp|P08195|4F2_HUMAN	593	613	yes	yes	3	1.1372e-09	84.166	7760800
ADLSGITGAR	10	0	959.504	sp|P01011|AACT_HUMAN	341	350	yes	yes	2	1.0862e-05	151.22	26534000
ADQLTEEQIAEFK	13	0	1520.74	sp|P62158|CALM_HUMAN	2	14	yes	yes	2	3.1707e-09	140.82	19521000
ADQVCINLR	9	0	1087.54	sp|Q12805|FBLN3_HUMAN	186	194	yes	yes	1;2;3	0.004219	113.71	78622000
ADRDQYELLCLDNTR	15	1	1880.87	sp|P02787|TRFE_HUMAN	237	251	yes	yes	2;3	3.3807e-19	195.92	114000000
ADSPMDDFFQCVNGK	15	0	1729.71	sp|P05156|CFAI_HUMAN	219	233	yes	yes	2	0.042975	33.265	2773700
ADTDGGLIFR	10	0	1063.53	sp|P08582|TRFM_HUMAN	285	294	yes	yes	2	0.00060025	105.2	8929700
ADVTEWR	7	0	875.414	sp|P08582|TRFM_HUMAN	263	269	yes	yes	2	0.017667	139.28	5681900
AEAAASALADADADLEER	18	0	1787.82	sp|O43633|CHM2A_HUMAN	198	215	yes	yes	2;3	0.00045934	52.19	5041900
AEAGRPYEYYK	11	1	1345.63	sp|P98172|EFNB1_HUMAN	67	77	yes	yes	2;3	0.023018	54.772	6153700
AEALIQLLDVNDNDPVVK	18	0	1965.04	sp|Q6V0I7|FAT4_HUMAN	337	354	yes	yes	3	1.0513e-05	69.188	2867400
AEATDADDPETDNAALR	17	0	1773.77	sp|P55291|CAD15_HUMAN	174	190	yes	yes	2	3.9732e-07	96.208	8425500
AEDDTWEPEQK	11	0	1346.56	sp|P01133|EGF_HUMAN	306	316	yes	yes	1;2;3	3.281e-06	150.46	180640000
AEDEEETTFR	10	0	1225.51	sp|O75264|SIM24_HUMAN	61	70	yes	yes	2	0.001964	85.154	3694100
AEDGGGQFTTIR	12	0	1250.59	sp|Q6V0I7|FAT4_HUMAN	1918	1929	yes	yes	2	0.00051274	77.185	3088400
AEDMYSAQSHQAATPPK	17	0	1830.82	sp|Q9NQ84|GPC5C_HUMAN	410	426	yes	yes	3	0.0033555	39.338	7710700
AEDTAVYYCAK	11	0	1289.56	sp|P01765|HV304_HUMAN;sp|P01764|HV303_HUMAN	84	94	no	no	2	0.00024146	99.283	8433600
AEDTAVYYCAR	11	0	1317.57	sp|P01766|HV305_HUMAN;sp|P01763|HV302_HUMAN;sp|P01767|HV306_HUMAN	87	97	no	no	2	1.7272e-05	133.81	5013000
AEELSIQVSCR	11	0	1290.62	sp|Q9Y5Y7|LYVE1_HUMAN	27	37	yes	yes	2	2.9734e-06	152.7	14643000
AEELVNTAPLTGVPQHVPVR	20	0	2126.15	sp|Q24JP5|T132A_HUMAN	405	424	yes	yes	3	0.00033526	47.082	3450200
AEKSDEGTYMCVATNSAGHR	20	1	2182.94	sp|Q8WZ75|ROBO4_HUMAN	197	216	yes	yes	3;4	5.1155e-13	103.45	33467000
AELLVTEAPSKPITVTVEEQR	21	1	2309.25	sp|P98160|PGBM_HUMAN	1759	1779	yes	yes	3	5.5636e-10	92.098	6018700
AEMADQAAAWLTR	13	0	1432.68	sp|P0C0L5|CO4B_HUMAN	1279	1291	yes	yes	2	0.00048477	74.789	6916000
AEMIIEQNTDGVNFYNILTK	20	0	2312.14	sp|Q9HB40|RISC_HUMAN	256	275	yes	yes	3	0.0026378	32.797	2807500
AEQVIFVR	8	0	960.539	sp|Q92692|PVRL2_HUMAN	340	347	yes	yes	1;2	0.0093841	102.51	4778800
AETGDKVYVHLK	12	1	1358.72	sp|P00450|CERU_HUMAN;CON__ENSEMBL:ENSBTAP00000031900	99	110	yes	no	3	0.019039	41.242	3000700
AEVGQNAYLPCFYTPAAPGNLVPVCWGK	28	0	3078.47	sp|Q8TDQ0|HAVR2_HUMAN	28	55	yes	yes	3;4	1.8356e-07	64.502	66822000
AEVTGYFPLGTWYDLQTVPVEALGSLPPPPAAPR	34	0	3608.86	sp|P10253|LYAG_HUMAN	761	794	yes	yes	3;4	0.0055119	31.224	2272800
AFDITYVR	8	0	983.508	sp|P11047|LAMC1_HUMAN	142	149	yes	yes	2	0.01222	91.064	6704700
AFIPGGPSPGSR	12	0	1141.59	sp|Q8NHP8|PLBL2_HUMAN	385	396	yes	yes	2	0.007997	55.261	4978500
AFIQLWAFDAVK	12	0	1407.76	sp|P02760|AMBP_HUMAN	298	309	yes	yes	2;3	4.2508e-10	108.56	2798400000
AFIQLWAFDAVKGK	14	1	1592.87	sp|P02760|AMBP_HUMAN	298	311	yes	yes	3	0.0037207	47.774	3800600
AFLLVQDIMEDTMR	14	0	1680.82	sp|P09603|CSF1_HUMAN	85	98	yes	yes	3	4.6155e-12	127.02	5436200
AFLTLAEDILR	11	0	1260.71	sp|P61026|RAB10_HUMAN	162	172	yes	yes	2	0.00018457	104.82	2915900
AFMDGSNR	8	0	896.381	sp|P98164|LRP2_HUMAN	541	548	yes	yes	2	0.062667	63.419	3408100
AFPALTSLDLSDNPGLGER	19	0	1971.99	sp|P08571|CD14_HUMAN	192	210	yes	yes	2;3	7.0702e-20	140.28	97726000
AFQAMQVHCNNMHTLGAR	18	0	2084.95	sp|Q08345|DDR1_HUMAN	279	296	yes	yes	4	0.022449	31.883	3943200
AFQNVFAPR	9	0	1048.55	sp|P15586|GNS_HUMAN	247	255	yes	yes	1;2;3	0.0011965	152.63	25940000
AFSMDEHNAALR	12	0	1360.62	sp|Q9NZH0|GPC5B_HUMAN	335	346	yes	yes	2;3	8.2966e-09	141.08	71136000
AFSMDEPVAAK	11	0	1164.55	sp|Q9NQ84|GPC5C_HUMAN	342	352	yes	yes	2	0.0029684	68.355	46030000
AFSVNIFK	8	0	924.507	sp|P11279|LAMP1_HUMAN	349	356	yes	yes	2	0.014236	86.794	5141500
AFVNCDENSR	10	0	1210.5	sp|P01833|PIGR_HUMAN	516	525	yes	yes	1;2;3	9.1563e-06	154.85	256340000
AFYSDVIAEDLRR	13	1	1553.78	sp|P55017|S12A3_HUMAN	707	719	yes	yes	2;3	5.579e-07	115.33	7865300
AGAAAGGPGVSGVCVCK	17	0	1516.71	sp|Q16270|IBP7_HUMAN	98	114	yes	yes	2;3	2.9883e-07	97.073	251820000
AGATLDLLVENMGR	14	0	1458.75	sp|P16278|BGAL_HUMAN	469	482	yes	yes	2;3	3.9299e-13	135.02	2874000
AGCVAESTAVCR	12	0	1279.56	sp|Q9Y6R7|FCGBP_HUMAN	462	473	yes	yes	2	6.599e-05	89.266	7369000
AGDEAVFAQYDSFHVDSAAEYYR	23	0	2610.13	sp|P22105|TENX_HUMAN	4122	4144	yes	yes	3	7.8657e-12	87.319	3958100
AGDFLEANYMNLQR	14	0	1640.76	sp|P01024|CO3_HUMAN	1172	1185	yes	yes	2	1.4151e-05	84.954	8278700
AGEGGGVIQGSASEATLVALLAAR	24	0	2197.17	sp|P20711|DDC_HUMAN	137	160	yes	yes	3	0.063713	11.395	1085600
AGEVQEPELR	10	0	1126.56	sp|P25311|ZA2G_HUMAN	242	251	yes	yes	1;2;3	0.00012381	112.13	329410000
AGFAGDDAPR	10	0	975.441	sp|P60709|ACTB_HUMAN;sp|Q6S8J3|POTEE_HUMAN;sp|A5A3E0|POTEF_HUMAN;sp|P0CG38|POTEI_HUMAN;sp|P0CG39|POTEJ_HUMAN;sp|P63261|ACTG_HUMAN;sp|P68133|ACTS_HUMAN;sp|P68032|ACTC_HUMAN;sp|P63267|ACTH_HUMAN;sp|P62736|ACTA_HUMAN	19	28	no	no	1;2	0.0001838	123.86	24501000
AGFGNLR	7	0	733.387	sp|Q14314|FGL2_HUMAN	273	279	yes	yes	2	0.020626	121.68	3068300
AGFSWIEVTFK	11	0	1283.65	sp|Q14624|ITIH4_HUMAN	778	788	yes	yes	1;2	0.00016843	132.01	106890000
AGGSWDLAVQER	12	0	1287.62	sp|P22792|CPN2_HUMAN	464	475	yes	yes	2	7.4391e-10	158.42	19525000
AGHMVPSDQGDMALK	15	0	1555.71	sp|Q9HB40|RISC_HUMAN	429	443	yes	yes	2	0.04158	33.842	2328200
AGIEVQEIK	9	0	985.544	sp|P19021|AMD_HUMAN	820	828	yes	yes	2	0.015499	76.572	1485000
AGLAASLAGPHSIVGR	16	0	1475.82	sp|P08294|SODE_HUMAN	161	176	yes	yes	2;3	3.8319e-16	157.35	55007000
AGLEAAGDEL	10	0	944.445	sp|Q68CJ9|CR3L3_HUMAN	452	461	yes	yes	2	0.022151	57.249	33673000
AGLELSPEMK	10	0	1073.54	sp|P05937|CALB1_HUMAN	50	59	yes	yes	2	0.0034701	70.412	11778000
AGLLRPDYALLGHR	14	1	1550.87	sp|Q96PD5|PGRP2_HUMAN;CON__ENSEMBL:ENSBTAP00000016285	510	523	yes	no	3;4	4.3872e-06	85.909	10493000
AGLQFPVGR	9	0	943.524	sp|Q99878|H2A1J_HUMAN;sp|Q96KK5|H2A1H_HUMAN;sp|Q71UI9|H2AV_HUMAN;sp|P0C0S5|H2AZ_HUMAN;sp|Q9BTM1|H2AJ_HUMAN;sp|Q16777|H2A2C_HUMAN;sp|Q93077|H2A1C_HUMAN;sp|Q7L7L0|H2A3_HUMAN;sp|Q6FI13|H2A2A_HUMAN;sp|P20671|H2A1D_HUMAN;sp|P0C0S8|H2A1_HUMAN;sp|P04908|H2A1B_HUMAN;sp|Q96QV6|H2A1A_HUMAN;sp|P16104|H2AX_HUMAN;sp|Q8IUE6|H2A2B_HUMAN	22	30	yes	no	2	0.0025435	123.72	6130600
AGLQLNVK	8	0	841.502	sp|O15197|EPHB6_HUMAN	190	197	yes	yes	2	0.047729	67.903	19603000
AGLQVYNK	8	0	891.481	sp|P13987|CD59_HUMAN	56	63	yes	yes	1;2	0.0052818	173.85	201180000
AGMEWYQTCSNNGLVAGFQSR	21	0	2375.04	sp|Q07507|DERM_HUMAN	98	118	yes	yes	3	0.00033863	46.415	6038500
AGPGEAALQELCGQLER	17	0	1797.87	sp|Q8TF30|WHAMM_HUMAN	135	151	yes	yes	3	0.0045325	35.473	128830000
AGPLCLGTGCSPDNGGCEHECVEEVDGHVSCR	32	0	3514.41	sp|Q9HCU0|CD248_HUMAN	226	257	yes	yes	4	6.7018e-26	115.89	26454000
AGPWTPEAAVEHPEAVR	17	0	1815.89	sp|Q93088|BHMT1_HUMAN	41	57	yes	yes	3	0.00015257	55.437	14461000
AGSNVMQTFTFYASEDKLENR	21	1	2407.11	sp|Q93088|BHMT1_HUMAN	66	86	yes	yes	3	6.2742e-06	56.882	9281300
AGSPTAPVHDESLVGPVDPSSGQQSR	26	0	2574.23	sp|Q12913|PTPRJ_HUMAN	301	326	yes	yes	3	6.7228e-18	100.44	17749000
AGTWLAVHPNK	11	0	1192.64	sp|Q9UGT4|SUSD2_HUMAN	141	151	yes	yes	3	0.063567	19.557	1646700
AGVETTTPSK	10	0	989.503	sp|P0CG06|LAC3_HUMAN;sp|P0CG05|LAC2_HUMAN	51	60	yes	no	2	0.0015571	90.05	2398300
AGYIIPLQGPGLTTTESR	18	0	1872.99	sp|P10253|LYAG_HUMAN	820	837	yes	yes	2;3	1.0067e-19	136.26	480130000
AGYLPQNIPLEIIR	14	0	1595.9	sp|Q9UKU6|TRHDE_HUMAN	730	743	yes	yes	2	0.00021034	77.776	4171400
AGYVLHR	7	0	814.445	sp|O00187|MASP2_HUMAN	169	175	yes	yes	2	0.017758	132.8	27119000
AHDQKVEGCFNQLLYDIR	18	1	2205.06	sp|O60635|TSN1_HUMAN	192	209	yes	yes	3;4	6.758e-11	110.74	20488000
AHFPLDVQWNDLDYMDSR	18	0	2220.99	sp|P10253|LYAG_HUMAN	394	411	yes	yes	2;3;4	4.0251e-19	136.66	43903000
AHFPLDVQWNDLDYMDSRR	19	1	2377.09	sp|P10253|LYAG_HUMAN	394	412	yes	yes	3;4	2.9687e-23	153.72	144240000
AHFSISNSAEDPFIAIHAESK	21	0	2270.1	sp|P19961|AMY2B_HUMAN;sp|P04746|AMYP_HUMAN;sp|P04745|AMY1_HUMAN	490	510	no	no	2;3;4	4.0493e-37	193.54	172870000
AHFSISNSAEDPFIAIHAESKL	22	1	2383.18	sp|P19961|AMY2B_HUMAN;sp|P04746|AMYP_HUMAN;sp|P04745|AMY1_HUMAN	490	511	no	no	2;3;4	8.7801e-33	166.27	269500000
AHFSPSNIILDFPAAGSAAR	20	0	2041.04	sp|O00391|QSOX1_HUMAN	533	552	yes	yes	2;3	4.1889e-26	148.06	21103000
AHGQESAIFNEVAPGYFSR	19	0	2078.98	sp|Q8WVN6|SCTM1_HUMAN	70	88	yes	yes	2;3	1.618e-27	189.15	443840000
AHLVAVFNEYQR	12	0	1445.74	sp|P50995|ANX11_HUMAN	389	400	yes	yes	3	0.0001119	81.017	3243700
AHNQDLGLAGSCLAR	15	0	1581.77	sp|P08572|CO4A2_HUMAN	1526	1540	yes	yes	2;3	1.7142e-06	96.773	4151400
AHRFPALTQEQK	12	1	1424.75	sp|P05062|ALDOB_HUMAN	2	13	yes	yes	3	5.3882e-05	80.69	3992500
AIAANEADAVTLDAGLVYDAYLAPNNLKPVVAEFYGSK	38	1	3953.01	sp|P02787|TRFE_HUMAN	70	107	yes	yes	4	0.011695	28.764	1597200
AIAEELAPER	10	0	1097.57	sp|Q93088|BHMT1_HUMAN;sp|Q9H2M3|BHMT2_HUMAN	309	318	yes	no	2	0.00057817	105.98	13133000
AIEDYINEFSVR	12	0	1454.7	sp|P02748|CO9_HUMAN;CON__Q3MHN2	497	508	yes	no	2	0.0010906	69.03	3113200
AIGAVPLIQGEYMIPCEK	18	0	1988.01	sp|P07339|CATD_HUMAN	314	331	yes	yes	2;3	7.425e-07	85.576	90671000
AIGYATAADCGR	12	0	1224.56	sp|Q9Y6R7|FCGBP_HUMAN	423	434	yes	yes	2	0.00048352	77.597	4283200
AIGYLNTGYQR	11	0	1254.64	sp|P01023|A2MG_HUMAN	1004	1014	yes	yes	2	0.0015267	77.744	2067700
AIHVHQFGDLSQGCESTGPHYNPLAVPHPQHPGDFGNFAVR	41	0	4490.12	sp|P08294|SODE_HUMAN	112	152	yes	yes	4;5;6;7	8.3495e-42	129.5	218160000
AIHYALNCCGLAGGVEQFISDICPK	25	0	2792.31	sp|P21926|CD9_HUMAN	145	169	yes	yes	3	1.9355e-18	113.73	5344800
AILDKLHNLNSNWFPAGSK	19	1	2124.11	sp|P19961|AMY2B_HUMAN;sp|P04746|AMYP_HUMAN	224	242	no	no	3;4	2.0863e-05	58.427	16653000
AILDKLHNLNSNWFPEGSKPFIYQEVIDLGGEPIK	35	2	3981.07	sp|P04745|AMY1_HUMAN	224	258	yes	yes	4;5	1.7493e-13	68.543	25559000
AILNYIASK	9	0	991.57	sp|P09210|GSTA2_HUMAN;sp|P08263|GSTA1_HUMAN;sp|Q16772|GSTA3_HUMAN;sp|Q7RTV2|GSTA5_HUMAN	70	78	yes	no	2	0.064662	51.276	3139900
AIMEKLEMSK	10	1	1178.6	sp|P05155|IC1_HUMAN	381	390	yes	yes	2;3	0.00016385	129.88	41404000
AIPVAQDLNAPSDWDSR	17	0	1853.89	sp|P10451|OSTP_HUMAN	204	220	yes	yes	2;3	1.3479e-10	107.82	1271200000
AIQDGTIVLMGTYDDGATK	19	0	1967.95	sp|Q92520|FAM3C_HUMAN	138	156	yes	yes	2;3	1.0124e-06	77.899	11695000
AIQIMYQNLQQDGLEK	16	0	1890.95	sp|Q9Y646|CBPQ_HUMAN	87	102	yes	yes	2;3	4.3807e-13	127.18	24330000
AIQLTYNPDESSKPNMIDAATLK	23	1	2519.26	sp|P02679|FIBG_HUMAN	89	111	yes	yes	3	0.021864	28.035	4216600
AISGLTIDGHAVGAK	15	0	1408.77	sp|Q9Y6R7|FCGBP_HUMAN	366	380	yes	yes	2	0.00020444	74.649	2585400
AISSIGLECQSVTSR	15	0	1606.8	sp|Q9HD89|RETN_HUMAN	43	57	yes	yes	2	3.6686e-06	93.424	2940000
AIVDVHFDPTTAFR	14	0	1587.8	sp|O00468|AGRIN_HUMAN	1202	1215	yes	yes	3	0.0011281	51.726	2578300
AIVLAQDDASQPR	13	0	1382.72	sp|P55291|CAD15_HUMAN	451	463	yes	yes	2	0.00083433	66.708	8440100
AIVLDPCQGYLYWADWDTHAK	21	0	2521.17	sp|P98164|LRP2_HUMAN	2511	2531	yes	yes	2;3	1.4518e-13	108.71	42953000
AKAYLEEECPATLR	14	1	1649.81	sp|P25311|ZA2G_HUMAN	178	191	yes	yes	2	0.0073342	51.771	3672800
AKDDSELEGQVISCLK	16	1	1790.87	sp|Q92896|GSLG1_HUMAN	957	972	yes	yes	2;3	0.0003491	56.121	7069200
AKEQYAVVGHSAHIVTLK	18	1	1950.07	sp|O75882|ATRN_HUMAN	438	455	yes	yes	4	7.2914e-05	57.41	4598000
AKFEELNMDLFR	12	1	1511.74	sp|P11021|GRP78_HUMAN	325	336	yes	yes	3	2.4144e-05	88.021	2228500
AKFYPEDVAEELIQDITQK	19	1	2236.13	sp|P15311|EZRI_HUMAN	82	100	yes	yes	3	0.00034079	48.376	2279900
AKLEEQAQQIR	11	1	1312.71	sp|P02649|APOE_HUMAN	259	269	yes	yes	2;3	4.7337e-07	178.71	31001000
AKLPDATPK	9	1	939.539	sp|P02774|VTDB_HUMAN	428	436	yes	yes	2;3	0.0052275	76.228	35121000
AKPALEDLR	9	1	1011.57	sp|P02647|APOA1_HUMAN	231	239	yes	yes	3	0.003027	87.149	4557400
AKPSAPVVSGPAAR	14	1	1306.74	sp|Q5TFQ8|SIRBL_HUMAN;sp|P78324|SHPS1_HUMAN	145	158	yes	no	2;3	0.00014427	71.726	5970000
AKPSAPVVSGPAVR	14	1	1334.77	sp|O00241|SIRB1_HUMAN	145	158	yes	yes	2;3	0.0034682	60.657	11368000
AKWEMPFDPQDTHQSR	16	1	1971.89	sp|P01011|AACT_HUMAN	215	230	yes	yes	3;4	2.326e-05	76.586	20734000
AKWETSFNHK	10	1	1246.61	sp|P05154|IPSP_HUMAN	207	216	yes	yes	2;3;4	0.00077921	92.428	23664000
ALANSLACQGK	11	0	1131.57	sp|P04075|ALDOA_HUMAN	332	342	yes	yes	2	0.0079677	61.958	3598300
ALASECAQHLSLPLR	15	0	1664.87	sp|O75594|PGRP1_HUMAN	41	55	yes	yes	2;3;4	6.9167e-57	275.42	383070000
ALDFAVGEYNK	11	0	1225.6	sp|P01034|CYTC_HUMAN	52	62	yes	yes	1;2;3	1.5755e-05	139.38	163660000
ALDLINKR	8	1	941.566	sp|P04196|HRG_HUMAN	34	41	yes	yes	2;3	0.021331	69.198	4506500
ALDYESCEHYELK	13	0	1655.71	sp|P55291|CAD15_HUMAN	327	339	yes	yes	2;3	3.817e-05	80.96	11767000
ALENPQPHPGWQGTLK	16	0	1771.9	sp|P19835|CEL_HUMAN	61	76	yes	yes	2;3	3.1234e-16	159.18	105080000
ALEQALEK	8	0	900.492	sp|P15144|AMPN_HUMAN	936	943	yes	yes	1;2	0.0053167	167.04	40334000
ALEVEECR	8	0	1004.46	sp|P98160|PGBM_HUMAN	1524	1531	yes	yes	2	0.00012334	126.52	11861000
ALGHLDLSGNR	11	0	1151.6	sp|P02750|A2GL_HUMAN	165	175	yes	yes	3	3.9922e-05	107.11	5804800
ALGIPAR	7	0	696.428	sp|P49221|TGM4_HUMAN	281	287	yes	yes	2	0.026015	102.98	4317200
ALGISPFHEHAEVVFTANDSGPR	23	0	2450.2	sp|P02766|TTHY_HUMAN	101	123	yes	yes	3	4.5804e-11	82.406	7191300
ALGITEIFIK	10	0	1103.66	sp|Q99574|NEUS_HUMAN	309	318	yes	yes	2	0.021292	57.785	6700600
ALGSLHLPTNPTSLPAVAK	19	0	1886.06	sp|P42785|PCP_HUMAN	28	46	yes	yes	3	1.4375e-05	61.477	11591000
ALGVQGGQAGVPEGPGFCPQR	21	0	2081.01	sp|P25940|CO5A3_HUMAN	37	57	yes	yes	2;3	2.5572e-18	128.38	37511000
ALLETSEK	8	0	889.476	sp|P01133|EGF_HUMAN	194	201	yes	yes	1;2	0.0013842	198.07	46586000
ALLETSEKITAVSLDVLDKR	20	2	2200.23	sp|P01133|EGF_HUMAN	194	213	yes	yes	3;4	1.8735e-24	134.87	26485000
ALLNELASVK	10	0	1056.62	sp|Q8N271|PROM2_HUMAN	86	95	yes	yes	2	0.0056869	72.2	2125700
ALLNVVDNAR	10	0	1083.6	sp|Q8IV08|PLD3_HUMAN	310	319	yes	yes	2	0.00019583	122.96	15358000
ALLQDKDVIAINQDPLGK	18	1	1950.08	sp|P06280|AGAL_HUMAN	309	326	yes	yes	2;3	1.798e-07	91.14	26930000
ALLSPGLAGAAGVPAEEAIVLANR	24	0	2259.26	sp|Q5SZK8|FREM2_HUMAN	54	77	yes	yes	3	0.00035297	42.705	3595700
ALLSYDGLNQR	11	0	1248.65	sp|Q9UM22|EPDR1_HUMAN	65	75	yes	yes	2	0.01548	53.567	4499500
ALMDETMK	8	0	937.425	sp|P02649|APOE_HUMAN	80	87	yes	yes	1;2	0.012134	104.37	8819800
ALMLCEGLFVADVTDFEGWK	20	0	2300.09	sp|Q08380|LG3BP_HUMAN	522	541	yes	yes	2;3	5.7412e-06	58.024	1950300
ALMSPAGMLR	10	0	1045.54	sp|O75144|ICOSL_HUMAN	84	93	yes	yes	1;2	5.9487e-06	147.04	69236000
ALNEACESVIQTACK	15	0	1692.78	sp|Q92896|GSLG1_HUMAN	502	516	yes	yes	3	0.00079212	50.158	6157400
ALPAPIEK	8	0	837.496	sp|P01860|IGHG3_HUMAN;sp|P01857|IGHG1_HUMAN	257	264	no	no	1;2	0.037811	123.69	296430000
ALPFWNEEIVPQIK	14	0	1682.9	sp|P15259|PGAM2_HUMAN;sp|Q8N0Y7|PGAM4_HUMAN;sp|P18669|PGAM1_HUMAN	163	176	yes	no	2	0.011224	47.774	5767100
ALPGQLKPFETLLSQNQGGK	20	1	2125.15	sp|P09211|GSTP1_HUMAN	122	141	yes	yes	3	0.0018009	39.349	14046000
ALPGTPVASSQPR	13	0	1279.69	sp|O14498|ISLR_HUMAN	291	303	yes	yes	2	2.0256e-06	82.069	12831000
ALPPLRLPR	9	1	1031.66	sp|Q6EMK4|VASN_HUMAN	162	170	yes	yes	2;3	0.00096714	119.29	27656000
ALQASALAAWGGK	13	0	1242.67	sp|P05062|ALDOB_HUMAN	305	317	yes	yes	2	0.00033326	77.644	3490700
ALQATVGNSYK	11	0	1150.6	sp|P11279|LAMP1_HUMAN	327	337	yes	yes	1;2	1.1113e-05	181.87	37669000
ALQDQLVLVAAK	12	0	1267.75	sp|P01019|ANGT_HUMAN	83	94	yes	yes	2	0.00077845	73.435	5976600
ALSEALTELGYK	12	0	1293.68	sp|P34896|GLYC_HUMAN	337	348	yes	yes	2	0.00025154	80.871	2462300
ALSIGFETCR	10	0	1152.56	sp|P16070|CD44_HUMAN	69	78	yes	yes	1;2;3	9.9964e-06	204.62	719460000
ALSLAPLAGAGLELQLER	18	0	1821.04	sp|Q9ULI3|HEG1_HUMAN	41	58	yes	yes	2;3	6.9371e-20	140.46	14535000
ALTLAYK	7	0	778.459	sp|P19835|CEL_HUMAN	285	291	yes	yes	2	0.045683	87.284	6925300
ALTPQCGSGEDLYILTGTVPSDYR	24	0	2612.24	sp|O94919|ENDD1_HUMAN	185	208	yes	yes	2;3;4	1.8556e-14	96.128	41117000
ALTSELANAR	10	0	1044.56	sp|P26038|MOES_HUMAN	524	533	yes	yes	2	0.001642	89.029	4950200
ALVEMQDVVAELLR	14	0	1584.85	sp|Q9C0H2|TTYH3_HUMAN	317	330	yes	yes	2;3	5.0078e-09	112.42	1634400
ALVFVDNHDNQR	12	0	1426.7	sp|P19961|AMY2B_HUMAN;CON__Q3MHH8;sp|P04746|AMYP_HUMAN;sp|P04745|AMY1_HUMAN	307	318	no	no	2;3	1.742e-10	170.52	1079800000
ALVLEQLTPALHSTNFSCVLVDPEQVVQR	29	0	3262.7	sp|O95998|I18BP_HUMAN	133	161	yes	yes	3;4	0.00019354	42.468	7130800
ALVQAQHPDWPAPQVEAVAQDQFQGAAR	28	0	3027.5	sp|Q12794|HYAL1_HUMAN	153	180	yes	yes	3	1.935e-23	100.7	13928000
ALVSAQWVAEALR	13	0	1412.78	sp|P25325|THTM_HUMAN	9	21	yes	yes	2	0.001472	65.043	2524400
ALYLQYTDETFR	12	0	1518.74	sp|P00450|CERU_HUMAN	70	81	yes	yes	2	5.7369e-08	134.98	23759000
ALYPSIYMPAVLEGTGK	17	0	1808.94	sp|Q12794|HYAL1_HUMAN	241	257	yes	yes	2;3	6.6949e-05	71.143	14278000
ALYVHGGYK	9	0	1006.52	sp|O75882|ATRN_HUMAN	513	521	yes	yes	3	0.031571	42.864	8248300
ALYYDLISSPDIHGTYK	17	0	1954.97	sp|P36955|PEDF_HUMAN	107	123	yes	yes	3	0.044662	22.867	5445200
AMDEIQPDLR	10	0	1186.57	sp|Q9UK41|VPS28_HUMAN	149	158	yes	yes	2	0.0028274	80.916	3855100
AMGIMNSFVNDIFER	15	0	1742.81	sp|Q99880|H2B1L_HUMAN;sp|Q99879|H2B1M_HUMAN;sp|Q99877|H2B1N_HUMAN;sp|Q93079|H2B1H_HUMAN;sp|Q8N257|H2B3B_HUMAN;sp|Q5QNW6|H2B2F_HUMAN;sp|Q16778|H2B2E_HUMAN;sp|P62807|H2B1C_HUMAN;sp|P58876|H2B1D_HUMAN;sp|P57053|H2BFS_HUMAN;sp|P33778|H2B1B_HUMAN;sp|P23527|H2B1O_HUMAN;sp|P06899|H2B1J_HUMAN;sp|O60814|H2B1K_HUMAN	59	73	yes	no	2;3	2.3056e-11	118.51	5945300
AMLVFAEHR	9	0	1072.55	sp|P42785|PCP_HUMAN	115	123	yes	yes	3	0.0006756	120.87	10132000
AMVGSDVELSCACPEGSR	18	0	1923.81	sp|O75144|ICOSL_HUMAN	27	44	yes	yes	2;3	2.3702e-15	126.84	53868000
ANDESNEHSDVIDSQELSK	19	0	2115.92	sp|P10451|OSTP_HUMAN	250	268	yes	yes	2;3	4.4417e-16	128.29	47077000
ANDQAVPIETR	11	0	1212.61	sp|Q6V0I7|FAT4_HUMAN	1498	1508	yes	yes	2	0.00063204	85.973	4043100
ANKYDGSGQIAMTTNLLSQPR	21	1	2264.12	sp|P98164|LRP2_HUMAN	2618	2638	yes	yes	3	3.2768e-13	103.71	8307100
ANLISEDIESAISDSK	16	0	1690.83	sp|Q12929|EPS8_HUMAN	173	188	yes	yes	2	0.00099325	56.817	3151400
ANNQVGLAPVA	11	0	1052.56	sp|P0DJD8|PEPA3_HUMAN;sp|P0DJD9|PEPA5_HUMAN;sp|P0DJD7|PEPA4_HUMAN	378	388	yes	no	1;2	4.1276e-05	100.02	372920000
ANPTVTLFPPSSEELQANK	19	0	2042.03	sp|B9A064|IGLL5_HUMAN;sp|P0CG04|LAC1_HUMAN	113	131	yes	no	2;3	2.6007e-09	81.003	18785000
ANSFLGEK	8	0	864.434	sp|P0C0L4|CO4A_HUMAN	1175	1182	yes	yes	2	0.02449	83.623	3284400
ANVAVVSGAPLQGQLVAR	18	0	1748.99	sp|O00560|SDCB1_HUMAN	68	85	yes	yes	2;3	5.257e-22	155.2	33690000
APEEPNIQVNPLGIPVNSKEPEEVATCVGR	30	1	3242.62	sp|P43121|MUC18_HUMAN	135	164	yes	yes	4	0.00023102	40.067	3269000
APPPSLTDCIGTVDSR	16	0	1684.81	sp|Q9NZZ3|CHMP5_HUMAN	12	27	yes	yes	2	1.8717e-06	91.657	12443000
AQAGANTRPCPS	12	1	1228.56	sp|P98160|PGBM_HUMAN	4380	4391	yes	yes	2	0.01963	49.448	817450
AQATDPDSGPNSYIEYTLLNPLGNK	25	0	2677.29	sp|Q6V0I7|FAT4_HUMAN	2072	2096	yes	yes	3	0.0081223	30.597	1888200
AQAWGER	7	0	816.388	sp|P02649|APOE_HUMAN	225	231	yes	yes	2	0.020926	120.52	2078500
AQDGGPVGTELFR	13	0	1345.66	sp|P78423|X3CL1_HUMAN	175	187	yes	yes	2	2.0572e-05	93.348	7593700
AQEEAERLEADR	12	1	1415.66	sp|P15311|EZRI_HUMAN	382	393	yes	yes	3	2.11e-08	133.32	7932600
AQEENTWFSYLK	12	0	1514.7	sp|Q8WVQ1|CANT1_HUMAN	119	130	yes	yes	2	0.046159	43.297	1801000
AQGFTEDTIVFLPQTDK	17	0	1908.95	sp|P41222|PTGDS_HUMAN	169	185	yes	yes	2;3	1.7547e-15	122.5	1360500000
AQGFTEDTIVFLPQTDKCMTEQ	22	1	2558.17	sp|P41222|PTGDS_HUMAN	169	190	yes	yes	2;3	3.3686e-10	90.397	54469000
AQIHGGILR	9	0	963.561	sp|P98160|PGBM_HUMAN	1911	1919	yes	yes	3	0.05724	31.379	2197100
AQIINDAFNLASAHK	15	0	1611.84	sp|P15144|AMPN_HUMAN	659	673	yes	yes	2;3	2.1667e-06	93.424	26734000
AQITGYR	7	0	807.424	sp|P02751|FINC_HUMAN	1022	1028	yes	yes	2	0.017174	149.4	17950000
AQLDAAVTFGPSQVAR	16	0	1629.85	sp|P15289|ARSA_HUMAN	464	479	yes	yes	2;3	2.6709e-09	103.13	16328000
AQLGDLPWQVAIK	13	0	1437.8	sp|P05156|CFAI_HUMAN	346	358	yes	yes	2;3	2.8519e-05	86.803	62661000
AQLLDYK	7	0	849.46	sp|Q07075|AMPE_HUMAN	668	674	yes	yes	2	0.043681	89.142	2349500
AQLVEEWANSVKK	13	1	1500.79	sp|Q99574|NEUS_HUMAN	273	285	yes	yes	2;3	0.00013334	73.36	11748000
AQLVPLPPSTYVEFTVSGTDCVAK	24	0	2578.3	sp|P02765|FETUA_HUMAN	188	211	yes	yes	2;3	4.4009e-14	91.238	70605000
AQMVQEDLEK	10	0	1189.56	sp|P26038|MOES_HUMAN	449	458	yes	yes	2	0.0069484	68.355	6645900
AQSQLVAGIK	10	0	1013.59	sp|Q15828|CYTM_HUMAN	77	86	yes	yes	2	0.0030494	80.24	9635700
AQVEGLTCSHCR	12	0	1416.62	sp|P98160|PGBM_HUMAN	1297	1308	yes	yes	3	0.00013918	76.326	1909400
AQVIDIATGR	10	0	1042.58	sp|Q9H159|CAD19_HUMAN	117	126	yes	yes	2	0.02658	54.486	2430100
AQVSPTASDMLHMR	14	0	1542.73	sp|Q6UXB8|PI16_HUMAN	45	58	yes	yes	3	4.1348e-12	127.71	15524000
AQWANPFDPSKTEDSSSFLIDK	22	1	2482.17	sp|P05543|THBG_HUMAN	208	229	yes	yes	3	0.0013412	37.373	13307000
ARDDCEPLMK	10	1	1233.55	sp|Q6FHJ7|SFRP4_HUMAN	104	113	yes	yes	2	0.0015281	97.163	8342200
ARDDLITDLLNEAK	14	1	1585.83	sp|P36543|VATE1_HUMAN	86	99	yes	yes	3	3.453e-05	80.632	1317800
AREDIFMETLK	11	1	1351.68	sp|P25311|ZA2G_HUMAN	92	102	yes	yes	2;3	0.00013299	93.839	115090000
ARFEELCSDLFR	12	1	1541.73	sp|P48741|HSP77_HUMAN;sp|P17066|HSP76_HUMAN;sp|P0DMV9|HS71B_HUMAN;sp|P0DMV8|HS71A_HUMAN	300	311	no	no	3	0.0031916	52.576	2715900
ARFEELNADLFR	12	1	1479.75	sp|P11142|HSP7C_HUMAN;sp|P54652|HSP72_HUMAN	300	311	yes	no	3	2.4693e-05	87.719	3065800
ARGPDSNVLLLR	12	1	1309.75	sp|Q8WZ75|ROBO4_HUMAN	330	341	yes	yes	2;3	8.2851e-08	126.66	23674000
ARPNIPVYR	9	1	1084.61	sp|P34059|GALNS_HUMAN	174	182	yes	yes	2;3	0.007507	97.635	5336000
ASALQEALER	10	0	1086.57	sp|P20711|DDC_HUMAN	219	228	yes	yes	2	0.0010107	96.626	3756400
ASEQAELPR	9	0	999.499	sp|Q86UD1|OAF_HUMAN	195	203	yes	yes	2	0.018367	72.928	2956000
ASEQIYYENR	10	0	1271.58	sp|Q9H6X2|ANTR1_HUMAN	127	136	yes	yes	2	0.0060592	71.066	2700100
ASESSASSDGPHPVITPSR	19	0	1880.89	sp|Q8N307|MUC20_HUMAN	192	210	yes	no	3	2.1125e-05	58.564	5387000
ASFENNCEIGCFAK	14	0	1645.69	sp|P56537|IF6_HUMAN	5	18	yes	yes	2	1.428e-08	105.03	13976000
ASFETCSYGWVGDGFVVISR	20	0	2236.03	sp|Q9Y5Y7|LYVE1_HUMAN	80	99	yes	yes	3	0.025027	26.361	1081100
ASFPIITVTAAHSGTYR	17	0	1790.93	sp|Q9HCN6|GPVI_HUMAN	163	179	yes	yes	2;3	0.00024997	61.477	10880000
ASGDPYWAYSGAYGPEHWVTSSVSCGGR	28	0	3003.29	sp|P23470|PTPRG_HUMAN	54	81	yes	yes	3	0.00044559	34.408	3459000
ASGSLCGACTEDGTFR	16	0	1687.69	sp|Q9BXP8|PAPP2_HUMAN	876	891	yes	yes	2	0.0012114	54.281	1727100
ASGVPDRFSGSGSGTDFTLK	20	1	1984.95	sp|P01617|KV204_HUMAN;sp|P01614|KV201_HUMAN;sp|P06309|KV205_HUMAN	60	79	yes	no	2;3	1.3002e-09	89.663	151090000
ASHEEVEGLVEK	12	0	1325.65	sp|Q08380|LG3BP_HUMAN	334	345	yes	yes	1;2;3	2.9168e-24	168.22	248720000
ASLHVCDGRPPTSEELPSCYTGDDWSGCPLK	31	1	3490.52	sp|Q96MM7|H6ST2_HUMAN	346	376	yes	yes	4	0.00023653	38.925	5713000
ASLIDDAFALAR	12	0	1261.67	sp|Q07075|AMPE_HUMAN	656	667	yes	yes	2	0.0011157	68.676	6850200
ASLIEYIK	8	0	935.533	sp|P14384|CBPM_HUMAN	302	309	yes	yes	1;2	0.031696	122.74	29507000
ASLISAVSDK	10	0	989.539	sp|Q99816|TS101_HUMAN	228	237	yes	yes	2	0.001678	88.596	2105400
ASLVPMEHCITR	12	0	1412.69	sp|Q14515|SPRL1_HUMAN	618	629	yes	yes	2;3	2.0678e-06	100.04	13477000
ASSIIDELFQDR	12	0	1392.69	sp|P10909|CLUS_HUMAN	183	194	yes	yes	2;3	1.9009e-08	145.09	259340000
ASSLESGVPSR	11	0	1088.55	sp|P01598|KV106_HUMAN;sp|P01602|KV110_HUMAN	51	61	yes	no	2	0.00021459	101.39	15416000
ASSPVPLPPVTHLDLTPSPDVPLTIMK	27	0	2821.53	sp|Q99538|LGMN_HUMAN	290	316	yes	yes	3	0.066228	11.462	1395300
ASSVVVSGTPIR	12	0	1171.66	sp|P16930|FAAA_HUMAN	163	174	yes	yes	2	9.7377e-06	99.5	1790500
ASVGQDSPEPR	11	0	1141.54	sp|Q6UX71|PXDC2_HUMAN	80	90	yes	yes	2	0.063572	43.68	21998000
ASVSVTAEDEGTQR	14	0	1448.67	sp|P05362|ICAM1_HUMAN	274	287	yes	yes	2	0.00060583	67.136	3652900
ASWIAQK	7	0	802.434	sp|Q01459|DIAC_HUMAN	120	126	yes	yes	2	0.022882	107.43	6144400
ASYLDCIR	8	0	996.47	sp|P02787|TRFE_HUMAN	62	69	yes	yes	2	0.0074475	106.38	43572000
ATAGDTHLGGEDFDNR	16	0	1674.72	sp|P48741|HSP77_HUMAN;sp|P17066|HSP76_HUMAN;sp|P0DMV9|HS71B_HUMAN;sp|P0DMV8|HS71A_HUMAN;sp|P34931|HS71L_HUMAN	221	236	no	no	3	0.00018026	59.728	4565600
ATANSQVMGSANSTLR	16	0	1606.77	sp|Q9NQ84|GPC5C_HUMAN	394	409	yes	yes	2;3	1.8909e-17	172.91	17983000
ATAVMPDGQFK	11	0	1163.56	sp|Q06830|PRDX1_HUMAN	17	27	yes	yes	2	0.00038282	94.465	9600700
ATAVVDGAFK	10	0	977.518	sp|P32119|PRDX2_HUMAN	17	26	yes	yes	2	0.022272	57.174	4256300
ATDFVVPGPGKVEITYTPSDGTQK	24	1	2506.26	sp|O75874|IDHC_HUMAN	141	164	yes	yes	3	0.00018082	47.05	5321800
ATEDEGSEQKIPEATNR	17	1	1873.87	sp|P01008|ANT3_HUMAN	62	78	yes	yes	3	1.7083e-05	73.953	10030000
ATEHLSTLSEK	11	0	1214.61	sp|P02647|APOA1_HUMAN	220	230	yes	yes	2;3	3.3629e-05	110.08	13307000
ATFGCHDGYSLDGPEEIECTK	21	0	2384.99	sp|P02749|APOH_HUMAN	230	250	yes	yes	2;3	4.3594e-26	147.06	119490000
ATGIPDRFSGSASGTDFTLTISR	23	1	2356.17	sp|P01621|KV303_HUMAN	60	82	yes	yes	3	0.059415	19.069	12422000
ATGIPDRFSGSGSGTDFTLTISR	23	1	2342.15	sp|P01623|KV305_HUMAN;sp|P01620|KV302_HUMAN;sp|P04206|KV307_HUMAN;sp|P18136|KV313_HUMAN;sp|P18135|KV312_HUMAN	56	78	no	no	3	1.691e-33	165.4	95837000
ATITGYR	7	0	780.413	sp|P02751|FINC_HUMAN	1383	1389	yes	yes	2	0.033599	98.503	6092100
ATLDVDEAGTEAAAATSFAIK	21	0	2051.01	sp|P29622|KAIN_HUMAN	366	386	yes	yes	2;3	0.0067469	33.79	2194900
ATLLEEQLPLGK	12	0	1310.74	sp|Q9BQ51|PD1L2_HUMAN	73	84	yes	yes	2;3	2.8642e-06	111.63	15322000
ATLQLSR	7	0	787.455	sp|P16444|DPEP1_HUMAN	222	228	yes	yes	2	0.02743	107.59	5757200
ATLWAEPGSVISR	13	0	1385.73	sp|A6NI73|LIRA5_HUMAN	47	59	yes	yes	2	4.0967e-07	115.24	11035000
ATPEHTVSFTCESHGFSPR	19	0	2145.95	sp|O00241|SIRB1_HUMAN	159	177	yes	yes	3;4	1.6504e-11	108.71	25877000
ATQIPSYK	8	0	906.481	sp|P15309|PPAP_HUMAN	274	281	yes	yes	1;2	0.017845	130.75	39514000
ATQIPSYKK	9	1	1034.58	sp|P15309|PPAP_HUMAN	274	282	yes	yes	2;3	0.02235	80.688	29554000
ATTVTGTPCQDWAAQEPHR	19	0	2124.96	sp|P00747|PLMN_HUMAN	494	512	yes	yes	3	0.033481	34.649	6195400
ATVFLEQR	8	0	962.519	sp|Q6UX73|CP089_HUMAN	46	53	yes	yes	2	0.0051599	135.83	11057000
ATVNPSAPR	9	0	911.482	sp|P08571|CD14_HUMAN	263	271	yes	yes	2	0.0027742	120.99	20686000
ATVVYQGER	9	0	1021.52	sp|P02749|APOH_HUMAN	271	279	yes	yes	1;2	0.0018435	132.01	25241000
ATWSGAVLAGR	11	0	1087.58	sp|P04217|A1BG_HUMAN	407	417	yes	yes	1;2	0.001262	119.17	21477000
ATYIQNYR	8	0	1027.51	sp|Q01459|DIAC_HUMAN	340	347	yes	yes	2	0.008432	99.799	16799000
AVAFDLIPCSDLPSLDAIGDVSK	23	0	2402.2	sp|O75631|UPK3A_HUMAN	102	124	yes	yes	3	0.000244	45.423	2457900
AVAIDLPGLGHSK	13	0	1276.71	sp|Q96IU4|ABHEB_HUMAN	64	76	yes	yes	3	0.0001011	76.073	1759300
AVCGGVLVHPQWVLTAAHCIR	21	0	2343.21	sp|P07288|KLK3_HUMAN	48	68	yes	yes	3;4	6.1236e-08	68.168	27715000
AVDLIPWMEYEFR	13	0	1667.8	sp|Q12860|CNTN1_HUMAN	668	680	yes	yes	2;3	0.0067361	52.576	3419200
AVDPDGDGHVSWDEYK	16	0	1788.76	sp|Q9BRK5|CAB45_HUMAN	148	163	yes	yes	3	0.0042808	39.982	3373600
AVDTWSWGER	10	0	1205.55	sp|Q08380|LG3BP_HUMAN	324	333	yes	yes	1;2	8.8848e-05	130.98	68802000
AVEETDAGLYTCNLHHHYCHLYESLAVR	28	0	3357.53	sp|Q9BRK3|MXRA8_HUMAN	126	153	yes	yes	4;5	3.7798e-12	76.899	27457000
AVEFQEAQAYADDNSLLFMETSAK	24	0	2677.22	sp|P51148|RAB5C_HUMAN	143	166	yes	yes	3	0.066307	10.255	1638000
AVELGVK	7	0	714.428	sp|P33908|MA1A1_HUMAN	305	311	yes	yes	2	0.048957	84.244	6978300
AVETVEANVR	10	0	1086.57	sp|Q9UKU6|TRHDE_HUMAN	996	1005	yes	yes	2	0.0098254	66.19	2691900
AVFPSIVGR	9	0	944.544	sp|P60709|ACTB_HUMAN;sp|Q6S8J3|POTEE_HUMAN;sp|A5A3E0|POTEF_HUMAN;sp|P0CG38|POTEI_HUMAN;sp|P63261|ACTG_HUMAN;sp|P68133|ACTS_HUMAN;sp|P68032|ACTC_HUMAN;sp|P63267|ACTH_HUMAN;sp|P62736|ACTA_HUMAN	29	37	no	no	2	0.0028052	101.25	6101100
AVFPSIVGRPR	11	1	1197.7	sp|P60709|ACTB_HUMAN;sp|Q6S8J3|POTEE_HUMAN;sp|A5A3E0|POTEF_HUMAN;sp|P0CG38|POTEI_HUMAN;sp|P63261|ACTG_HUMAN;sp|P68133|ACTS_HUMAN;sp|P68032|ACTC_HUMAN;sp|P63267|ACTH_HUMAN;sp|P62736|ACTA_HUMAN	29	39	no	no	3	7.1171e-05	101.38	6628800
AVGFGGDFDGVPR	13	0	1292.61	sp|P16444|DPEP1_HUMAN	298	310	yes	yes	2	0.00047426	74.987	11603000
AVGPSLDLLR	10	0	1039.6	sp|Q8WW52|F151A_HUMAN	149	158	yes	yes	2	0.0046414	75.387	8017900
AVGVPALGFSPMNR	14	0	1414.74	sp|Q03154|ACY1_HUMAN	354	367	yes	yes	2	0.0003919	72.891	6101400
AVIQHFQEKVESLEQEAANER	21	1	2454.21	sp|P05067|A4_HUMAN	430	450	yes	yes	3;4	6.7524e-10	86.748	8407200
AVLALLR	7	0	754.507	sp|Q86T13|CLC14_HUMAN	72	78	yes	yes	2	0.021562	118.06	5712900
AVLDGCSCCLVCAR	14	0	1639.69	sp|P48745|NOV_HUMAN	56	69	yes	yes	2	1.005e-05	89.231	3257700
AVLDVFEEGTEASAATAVK	19	0	1906.95	sp|P01011|AACT_HUMAN	361	379	yes	yes	2;3	6.8311e-16	125.73	26945000
AVLGAVPR	8	0	781.481	sp|P54802|ANAG_HUMAN	368	375	yes	yes	1;2	0.012559	132.01	36894000
AVLHIGEK	8	0	865.502	sp|P05543|THBG_HUMAN	353	360	yes	yes	2	0.022527	76.478	5196000
AVLTIDEK	8	0	887.496	sp|P01009|A1AT_HUMAN	360	367	yes	yes	1;2	0.00029941	130.04	16966000
AVPTQCDVPPNSR	13	0	1439.68	sp|P10253|LYAG_HUMAN	77	89	yes	yes	2	7.4047e-06	83.204	17644000
AVPWVILSDGDGTVEK	16	0	1684.87	sp|Q8WVQ1|CANT1_HUMAN	195	210	yes	yes	2	0.030734	32.858	2653300
AVQQPDGLAVLGIFLK	16	0	1667.96	sp|P00918|CAH2_HUMAN	133	148	yes	yes	2;3	0.00040491	49.595	2841300
AVSDSFGPGEWDDR	14	0	1536.65	sp|Q969X1|LFG3_HUMAN	79	92	yes	yes	2	1.5361e-05	83.692	4856300
AVSDYFGGSCVPGAGETSYSESLCR	25	0	2655.12	sp|P08582|TRFM_HUMAN	163	187	yes	yes	3	5.7312e-18	108.55	11927000
AVSEKEVDSGNDIYGNPIKR	20	2	2190.09	sp|P16035|TIMP2_HUMAN	49	68	yes	yes	3;4	2.0664e-06	63.46	10948000
AVSTEELEATVQEVLGR	17	0	1829.94	sp|K7EJ46|SIM22_HUMAN	2	18	yes	yes	3	0.0026378	41.695	1734600
AVSVPLGGR	9	0	854.497	sp|Q08345|DDR1_HUMAN	333	341	yes	yes	2	0.0027691	121.05	5857800
AVTLECVSAGEPR	13	0	1387.68	sp|P98160|PGBM_HUMAN	3129	3141	yes	yes	2	0.012684	48.527	1753500
AVVEVDESGTR	11	0	1160.57	sp|P05154|IPSP_HUMAN	351	361	yes	yes	1;2	5.8663e-05	131.22	786180000
AVVFLEPQWYR	11	0	1406.73	sp|P08637|FCG3A_HUMAN	26	36	yes	yes	2;3	2.2643e-07	168.83	237650000
AVVFLEPQWYSVLEK	15	0	1806.96	sp|O75015|FCG3B_HUMAN	26	40	yes	yes	2	0.00035833	68.044	10847000
AVVFLEPQWYSVLEKDSVTLK	21	1	2450.31	sp|O75015|FCG3B_HUMAN	26	46	yes	yes	3	8.7946e-08	67.396	19630000
AVVHGILMGVPVPFPIPEPDGCK	23	0	2428.26	sp|P61916|NPC2_HUMAN	72	94	yes	yes	3	3.2182e-12	94.632	29757000
AVVVHAGEDDLGR	13	0	1336.67	sp|P08294|SODE_HUMAN	177	189	yes	yes	2;3	1.5468e-07	119.43	59178000
AVVVPWGSCHFLEK	14	0	1627.82	sp|Q8TCT8|SPP2A_HUMAN	87	100	yes	yes	3	0.00016114	66.215	6203600
AWDADQTEANNR	12	0	1389.59	sp|Q9BYE9|CDHR2_HUMAN	718	729	yes	yes	2	3.6221e-06	110.08	3933200
AWLCDRDNDCGDMSDEKDCPTQPFR	25	2	3087.22	sp|P98164|LRP2_HUMAN	1287	1311	yes	yes	3;4	2.5992e-14	92.565	49782000
AWLMSDKTDLEAK	13	1	1506.74	sp|P33908|MA1A1_HUMAN	422	434	yes	yes	2;3	1.5608e-07	126.1	42665000
AWMAGTLQLGR	11	0	1202.62	sp|Q12794|HYAL1_HUMAN	181	191	yes	yes	2	0.00054472	88.948	4186100
AWNTNLR	7	0	873.446	sp|Q9UBD6|RHCG_HUMAN	2	8	yes	yes	2	0.020505	114.19	12079000
AWNYELPATNYETQDSHK	18	0	2165.97	sp|O43490|PROM1_HUMAN	31	48	yes	yes	3	7.1265e-05	57.936	8747400
AWRPALYLAALDCAEETNSAVCR	23	1	2636.25	sp|O00391|QSOX1_HUMAN	89	111	yes	yes	3	1.0746e-11	87.319	4321100
AYAANVYTSVVEELAR	16	0	1754.88	sp|Q9Y2E5|MA2B2_HUMAN	51	66	yes	yes	2	0.022304	37.177	2408700
AYANDKFTPSEQVEGVVVTLVNLEPAPGFSANPR	34	1	3615.82	sp|Q8IUL8|CILP2_HUMAN	743	776	yes	yes	3;4	0.00015115	41.086	17036000
AYAWDTNEEYLFK	13	0	1648.74	sp|Q9HBJ8|TMM27_HUMAN	39	51	yes	yes	2	4.5124e-05	84.365	5491500
AYGPLFLR	8	0	935.523	sp|Q9BRK3|MXRA8_HUMAN	233	240	yes	yes	2	0.018975	91.626	10537000
AYGTGFVGCLR	11	0	1199.58	sp|O00468|AGRIN_HUMAN	2030	2040	yes	yes	2	0.0021191	73.887	8115100
AYIPNFESGR	10	0	1152.56	sp|P98164|LRP2_HUMAN	4118	4127	yes	yes	2	0.0048206	74.841	8885100
AYKSELEEQLTPVAEETR	18	1	2092.03	sp|P02649|APOE_HUMAN	91	108	yes	yes	2;3	1.1898e-15	131.09	42034000
AYLEEECPATLR	12	0	1450.68	sp|P25311|ZA2G_HUMAN	180	191	yes	yes	2;3	1.1566e-09	151.98	383770000
AYLEEECPATLRK	13	1	1578.77	sp|P25311|ZA2G_HUMAN	180	192	yes	yes	2;3	2.8951e-08	123.95	94844000
AYPDVAALSDGYWVVSNR	18	0	1981.95	sp|O14773|TPP1_HUMAN	448	465	yes	yes	2	2.4067e-10	109.72	16990000
AYSSFNPAMSDPNRPPCR	18	1	2065.91	sp|P16870|CBPE_HUMAN	284	301	yes	yes	3	7.887e-11	109.79	16714000
AYSTVATNCHK	11	0	1250.57	sp|Q8WZ42|TITIN_HUMAN	22924	22934	yes	yes	2	0.018867	50.353	46587000
AYVAFPDFFR	10	0	1231.6	sp|O43451|MGA_HUMAN;sp|Q2M2H8|MGAL_HUMAN	1378	1387	yes	no	2;3	9.3207e-05	130.66	64908000
AYVAVDGIPQGVLER	15	0	1585.85	sp|P16278|BGAL_HUMAN	443	457	yes	yes	2;3	1.6457e-15	159.52	53919000
AYVPIAQVK	9	0	987.575	sp|Q14956|GPNMB_HUMAN	219	227	yes	yes	2	0.038342	60.91	5392900
AYYENSPQQVFSTEFEVK	18	0	2165	sp|P01024|CO3_HUMAN	208	225	yes	yes	3	0.0038508	33.667	3044500
CAAEGSSPLLLLPDNVR	17	0	1810.92	sp|P98164|LRP2_HUMAN	4047	4063	yes	yes	2;3	1.5032e-06	86.488	8046700
CAEENCFIQK	10	0	1297.54	sp|P01024|CO3_HUMAN	1513	1522	yes	yes	2	0.00039747	112.36	4133100
CAPGYLREPDGK	12	1	1361.64	sp|P98164|LRP2_HUMAN	3178	3189	yes	yes	2;3	0.00106	63.164	8963300
CAVLQATGGVEPAGWK	16	0	1642.81	sp|Q86T13|CLC14_HUMAN	143	158	yes	yes	2;3	3.9416e-12	119.45	16148000
CAYGYYQDETTGR	13	0	1582.64	sp|P08138|TNR16_HUMAN	109	121	yes	yes	2	5.282e-06	98.942	6521900
CCHCCLLGR	9	0	1234.48	sp|P23142|FBLN1_HUMAN;CON__ENSEMBL:ENSBTAP00000016046	109	117	yes	no	2	0.026496	65.246	2067000
CCSAGCATFCSLPNDK	16	0	1846.71	sp|Q14508|WFDC2_HUMAN	61	76	yes	yes	2	7.5158e-10	112.67	11248000
CCSAGCATFCSLPNDKEGSCPQVNINFPQLGLCR	34	1	3916.69	sp|Q14508|WFDC2_HUMAN	61	94	yes	yes	3;4	5.3775e-20	86.89	47523000
CDCAFGTLQSDGK	13	0	1457.59	sp|P98164|LRP2_HUMAN	2368	2380	yes	yes	2	1.8726e-05	94.023	28462000
CDEPILSNR	9	0	1102.51	sp|P30086|PEBP1_HUMAN	133	141	yes	yes	2	0.0026514	122.44	17035000
CDEWSVNSVGK	11	0	1279.55	sp|P02787|TRFE_HUMAN	374	384	yes	yes	2	0.00027451	98.156	35604000
CDEWSVNSVGKIECVSAETTEDCIAK	26	1	2986.3	sp|P02787|TRFE_HUMAN	374	399	yes	yes	3	6.2886e-31	146.39	33611000
CDGQKDCSDGSDELALCPQR	20	1	2309.93	sp|P98164|LRP2_HUMAN	3532	3551	yes	yes	3	6.5918e-06	59.372	3069200
CDMEVSCPDGYTCCR	15	0	1908.66	sp|P28799|GRN_HUMAN	284	298	yes	yes	2	0.0022719	55.755	2712600
CDPVDQCQDSETGTFYQIGDSWEK	24	0	2864.15	sp|P02751|FINC_HUMAN	555	578	yes	yes	3	0.042875	19.403	2085700
CDRDLDCSDGSDEEECRIEPCTQK	24	2	2973.15	sp|Q9NPF0|CD320_HUMAN	74	97	yes	yes	4	5.2402e-14	89.721	6729600
CDSSPDSAEDVR	12	0	1336.52	sp|P02765|FETUA_HUMAN;CON__P12763	132	143	yes	no	2	5.043e-06	107.17	34209000
CEASNIVGK	9	0	976.465	sp|Q9BY67|CADM1_HUMAN	313	321	yes	yes	1;2	0.0030666	137.14	72572000
CECEIGYELDR	11	0	1442.58	sp|P35555|FBN1_HUMAN	1470	1480	yes	yes	2	0.00088557	81.92	4151800
CECPVGFFYNDK	12	0	1534.62	sp|P35555|FBN1_HUMAN	1791	1802	yes	yes	2	7.1899e-07	116.03	7390300
CEDLETQTQSEK	12	0	1466.62	sp|O00592|PODXL_HUMAN	344	355	yes	yes	2	2.0954e-08	144.57	25675000
CEDVDDCILEPSPCPQR	17	0	2088.86	sp|P07204|TRBM_HUMAN	323	339	yes	yes	2	0.00034878	61.127	3726900
CEEPYLR	7	0	965.428	sp|Q9UBX5|FBLN5_HUMAN	320	326	yes	yes	2	0.020727	121.29	9354600
CEESFVK	7	0	897.39	sp|P08174|DAF_HUMAN	65	71	yes	yes	1;2	0.019932	157.86	76451000
CEESFVKIPGEKDSVICLK	19	2	2237.11	sp|P08174|DAF_HUMAN	65	83	yes	yes	3	1.7353e-07	90.718	33226000
CEGAGVPPPAFEWYKGEK	18	1	2020.94	sp|Q7Z3B1|NEGR1_HUMAN	245	262	yes	yes	3	1.5322e-05	68.243	2877800
CEGPIPDVTFELLR	14	0	1644.82	sp|P04217|A1BG_HUMAN	423	436	yes	yes	2;3	5.9771e-06	93.478	34564000
CEPIGCDGVLFSTHTLDK	18	0	2047.93	sp|Q86TH1|ATL2_HUMAN	185	202	yes	yes	3	0.03319	25.186	2084600
CEVSGAPKPAITWK	14	1	1542.79	sp|Q7Z5N4|SDK1_HUMAN	501	514	yes	yes	3	0.049049	33.787	2955400
CEVVVTPLK	9	0	1043.57	sp|Q68D85|NR3L1_HUMAN	122	130	yes	yes	2	0.036008	61.765	4605000
CFCMGVSR	8	0	1015.4	sp|P98160|PGBM_HUMAN	924	931	yes	yes	2	0.053808	65.465	3615000
CFDGSSDGFSR	11	0	1233.47	sp|Q8IUL8|CILP2_HUMAN	1080	1090	yes	yes	2	0.0029439	68.515	5599000
CFDMYEGDNSGPMTK	15	0	1750.66	sp|P58499|FAM3B_HUMAN	126	140	yes	yes	2	0.02767	44.252	4292500
CFEGFGIDGPAIAK	14	0	1480.7	sp|P08603|CFAH_HUMAN	959	972	yes	yes	2	0.03331	40.941	4187700
CFLAFTQTK	9	0	1114.55	sp|P05452|TETN_HUMAN	81	89	yes	yes	1;2	0.00071155	163.32	34251000
CFLGCELPPEGSR	13	0	1520.68	sp|Q9UNN8|EPCR_HUMAN	114	126	yes	yes	2;3	6.728e-09	145.31	26838000
CFSSDFMAYDIACDR	15	0	1856.72	sp|O75882|ATRN_HUMAN	585	599	yes	yes	2;3	1.9724e-11	120.7	13539000
CGIAVAPVSR	10	0	1028.54	sp|P27487|DPP4_HUMAN	649	658	yes	yes	2	0.00076626	99.568	7160200
CGLGINSR	8	0	875.428	sp|P01833|PIGR_HUMAN	110	117	yes	yes	1;2	8.5679e-12	141.52	112910000
CGSGHCIPADWR	12	0	1414.59	sp|P98164|LRP2_HUMAN	35	46	yes	yes	2;3	6.672e-05	89.133	35594000
CHCSPGYVAEAGPPHCTAKE	20	1	2226.92	sp|Q14767|LTBP2_HUMAN	1802	1821	yes	yes	3	1.2417e-09	84.249	5474000
CHDFQCALLANLFASEGQPGK	21	0	2362.08	sp|Q9H0W9|CK054_HUMAN	149	169	yes	yes	3	2.8984e-07	65.855	4858800
CHLSPEKNAEDMEVR	15	1	1813.81	sp|Q8WVV5|BT2A2_HUMAN;sp|Q7KYR7|BT2A1_HUMAN	55	69	yes	no	3	2.054e-09	107.69	11878000
CHNSNICIPR	10	0	1269.57	sp|P98164|LRP2_HUMAN	2829	2838	yes	yes	2;3	2.408e-05	102.52	372460
CHQLVSCPR	9	0	1155.53	sp|P01133|EGF_HUMAN	395	403	yes	yes	1;2;3	5.6703e-27	169.44	448260000
CIDPIRCEEPYLR	13	1	1719.81	sp|Q9UBX5|FBLN5_HUMAN	314	326	yes	yes	2;3	0.00010607	77.894	13054000
CIEGTCVCK	9	0	1125.46	sp|P05156|CFAI_HUMAN	54	62	yes	yes	2	0.010717	82.645	13965000
CISEGEDATCQCLK	14	0	1669.67	sp|P01133|EGF_HUMAN	846	859	yes	yes	2;3	4.1683e-15	156.81	186290000
CKPVNTFVHEPLVDVQNVCFQEK	23	1	2786.35	sp|P07998|RNAS1_HUMAN	68	90	yes	yes	2;3;4;5	5.0195e-67	262.06	879800000
CKTGSGDIENYNDATQVR	18	1	2026.9	sp|P19961|AMY2B_HUMAN;sp|P04746|AMYP_HUMAN;sp|P04745|AMY1_HUMAN	156	173	no	no	2;3	2.4565e-19	144.72	58174000
CLADGNPPPHFSISK	15	0	1638.78	sp|P43121|MUC18_HUMAN	272	286	yes	yes	3	0.0039738	44.252	4195700
CLAENAGDVAFVK	13	0	1392.67	sp|P02788|TRFL_HUMAN	553	565	yes	yes	2	2.9022e-06	101.53	44496000
CLAFECPENYR	11	0	1457.61	sp|P23142|FBLN1_HUMAN;CON__ENSEMBL:ENSBTAP00000016046	551	561	yes	no	2	0.0010242	81.017	6071000
CLAFECPENYRR	12	1	1613.71	sp|P23142|FBLN1_HUMAN;CON__ENSEMBL:ENSBTAP00000016046	551	562	yes	no	2;3	2.3828e-05	83.045	15306000
CLAPLEGAR	9	0	985.501	sp|P04217|A1BG_HUMAN	325	333	yes	yes	2	0.0028446	120.15	27019000
CLAYDFYPGK	10	0	1232.55	sp|P25311|ZA2G_HUMAN	225	234	yes	yes	1;2;3	0.00047373	117.4	199620000
CLAYDFYPGKIDVHWTR	17	1	2140.02	sp|P25311|ZA2G_HUMAN	225	241	yes	yes	3;4	0.00013844	59.728	6812700
CLCPEGFSLSSSGR	14	0	1555.68	sp|P35555|FBN1_HUMAN	2038	2051	yes	yes	2	1.5361e-05	83.692	14864000
CLEALKPGNCGEYVVR	16	1	1863.9	sp|Q2UY09|COSA1_HUMAN	1072	1087	yes	yes	3	0.0053664	40.857	11394000
CLHNLICQER	10	0	1341.63	sp|Q8IZF2|AGRF5_HUMAN	133	142	yes	yes	3	0.017156	45.158	1310000
CLKDGAGDVAFVK	13	1	1378.69	sp|P02787|TRFE_HUMAN	213	225	yes	yes	2;3	4.4496e-08	122.78	38875000
CLPFFNDRPWR	11	1	1506.72	sp|P11047|LAMC1_HUMAN	319	329	yes	yes	3	0.024822	47.302	1663400
CLQCQMCDPAMGLR	14	0	1738.71	sp|Q92956|TNR14_HUMAN	93	106	yes	yes	2	7.1871e-13	143.25	10782000
CLSLDAK	7	0	805.4	sp|P78380|OLR1_HUMAN	172	178	yes	yes	2	0.024921	111.65	21846000
CLVDVNSRPR	10	1	1214.62	sp|Q6P9A2|GLT18_HUMAN	530	539	yes	yes	3	0.05171	43.492	1732000
CLVEKGDVAFVK	12	1	1363.72	sp|P02787|TRFE_HUMAN;CON__Q2HJF0	542	553	no	no	2;3	2.1445e-06	114.72	50807000
CLVGEFVSDALLVPDK	16	0	1760.9	sp|P05067|A4_HUMAN	117	132	yes	yes	2;3	0.00047343	62.861	3286000
CLVGEFVSDALLVPDKCK	18	1	2049.03	sp|P05067|A4_HUMAN	117	134	yes	yes	3	9.61e-16	125.45	16665000
CLVGEFVSDVLLVPEK	16	0	1802.95	sp|Q06481|APLP2_HUMAN	133	148	yes	yes	2;3	0.00023117	57.288	5005300
CLVNLIEK	8	0	987.542	sp|P00751|CFAB_HUMAN	292	299	yes	yes	2	0.037129	74.92	3706700
CLYDYVK	7	0	959.442	sp|O60494|CUBN_HUMAN	3215	3221	yes	yes	2	0.05363	81.784	33314000
CMCPAENPGCR	11	0	1350.49	sp|Q9UBX5|FBLN5_HUMAN	332	342	yes	yes	2	0.00017449	105.98	9355700
CMEGGLSGPR	10	0	1062.46	sp|Q7Z7M0|MEGF8_HUMAN	2150	2159	yes	yes	2	0.013789	62.466	3438600
CNADANPPPFK	11	0	1229.55	sp|Q9NQS3|PVRL3_HUMAN	291	301	yes	yes	2	0.0091504	60.305	2855500
CNFDVLEIYGGPDFHSPR	18	0	2121.96	sp|O60494|CUBN_HUMAN	1444	1461	yes	yes	2;3;4	7.4543e-12	115.53	58290000
CNFYDNK	7	0	959.381	sp|P10619|PPGB_HUMAN	246	252	yes	yes	2	0.047267	85.813	6231000
CNLLAEK	7	0	846.427	sp|P02765|FETUA_HUMAN;CON__P12763	219	225	yes	no	2	0.018596	129.55	76742000
CNPGTGQCVCPAGWVGEQCQHCGGR	25	0	2831.12	sp|O75882|ATRN_HUMAN	111	135	yes	yes	3	0.0031941	48.773	13878000
CNSLSTLEK	9	0	1050.5	sp|P13473|LAMP2_HUMAN	153	161	yes	yes	1;2	0.0014713	128.27	48529000
CNVENLPR	8	0	1000.48	sp|Q92896|GSLG1_HUMAN	385	392	yes	yes	2	0.00852	105.14	5569500
CPDYTCPITFSSPADITILLDGSASVGSHNFDTTKR	36	1	3942.84	sp|P12109|CO6A1_HUMAN	815	850	yes	yes	4	9.328e-21	95.316	22925000
CPEALFQPSFLGMESCGIHETTFNSIMK	28	0	3230.45	sp|P60709|ACTB_HUMAN;sp|P63261|ACTG_HUMAN	257	284	no	no	3;4	7.1882e-24	110.55	42956000
CPLLVDSEGWVK	12	0	1401.7	sp|P01833|PIGR_HUMAN	395	406	yes	yes	2	4.0712e-06	109.16	24265000
CPNPPVQENFDVNK	14	0	1656.76	sp|P05090|APOD_HUMAN	28	41	yes	yes	2;3	1.0892e-18	189.23	987310000
CPNPPVQENFDVNKYLGR	18	1	2146.03	sp|P05090|APOD_HUMAN	28	45	yes	yes	3	1.8675e-31	201.57	37315000
CPTGYYLNEDTR	12	0	1487.64	sp|P35555|FBN1_HUMAN	1633	1644	yes	yes	2	0.0012775	66.393	2352700
CQCPAGAALQADGR	14	0	1473.65	sp|P07204|TRBM_HUMAN	265	278	yes	yes	2;3	0.00022355	77.42	10910000
CQEEVSHIPAVHPGSFRPK	19	1	2174.07	sp|P04233|HG2A_HUMAN	213	231	yes	yes	4;5	2.4593e-06	69.747	22973000
CQGPPGVDLYR	11	0	1260.59	sp|Q9HCN6|GPVI_HUMAN	48	58	yes	yes	2	2.6568e-06	155	29631000
CQLDVLLPEPNCPAPR	16	0	1877.91	sp|P48745|NOV_HUMAN	144	159	yes	yes	3	0.00027153	55.354	2381900
CQLKSLGFDK	10	1	1194.61	sp|P07911|UROM_HUMAN	347	356	yes	yes	3	0.03373	41.338	2407800
CQLQVQGEPPEVHWLR	16	0	1974.97	sp|P30530|UFO_HUMAN	56	71	yes	yes	2;3;4	7.8153e-17	158.93	115620000
CRAPQPAWR	9	1	1140.56	sp|Q8IYS5|OSCAR_HUMAN	53	61	yes	yes	3	0.0032234	71.692	2084800
CRDQLPYICQFGIV	14	1	1767.84	sp|P05452|TETN_HUMAN	189	202	yes	yes	2;3	0.010377	49.216	16070000
CREILSVDCSTNNPSQAK	18	1	2077.95	sp|P10909|CLUS_HUMAN	305	322	yes	yes	3	1.8406e-15	118.48	9871000
CSATGSPAPTIHWSK	15	0	1598.75	sp|P98160|PGBM_HUMAN	3233	3247	yes	yes	3	0.0032771	45.438	3300100
CSCDTGYMLESDGR	14	0	1649.61	sp|P98164|LRP2_HUMAN	1413	1426	yes	yes	2	1.3527e-11	128.95	13898000
CSCSAGFQER	10	0	1200.47	sp|Q5JZY3|EPHAA_HUMAN	269	278	yes	yes	2	0.015588	61.344	1760600
CSDGEELQGPGLSWGDFGDWSDHCPK	26	0	2935.18	sp|Q7Z5L0|VMO1_HUMAN	146	171	yes	yes	3;4	6.9998e-31	144.63	148440000
CSGFNDRDNR	10	1	1239.51	sp|P07911|UROM_HUMAN	366	375	yes	yes	3	0.00064552	85.355	2617600
CSGFNDRDNRDWVSVVTPAR	20	2	2350.09	sp|P07911|UROM_HUMAN	366	385	yes	yes	3;4	1.3315e-13	111.82	57986000
CSGMLFDQR	9	0	1112.47	sp|Q8IUL8|CILP2_HUMAN	995	1003	yes	yes	2	0.0017243	134.25	3975000
CSGMLYDQDRVDR	13	1	1613.69	sp|O75339|CILP1_HUMAN	1010	1022	yes	yes	3	0.0042046	48.527	5338400
CSGTIYAEEEGQETMK	16	0	1831.76	sp|Q6UXG3|CLM9_HUMAN	61	76	yes	yes	2;3	5.2538e-20	194.55	161380000
CSGTIYAEEEGQETMKGR	18	1	2044.88	sp|Q6UXG3|CLM9_HUMAN	61	78	yes	yes	3	6.8056e-07	89.344	7820300
CSLQNAQEALIVTWQK	16	0	1887.95	sp|P41217|OX2G_HUMAN	51	66	yes	yes	2;3	2.4062e-06	89.358	5927300
CSTSPLLEACEFLR	14	0	1681.78	sp|P02788|TRFL_HUMAN	696	709	yes	yes	2	5.0078e-09	112.42	7566700
CSTSPLLEACEFLRK	15	1	1809.88	sp|P02788|TRFL_HUMAN	696	710	yes	yes	3	1.6109e-13	138.21	5652300
CSTSSLLEACTFR	13	0	1530.68	sp|P02787|TRFE_HUMAN	684	696	yes	yes	2;3	1.4509e-08	139.78	74356000
CSVADVYPFDRLEIDLLK	18	1	2152.09	sp|P19320|VCAM1_HUMAN	137	154	yes	yes	3	0.0045085	36.029	1080600
CSVCEAPAIAIAVHSQDVSIPHCPAGWR	28	0	3087.45	sp|P08572|CO4A2_HUMAN	1590	1617	yes	yes	4	6.1002e-18	90.694	7963600
CSWTAITHK	9	0	1102.52	sp|O60494|CUBN_HUMAN	2831	2839	yes	yes	2;3	0.0017196	97.965	38010000
CTEEGKWSPELPVCAPIICPPPSIPTFATLR	31	1	3522.74	sp|P02749|APOH_HUMAN	124	154	yes	yes	3;4;5	2.5812e-12	73.164	52894000
CTEGFNVDKK	10	1	1196.55	sp|P04004|VTNC_HUMAN	28	37	yes	yes	2;3	3.7896e-05	143.5	52258000
CTEPEDQLYYVK	12	0	1543.69	sp|Q9H3G5|CPVL_HUMAN	320	331	yes	yes	2	0.00039099	78.903	6499900
CTFGFQLDTDER	12	0	1487.64	sp|P98164|LRP2_HUMAN	691	702	yes	yes	2	8.8986e-10	156.14	8962500
CTLSDDCIPLTWR	13	0	1635.74	sp|Q9NPF0|CD320_HUMAN	139	151	yes	yes	2	2.8596e-05	90.412	2516000
CTWLIEGQPNR	11	0	1372.66	sp|O75882|ATRN_HUMAN	158	168	yes	yes	2;3	4.6063e-05	124.67	28994000
CVALEASGEHR	11	0	1227.57	sp|Q9HCU0|CD248_HUMAN	131	141	yes	yes	2;3	1.0591e-06	166.86	65504000
CVCPVSNAMCR	11	0	1352.55	sp|Q12805|FBLN3_HUMAN	377	387	yes	yes	2;3	2.995e-06	152.54	87342000
CVDVDECAPPAEPCGK	16	0	1802.73	sp|P23142|FBLN1_HUMAN	354	369	yes	yes	2	0.00055073	61.962	5629300
CVEPYIQVSENR	12	0	1492.7	sp|O95967|FBLN4_HUMAN	315	326	yes	yes	2	7.9697e-05	86.772	3819300
CVLFPYGGCQGNGNK	15	0	1669.73	sp|P02760|AMBP_HUMAN	312	326	yes	yes	2;3	3.0603e-12	131.69	721160000
CVNHYGGYLCLPK	13	0	1579.73	sp|Q12805|FBLN3_HUMAN	61	73	yes	yes	2;3	4.4889e-10	151.13	23103000
CVNQQCIPSR	10	0	1260.57	sp|P98164|LRP2_HUMAN	3766	3775	yes	yes	2	0.00035305	113.93	12694000
CVNSPGSFR	9	0	1022.46	sp|P23142|FBLN1_HUMAN	373	381	yes	yes	2	0.0081874	90.15	6084300
CVSIQYLEAVR	11	0	1336.68	sp|Q03154|ACY1_HUMAN	116	126	yes	yes	2	0.016662	52.247	7176000
CVVESGGPPK	10	0	1028.5	sp|Q92859|NEO1_HUMAN	221	230	yes	yes	2	0.0080349	66.056	2560800
CVVTGEDGSESEATVNVK	18	0	1879.85	sp|P13591|NCAM1_HUMAN	96	113	yes	yes	2;3	4.8746e-05	67.418	4163900
CVWNTGSSQCISWALATDEQEEKLK	25	1	2939.34	sp|O75882|ATRN_HUMAN	666	690	yes	yes	3	0.052097	21.055	4112600
CWKFEHCNFNDVTTR	15	1	2012.86	sp|P13987|CD59_HUMAN	64	78	yes	yes	2;3	3.2026e-16	162.7	27302000
CYAGWLADGSLR	12	0	1367.63	sp|P16112|PGCA_HUMAN	621	632	yes	yes	2	0.0011157	68.676	11479000
CYFQEGR	7	0	958.397	sp|Q8WVV5|BT2A2_HUMAN;sp|Q7KYR7|BT2A1_HUMAN	129	135	yes	no	2	0.015582	143.02	54430000
CYLEDGASK	9	0	1041.44	sp|Q7Z3B1|NEGR1_HUMAN	60	68	yes	yes	2	0.0082706	89.886	9229100
CYPHPGSELPLQALVMGEGTCEK	23	0	2572.18	sp|P18065|IBP2_HUMAN	111	133	yes	yes	3	0.00089095	34.19	4709800
CYQGTDIVR	9	0	1110.51	sp|Q86TH1|ATL2_HUMAN	880	888	yes	yes	2	0.032773	71.614	2550500
CYTAVVPLVYGGETK	15	0	1655.82	sp|P01591|IGJ_HUMAN	131	145	yes	yes	2;3	9.329e-10	115.1	65480000
CYTCKEPMTSASCR	14	1	1749.69	sp|P55000|SLUR1_HUMAN	25	38	yes	yes	2;3	1.4727e-11	118.08	16336000
CYYFSVEKEIFEDAK	15	1	1926.87	sp|Q5KU26|COL12_HUMAN	618	632	yes	yes	3	5.7255e-05	76.01	2083600
DAAVISWTK	9	0	989.518	sp|P21802|FGFR2_HUMAN	66	74	yes	yes	2	0.060673	51.762	6590400
DACGCCPMCAR	11	0	1356.45	sp|Q16270|IBP7_HUMAN	55	65	yes	yes	2	0.000153	108.43	33717000
DADPDTFFAK	10	0	1125.5	sp|P43652|AFAM_HUMAN	344	353	yes	yes	2	0.057002	46.844	3577000
DAGTIAGLNVLR	12	0	1198.67	sp|P11142|HSP7C_HUMAN	160	171	yes	yes	2	1.2174e-06	115	7112300
DAGTIAGLNVMR	12	0	1216.62	sp|P11021|GRP78_HUMAN	186	197	yes	yes	2	7.3687e-06	102.4	3222900
DAHSQGEVVSCLEK	14	0	1557.71	sp|Q92896|GSLG1_HUMAN	259	272	yes	yes	2	0.00039165	72.898	1473200
DALMQPVR	8	0	928.48	sp|O75351|VPS4B_HUMAN	347	354	yes	yes	2	0.018975	91.626	1108700
DASGATFTWTPSSGK	15	0	1511.69	sp|P01877|IGHA2_HUMAN	141	155	yes	yes	2	0.021206	42.257	17828000
DASGVTFTWTPSSGK	15	0	1539.72	sp|P01876|IGHA1_HUMAN	154	168	yes	yes	2;3	3.0173e-15	153.09	60576000
DASLNHPPYMPHLESR	16	0	1862.87	sp|O43451|MGA_HUMAN	1438	1453	yes	yes	3	0.00082678	61.495	8157500
DATNVGDEGGFAPNILENK	19	0	1959.92	sp|P06733|ENOA_HUMAN	203	221	yes	yes	2;3	1.2642e-07	91.64	18847000
DAVLLVFANK	10	0	1088.62	sp|P84077|ARF1_HUMAN;sp|P61204|ARF3_HUMAN;sp|P84085|ARF5_HUMAN	118	127	yes	no	2	0.017104	60.398	1446500
DCDDVLQTHPSGTQSGIFNIK	21	0	2331.08	sp|P02671|FIBA_HUMAN	631	651	yes	yes	2;3;4	2.6076e-55	241.76	342210000
DCDDVLQTHPSGTQSGIFNIKLPGSSK	27	1	2900.4	sp|P02671|FIBA_HUMAN	631	657	yes	yes	3;4	0.022589	25.91	14552000
DCGATWVVLGHSER	14	0	1585.73	sp|P60174|TPIS_HUMAN	123	136	yes	yes	3	0.014073	33.304	2460800
DCGSVDGVIK	10	0	1048.49	sp|P61916|NPC2_HUMAN	26	35	yes	yes	2	0.025252	55.314	23835000
DCHLAQVPSHTVVAR	15	0	1688.84	sp|P02787|TRFE_HUMAN	259	273	yes	yes	2;3;4	7.5503e-10	112.03	78355000
DCLQALEDGHDTSSIYLVKPENTNR	25	1	2874.35	sp|Q9UKU9|ANGL2_HUMAN	277	301	yes	yes	3;4	1.8641e-14	94.389	55713000
DCNSIPNIPGSCK	13	0	1460.64	sp|P54753|EPHB3_HUMAN	115	127	yes	yes	2	0.045868	40.751	4575200
DCNSLPGVLGTCK	13	0	1419.65	sp|Q15375|EPHA7_HUMAN	108	120	yes	yes	2	0.042731	43.548	4614400
DCPDPCIGW	9	0	1118.42	sp|Q13510|ASAH1_HUMAN	387	395	yes	yes	2	0.021696	54.712	5485800
DCPVSSYNEWDPLEEVIVGR	20	0	2363.07	sp|P50440|GATM_HUMAN	63	82	yes	yes	3	0.0020938	33.248	1445300
DCSDGSDELALCPQR	15	0	1721.7	sp|P98164|LRP2_HUMAN	3537	3551	yes	yes	2	2.2685e-15	156.6	10918000
DCSDYYAIGK	10	0	1190.49	sp|Q14314|FGL2_HUMAN	212	221	yes	yes	2	0.037036	49.3	4069600
DCSLPYATESK	11	0	1269.55	sp|P23142|FBLN1_HUMAN	49	59	yes	yes	2	0.0015374	77.674	23521000
DCSSIPGAAGTCK	13	0	1322.56	sp|Q5JZY3|EPHAA_HUMAN	111	123	yes	yes	2	0.0073976	51.009	2539700
DDDESDDTLEENR	13	0	1551.58	sp|Q8NC54|KCT2_HUMAN	161	173	yes	yes	2	5.3382e-13	186.76	9337800
DDDGALHAACQVQPSATLDAAQPR	24	0	2506.15	sp|P08294|SODE_HUMAN	54	77	yes	yes	2;3	5.9647e-18	115.01	58853000
DDDIAALVVDNGSGMCK	17	0	1778.78	sp|P60709|ACTB_HUMAN	2	18	yes	yes	2	2.2624e-15	119.47	6915800
DDGGIIICEAQNQALPSGHSK	21	0	2209.04	sp|Q8NFZ8|CADM4_HUMAN	192	212	yes	yes	2;3	1.9725e-13	105.96	112660000
DDKESVPISDTIIPAVPPPTDLR	23	1	2474.29	sp|P02751|FINC_HUMAN	1252	1274	yes	yes	3	0.040056	23.691	2325600
DDTVCLAK	8	0	920.427	sp|P02787|TRFE_HUMAN	652	659	yes	yes	1;2	0.010689	178.6	40334000
DDYFVSGAGLPGR	13	0	1352.64	sp|P23470|PTPRG_HUMAN	130	142	yes	yes	2	0.00029718	78.324	1936000
DELVKFEPGQSYAGVVQYSHSQMQEHVSLR	30	1	3447.65	sp|P12109|CO6A1_HUMAN	648	677	yes	yes	4;5	8.1059e-30	127.92	53601000
DFAEHLLIPR	10	0	1209.65	sp|P22891|PROZ_HUMAN	286	295	yes	yes	2;3	0.00013177	127.76	14976000
DFAISVVVKPSSTR	14	1	1504.82	sp|P39059|COFA1_HUMAN	90	103	yes	yes	2;3	8.2249e-05	76.759	7476200
DFALQNPSAVPR	12	0	1313.67	sp|P35858|ALS_HUMAN	549	560	yes	yes	2	0.0080022	52.576	4528700
DFAVSTVPVSGPSHLR	16	0	1667.86	sp|O95865|DDAH2_HUMAN	158	173	yes	yes	2;3	0.00024839	65.477	13618000
DFCLEILPYSGSMMGGK	17	0	1903.85	sp|Q9UGT4|SUSD2_HUMAN	60	76	yes	yes	2	4.1682e-06	82.59	2914400
DFDFVPPVVR	10	0	1189.61	sp|P01024|CO3_HUMAN	1245	1254	yes	yes	2	0.00074685	100.02	9437200
DFDPAVTEYIQR	12	0	1452.69	sp|P09467|F16P1_HUMAN	219	230	yes	yes	2	0.0011382	68.359	6752300
DFEPSLGPVCPFR	13	0	1519.71	sp|P07585|PGS2_HUMAN	45	57	yes	yes	2	0.0063679	53.448	1059300
DFIATLGK	8	0	863.475	sp|P15309|PPAP_HUMAN	186	193	yes	yes	1;2	0.029957	130.27	88945000
DFISLGLQDGHLVFR	15	0	1715.9	sp|P98160|PGBM_HUMAN	4258	4272	yes	yes	2;3	1.4316e-16	169.04	38764000
DFLLQQTMLR	10	0	1263.66	sp|Q04760|LGUL_HUMAN	29	38	yes	yes	2	0.0027945	81.017	3001100
DFLTCHR	7	0	947.428	sp|Q8N6Q3|CD177_HUMAN	207	213	yes	yes	2;3	0.01882	83.377	7070700
DFMIQGGDFTR	11	0	1285.58	sp|P23284|PPIB_HUMAN	99	109	yes	yes	2	0.00088557	81.92	4181000
DFPAMVQELHQGGR	14	0	1583.75	sp|P10253|LYAG_HUMAN	423	436	yes	yes	2;3	9.22e-19	190.85	113170000
DFPAMVQELHQGGRR	15	1	1739.85	sp|P10253|LYAG_HUMAN	423	437	yes	yes	3;4	9.935e-18	134.68	21180000
DFPAVPYSGWDFNDGK	16	0	1813.79	sp|P19961|AMY2B_HUMAN;sp|P04746|AMYP_HUMAN;sp|P04745|AMY1_HUMAN	140	155	no	no	2;3	8.4382e-13	123.02	368010000
DFQPVLHLVALNSPLSGGMR	20	0	2150.13	sp|P39060|COIA1_HUMAN	1576	1595	yes	yes	3	3.881e-13	102.98	9666800
DFRPLKDSR	9	2	1132.6	sp|Q9BY67|CADM1_HUMAN	88	96	yes	yes	2;3	0.0059014	102.95	14980000
DFSDKINR	8	1	993.488	sp|Q8WUM4|PDC6I_HUMAN	299	306	yes	yes	3	0.020564	63.565	1690100
DFSLTSSSQTPGATK	15	0	1525.73	sp|Q9NZ53|PDXL2_HUMAN	205	219	yes	yes	2	0.00076616	64.244	1930000
DFTCVHQALK	10	0	1217.59	sp|P05155|IC1_HUMAN	202	211	yes	yes	1;3	0.0013872	134.77	116590000
DFTFDLYR	8	0	1075.5	sp|P05154|IPSP_HUMAN	47	54	yes	yes	1;2	5.1508e-08	223.53	185890000
DFTFNKDGFR	10	1	1245.58	sp|P10253|LYAG_HUMAN	413	422	yes	yes	2;3	0.00020622	115.78	34167000
DFVEILDGGHEDAPLR	16	0	1781.86	sp|O60494|CUBN_HUMAN	1678	1693	yes	yes	2;3	6.6614e-16	150.05	82148000
DFVQPPTK	8	0	930.481	sp|P01042|KNG1_HUMAN	255	262	yes	yes	1;2;3	0.01215	136.27	147170000
DFYVDENTTVR	11	0	1357.62	sp|P29622|KAIN_HUMAN	232	242	yes	yes	2	0.032555	47.712	2744700
DGAGDVAFIR	10	0	1019.5	sp|P02788|TRFL_HUMAN	220	229	yes	yes	1;2	0.0019931	124.98	27745000
DGAGDVAFVK	10	0	977.482	sp|P02787|TRFE_HUMAN	216	225	yes	yes	1;2	3.4167e-05	179.37	111390000
DGDLVDWWTQQSASNFK	17	0	1995.9	sp|P08473|NEP_HUMAN	600	616	yes	yes	2;3	9.3167e-15	119.46	15246000
DGDNNLAQQLAVLCGR	16	0	1742.84	sp|O60494|CUBN_HUMAN	2041	2056	yes	yes	2;3	3.6261e-20	196.18	54051000
DGEDQTQDTELVETRPAGDGTFQK	24	1	2636.18	sp|P30512|1A29_HUMAN;sp|P30459|1A74_HUMAN;sp|P30453|1A34_HUMAN;sp|P16190|1A33_HUMAN;sp|P16189|1A31_HUMAN;sp|P16188|1A30_HUMAN;sp|P10316|1A69_HUMAN;sp|P10314|1A32_HUMAN;sp|P01892|1A02_HUMAN;sp|P01891|1A68_HUMAN;sp|Q9TNN7|1C05_HUMAN;sp|Q29963|1C06_HUMAN;sp|Q29960|1C16_HUMAN;sp|Q07000|1C15_HUMAN;sp|P30508|1C12_HUMAN;sp|P30505|1C08_HUMAN;sp|P10321|1C07_HUMAN;sp|P01893|HLAH_HUMAN;sp|Q31612|1B73_HUMAN;…	244	267	yes	no	3	0.0045357	32.146	3724800
DGETLLGK	8	0	831.434	sp|O60494|CUBN_HUMAN	770	777	yes	yes	2	0.020509	89.401	7342000
DGFDISGNPWICDQNLSDLYR	21	0	2484.1	sp|P02750|A2GL_HUMAN	292	312	yes	yes	3	4.2057e-08	72.883	2482900
DGFFGNPR	8	0	908.414	sp|P01871|IGHM_HUMAN;sp|P04220|MUCB_HUMAN	121	128	no	no	2	0.038133	74.255	5093400
DGFRDFPAMVQELHQGGR	18	1	2058.97	sp|P10253|LYAG_HUMAN	419	436	yes	yes	4	2.1907e-06	80.316	17690000
DGFRDFPAMVQELHQGGRR	19	2	2215.07	sp|P10253|LYAG_HUMAN	419	437	yes	yes	4	0.0033638	32.797	4289900
DGGELPDPDR	10	0	1069.47	sp|Q8N3J6|CADM2_HUMAN	264	273	yes	yes	2	0.019938	58.63	2608500
DGGFCEVCKK	10	1	1198.51	sp|P07602|SAP_HUMAN	405	414	yes	yes	2;3	0.015633	65.719	2994500
DGGQLVSIESEDEQK	15	0	1632.75	sp|Q6UX15|LAYN_HUMAN	74	88	yes	yes	2	0.00024758	72.797	5053300
DGIEPGHIPGTVNIPFTDFLSQEGLEK	27	0	2909.44	sp|P25325|THTM_HUMAN	198	224	yes	yes	3	4.4683e-05	48.286	1817600
DGIEPGHIPGTVNIPFTDFLSQEGLEKSPEEIR	33	1	3620.8	sp|P25325|THTM_HUMAN	198	230	yes	yes	4	9.2243e-09	62.706	3067700
DGKPLALQPGR	11	1	1150.65	sp|Q8WZ75|ROBO4_HUMAN	174	184	yes	yes	3	0.00062462	75.416	15322000
DGLALGMGQGLK	12	0	1158.61	sp|Q96J84|KIRR1_HUMAN	56	67	yes	yes	2	0.045033	43.502	4163800
DGPCGTVLTR	10	0	1074.51	sp|P07911|UROM_HUMAN	386	395	yes	yes	1;2;3	9.3467e-06	189.38	4524000000
DGPLYQDPLLGK	12	0	1314.68	sp|O60494|CUBN_HUMAN	652	663	yes	yes	2	0.00057967	76.24	29534000
DGQILELADSTQTQVPLGEDEQDDWIVVSQLR	32	0	3596.75	sp|P30530|UFO_HUMAN	72	103	yes	yes	3	3.0262e-08	59.818	3338800
DGSFSVVITGLR	12	0	1249.67	sp|P01833|PIGR_HUMAN	305	316	yes	yes	2	5.0807e-06	107.09	9072500
DGSPDVTTADIGANTPDATK	20	0	1944.89	sp|Q96PD5|PGRP2_HUMAN	175	194	yes	yes	2;3	3.1966e-18	122.98	27849000
DGTFPLPIGESVTVTR	16	0	1687.88	sp|P05362|ICAM1_HUMAN	434	449	yes	yes	2	0.00082148	58.814	3464200
DGTTHQTSLELFMYLNEVAGK	21	0	2353.13	sp|P00966|ASSY_HUMAN	240	260	yes	yes	3	7.906e-10	84.946	1991400
DGVDSDAPILSK	12	0	1215.6	sp|O60494|CUBN_HUMAN	2284	2295	yes	yes	1;2	1.2234e-06	147.74	107810000
DGVFCLLSDDHGASWR	16	0	1833.81	sp|Q99519|NEUR1_HUMAN	226	241	yes	yes	2;3	0.00042816	49.537	1705700
DGVLVDEFGLPQIPAS	16	0	1655.84	sp|Q9NZZ3|CHMP5_HUMAN	204	219	yes	yes	2	0.022304	37.177	3339500
DGWHSWPIAHQWPQGPSAVDAAFSWEEK	28	0	3218.46	sp|P02790|HEMO_HUMAN	290	317	yes	yes	3;4	9.918e-37	140.57	47795000
DGWICEK	7	0	906.391	sp|Q6UXB4|CLC4G_HUMAN	283	289	yes	yes	2	0.04621	86.794	2221500
DGWQLQVQGGVAQLVIK	17	0	1838.01	sp|Q8WVN6|SCTM1_HUMAN	89	105	yes	yes	2;3	4.2213e-07	92.773	13563000
DGYLFQLLR	9	0	1123.6	sp|P04196|HRG_HUMAN	44	52	yes	yes	2	0.0051473	100.02	3889800
DHADSNIVIMLVGNK	15	0	1624.82	sp|P62491|RB11A_HUMAN;sp|Q15907|RB11B_HUMAN	111	125	yes	no	3	6.8656e-05	71.279	605750
DHAVDLIQK	9	0	1037.55	sp|P0C0L4|CO4A_HUMAN;sp|P0C0L5|CO4B_HUMAN	1043	1051	no	no	2;3	1.4747e-05	137.69	14692000
DHDTFLAVR	9	0	1072.53	sp|Q12907|LMAN2_HUMAN	210	218	yes	yes	2;3	0.00074669	122.44	39208000
DHSAIPVINR	10	0	1120.6	sp|P15144|AMPN_HUMAN	649	658	yes	yes	2;3	5.2545e-06	163.16	44077000
DHSPDLYSLELAGLDEIGKR	20	1	2227.11	sp|O75787|RENR_HUMAN	206	225	yes	yes	3;4	3.0624e-18	117.65	8487700
DIASGLIGPLIICK	14	0	1468.83	sp|P00450|CERU_HUMAN	188	201	yes	yes	2;3	9.3034e-09	109	12502000
DICEEQVNSLPGSITK	16	0	1788.86	sp|P01024|CO3_HUMAN	1156	1171	yes	yes	2	7.0167e-05	76.586	3351200
DICNDVLSLLEK	12	0	1417.71	sp|P63104|1433Z_HUMAN	92	103	yes	yes	2	0.00059153	76.073	2998000
DIDECDIVPDACK	13	0	1548.64	sp|Q12805|FBLN3_HUMAN	44	56	yes	yes	2	1.0479e-07	125.53	36068000
DIDECDIVPDACKGGMK	17	1	1921.82	sp|Q12805|FBLN3_HUMAN	44	60	yes	yes	2	0.0184	41.088	2515100
DIDSGSPAEEAGLK	14	0	1387.65	sp|A8MUH7|PDZ1P_HUMAN;sp|Q5T2W1|NHRF3_HUMAN	153	166	yes	no	2	0.00057206	68.044	2217300
DIEHLTSLDFFR	12	0	1491.74	sp|Q13822|ENPP2_HUMAN	829	840	yes	yes	3	0.00089749	62.338	581080
DIFPNTVFADSNIDSVMAPDAFVCGR	26	0	2857.31	sp|P03951|FA11_HUMAN	203	228	yes	yes	3	0.00058667	34.474	1772400
DIFTGLIGPMK	11	0	1190.64	sp|P00450|CERU_HUMAN;CON__ENSEMBL:ENSBTAP00000031900	548	558	yes	no	2	0.017018	52.247	4952600
DIIDPAFR	8	0	945.492	sp|Q01459|DIAC_HUMAN	112	119	yes	yes	2	0.010926	108.46	15434000
DIIPHPSYLQEGSQGDIALLQLSR	24	0	2649.38	sp|Q16651|PRSS8_HUMAN	119	142	yes	yes	3	6.3408e-14	87.511	9018600
DILLPFQGQLDSIPVSNPSCPMIPLYR	27	0	3069.57	sp|P14384|CBPM_HUMAN	391	417	yes	yes	3;4	1.2405e-05	49.266	19852000
DINAYNCEEPTEKLPFPIIDDR	22	1	2648.24	sp|P30041|PRDX6_HUMAN	85	106	yes	yes	3	0.0010204	40.319	4554900
DIPAMLPAAR	10	0	1053.56	sp|Q9GZM5|YIPF3_HUMAN	321	330	yes	yes	1;2;3	1.8569e-05	163.9	298470000
DIPTNSPELEETLTHTITK	19	0	2138.07	sp|P01042|KNG1_HUMAN	270	288	yes	yes	2;3	4.6004e-21	149.16	5856200000
DIQAAGGIVTAEDLNNYR	18	0	1918.94	sp|P19440|GGT1_HUMAN;sp|P36268|GGT2_HUMAN	240	257	yes	no	2;3	1.6994e-22	151.44	24805000
DIQGSLQDIFK	11	0	1262.65	sp|P55290|CAD13_HUMAN	116	126	yes	yes	1;2	4.3487e-07	159.09	69155000
DIQLTQSPSSLSASVGDR	18	0	1859.92	sp|P04430|KV122_HUMAN	1	18	yes	yes	2;3	5.4058e-06	76.068	10003000
DIQMTQSPSSLSASVGDR	18	0	1877.88	sp|P01609|KV117_HUMAN;sp|P80362|KV125_HUMAN;sp|P01610|KV118_HUMAN;sp|P01608|KV116_HUMAN;sp|P01607|KV115_HUMAN;sp|P01600|KV108_HUMAN;sp|P01599|KV107_HUMAN;sp|P01594|KV102_HUMAN;sp|P01593|KV101_HUMAN	1	18	no	no	2;3	5.5848e-22	154.49	125710000
DIQMTQSPSSLSATVGDR	18	0	1891.89	sp|P01613|KV121_HUMAN	1	18	yes	yes	2;3	5.4611e-15	118.72	10014000
DIQMTQSPSSVSASVGDR	18	0	1863.86	sp|P01611|KV119_HUMAN	1	18	yes	yes	2;3	6.7671e-22	151.95	15241000
DIQMTQSPSTLSASVGDR	18	0	1891.89	sp|P01598|KV106_HUMAN;sp|P01596|KV104_HUMAN	1	18	yes	no	3	8.7285e-06	71.592	21803000
DISEMFLQIYK	11	0	1385.69	sp|P15941|MUC1_HUMAN	1072	1082	yes	yes	1;2;3	1.3788e-08	150.15	85770000
DISEVVTPR	9	0	1014.53	sp|P00751|CFAB_HUMAN	671	679	yes	yes	2	0.0051196	100.25	2412500
DISLSDYK	8	0	939.455	sp|Q06830|PRDX1_HUMAN	28	35	yes	yes	2	0.038064	74.301	3796400
DITDTLVAVTISEGAHHLDLR	21	0	2275.18	sp|P42785|PCP_HUMAN	440	460	yes	yes	3;4	9.4371e-26	143.93	31214000
DIVLTQSPLSLPVTPGEPASISCR	24	0	2536.32	sp|P01616|KV203_HUMAN	1	24	yes	yes	3	1.4059e-10	67.217	7291400
DIVMTQSPDSLAVSLGER	18	0	1916.95	sp|P01625|KV402_HUMAN	1	18	yes	yes	2;3	8.1756e-27	186.75	150160000
DIVMTQSPLSLPVTPGEPASISCR	24	0	2554.28	sp|P01617|KV204_HUMAN	1	24	yes	yes	2;3	5.2309e-30	134.47	129200000
DIVQFVPFR	9	0	1119.61	sp|O75131|CPNE3_HUMAN;sp|Q96FN4|CPNE2_HUMAN;sp|Q8IYJ1|CPNE9_HUMAN;sp|Q96A23|CPNE4_HUMAN;sp|O95741|CPNE6_HUMAN;sp|Q86YQ8|CPNE8_HUMAN;sp|Q9HCH3|CPNE5_HUMAN;sp|Q9UBL6|CPNE7_HUMAN	485	493	yes	no	2	0.0090285	87.476	3170800
DKATFGCHDGYSLDGPEEIECTK	23	1	2628.11	sp|P02749|APOH_HUMAN	228	250	yes	yes	3;4	9.2122e-36	171.78	63224000
DKLAACLEGNCAEGLGTNYR	20	1	2211	sp|P00734|THRB_HUMAN	98	117	yes	yes	2;3;4	1.3523e-40	209.74	2206700000
DKVAELENSEFR	12	1	1435.69	sp|P19256|LFA3_HUMAN	61	72	yes	yes	2	6.2161e-05	94.122	3452300
DLAQYDAAHHEEFKR	15	1	1828.85	sp|Q02818|NUCB1_HUMAN	164	178	yes	yes	3;4	0.00030036	61.444	3797100
DLATVYVDVLK	11	0	1234.68	sp|P02647|APOA1_HUMAN	37	47	yes	yes	2	0.00067587	84.479	4763500
DLCGCYSVSSVLPGCAEPWNHGK	23	0	2592.12	sp|P01876|IGHA1_HUMAN	178	200	yes	yes	2;3;4	1.5409e-32	153.36	524070000
DLCGCYSVSSVLPGCAQPWNHGETFTCTAAHPELK	35	0	3948.73	sp|P01877|IGHA2_HUMAN	165	199	yes	yes	3;4;5	2.4899e-37	124.99	146320000
DLDMFINASK	10	0	1152.55	sp|O75882|ATRN_HUMAN	1192	1201	yes	yes	1;2	0.0006029	89.171	25946000
DLECVTNLQEVAR	13	0	1545.75	sp|P10619|PPGB_HUMAN	253	265	yes	yes	2;3	2.3379e-10	160.18	27211000
DLEEPINFR	9	0	1131.56	sp|Q9NPH3|IL1AP_HUMAN	78	86	yes	yes	2	0.026556	65.224	1435600
DLELLIQTATR	11	0	1271.71	sp|Q02818|NUCB1_HUMAN	153	163	yes	yes	2	0.00021497	101.35	3360000
DLFGDKEFLPQSAFLK	16	1	1853.96	sp|P38571|LICH_HUMAN	226	241	yes	yes	3	0.0050222	41.482	5009500
DLFIGDVIHNAGPHR	15	0	1659.85	sp|Q9NY97|B3GN2_HUMAN	269	283	yes	yes	3;4	1.1557e-05	80.96	5941700
DLFLQGAYDTVR	12	0	1396.7	sp|Q9UHL4|DPP2_HUMAN	229	240	yes	yes	2	5.7598e-05	90.793	7314700
DLGGRDDLLYNVICK	15	1	1749.87	sp|P54753|EPHB3_HUMAN	364	378	yes	yes	3	0.0054288	44.252	2343500
DLGPPMVAR	9	0	954.496	sp|Q08345|DDR1_HUMAN	154	162	yes	yes	2	0.047414	57.59	4779000
DLGTESQIFISR	12	0	1364.69	sp|P50395|GDIB_HUMAN	391	402	yes	yes	2	0.052511	43.03	2138300
DLHFLEELQLGHNR	14	0	1719.87	sp|P35858|ALS_HUMAN	312	325	yes	yes	3	3.7248e-09	104.17	4155500
DLIEAIR	7	0	828.471	sp|Q9BRT3|MIEN1_HUMAN	88	94	yes	yes	2	0.036518	95.793	2252900
DLLAGLPAPGVEVYCLYGVGLPTPR	25	0	2626.38	sp|P04180|LCAT_HUMAN	323	347	yes	yes	3	0.00069631	34.04	1720000
DLLDDLKSELTGK	13	1	1445.76	sp|P08758|ANXA5_HUMAN	64	76	yes	yes	3	0.00074797	63.185	777070
DLLDDLKSELTGKFEK	16	2	1849.97	sp|P08758|ANXA5_HUMAN	64	79	yes	yes	3;4	0.00075222	61.265	5009400
DLLFRDDTVCLAK	13	1	1564.79	sp|P02787|TRFE_HUMAN	647	659	yes	yes	2;3	2.0081e-10	164.68	101970000
DLLIGDIHGR	10	0	1107.6	sp|P98164|LRP2_HUMAN	403	412	yes	yes	2;3	0.00022631	114.51	38951000
DLLLPQPDLR	10	0	1178.67	sp|P02750|A2GL_HUMAN	230	239	yes	yes	2	0.00035305	113.93	8511400
DLLPASLGSYYR	12	0	1353.69	sp|P23470|PTPRG_HUMAN	240	251	yes	yes	2	0.0050235	60.157	5505200
DLLTPCYSR	9	0	1123.53	sp|P07686|HEXB_HUMAN	304	312	yes	yes	2	0.015011	77.192	4995700
DLMVLNDVYR	10	0	1236.62	sp|P15144|AMPN_HUMAN	433	442	yes	yes	1;2;3	1.1433e-06	152.97	64161000
DLPETLNELHLDHNK	15	0	1786.88	sp|P21810|PGS1_HUMAN	226	240	yes	yes	4	0.0068549	36.96	2404800
DLPETLNELHLDHNKIQAIELEDLLR	26	1	3080.61	sp|P21810|PGS1_HUMAN	226	251	yes	yes	4	5.0955e-07	54.521	4556700
DLPGSPNWVAR	11	0	1210.61	sp|P55291|CAD15_HUMAN	287	297	yes	yes	2	0.016204	53.08	5642200
DLPVSLR	7	0	798.46	sp|P12821|ACE_HUMAN	403	409	yes	yes	2	0.06085	79.146	1174600
DLQEPQEPR	9	0	1110.53	sp|Q02747|GUC2A_HUMAN	41	49	yes	yes	2	0.0057014	98.055	3021500
DLQFVEVTDVK	11	0	1291.67	sp|P02751|FINC_HUMAN	912	922	yes	yes	2	1.1195e-05	140.78	35348000
DLQNLMSWR	9	0	1161.56	sp|P08473|NEP_HUMAN	366	374	yes	yes	2	1.1212e-18	155.42	8448400
DLSPDDPQVQK	11	0	1240.59	sp|Q15828|CYTM_HUMAN	40	50	yes	yes	2	0.00066978	84.687	17770000
DLSSHQLNEFLAQTLQR	17	0	1999.01	sp|P09960|LKHA4_HUMAN	494	510	yes	yes	3	0.0094393	31.883	777100
DLTALSNMLPK	11	0	1201.64	sp|P15144|AMPN_HUMAN	242	252	yes	yes	1;2	0.00014462	109.39	27149000
DLTDYLMK	8	0	997.479	sp|P60709|ACTB_HUMAN;sp|Q562R1|ACTBL_HUMAN;sp|P63261|ACTG_HUMAN;sp|P68133|ACTS_HUMAN;sp|P68032|ACTC_HUMAN;sp|P63267|ACTH_HUMAN;sp|P62736|ACTA_HUMAN	184	191	no	no	1;2	0.037089	125.81	19198000
DLVEPWVVVR	10	0	1210.67	sp|P54760|EPHB4_HUMAN	385	394	yes	yes	2	0.0017891	87.258	8760700
DLVGELGTALR	11	0	1142.63	sp|P04066|FUCO_HUMAN	163	173	yes	yes	2	0.00010701	113.69	6672100
DLVQPINPR	9	0	1050.58	sp|Q14393|GAS6_HUMAN	475	483	yes	yes	2	0.045445	60.118	1491800
DLWVNIDQMEKDKVK	15	2	1859.95	sp|Q6UX71|PXDC2_HUMAN	130	144	yes	yes	3	0.042467	36.775	2554000
DLYANTVLSGGTTMYPGIADR	21	0	2214.06	sp|P60709|ACTB_HUMAN;sp|P63261|ACTG_HUMAN	292	312	no	no	2;3	4.0388e-08	80.752	2849500
DLYSGLIGPLIVCR	14	0	1574.85	sp|P00450|CERU_HUMAN	888	901	yes	yes	2;3	3.1979e-11	122.46	8439800
DMDDAYDR	8	0	999.36	sp|P07686|HEXB_HUMAN	521	528	yes	yes	2	0.020304	89.698	2968200
DMDVVSGR	8	0	877.396	sp|Q9UBX5|FBLN5_HUMAN	352	359	yes	yes	2	0.010456	110.12	8646000
DMGYTYLNIDDCWIGGR	17	0	2047.88	sp|P17050|NAGAB_HUMAN	69	85	yes	yes	2	6.4436e-05	71.601	1273700
DMNDNAPTIEIR	12	0	1387.64	sp|Q08174|PCDH1_HUMAN	379	390	yes	yes	2	4.1829e-07	120.84	7184800
DMNLTLEPEIMPAATDNR	18	0	2029.94	sp|Q03154|ACY1_HUMAN	333	350	yes	yes	2;3	3.7868e-10	105.9	9156800
DMVAVVGEQFTLECGPPWGHPEPTVSWWK	29	0	3338.55	sp|Q8WZ75|ROBO4_HUMAN	145	173	yes	yes	3	2.1308e-06	49.559	1819700
DNAMLEYLK	9	0	1095.53	sp|P15311|EZRI_HUMAN	185	193	yes	yes	2	0.029725	64.064	3254100
DNEETGFGSGTR	12	0	1268.53	sp|P15144|AMPN_HUMAN	924	935	yes	yes	2	7.5108e-17	182.35	57120000
DNFHGLAIFLDTYPNDETTER	21	0	2467.13	sp|Q12907|LMAN2_HUMAN	152	172	yes	yes	2;3;4	1.4105e-25	141.05	279420000
DNGIVSSLVPLDYEDRR	17	1	1946.97	sp|Q9UN70|PCDGK_HUMAN	515	531	yes	yes	3	0.00030294	49.343	2054900
DNINWLR	7	0	929.472	sp|P98164|LRP2_HUMAN	2318	2324	yes	yes	2	0.025549	110.63	12600000
DNIQGITKPAIR	12	1	1324.75	sp|P62805|H4_HUMAN	25	36	yes	yes	2;3	3.3023e-07	128.08	9747100
DNLAQQSFNMEQANYTIQSLK	21	0	2442.15	sp|Q9NZZ3|CHMP5_HUMAN	80	100	yes	yes	3	1.3548e-13	109.22	11208000
DNNGGCEQVCVLSHR	15	0	1743.74	sp|P98164|LRP2_HUMAN	665	679	yes	yes	3	1.7202e-05	80.379	4119000
DNPMYYCNK	9	0	1203.47	sp|O75882|ATRN_HUMAN	750	758	yes	yes	2	0.0056453	98.233	4372200
DNRDWVSVVTPAR	13	1	1513.76	sp|P07911|UROM_HUMAN	373	385	yes	yes	2;3;4	4.7629e-10	157.35	116720000
DNSALDPIIHGLK	13	0	1391.74	sp|P23470|PTPRG_HUMAN	210	222	yes	yes	3	0.046445	26.112	3497600
DNTPNAIAIVQLQELSLR	18	0	1994.08	sp|P09603|CSF1_HUMAN	101	118	yes	yes	3	1.52e-15	116.61	10016000
DNVPNLR	7	0	826.43	sp|P98164|LRP2_HUMAN	1999	2005	yes	yes	2	0.017374	131.3	13491000
DNWVFCGGK	9	0	1081.47	sp|Q92520|FAM3C_HUMAN	180	188	yes	yes	2	0.012442	80.455	4949200
DPAGHFHQVWYDNPQSISLK	20	0	2338.11	sp|Q01459|DIAC_HUMAN	320	339	yes	yes	3;4	0.00071881	42.908	7608100
DPDAQPGGELMLGGTDSK	18	0	1786.8	sp|P07339|CATD_HUMAN	236	253	yes	yes	2;3	1.6652e-10	111.77	20142000
DPDDVVPVGQR	11	0	1195.58	sp|Q9Y287|ITM2B_HUMAN	40	50	yes	yes	2	0.018579	50.648	943060
DPDTEQLQR	9	0	1100.51	sp|P55291|CAD15_HUMAN	401	409	yes	yes	2	0.0049498	101.65	6920900
DPGENYNLLGGVAGATPEVLQALK	24	0	2425.25	sp|P15289|ARSA_HUMAN	434	457	yes	yes	2;3	7.2005e-18	109.56	14134000
DPIYFTGLASEPGAR	15	0	1592.78	sp|Q99523|SORT_HUMAN	565	579	yes	yes	2	0.00049173	66.246	2785400
DPPQYPVVPVHLDR	14	0	1630.85	sp|P10153|RNAS2_HUMAN	146	159	yes	yes	2;3;4	1.9725e-11	126.77	169020000
DPPQYPVVPVHLDRII	16	1	1857.01	sp|P10153|RNAS2_HUMAN	146	161	yes	yes	3	0.00028851	58.246	7810400
DPTFIPAPIQAK	12	0	1296.71	sp|P01019|ANGT_HUMAN	64	75	yes	yes	2	0.00043075	78.342	4869400
DPVSGFCLK	9	0	1021.49	sp|Q96RW7|HMCN1_HUMAN	5510	5518	yes	yes	2	0.037656	61.161	4383600
DQAGEYECSAENDVSFPDVR	20	0	2286.93	sp|Q7Z3B1|NEGR1_HUMAN	196	215	yes	yes	2;3	9.7602e-25	140.2	33894000
DQAGEYECSAENDVSFPDVRK	21	1	2415.03	sp|Q7Z3B1|NEGR1_HUMAN	196	216	yes	yes	3	0.053319	17.146	2210000
DQCQVDSQCPGQMK	14	0	1679.67	sp|Q14508|WFDC2_HUMAN	95	108	yes	yes	2;3	2.8469e-16	168.18	300430000
DQECDKFNQCGTCNEFK	17	1	2178.84	sp|Q9UBR2|CATZ_HUMAN	161	177	yes	yes	3	2.9836e-05	66.939	9554100
DQECDKFNQCGTCNEFKECHAIR	23	2	2945.19	sp|Q9UBR2|CATZ_HUMAN	161	183	yes	yes	5	0.064728	8.5088	1981300
DQFNLIVFSTEATQWRPSLVPASAENVNK	29	1	3260.65	sp|Q14624|ITIH4_HUMAN	308	336	yes	yes	3;4	8.0633e-18	86.577	19052000
DQGNQEQDPNISNGEEEEEKEPGEVGTHNDNQER	34	1	3850.6	sp|Q14515|SPRL1_HUMAN	187	220	yes	yes	4	1.8046e-13	70.578	8284000
DQHMAIAWVK	10	0	1197.6	sp|P19835|CEL_HUMAN	186	195	yes	yes	3	0.001051	76.332	3790200
DQLLPPSPNNR	11	0	1249.64	sp|P12109|CO6A1_HUMAN	712	722	yes	yes	2	0.0001097	113.38	10438000
DQPFTILYR	9	0	1151.6	sp|Q9UBX5|FBLN5_HUMAN	343	351	yes	yes	2	0.0065043	95.502	6853000
DQQEAALVDMVNDGVEDLR	19	0	2115.97	sp|P09211|GSTP1_HUMAN	83	101	yes	yes	3	1.4816e-11	109.5	3184300
DQSGEYECSALNDVAAPDVR	20	0	2194.94	sp|Q14982|OPCM_HUMAN	195	214	yes	yes	2;3	3.6137e-13	104.95	32820000
DQVETALK	8	0	902.471	sp|Q9Y5Y7|LYVE1_HUMAN	72	79	yes	yes	1;2	0.036767	122.33	20717000
DRDQPNVSAACLEFK	15	1	1748.82	sp|O75339|CILP1_HUMAN	995	1009	yes	yes	3	0.0022471	48.216	4375300
DRLDEVKEQVAEVR	14	2	1684.87	sp|P02649|APOE_HUMAN	245	258	yes	yes	3	3.5299e-05	82.663	7690600
DRLPQEPGR	9	1	1066.55	sp|Q8NBJ4|GOLM1_HUMAN	268	276	yes	yes	3	0.0020348	96.665	3259300
DRLVPGPVFGSK	12	1	1270.7	sp|Q12907|LMAN2_HUMAN	140	151	yes	yes	2;3	0.00029461	71.879	18778000
DRQDGEEVLQCMPVCGR	17	1	2047.89	sp|Q9NZP8|C1RL_HUMAN	218	234	yes	yes	3	2.7385e-07	92.439	9912000
DRVAVGADAFER	12	1	1304.65	sp|Q9BRK3|MXRA8_HUMAN	241	252	yes	yes	2	0.0013561	72.321	6188700
DSADMVELLDGYTHR	15	0	1720.77	sp|Q96MU8|KREM1_HUMAN	263	277	yes	yes	3	1.5774e-05	80.632	3167200
DSAHGFLK	8	0	873.434	sp|P02787|TRFE_HUMAN	316	323	yes	yes	2	0.016089	95.815	43582000
DSAIGFSR	8	0	851.414	sp|P02788|TRFL_HUMAN	321	328	yes	yes	2	0.0052416	134.48	6900500
DSALSWEYCR	10	0	1285.54	sp|Q04756|HGFA_HUMAN;CON__ENSEMBL:ENSBTAP00000023055	354	363	yes	no	2	9.6452e-05	130.41	6135100
DSAYPEELSR	10	0	1165.53	sp|P07686|HEXB_HUMAN	426	435	yes	yes	2	0.00062849	98.04	4590300
DSCTLPASAEK	11	0	1177.53	sp|P10643|CO7_HUMAN	761	771	yes	yes	2	0.0017693	76.165	6127900
DSCVGSLVVK	10	0	1062.54	sp|P01024|CO3_HUMAN	557	566	yes	yes	2	0.010016	64.82	7239900
DSEGYIYAR	9	0	1072.48	sp|Q03154|ACY1_HUMAN	101	109	yes	yes	2	0.04709	57.708	1576800
DSFHLDEQFTVPVEMMQAR	19	0	2279.04	sp|P08697|A2AP_HUMAN	253	271	yes	yes	3	4.6216e-07	80.859	5805500
DSGFQMNQLR	10	0	1194.55	sp|P02787|TRFE_HUMAN	123	132	yes	yes	1;2;3	3.2869e-06	109.88	123800000
DSGLYACTASR	11	0	1199.52	sp|P21802|FGFR2_HUMAN	101	111	yes	yes	2	0.00056264	88.338	5103000
DSGPYSCSVNVQDK	14	0	1554.66	sp|Q96AP7|ESAM_HUMAN	120	133	yes	yes	2	0.00018321	78.505	8578400
DSGRDYVSQFEGSALGK	17	1	1814.84	sp|P02647|APOA1_HUMAN	48	64	yes	yes	3	0.0013628	47.082	7177200
DSGSYFCR	8	0	990.387	sp|P08637|FCG3A_HUMAN;sp|O75015|FCG3B_HUMAN	166	173	no	no	1;2	1.7117e-08	183.26	29246000
DSGVPDRFSGSGSGTDFTLK	20	1	2028.94	sp|P06310|KV206_HUMAN	80	99	yes	yes	2;3	7.5816e-13	112.36	60213000
DSHSLTTNIMEILR	14	0	1628.82	sp|P02671|FIBA_HUMAN	101	114	yes	yes	3	7.1375e-08	96.059	1432100
DSLLLDKDNEK	11	1	1288.65	sp|P27930|IL1R2_HUMAN	172	182	yes	yes	2	0.0031759	74.611	1516100
DSPIQCIQAIAENR	14	0	1613.78	sp|P02788|TRFL_HUMAN	59	72	yes	yes	2;3	2.2691e-11	125.73	10668000
DSPVATNKLDQEVQEETQGR	20	1	2243.07	sp|P20138|CD33_HUMAN	70	89	yes	yes	3	1.704e-10	98.175	7356800
DSPVIDGHNDLPWQLLDMFNNR	22	0	2595.22	sp|P16444|DPEP1_HUMAN	29	50	yes	yes	3	0.00067223	41.256	679750
DSPVLIDFFEDTER	14	0	1681.78	sp|P04196|HRG_HUMAN	140	153	yes	yes	2	1.9077e-08	101.2	6853200
DSSHAFTLDELR	12	0	1389.65	sp|P08582|TRFM_HUMAN	460	471	yes	yes	2;3	1.818e-05	87.641	9259100
DSSTWLTAFVLK	12	0	1366.71	sp|P0C0L4|CO4A_HUMAN;CON__P01030;CON__ENSEMBL:ENSBTAP00000007350	1073	1084	yes	no	2	0.05067	42.475	4303400
DSTGHVGFIFK	11	0	1206.6	sp|O00560|SDCB1_HUMAN	204	214	yes	yes	2;3	2.9931e-05	130.01	11102000
DSTIQVVENGESSQGR	16	0	1704.79	sp|P07911|UROM_HUMAN	532	547	yes	yes	2;3	6.9282e-21	196.95	2295300000
DSTIQVVENGESSQGRFSVQMFR	23	1	2600.23	sp|P07911|UROM_HUMAN	532	554	yes	yes	3	1.3713e-06	56.882	6945700
DSTLIMQLLR	10	0	1188.65	sp|P62258|1433E_HUMAN;sp|P27348|1433T_HUMAN;sp|Q04917|1433F_HUMAN;sp|P61981|1433G_HUMAN;sp|P63104|1433Z_HUMAN;sp|P31946|1433B_HUMAN	216	225	no	no	2	5.7569e-05	134.25	14683000
DSTSELVPIATQTYEAWLGHEYLHAMK	27	0	3089.48	sp|P08582|TRFM_HUMAN	327	353	yes	yes	3;4	8.1222e-19	108.44	27064000
DSTYSLSSTLTLSK	14	0	1501.75	sp|P01834|IGKC_HUMAN	62	75	yes	yes	2;3	8.4399e-13	142.1	417670000
DSVTETLPR	9	0	1016.51	sp|P03951|FA11_HUMAN	80	88	yes	yes	2	0.057041	54.066	1660900
DSYETSQLDDQSAETHSHK	19	0	2176.91	sp|P10451|OSTP_HUMAN	223	241	yes	yes	3;4	1.5221e-23	159.81	32737000
DSYVGDEAQSK	11	0	1197.52	sp|P60709|ACTB_HUMAN;sp|P63261|ACTG_HUMAN;sp|P68133|ACTS_HUMAN;sp|P68032|ACTC_HUMAN;sp|P63267|ACTH_HUMAN;sp|P62736|ACTA_HUMAN	51	61	no	no	2	0.00019257	103.91	10529000
DSYVGDEAQSKR	12	1	1353.62	sp|P60709|ACTB_HUMAN;sp|P63261|ACTG_HUMAN;sp|P68133|ACTS_HUMAN;sp|P68032|ACTC_HUMAN;sp|P63267|ACTH_HUMAN;sp|P62736|ACTA_HUMAN	51	62	no	no	2;3	6.9346e-07	111.52	93824000
DTANWLEINPDTGAISTR	18	0	1972.95	sp|P12830|CADH1_HUMAN	528	545	yes	yes	2;3	1.534e-24	176.44	119090000
DTCFEGGDITTVFTPSAK	18	0	1944.88	sp|P03951|FA11_HUMAN	27	44	yes	yes	2	0.0029806	47.082	5182800
DTDRFSSHVGGTLGQFYQEVLWGSPAASDDGR	32	1	3454.58	sp|Q14624|ITIH4_HUMAN	863	894	yes	yes	3;4	1.0694e-61	196.84	169990000
DTDRFSSHVGGTLGQFYQEVLWGSPAASDDGRR	33	2	3610.68	sp|Q14624|ITIH4_HUMAN	863	895	yes	yes	3;4;5	4.7138e-89	233.08	524320000
DTDSEEEIR	9	0	1092.46	sp|P62158|CALM_HUMAN	79	87	yes	yes	2	0.0010859	155.07	6818900
DTDSEEEIREAFR	13	1	1595.71	sp|P62158|CALM_HUMAN	79	91	yes	yes	3	5.9341e-08	118.61	3713600
DTDTGALLFIGK	12	0	1249.66	sp|P36955|PEDF_HUMAN;CON__Q95121	400	411	yes	no	2	9.9431e-05	83.182	3012200
DTEEEDFHVDQVTTVK	16	0	1890.85	sp|P01009|A1AT_HUMAN	226	241	yes	yes	2;3	8.8573e-47	259.53	108820000
DTEVLLVGLEPGTR	14	0	1497.8	sp|Q12913|PTPRJ_HUMAN	327	340	yes	yes	2;3	1.005e-05	89.231	4475600
DTINLLDQR	9	0	1086.57	sp|Q8NBJ4|GOLM1_HUMAN	386	394	yes	yes	1;2	0.00058693	166.07	29385000
DTIVANP	7	0	728.37	sp|P07288|KLK3_HUMAN	255	261	yes	yes	2	0.045084	80.555	9958700
DTIVLLCKPEPELNAAIPSANPAK	24	1	2560.36	sp|Q8WUM4|PDC6I_HUMAN	518	541	yes	yes	3	5.5806e-05	48.852	8573100
DTLMISR	7	0	834.427	sp|P01860|IGHG3_HUMAN;sp|P01861|IGHG4_HUMAN;sp|P01859|IGHG2_HUMAN;sp|P01857|IGHG1_HUMAN	179	185	no	no	1;2	7.1311e-08	214.59	574010000
DTQFSYAVFK	10	0	1204.58	sp|Q969P0|IGSF8_HUMAN	83	92	yes	yes	2	0.021292	57.785	2764000
DTTPLNVLCSPGIQVVSVGIK	21	0	2196.18	sp|P12109|CO6A1_HUMAN	737	757	yes	yes	2;3	3.6258e-10	92.932	104280000
DTVIKPLLVEPEGLEK	16	1	1779	sp|P01023|A2MG_HUMAN	897	912	yes	yes	3	0.0022341	46.543	3007600
DTVIVWPR	8	0	984.539	sp|P19801|AOC1_HUMAN	712	719	yes	yes	2	0.013896	98.997	2753700
DTYHPMSEYPTYHTHGR	17	0	2090.89	sp|P15941|MUC1_HUMAN	1201	1217	yes	yes	3;4;5	3.8475e-27	185.74	84764000
DVDIDSYPDEELPCSAR	17	0	1979.84	sp|P35443|TSP4_HUMAN	464	480	yes	yes	2;3	0.00036663	60.764	7849200
DVFDFIPGSDQLNVISCQGLAPSQGR	26	0	2819.35	sp|P12109|CO6A1_HUMAN	758	783	yes	yes	3	9.0915e-08	64.27	8946400
DVFDFIPGSDQLNVISCQGLAPSQGRPGLSLVK	33	1	3513.79	sp|P12109|CO6A1_HUMAN	758	790	yes	yes	3;4	1.7192e-13	73.164	50801000
DVFHTTVNFINQNLR	15	0	1816.92	sp|P55957|BID_HUMAN	169	183	yes	yes	3	0.0063084	40.278	2848900
DVIVHPLPLK	10	0	1129.69	sp|Q8IZF2|AGRF5_HUMAN	559	568	yes	yes	2	0.0068821	68.557	1992700
DVLETFTVK	9	0	1050.56	sp|P21926|CD9_HUMAN	171	179	yes	yes	2	0.013214	70.028	3098500
DVMWIGFLTR	10	0	1236.63	sp|Q13510|ASAH1_HUMAN	245	254	yes	yes	2	0.0032399	79.659	3328400
DVNAAIATIK	10	0	1014.57	sp|Q9BQE3|TBA1C_HUMAN;sp|Q6PEY2|TBA3E_HUMAN;sp|Q13748|TBA3C_HUMAN;sp|Q71U36|TBA1A_HUMAN;sp|P68363|TBA1B_HUMAN	327	336	yes	no	2	0.030169	52.247	1522200
DVNDWVGPPNDNGVTK	16	0	1725.8	sp|P04745|AMY1_HUMAN	368	383	yes	yes	2	8.6629e-05	74.993	16953000
DVNYWTSR	8	0	1039.47	sp|Q8TDQ0|HAVR2_HUMAN	74	81	yes	yes	2	0.020003	90.135	12730000
DVPCEDKFSFVCK	13	1	1629.72	sp|P05451|REG1A_HUMAN	151	163	yes	yes	2;3	0.00019737	72.705	24255000
DVPPLQAAR	9	0	965.529	sp|P0DMQ5|INAM2_HUMAN	109	117	yes	yes	2	0.007674	91.783	6195200
DVPPLQAARPAPPEPPADSPPAGPLERPR	29	2	2994.57	sp|P0DMQ5|INAM2_HUMAN	109	137	yes	yes	4	0.00011665	45.357	9618300
DVQDFWISLPGTLCSEK	17	0	1993.95	sp|P35052|GPC1_HUMAN	388	404	yes	yes	2;3	1.2027e-05	81.157	14599000
DVQMTQSPSSLSASVGDR	18	0	1863.86	sp|P01612|KV120_HUMAN	1	18	yes	yes	2;3	3.1297e-15	124.84	10470000
DVQNVAAAPELAMGALELESR	21	0	2183.09	sp|O00391|QSOX1_HUMAN	554	574	yes	yes	2;3	4.497e-08	72.167	10592000
DVTADFEGQSPK	12	0	1292.59	sp|Q9UHL4|DPP2_HUMAN	204	215	yes	yes	2	5.1474e-08	136.53	11252000
DVTEIDILVK	10	0	1143.64	sp|Q9NU53|GINM1_HUMAN	148	157	yes	yes	2	0.038014	50.791	3414200
DVTIFDK	7	0	836.428	sp|P98164|LRP2_HUMAN	2325	2331	yes	yes	2	0.060014	79.451	13271000
DVTVLQNTDGNNNEAWAK	18	0	1987.92	sp|P02788|TRFL_HUMAN	566	583	yes	yes	2;3	5.257e-22	155.2	36585000
DVVASLVSTR	10	0	1045.58	sp|Q92859|NEO1_HUMAN	444	453	yes	yes	2	0.0060708	71.03	2722000
DVVICPDASLEDAKK	15	1	1658.82	sp|Q99497|PARK7_HUMAN	49	63	yes	yes	3	0.016699	36.029	1938100
DVVLTTTFVDDIK	13	0	1464.77	sp|P02748|CO9_HUMAN	312	324	yes	yes	2	0.00063924	71.879	1392700
DVWGIEGPIDAAFTR	15	0	1645.81	sp|P04004|VTNC_HUMAN;CON__Q3ZBS7	198	212	yes	no	2;3	1.4866e-16	168.5	78961000
DVYLLHESYDDVQQSFFLAETLK	23	0	2759.33	sp|P33908|MA1A1_HUMAN	590	612	yes	yes	3;4	3.7607e-10	76.807	482780
DVYVVTDQIPVFVTMFQK	18	0	2128.09	sp|Q14956|GPNMB_HUMAN	228	245	yes	yes	3	0.00015085	49.537	1118700
DWEMHVHFK	9	0	1227.55	sp|Q12907|LMAN2_HUMAN	111	119	yes	yes	2;3;4	0.0057294	97.965	57345000
DWEMVGR	7	0	891.391	sp|P34059|GALNS_HUMAN	183	189	yes	yes	2	0.029585	104.11	3871400
DWHGVPGQVDAAMAGR	16	0	1665.77	sp|P04004|VTNC_HUMAN	338	353	yes	yes	2;3	1.8447e-10	112.62	96615000
DWVIPPINLPENSR	14	0	1648.86	sp|P19022|CADH2_HUMAN	160	173	yes	yes	2	0.00017174	78.814	5298900
DWVIPPINLPENSRGPFPQELVR	23	1	2672.41	sp|P19022|CADH2_HUMAN	160	182	yes	yes	3	0.0074029	31.488	3359900
DWVIPPISCPENEKGPFPK	19	1	2209.09	sp|P12830|CADH1_HUMAN	155	173	yes	yes	2;3	2.337e-08	95.205	49816000
DWVSVVTPAR	10	0	1128.59	sp|P07911|UROM_HUMAN	376	385	yes	yes	1;2;3	7.6283e-07	211.48	5273700000
DWVSVVTPARDGPCGTVLTR	20	1	2185.09	sp|P07911|UROM_HUMAN	376	395	yes	yes	3	3.5789e-06	62.617	9302000
DYDPEDWLQVDAATGR	16	0	1849.81	sp|P55291|CAD15_HUMAN	415	430	yes	yes	2;3	0.00092631	57.595	3699700
DYELLCLDGTR	11	0	1353.62	sp|P02787|TRFE_HUMAN	577	587	yes	yes	2	0.00037396	94.767	11869000
DYFMPCPGR	9	0	1141.47	sp|P02790|HEMO_HUMAN	226	234	yes	yes	1;2;3	0.0034177	114.28	68362000
DYIEFNK	7	0	927.434	sp|P25311|ZA2G_HUMAN	143	149	yes	yes	2	0.031082	101.69	10154000
DYIEFNKEIPAWVPFDPAAQITK	23	1	2691.36	sp|P25311|ZA2G_HUMAN	143	165	yes	yes	3	0.00065971	41.275	6080400
DYMVSNPSLITK	12	0	1366.68	sp|O00322|UPK1A_HUMAN	119	130	yes	yes	2	0.0061393	58.32	6484800
DYNVTANSK	9	0	1010.47	sp|P00338|LDHA_HUMAN	82	90	yes	yes	2	0.031366	68.847	819780
DYSADTLAHHNDIALLK	17	0	1895.94	sp|P00749|UROK_HUMAN	264	280	yes	yes	2;3;4	6.7247e-24	166.77	160320000
DYSGEMEGK	9	0	1014.4	sp|Q8IZA0|K319L_HUMAN	354	362	yes	yes	2	0.04562	58.246	1608300
DYSLQIQNVDVTDDGPYTCSVQTQHTPR	28	0	3236.47	sp|Q7Z3B1|NEGR1_HUMAN	100	127	yes	yes	3	1.724e-12	80.729	13366000
DYTGEDVTPQNFLAVLR	17	0	1936.95	sp|Q99538|LGMN_HUMAN	102	118	yes	yes	2	0.00023386	63.462	2123700
DYVSQFEGSALGK	13	0	1399.66	sp|P02647|APOA1_HUMAN	52	64	yes	yes	2	1.1257e-05	96.756	6653100
DYYECTGIYK	10	0	1310.55	sp|P08473|NEP_HUMAN	230	239	yes	yes	2	0.0044193	64.82	8118400
EAACLQQTQIEEAR	14	0	1645.77	sp|O00468|AGRIN_HUMAN	647	660	yes	yes	2;3	3.7468e-15	157.86	10206000
EAAENSLVAYK	11	0	1193.59	sp|P62258|1433E_HUMAN	143	153	yes	yes	2	0.00024146	99.283	5029100
EADFQACPPAAPTRPGSR	18	1	1926.9	sp|Q86UN3|R4RL2_HUMAN	304	321	yes	yes	3	2.5777e-07	87.429	10974000
EADIDGDGQVNYEEFVQMMTAK	22	0	2489.07	sp|P62158|CALM_HUMAN	128	149	yes	yes	2;3	1.017e-18	117.55	5249200
EAEEETTNDNGVLVLEPARK	20	1	2213.08	sp|P43121|MUC18_HUMAN	293	312	yes	yes	3	5.6275e-06	58.024	4477500
EAEPLVDIR	9	0	1040.55	sp|Q9H8L6|MMRN2_HUMAN	798	806	yes	yes	2	0.0017528	133.13	28965000
EAFQSVNPEFSPEALDNCCR	20	0	2369.01	sp|O00337|S28A1_HUMAN	621	640	yes	yes	2;3	3.531e-06	61.276	12670000
EAFSLFDKDGDGTITTK	17	1	1843.88	sp|P62158|CALM_HUMAN	15	31	yes	yes	2;3	1.8027e-21	152.89	42776000
EAGIPEFYDYDVALIK	16	0	1841.91	sp|P00751|CFAB_HUMAN	566	581	yes	yes	2;3	0.0013334	52.862	8132300
EAGIQPSLLCVR	12	0	1341.71	sp|P08582|TRFM_HUMAN	45	56	yes	yes	2	5.9571e-05	90.434	6252900
EAGYEGPLHQCDIYR	15	0	1806.8	sp|P12821|ACE_HUMAN	547	561	yes	yes	3	0.028054	28.664	2976700
EALENANTNTEVLK	14	0	1544.77	sp|Q9H444|CHM4B_HUMAN	94	107	yes	yes	2	1.0836e-06	98.582	6192900
EANVACLDLGFQQGADTQR	19	0	2091.96	sp|P05156|CFAI_HUMAN	149	167	yes	yes	2;3	1.0264e-10	104.81	22719000
EANVACLDLGFQQGADTQRR	20	1	2248.07	sp|P05156|CFAI_HUMAN	149	168	yes	yes	3	2.5678e-06	62.617	9390600
EAQLPVIENK	10	0	1139.62	sp|P00747|PLMN_HUMAN	718	727	yes	yes	2	0.015798	61.213	2011300
EASMVITESPAALQLR	16	0	1714.89	sp|P27105|STOM_HUMAN	236	251	yes	yes	2	0.00033074	64.52	2796900
EATDVIIIHSK	11	0	1224.67	sp|P15144|AMPN_HUMAN	115	125	yes	yes	1;2;3	6.4275e-05	155.42	57668000
EATELWGK	8	0	932.46	sp|Q9HB40|RISC_HUMAN	248	255	yes	yes	2	0.033507	77.318	5754700
EATQEAFMK	9	0	1053.48	sp|P05062|ALDOB_HUMAN	322	330	yes	yes	2	0.017158	74.464	5055200
EAVVPIMAK	9	0	956.536	sp|Q9UMR5|PPT2_HUMAN	92	100	yes	yes	2	0.056029	54.436	4951900
ECGHAYSGIVAHQK	14	0	1555.72	sp|Q9H2A7|CXL16_HUMAN	101	114	yes	yes	2;3;4	1.234e-11	129.37	15798000
ECLQTCR	7	0	965.406	sp|P02760|AMBP_HUMAN;CON__P00978	276	282	yes	no	1;2	0.00022208	174.21	297680000
ECQGFAPDAELHIFR	15	0	1788.83	sp|Q14703|MBTP1_HUMAN	262	276	yes	yes	3	0.0038633	44.44	2442500
ECQQPHYYGSEVTTK	15	0	1825.79	sp|P00749|UROK_HUMAN	344	358	yes	yes	2;3	6.388e-23	202.33	90966000
ECRPGGSCAPCGGDLTFDPGPR	22	1	2361.99	sp|P54760|EPHB4_HUMAN	363	384	yes	yes	3	1.1726e-13	107.21	19286000
ECTESEFR	8	0	1056.42	sp|P98164|LRP2_HUMAN	3758	3765	yes	yes	2	0.012892	101.54	9766600
EDAIWNLLR	9	0	1128.59	sp|P02788|TRFL_HUMAN	283	291	yes	yes	2	0.0053614	99.136	3165800
EDAVLEYLK	9	0	1078.55	sp|P26038|MOES_HUMAN	185	193	yes	yes	2	0.061347	52.49	1353500
EDCEQWWEDCR	11	0	1611.57	sp|P15328|FOLR1_HUMAN	137	147	yes	yes	2	1.6601e-06	162.26	13135000
EDFQIQPR	8	0	1031.5	sp|Q8WZ75|ROBO4_HUMAN	137	144	yes	yes	1;2;3	0.0052947	165.52	71419000
EDIFMETLK	9	0	1124.54	sp|P25311|ZA2G_HUMAN	94	102	yes	yes	2	0.0040049	109.44	19186000
EDIPVNYMK	9	0	1107.53	sp|P06865|HEXA_HUMAN	394	402	yes	yes	2	0.012455	80.438	6127200
EDKDAQFYCELNYR	14	1	1849.79	sp|P43121|MUC18_HUMAN	215	228	yes	yes	2;3	1.1981e-05	91.812	17649000
EDLIWELLNQAQEHFGK	17	0	2069.02	sp|P02787|TRFE_HUMAN	279	295	yes	yes	3	0.0030038	40.493	860310
EDLIWELLNQAQEHFGKDK	19	1	2312.14	sp|P02787|TRFE_HUMAN	279	297	yes	yes	3;4	1.8461e-06	73.138	5747900
EDLSPSITQR	10	0	1144.57	sp|P14543|NID1_HUMAN	124	133	yes	yes	2	6.4747e-06	136.96	56566000
EDPQTFYYAVAVVK	14	0	1628.81	sp|P02787|TRFE_HUMAN	108	121	yes	yes	2;3	0.00093817	65.219	8494000
EDQTSPAPGLR	11	0	1169.57	sp|Q96FE7|P3IP1_HUMAN	35	45	yes	yes	1;2;3	2.2812e-05	155.84	1099200000
EDQYHYLLDR	10	0	1350.62	sp|P05154|IPSP_HUMAN	239	248	yes	yes	2;3	7.0969e-05	132.32	80480000
EDSCQLGYSAGPCMGMTSR	19	0	2105.83	sp|P02760|AMBP_HUMAN	228	246	yes	yes	2;3	1.8845e-21	121.82	2166600000
EDTVQSVKPWLTEIMNNYK	19	1	2294.13	sp|Q9H3G5|CPVL_HUMAN	361	379	yes	yes	3	2.1897e-05	60.764	9615200
EDVHSQVICEVAHVTLQGDPLR	22	0	2501.23	sp|Q5TFQ8|SIRBL_HUMAN;sp|P78324|SHPS1_HUMAN	219	240	yes	no	4	8.9672e-11	95.622	8977800
EEALALMNR	9	0	1045.52	sp|O95497|VNN1_HUMAN	47	55	yes	yes	2	0.017287	74.301	1224500
EEEIAALVIDNGSGMCK	17	0	1834.84	sp|P63261|ACTG_HUMAN	2	18	yes	yes	2	2.0706e-15	120.63	8023600
EENFLPWQR	9	0	1217.58	sp|Q07075|AMPE_HUMAN	686	694	yes	yes	2	0.050578	56.432	1566900
EENFYVDETTVVK	13	0	1571.74	sp|P08185|CBG_HUMAN	218	230	yes	yes	2	2.7649e-05	90.759	11528000
EEQATTIFQSEQGKK	15	1	1722.84	sp|P55017|S12A3_HUMAN	815	829	yes	yes	3	2.7247e-05	78.505	5638900
EEQQWIKK	8	1	1087.57	sp|Q5KU26|COL12_HUMAN	649	656	yes	yes	2;3	0.02859	55.902	2722500
EETGQVLER	9	0	1059.52	sp|P43121|MUC18_HUMAN	380	388	yes	yes	2	0.0014303	145.72	12126000
EEYSNLKLPR	10	1	1247.65	sp|O75882|ATRN_HUMAN	332	341	yes	yes	3	0.00096204	80.688	4331100
EFADSLGIPFLETSAK	16	0	1723.87	sp|Q9H0U4|RAB1B_HUMAN;sp|Q92928|RAB1C_HUMAN;sp|P62820|RAB1A_HUMAN	138	153	yes	no	2	0.00080719	58.98	4265200
EFHSHEFHSHEDMLVVDPK	19	0	2319.04	sp|P10451|OSTP_HUMAN	272	290	yes	yes	3;4;5	4.1361e-28	188.58	75002000
EFLEDTCVQYVQK	13	0	1657.77	sp|Q9UNN8|EPCR_HUMAN	180	192	yes	yes	2;3	4.8352e-11	173.72	327460000
EFNPLVIVGLSK	12	0	1314.75	sp|P12259|FA5_HUMAN	1506	1517	yes	yes	2	0.0395	44.511	1487200
EFQLTLQPGFWK	12	0	1492.77	sp|Q6UX73|CP089_HUMAN	120	131	yes	yes	2	3.6221e-06	110.08	7391700
EFQTVPFYIFSESYGGK	17	0	1997.94	sp|Q9HB40|RISC_HUMAN	155	171	yes	yes	2;3	7.7668e-05	69.188	11130000
EFSHIAFLTIK	11	0	1304.71	sp|P10619|PPGB_HUMAN	443	453	yes	yes	2;3	5.8629e-05	122.7	9839100
EFSNMVTAK	9	0	1025.49	sp|Q99574|NEUS_HUMAN	92	100	yes	yes	2	0.01862	72.607	5275500
EFTEAFLGCPAIHPR	15	0	1743.84	sp|Q96PD5|PGRP2_HUMAN;CON__ENSEMBL:ENSBTAP00000016285	371	385	yes	no	2;3	8.6249e-13	135.04	37387000
EFTPPVQAAYQK	12	0	1377.69	sp|P68871|HBB_HUMAN	122	133	yes	yes	2	4.9233e-07	118.28	11555000
EFVGQLVAPLPLGTGALR	18	0	1837.05	sp|Q6PCB0|VWA1_HUMAN	55	72	yes	yes	2;3	1.1304e-05	68.123	4164500
EFYSASVAEDAAK	13	0	1386.63	sp|Q9BYE9|CDHR2_HUMAN	244	256	yes	yes	2	0.00505	56.569	6033300
EGCEAIVDTGTSLMVGPVDEVR	22	0	2333.09	sp|P07339|CATD_HUMAN	288	309	yes	yes	2;3	8.9794e-15	115.42	33060000
EGCYGDKDEFPGVR	14	1	1627.69	sp|P16112|PGCA_HUMAN	218	231	yes	yes	3	0.00049869	63.16	5739800
EGDALELTCEAIGKPQPVMVTWVR	24	1	2698.35	sp|Q9BY67|CADM1_HUMAN	259	282	yes	yes	3	1.7713e-10	68.445	7782100
EGDMLTLFDGDGPSAR	16	0	1679.75	sp|Q6UXD5|SE6L2_HUMAN	576	591	yes	yes	2	6.2547e-05	77.324	8027600
EGDPAPYKNPER	12	1	1371.64	sp|Q9HCN6|GPVI_HUMAN	148	159	yes	yes	2;3	0.0021867	62.088	36046000
EGDTLVLTCAVTGNPRPNQIR	21	1	2310.18	sp|Q8NFZ8|CADM4_HUMAN	237	257	yes	yes	2;3	5.7601e-35	182.31	95010000
EGDTMMGQQVAK	12	0	1293.57	sp|Q14914|PTGR1_HUMAN	59	70	yes	yes	2	0.045033	43.502	2659600
EGEAVVLPEVEPGLTAR	17	0	1764.93	sp|P18827|SDC1_HUMAN	101	117	yes	yes	2;3	2.987e-22	151.8	237220000
EGEDAVIVCDVVSSLPPTIIWK	22	0	2426.24	sp|P13591|NCAM1_HUMAN	131	152	yes	yes	3	0.061823	12.898	1244400
EGEPIGTNVISIEAASPR	18	0	1838.94	sp|Q6V0I7|FAT4_HUMAN	1640	1657	yes	yes	2	0.0018216	48.288	2871500
EGESNLGLDLEEKEPGDHER	20	1	2252.02	sp|O75264|SIM24_HUMAN	105	124	yes	yes	4	9.3597e-06	52.318	4617100
EGFFLSDNQHTCIHR	15	0	1859.84	sp|Q9NQ36|SCUB2_HUMAN	156	170	yes	yes	3;4	2.817e-05	77.42	8134800
EGFINYLTR	9	0	1111.57	sp|O43278|SPIT1_HUMAN	135	143	yes	yes	2	0.0042911	107.08	8327500
EGGLGPLNIPLLADVTR	17	0	1733.97	sp|P32119|PRDX2_HUMAN	93	109	yes	yes	2	0.054003	30.945	1463900
EGGSIPVTLTFQEATGK	17	0	1733.88	sp|Q96KP4|CNDP2_HUMAN	414	430	yes	yes	2	0.011784	40.968	4549000
EGIPPDQQR	9	0	1038.51	sp|P62987|RL40_HUMAN;sp|P62979|RS27A_HUMAN;sp|P0CG47|UBB_HUMAN;sp|P0CG48|UBC_HUMAN	34	42	yes	no	2	0.01019	83.783	32019000
EGKEYGVVLAPDGSTVAVEPLLAGLEAGLQGR	32	1	3194.68	sp|Q96PD5|PGRP2_HUMAN	104	135	yes	yes	3;4	0.00021728	41.933	2692500
EGLVHSFDFQGFNGDWTAR	19	0	2181.99	sp|Q9UBD6|RHCG_HUMAN	370	388	yes	yes	3	3.4298e-11	100.45	14166000
EGLWTQEFK	9	0	1136.55	sp|Q9BXP8|PAPP2_HUMAN	1636	1644	yes	yes	2	0.043143	59.153	3305200
EGMLQHWELGQALR	14	0	1666.83	sp|P11117|PPAL_HUMAN	71	84	yes	yes	2;3	8.0915e-19	191.95	70707000
EGNPEEDLTADKANAQAAALYK	22	1	2318.1	sp|P40121|CAPG_HUMAN	232	253	yes	yes	3	0.0016377	34.65	2934600
EGPGEAIVR	9	0	926.482	sp|P32004|L1CAM_HUMAN	999	1007	yes	yes	2	0.047523	57.55	1193500
EGPVLILGR	9	0	952.571	sp|P19021|AMD_HUMAN	611	619	yes	yes	2	0.022235	68.016	3454400
EGPYDVVVLPGGNLGAQNLSESAAVK	26	0	2583.32	sp|Q99497|PARK7_HUMAN	64	89	yes	yes	3	0.0005	36.716	2749000
EGQGFVSEDEYLEISDIKR	19	1	2213.05	sp|Q14982|OPCM_HUMAN	176	194	yes	yes	3	9.9235e-07	77.899	53345000
EGQMESVEAAMSSK	14	0	1482.63	sp|P05543|THBG_HUMAN	274	287	yes	yes	2	9.9325e-07	98.676	25987000
EGSCPQVNINFPQLGLCR	18	0	2087.99	sp|Q14508|WFDC2_HUMAN	77	94	yes	yes	2;3	2.225e-25	179.14	51771000
EGSIWNHQPCFLK	13	0	1614.76	sp|Q12907|LMAN2_HUMAN	98	110	yes	yes	2;3	7.7678e-09	144.57	39283000
EGSIWNHQPCFLKDWEMHVHFK	22	1	2824.3	sp|Q12907|LMAN2_HUMAN	98	119	yes	yes	5	0.0075855	30.652	6148200
EGSNSLICSCDYDGGSVHISK	21	0	2283.97	sp|P01133|EGF_HUMAN	222	242	yes	yes	2;3;4	9.9837e-13	103.58	369410000
EGSPDALQNPCYIGTHGCDTNAACRPGPR	29	1	3170.37	sp|P14543|NID1_HUMAN	662	690	yes	yes	4	0.056353	14.638	2719000
EGSVTSVNLTK	11	0	1133.59	sp|Q03154|ACY1_HUMAN	245	255	yes	yes	2	0.0011428	80.245	14794000
EGTCPEAPTDECKPVK	16	1	1816.8	sp|P02787|TRFE_HUMAN	347	362	yes	yes	2;3	4.5087e-10	109.64	644810000
EGTINVHDVETQFNQYK	17	0	2020.95	sp|P15941|MUC1_HUMAN	1109	1125	yes	yes	2;3	7.3879e-66	265.6	163390000
EGVAAPLQYR	10	0	1102.58	sp|Q8IYS5|OSCAR_HUMAN	164	173	yes	yes	1	0.01718	75.692	1916600
EGVMVQTSGK	10	0	1034.51	sp|Q9ULI3|HEG1_HUMAN	140	149	yes	yes	1;2	0.00029062	121.5	33816000
EGYYGYTGAFR	11	0	1282.56	sp|P02787|TRFE_HUMAN	531	541	yes	yes	1;2	2.9931e-05	130.01	121510000
EHAVEGDCDFQLLK	14	0	1659.76	sp|P02765|FETUA_HUMAN	107	120	yes	yes	2;3	1.0269e-22	204.35	202140000
EHAVEGDCDFQLLKLDGK	18	1	2072.98	sp|P02765|FETUA_HUMAN	107	124	yes	yes	3;4	4.9441e-06	78.474	7037800
EHFASWPGTPAPILGCR	17	0	1894.91	sp|Q5IJ48|CRUM2_HUMAN	1039	1055	yes	yes	3	2.7818e-07	89.624	4370800
EHIVDLEMLTVSSIGTFR	18	0	2046.05	sp|Q12805|FBLN3_HUMAN	460	477	yes	yes	3	1.0147e-15	122.08	36351000
EHLLMALAGIDTLLIR	16	0	1778.01	sp|P98160|PGBM_HUMAN	1075	1090	yes	yes	2;3	6.9857e-13	123.29	3872200
EHNLQVLGLVK	11	0	1248.72	sp|Q92859|NEO1_HUMAN	392	402	yes	yes	3	8.1154e-05	96.113	2280900
EHSLIKPYQGVGSSSMPLWDFQGSTMLTSQYVR	33	1	3728.8	sp|Q12907|LMAN2_HUMAN	57	89	yes	yes	3;4	6.851e-75	188.26	147720000
EHSSLAFWK	9	0	1103.54	sp|P02749|APOH_HUMAN;CON__P17690	328	336	yes	no	2;3	0.0011755	102.51	5456600
EHVAHLLFLR	10	0	1233.7	sp|P19652|A1AG2_HUMAN	114	123	yes	yes	2;3;4	1.477e-05	133.13	11046000
EHWSHDPFEAFK	12	0	1528.67	sp|Q03154|ACY1_HUMAN	89	100	yes	yes	3	0.010927	43.502	1976900
EIADYLAAGKDER	13	1	1449.71	sp|P53990|IST1_HUMAN	39	51	yes	yes	2;3	2.7276e-08	137.84	19315000
EIAEAYLGK	9	0	992.518	sp|P11142|HSP7C_HUMAN	129	137	yes	yes	2	0.052007	55.908	2722200
EIDDSIGK	8	0	875.424	sp|P34059|GALNS_HUMAN	260	267	yes	yes	2	0.032186	78.192	5777100
EIDKIVGQLMDGLK	14	1	1557.84	sp|Q13822|ENPP2_HUMAN	331	344	yes	yes	3	0.042865	28.812	1499200
EIDREQIADFYLSVVTK	17	1	2025.04	sp|Q6V0I7|FAT4_HUMAN	3571	3587	yes	yes	3	0.012896	31.883	1233900
EIEELYNNPQNPER	14	0	1743.81	sp|O43451|MGA_HUMAN	1397	1410	yes	yes	2;3	8.7184e-23	206.18	62892000
EIEEVLTPEMLMR	13	0	1588.78	sp|P29622|KAIN_HUMAN	288	300	yes	yes	2	1.199e-07	124.12	10056000
EIEGSQVTFDVAWSPK	16	0	1791.87	sp|Q01459|DIAC_HUMAN	170	185	yes	yes	2	2.8549e-06	87.429	6034100
EIGELYLPK	9	0	1060.58	sp|P01011|AACT_HUMAN	307	315	yes	yes	1;2	0.009243	113.89	37125000
EIHKPGYLANDR	12	1	1411.72	sp|P35241|RADI_HUMAN	140	151	yes	yes	3	0.036045	32.567	3041600
EILAANRVENVESLAFDWISK	21	1	2403.24	sp|P98164|LRP2_HUMAN	776	796	yes	yes	2;4	1.036e-24	139.95	2433700
EILDESLR	8	0	973.508	sp|Q8WUM4|PDC6I_HUMAN	449	456	yes	yes	2	0.033878	77.072	2296100
EILSVDCSTNNPSQAK	16	0	1761.82	sp|P10909|CLUS_HUMAN	307	322	yes	yes	2;3	1.5827e-17	174.59	212230000
EIMENYNIALR	11	0	1364.68	sp|P08603|CFAH_HUMAN;sp|Q03591|FHR1_HUMAN	1172	1182	no	no	2	0.00010491	113.93	6136700
EINVISNIMADFVQTR	16	0	1848.94	sp|P11597|CETP_HUMAN	203	218	yes	yes	3	0.0014947	52.862	910210
EIPAWVPFDPAAQITK	16	0	1781.94	sp|P25311|ZA2G_HUMAN	150	165	yes	yes	2;3	3.5651e-06	84.375	622590000
EIPDEISILLLGVAHFK	17	0	1893.06	sp|P36955|PEDF_HUMAN	198	214	yes	yes	3	0.018436	29.58	1007600
EIPMSVPEISSSQHPVK	17	0	1863.94	sp|Q8IUK5|PLDX1_HUMAN	237	253	yes	yes	3	0.049313	21.676	3194700
EIQNAVNGVK	10	0	1070.57	sp|P10909|CLUS_HUMAN	45	54	yes	yes	1;2	0.0004457	150.17	25553000
EISEVFPDQFIHLGGDEVEFK	21	0	2434.17	sp|P07686|HEXB_HUMAN	339	359	yes	yes	3	3.0143e-13	100.46	7957700
EISPDTTLLDLQNNDISELR	20	0	2285.14	sp|P21810|PGS1_HUMAN	87	106	yes	yes	2;3	1.1981e-09	85.087	10532000
EISPDTTLLDLQNNDISELRK	21	1	2413.23	sp|P21810|PGS1_HUMAN	87	107	yes	yes	3	5.2715e-10	89.663	12340000
EITALAPSTMK	11	0	1160.61	sp|P60709|ACTB_HUMAN;sp|P63261|ACTG_HUMAN;sp|P68133|ACTS_HUMAN;sp|P68032|ACTC_HUMAN;sp|P63267|ACTH_HUMAN;sp|P62736|ACTA_HUMAN	316	326	no	no	1;2	9.3005e-05	123.86	42975000
EIVLTQSPGTLSLSPGER	18	0	1883	sp|P01623|KV305_HUMAN;sp|P01620|KV302_HUMAN;sp|P04206|KV307_HUMAN	1	18	no	no	2;3	1.4563e-27	197.49	742680000
EIYCPAPPQIDNGIIQGER	19	0	2169.05	sp|P08174|DAF_HUMAN	222	240	yes	yes	2;3	2.8615e-20	133.93	29087000
EIYCPAPPQIDNGIIQGERDHYGYR	25	1	2960.39	sp|P08174|DAF_HUMAN	222	246	yes	yes	3;4	3.1488e-48	190.91	82452000
EIYTHFTCATDTK	13	0	1585.71	sp|P63096|GNAI1_HUMAN;sp|P08754|GNAI3_HUMAN;sp|P04899|GNAI2_HUMAN	318	330	yes	no	3	0.012171	39.746	3941600
EKAGFSWIEVTFK	13	1	1540.79	sp|Q14624|ITIH4_HUMAN	776	788	yes	yes	2;3	0.00042468	73.834	14210000
EKFTAFCK	8	1	1029.5	sp|P41222|PTGDS_HUMAN	161	168	yes	yes	3	0.030877	56.378	17136000
EKLCYVALDFEQEMATAASSSSLEK	25	1	2806.3	sp|P60709|ACTB_HUMAN;sp|Q6S8J3|POTEE_HUMAN;sp|P63261|ACTG_HUMAN	214	238	no	no	3	5.7525e-07	59.628	7299900
ELACEGYPIELR	12	0	1448.7	sp|O94910|LPHN1_HUMAN	38	49	yes	yes	2	2.4469e-05	96.82	11287000
ELAILLGMLDPAEKDEK	17	1	1883.99	sp|P30041|PRDX6_HUMAN	109	125	yes	yes	3	3.6426e-06	81.346	3846500
ELASLLR	7	0	800.476	sp|P54802|ANAG_HUMAN	587	593	yes	yes	2	0.020894	120.65	14585000
ELASQPDVDGFLVGGASLKPEFVDIINAK	29	1	3028.58	sp|P60174|TPIS_HUMAN	257	285	yes	yes	3	1.0433e-11	70.051	11420000
ELDESLQVAER	11	0	1287.63	sp|P10909|CLUS_HUMAN	326	336	yes	yes	1;2;3	1.1972e-06	165.63	133990000
ELDLNSVLLK	10	0	1142.65	sp|O00584|RNT2_HUMAN	144	153	yes	yes	2	0.0013041	93.096	11277000
ELDLSNNCLGDAGILQLVESVR	22	0	2414.21	sp|P13489|RINI_HUMAN	402	423	yes	yes	3	0.054462	16.324	302970
ELEAPSEDNSGR	12	0	1302.57	sp|Q96GW7|PGCB_HUMAN	606	617	yes	yes	2	7.6186e-06	101.89	4918000
ELEEIVQPIISK	12	0	1396.78	sp|P11021|GRP78_HUMAN	622	633	yes	yes	2	0.0033111	62.088	2128100
ELELQIGNALFIGK	14	0	1543.86	sp|P05543|THBG_HUMAN	125	138	yes	yes	2	6.5734e-06	92.856	1317600
ELEQVCNPIISGLYQGAGGPGPGGFGAQGPK	31	0	3054.49	sp|P0DMV9|HS71B_HUMAN;sp|P0DMV8|HS71A_HUMAN	598	628	yes	no	3	0.00031101	35.934	3215000
ELGGDLATPR	10	0	1027.53	sp|Q9HCU0|CD248_HUMAN	53	62	yes	yes	1;2	4.8997e-05	117.02	55082000
ELGICPDDAAVIPIK	15	0	1609.84	sp|P12273|PIP_HUMAN	119	133	yes	yes	2	9.245e-06	83.869	27806000
ELGICPDDAAVIPIKNNR	18	1	1994.03	sp|P12273|PIP_HUMAN	119	136	yes	yes	2;3	5.0598e-08	97.291	35330000
ELIDKYQLK	9	1	1148.64	sp|Q02487|DSC2_HUMAN	314	322	yes	yes	2;3	0.0035527	83.783	6281600
ELISNASDALDK	12	0	1274.64	sp|P08238|HS90B_HUMAN;sp|P14625|ENPL_HUMAN	42	53	no	no	2	0.00020231	81.565	2557500
ELLREETGAALKPR	14	2	1581.88	sp|P39060|COIA1_HUMAN	675	688	yes	yes	4	7.6916e-05	74.987	3638900
ELLVIELSDNPGVHEPGEPEFK	22	0	2447.22	sp|P16870|CBPE_HUMAN	87	108	yes	yes	3	1.3305e-25	133.16	27537000
ELPAAVAPAGPASLAR	16	0	1489.83	sp|O95336|6PGL_HUMAN	57	72	yes	yes	2	2.1761e-06	90.348	14573000
ELPELLQR	8	0	996.56	sp|Q8WUM4|PDC6I_HUMAN	439	446	yes	yes	2	0.01026	110.81	2829200
ELPQSIVYK	9	0	1075.59	sp|Q12805|FBLN3_HUMAN	388	396	yes	yes	1;2	0.01412	83.168	19633000
ELQEESGLTVDALHK	15	0	1667.84	sp|P36639|8ODP_HUMAN	93	107	yes	yes	2;3	0.00017403	64.52	6067900
ELQLHGNHLEYIPDGAFDHLVGLTK	25	0	2815.43	sp|Q8TF66|LRC15_HUMAN	153	177	yes	yes	4	0.00050256	36.079	4550100
ELQNLIQELQQAR	13	0	1581.85	sp|P05937|CALB1_HUMAN	35	47	yes	yes	2;3	1.3531e-08	130.1	11079000
ELQQAVLHMEQR	12	0	1480.75	sp|Q02818|NUCB1_HUMAN	388	399	yes	yes	2	0.0055882	59.227	2066300
ELSDDCFQQWGVRPR	15	1	1891.86	sp|P42785|PCP_HUMAN	389	403	yes	yes	3	2.3752e-09	106.32	6092500
ELSDIAHR	8	0	939.477	sp|P04075|ALDOA_HUMAN	15	22	yes	yes	3	0.023492	55.531	904110
ELSEALGQIFDSQR	14	0	1591.78	sp|Q08380|LG3BP_HUMAN	138	151	yes	yes	2;3	1.7585e-23	214.42	495550000
ELSEIAQSIVANGK	14	0	1457.77	sp|P05062|ALDOB_HUMAN	15	28	yes	yes	2	1.9393e-06	97.69	2537600
ELSELSLLSLYGIHK	15	0	1700.93	sp|P15309|PPAP_HUMAN	237	251	yes	yes	2;3	2.4529e-13	145.61	140710000
ELSGSSPVLEETHPAHQQGASRPGPR	26	1	2723.34	sp|P10253|LYAG_HUMAN	41	66	yes	yes	3;4;5	1.9474e-18	111.11	24676000
ELSLVGPFPGLNMK	14	0	1500.8	sp|Q9H3G5|CPVL_HUMAN	59	72	yes	yes	2	3.5028e-06	96.059	3593600
ELSNTAAYQSVR	12	0	1337.66	sp|Q9HAT2|SIAE_HUMAN	142	153	yes	yes	2;3	2.0064e-07	128.36	8039200
ELSPGIFGPMPNLR	14	0	1526.79	sp|Q8TF66|LRC15_HUMAN	283	296	yes	yes	2	0.0048773	50.897	2985800
ELSSFIDKGQELCADYSENTFTEYK	25	1	2973.32	sp|P02774|VTDB_HUMAN	395	419	yes	yes	3	3.9073e-18	112.47	44103000
ELSSFIDKGQELCADYSENTFTEYKK	26	2	3101.42	sp|P02774|VTDB_HUMAN	395	420	yes	yes	4	0.00026766	42.791	9560200
ELTITWAPLSR	11	0	1285.7	sp|Q12860|CNTN1_HUMAN	722	732	yes	yes	2	0.001435	78.342	2763100
ELTLEDLK	8	0	959.518	sp|P08571|CD14_HUMAN	120	127	yes	yes	1;2	0.008679	161.68	16857000
ELTVSNNDINEAGVR	15	0	1629.8	sp|P13489|RINI_HUMAN	174	188	yes	yes	2	0.0007172	64.52	1999200
ELVLAGNR	8	0	870.492	sp|P35858|ALS_HUMAN	198	205	yes	yes	2	0.030284	79.451	3182000
ELVNNLGEIYQK	12	0	1418.74	sp|Q9H4M9|EHD1_HUMAN	330	341	yes	yes	2	0.0087489	54.023	2557600
ELVSVVDSGAGFTVTR	16	0	1635.85	sp|O00526|UPK2_HUMAN	85	100	yes	yes	2	1.7801e-05	81.656	2299800
ELWLYDNHISSLPDNVFSNLR	21	0	2531.24	sp|Q8TF66|LRC15_HUMAN	297	317	yes	yes	3	0.00017014	48.053	3159300
EMECAGTYDGSIDACK	16	0	1805.69	sp|P05156|CFAI_HUMAN	507	522	yes	yes	2	8.3882e-08	99.344	3691800
EMEDTLNHLK	10	0	1228.58	sp|P17936|IBP3_HUMAN	216	225	yes	yes	2	0.033204	50.353	1795600
EMIETLAR	8	0	961.49	sp|P78380|OLR1_HUMAN	104	111	yes	yes	2	0.010455	110.12	6253400
EMLDQSNQWGGTALVVPAFEIR	22	0	2460.21	sp|O43505|B4GA1_HUMAN	242	263	yes	yes	2;3	2.4459e-08	71.1	15333000
EMSGDLEEGMLAVVK	15	0	1606.76	sp|P50995|ANX11_HUMAN	413	427	yes	yes	2	0.056476	35.711	3503100
ENAGEDPGLAR	11	0	1127.52	sp|P81605|DCD_HUMAN	43	53	yes	yes	2	0.010439	59.198	6591700
ENCVMMLHTGLWNDAPCDSEKDGWICEK	28	1	3394.42	sp|Q6UXB4|CLC4G_HUMAN	262	289	yes	yes	4	2.0655e-07	53.995	16449000
ENELTYYCCK	10	0	1378.55	sp|P13987|CD59_HUMAN	81	90	yes	yes	2	0.0011714	94.692	27513000
ENFLEVGTLER	11	0	1305.66	sp|Q96J84|KIRR1_HUMAN	430	440	yes	yes	2	0.0032341	62.088	2865900
ENFLFLTPDCK	11	0	1382.65	sp|P01042|KNG1_HUMAN	209	219	yes	yes	1;2;3	3.9253e-06	195.36	1745700000
ENFSCLTR	8	0	1025.46	sp|P40925|MDHC_HUMAN	150	157	yes	yes	2	0.057072	64.711	2200200
ENFVLTTAK	9	0	1021.54	sp|P22891|PROZ_HUMAN	210	218	yes	yes	1;2	0.010163	111.61	65938000
ENKPSIIFIDEIDSLCGSR	19	1	2192.08	sp|O75351|VPS4B_HUMAN	225	243	yes	yes	3	4.2169e-08	91.589	10202000
ENNQVPAVVAFSQGSVGFLWK	21	0	2276.16	sp|P14543|NID1_HUMAN	211	231	yes	yes	3	4.3183e-10	91.64	2781800
ENQLEVLEVSWLHGLK	16	0	1893	sp|P02750|A2GL_HUMAN	149	164	yes	yes	3	0.0012303	47.548	9860400
ENSLLFDPLSSSSSNK	16	0	1723.83	sp|P15144|AMPN_HUMAN	364	379	yes	yes	2;3	2.3091e-14	147.64	88169000
ENSLLFDPLSSSSSNKER	18	1	2008.97	sp|P15144|AMPN_HUMAN	364	381	yes	yes	2;3	2.4032e-22	150.91	36742000
ENYAELLEDAFLK	13	0	1553.76	sp|P12109|CO6A1_HUMAN	791	803	yes	yes	2;3	0.00014532	81.185	10144000
ENYNQYDLNR	10	0	1327.58	sp|P14384|CBPM_HUMAN	145	154	yes	yes	2	0.00078998	99.283	20630000
EPAIHSEGQWVTLPAPLDTINVHLR	25	0	2792.46	sp|P10253|LYAG_HUMAN	795	819	yes	yes	3;4;5	1.6285e-18	114.15	88054000
EPQVYTLPPSREEMTK	16	1	1903.93	sp|P01860|IGHG3_HUMAN;sp|P01859|IGHG2_HUMAN	275	290	no	no	3	0.00040157	54.281	16502000
EQAVEGGEVELSCLVPR	17	0	1870.91	sp|Q8NFZ8|CADM4_HUMAN	133	149	yes	yes	2;3	1.5807e-24	173.87	49504000
EQAWQRPDGQPATR	14	1	1638.79	sp|P98160|PGBM_HUMAN	1061	1074	yes	yes	3	8.2249e-05	76.759	6040100
EQCEERIEEVTK	12	1	1548.71	sp|Q8NBJ4|GOLM1_HUMAN	168	179	yes	yes	2;3	4.7751e-06	111.31	5897900
EQLANPIVSSGNSLFLR	17	0	1843.98	sp|O60494|CUBN_HUMAN	1584	1600	yes	yes	2;3	1.301e-26	188.27	43610000
EQLDKIQSSHNFQLESVNK	19	1	2243.12	sp|Q8NBJ4|GOLM1_HUMAN	79	97	yes	yes	3;4	1.1592e-06	78.78	26335000
EQLFAEASGARPGVPK	16	1	1655.86	sp|Q6PCB0|VWA1_HUMAN	122	137	yes	yes	3	5.668e-05	66.826	5799100
EQLGEFYEALDCLCIPR	17	0	2111.97	sp|P19652|A1AG2_HUMAN	154	170	yes	yes	2;3;4	1.6684e-15	123.02	73964000
EQLGEFYEALDCLR	14	0	1741.8	sp|P02763|A1AG1_HUMAN	154	167	yes	yes	2;3	6.6116e-23	208.68	145510000
EQLGPVTQEFWDNLEKETEGLRQEMSK	27	2	3220.53	sp|P02647|APOA1_HUMAN	86	112	yes	yes	4	0.036675	21.842	561270
EQLQDMGLVDLFSPEK	16	0	1847.9	sp|P01008|ANT3_HUMAN	365	380	yes	yes	2;3	7.2414e-08	98.421	6264000
EQLSLLDR	8	0	972.524	sp|P01011|AACT_HUMAN	145	152	yes	yes	2	0.0051599	135.83	19837000
EQLSLLDRFTEDAK	14	1	1663.84	sp|P01011|AACT_HUMAN	145	158	yes	yes	2;3	2.2394e-11	128.73	18404000
EQLSLLDRFTEDAKR	15	2	1819.94	sp|P01011|AACT_HUMAN	145	159	yes	yes	3;4	4.6541e-12	121.18	22589000
EQLYTPASLK	10	0	1148.61	sp|P41217|OX2G_HUMAN	41	50	yes	yes	2	0.0068073	68.786	6239100
EQPSSIVHR	9	0	1051.54	sp|O95967|FBLN4_HUMAN	338	346	yes	yes	2;3	0.0049673	96.668	37011000
EQQALQTVCLK	11	0	1316.68	sp|P05452|TETN_HUMAN;CON__Q2KIS7	63	73	yes	no	1;2	0.00016039	147.62	60454000
EQSGDYECSASNDVAAPVVR	20	0	2152.93	sp|Q9P121|NTRI_HUMAN	194	213	yes	yes	2;3	1.4689e-24	135.38	31446000
EQTMSECEAGALR	13	0	1480.63	sp|P10643|CO7_HUMAN	812	824	yes	yes	2	1.2935e-06	110.38	10394000
EQVLETVK	8	0	944.518	sp|Q07075|AMPE_HUMAN	926	933	yes	yes	2	0.010157	111.17	4836400
EQVVEDRPVGGR	12	1	1339.68	sp|Q8NBJ4|GOLM1_HUMAN	277	288	yes	yes	2;3	2.4427e-06	102.4	76625000
EQWPQCPTIK	10	0	1285.61	sp|P07858|CATB_HUMAN	88	97	yes	yes	2	0.0023258	82.445	7858100
EQYPGIEIESR	11	0	1319.64	sp|Q9BRT3|MIEN1_HUMAN	48	58	yes	yes	2	0.00060452	86.911	3408000
EQYQVVIQAK	10	0	1204.65	sp|P55285|CADH6_HUMAN;sp|Q9Y6N8|CAD10_HUMAN;sp|Q9ULB4|CADH9_HUMAN	230	239	yes	no	2	0.012638	63.184	1526300
ERGPEEEHLGILGPVIWAEVGDTIR	25	1	2771.42	sp|P00450|CERU_HUMAN	438	462	yes	yes	4	3.4875e-11	77.445	2656900
ERLIEEGVDVPEGLAVDWIGRR	22	2	2507.31	sp|P01133|EGF_HUMAN	547	568	yes	yes	3;4	1.0653e-25	146.17	25885000
ERTEEQMEEYR	11	1	1498.64	sp|Q8WVV5|BT2A2_HUMAN;sp|Q7KYR7|BT2A1_HUMAN	87	97	yes	no	2;3	8.347e-07	160.18	43719000
ESEAVEWQQK	10	0	1232.57	sp|P26038|MOES_HUMAN	439	448	yes	yes	2	0.0051337	73.887	3136300
ESGTDDFNVWIGLHDPK	17	0	1928.89	sp|P05451|REG1A_HUMAN	90	106	yes	yes	2;3	0.0064469	45.221	26511000
ESHPGLFPPTFGAVAPFLADLDTTDGLGK	29	0	2969.48	sp|P14543|NID1_HUMAN	91	119	yes	yes	3;4	6.096e-24	109.98	87367000
ESHVTLASPEETR	13	0	1454.7	sp|Q6EMK4|VASN_HUMAN	315	327	yes	yes	2;3	4.3464e-11	162.49	165880000
ESHWIGLTDSERENEWK	17	1	2114.97	sp|Q5KU26|COL12_HUMAN	662	678	yes	yes	2;3;4	2.4302e-08	99.055	27688000
ESLDVYELDAK	11	0	1280.61	sp|Q13510|ASAH1_HUMAN	300	310	yes	yes	1;2	0.00014887	113.62	58867000
ESLLNHFLYEVAR	13	0	1589.82	sp|P43652|AFAM_HUMAN	156	168	yes	yes	3	0.0007601	61.11	1344600
ESNEELTESCETK	13	0	1554.64	sp|P01042|KNG1_HUMAN	331	343	yes	yes	2;3	1.4248e-16	200.16	1140700000
ESQAYYQR	8	0	1043.47	sp|P04156|PRIO_HUMAN	221	228	yes	yes	2	0.009436	113.71	7781900
ESSQNNWLR	9	0	1132.53	sp|P54753|EPHB3_HUMAN	85	93	yes	yes	2	0.022328	67.897	2231600
ESSWPQGFGQLTQLGMEQHYELGEYIR	27	0	3182.48	sp|P15309|PPAP_HUMAN	60	86	yes	yes	3;4	7.1855e-15	87.881	36655000
ESTLHLVLR	9	0	1066.61	sp|P62987|RL40_HUMAN;sp|P62979|RS27A_HUMAN;sp|P0CG47|UBB_HUMAN;sp|P0CG48|UBC_HUMAN	64	72	yes	no	2;3	0.0040763	85.744	15590000
ESTVFEDLSDEAERDEYELLCPDNTR	26	1	3131.35	sp|P02788|TRFL_HUMAN	230	255	yes	yes	3;4	7.2805e-18	103.75	6374100
ETAFEEDVQLPR	12	0	1432.68	sp|Q9NZH0|GPC5B_HUMAN	317	328	yes	yes	2;3	9.4141e-10	155.33	30894000
ETCNCLYNIDAKPEEPHFVQEDMVCAGYVEGGK	33	1	3858.66	sp|Q16651|PRSS8_HUMAN	199	231	yes	yes	3;4	1.0318e-19	85.337	50145000
ETEVIDPQDLLEGR	14	0	1612.79	sp|P31431|SDC4_HUMAN	23	36	yes	yes	2;3	1.6655e-08	103.13	46569000
ETFLDPFVLR	10	0	1235.65	sp|P23470|PTPRG_HUMAN	230	239	yes	yes	2	0.0062899	70.363	4504300
ETFNLYYYETDYDTGR	16	0	2048.86	sp|Q15375|EPHA7_HUMAN	121	136	yes	yes	2;3	0.00010207	73.498	992050
ETFNVYYLETEADLGR	16	0	1918.89	sp|Q5JZY3|EPHAA_HUMAN	124	139	yes	yes	2	0.0072289	46.249	1793500
ETIPLQETSLYTQDR	15	0	1792.88	sp|P50897|PPT1_HUMAN	254	268	yes	yes	2	0.00026662	71.98	4040500
ETLFSVMPGLK	11	0	1220.65	sp|Q14624|ITIH4_HUMAN	816	826	yes	yes	1;2	0.00011323	156.35	217640000
ETLLQDFR	8	0	1020.52	sp|P02760|AMBP_HUMAN	159	166	yes	yes	1;2;3	8.0252e-19	238.31	2361800000
ETLQKLPEEIQR	12	1	1482.8	sp|P33908|MA1A1_HUMAN	137	148	yes	yes	3	0.036045	32.567	4958600
ETMLSDGLNSLTYQVLDVQR	20	0	2281.13	sp|P15291|B4GT1_HUMAN	364	383	yes	yes	2;3	5.1872e-10	93.371	6746000
ETSGNLEQLLLAVVK	15	0	1612.9	sp|P08758|ANXA5_HUMAN	228	242	yes	yes	2;3	0.00033671	68.972	2795700
ETTCSKESNEELTESCETK	19	1	2260.93	sp|P01042|KNG1_HUMAN	325	343	yes	yes	2;3	4.2542e-129	338.06	1637900000
ETTIQGLDGLSER	13	0	1417.7	sp|P05062|ALDOB_HUMAN	122	134	yes	yes	2;3	3.1403e-06	100.22	17028000
ETTVSQLLINPTDLDIGR	18	0	1984.05	sp|Q96J84|KIRR1_HUMAN	179	196	yes	yes	2;3	1.1434e-07	92.264	8624800
ETVNVITLYK	10	0	1178.65	sp|Q99816|TS101_HUMAN	24	33	yes	yes	2	0.0032399	79.659	3819400
EVAENCADKLQR	12	1	1431.68	sp|Q86XT2|VP37D_HUMAN	91	102	yes	yes	3	0.001044	65.232	1107100
EVAGLWIK	8	0	914.523	sp|P17900|SAP3_HUMAN	89	96	yes	yes	1;2	0.03356	107.32	13805000
EVALDLSQHK	10	0	1138.6	sp|O00391|QSOX1_HUMAN	202	211	yes	yes	3	0.00028424	94.692	5347200
EVCSEQAETGPCR	13	0	1521.62	sp|P05067|A4_HUMAN	289	301	yes	yes	2	4.8352e-11	173.72	73428000
EVDLKDYEDQQK	12	1	1508.7	sp|P02671|FIBA_HUMAN	191	202	yes	yes	3	0.058546	34.501	2060000
EVDSDAYYVYR	11	0	1378.6	sp|P09619|PGFRB_HUMAN	198	208	yes	yes	2	0.0004684	91.549	3162700
EVDSGNDIYGNPIKR	15	1	1675.82	sp|P16035|TIMP2_HUMAN	54	68	yes	yes	3	0.02157	33.842	3685700
EVEIREE	7	1	902.435	sp|P33908|MA1A1_HUMAN	647	653	yes	yes	2	0.055589	91.626	15715000
EVFIQTLDDLTWMDAETK	18	0	2154.02	sp|P08473|NEP_HUMAN	449	466	yes	yes	2;3	6.4836e-07	89.468	8963500
EVFIQTLDDLTWMDAETKK	19	1	2282.11	sp|P08473|NEP_HUMAN	449	467	yes	yes	3	3.2313e-05	53.453	1941700
EVGAQLVVIK	10	0	1054.64	sp|Q9NNX6|CD209_HUMAN	286	295	yes	yes	2	0.027253	54.066	1406100
EVGPTNADPVCLAK	14	0	1469.72	sp|P00450|CERU_HUMAN	524	537	yes	yes	2	1.1141e-05	88.092	37249000
EVGTPHGIILDSVDAAFICPGSSR	24	0	2497.23	sp|P02790|HEMO_HUMAN	348	371	yes	yes	2;3;4	1.1101e-44	170.32	268090000
EVILCKDQDGK	11	1	1303.64	sp|O00560|SDCB1_HUMAN	114	124	yes	yes	2;3	6.579e-10	155.53	15348000
EVKEQCEERIEEVTK	15	2	1904.91	sp|Q8NBJ4|GOLM1_HUMAN	165	179	yes	yes	3	5.6777e-06	91.812	4413300
EVNVSPCPTQPCQLSK	16	0	1842.86	sp|P61916|NPC2_HUMAN	36	51	yes	yes	2;3	1.2075e-10	115.8	48041000
EVPLLQSLWLAHNEIR	16	0	1917.05	sp|O14498|ISLR_HUMAN	72	87	yes	yes	3	1.9886e-05	75.445	4132600
EVPLNTIIFMGR	12	0	1388.75	sp|P01008|ANT3_HUMAN	446	457	yes	yes	2	4.3568e-05	93.345	5666500
EVQEFYK	7	0	941.449	sp|P21926|CD9_HUMAN	120	126	yes	yes	2	0.040704	91.906	18462000
EVQEFYKDTYNK	12	1	1562.73	sp|P21926|CD9_HUMAN	120	131	yes	yes	2;3	2.5333e-12	185.3	41994000
EVQLLESGGGLVQPGGSLR	19	0	1895.01	sp|P01765|HV304_HUMAN;sp|P01779|HV318_HUMAN;sp|P01776|HV315_HUMAN;sp|P01774|HV313_HUMAN	1	19	yes	no	2;3	7.0342e-21	145.88	122650000
EVQLVESGGGLVQPGGSLR	19	0	1881	sp|P01766|HV305_HUMAN;sp|P01777|HV316_HUMAN	1	19	yes	no	2;3	1.7593e-38	230.99	328930000
EVQLVETGGGLIQPGGSLR	19	0	1909.03	sp|P01767|HV306_HUMAN	1	19	yes	yes	2	0.00014797	52.185	2931300
EVQVFEITENSAK	13	0	1492.74	sp|P12111|CO6A3_HUMAN	2994	3006	yes	yes	2	2.2664e-06	105.03	4914900
EVSEAVVDTLESEYLK	16	0	1809.89	sp|P98160|PGBM_HUMAN	110	125	yes	yes	2;3	1.239e-13	131.86	29386000
EVTINPDTTCGNDWVCEHR	19	0	2301.97	sp|P19961|AMY2B_HUMAN;sp|P04746|AMYP_HUMAN;sp|P04745|AMY1_HUMAN	384	402	no	no	2;3;4	9.8123e-32	205.78	1527900000
EVTPQYQLLVEVEDKGEPK	19	1	2200.13	sp|Q6V0I7|FAT4_HUMAN	211	229	yes	yes	3	0.012765	31.138	3044100
EVTVAVTSSPNAILGK	16	0	1584.87	sp|P49221|TGM4_HUMAN	100	115	yes	yes	2	2.0353e-05	81.409	12294000
EVTVPVFYPTEK	12	0	1407.73	sp|P43121|MUC18_HUMAN	240	251	yes	yes	2	2.4469e-05	96.82	18111000
EVVADSVWVDVK	12	0	1344.69	sp|P01024|CO3_HUMAN;CON__Q2UVX4	545	556	yes	no	2	0.0034594	62.732	4188000
EVVLLVATEGR	11	0	1184.68	sp|P16112|PGCA_HUMAN	83	93	yes	yes	2	0.015641	53.388	1400500
EVVLQWFTENSK	12	0	1478.74	sp|P15144|AMPN_HUMAN	956	967	yes	yes	2;3	1.1845e-16	211.46	61017000
EVVSLTEACCAEGADPDCYDTR	22	0	2517.01	sp|P02774|VTDB_HUMAN	66	87	yes	yes	2;3	3.2891e-19	128.05	21576000
EVVSSTGVLFVK	12	0	1263.71	sp|Q01973|ROR1_HUMAN	138	149	yes	yes	2	0.0011271	68.515	3438000
EVWALVQAGIR	11	0	1240.69	sp|P49327|FAS_HUMAN	1809	1819	yes	yes	1;3	0.0043692	80.165	97633000
EVWEELDGLDPNRFNPK	17	1	2056.99	sp|Q02818|NUCB1_HUMAN	230	246	yes	yes	3	1.9185e-05	72.797	7979600
EVWLDPLHDLVLQVQPGDR	19	0	2228.16	sp|Q5SZK8|FREM2_HUMAN	86	104	yes	yes	3	4.2377e-08	88.565	3528100
EWEEAELQAK	10	0	1231.57	sp|Q06481|APLP2_HUMAN	411	420	yes	yes	2	0.0043656	76.228	3914000
EWFWDLATGTMK	12	0	1483.68	sp|P02790|HEMO_HUMAN	167	178	yes	yes	2	4.2594e-07	120.57	7121500
EWHHFLVVNMK	11	0	1438.72	sp|P30086|PEBP1_HUMAN	83	93	yes	yes	3	0.039436	30.824	1418000
EWSCPESGR	9	0	1106.45	sp|P98164|LRP2_HUMAN	270	278	yes	yes	1;2	0.001654	136.99	25808000
EWTTTTGDVVNENPEWVK	18	0	2103.97	sp|Q8WVQ1|CANT1_HUMAN	232	249	yes	yes	2	0.00037936	54.964	2298100
EYCGVPGDGDEELLR	15	0	1707.74	sp|P02760|AMBP_HUMAN	335	349	yes	yes	2;3	1.6268e-12	129.29	5598100000
EYCGVPGDGDEELLRFSN	18	1	2055.88	sp|P02760|AMBP_HUMAN	335	352	yes	yes	2	4.1704e-05	74.732	11775000
EYIIQVAAK	9	0	1033.58	sp|P26992|CNTFR_HUMAN	275	283	yes	yes	1;2	0.0095776	139.97	35997000
EYILNDTGCHYVGAAR	16	0	1837.84	sp|P49221|TGM4_HUMAN	157	172	yes	yes	2;3	2.1299e-06	82.529	19286000
EYILSLEELVNGMYR	15	0	1827.91	sp|P51654|GPC3_HUMAN	298	312	yes	yes	2	0.029103	38.995	258190
EYKDSFSNEKFDFR	14	2	1810.82	sp|O75882|ATRN_HUMAN	1233	1246	yes	yes	4	0.00030495	64.104	5199400
EYTDASFTNR	10	0	1202.52	sp|P00450|CERU_HUMAN	427	436	yes	yes	2	0.00037497	113.15	5583700
EYTVTEPERDGASPSR	16	1	1792.82	sp|P14543|NID1_HUMAN	588	603	yes	yes	3	5.3873e-05	67.646	4506900
EYVLPSFEVIVEPTEK	16	0	1877.97	sp|P01024|CO3_HUMAN	226	241	yes	yes	2	1.7801e-05	81.656	4393500
EYVQLISVYEK	11	0	1369.71	sp|Q6UX06|OLFM4_HUMAN	122	132	yes	yes	2	0.014147	55.188	3904500
EYWENLR	7	0	1008.47	sp|Q93088|BHMT1_HUMAN	350	356	yes	yes	2	0.03801	94.407	4089200
FAAPYEGFICESDQTKPLSNQPIVTISADDKDDTANGPR	39	2	4267	sp|P55287|CAD11_HUMAN	488	526	yes	yes	4	0.020817	25.621	4421900
FAELVGPVIPQDWSTECMTTNSHQGTEDSTD	31	0	3451.48	sp|P15309|PPAP_HUMAN	356	386	yes	yes	3;4	6.7576e-24	100.24	126970000
FAELVYTGFWHSPECEFVR	19	0	2373.09	sp|P00966|ASSY_HUMAN	317	335	yes	yes	3	8.6966e-08	82.877	4994600
FAGNYDLVYLHCEVYLCDTMNEK	23	0	2853.24	sp|P07911|UROM_HUMAN	555	577	yes	yes	3;4	2.877e-27	134.66	23727000
FAIQTDPNSNDGLVTVVKPIDFETNR	26	1	2889.45	sp|P19022|CADH2_HUMAN	431	456	yes	yes	3;4	2.0844e-23	124.51	166520000
FAIQYGTGR	9	0	1011.51	sp|O96009|NAPSA_HUMAN	137	145	yes	yes	2	0.0044297	105.94	7523100
FAMIVQGEEVTLLVNCEEHSR	21	0	2460.18	sp|P39059|COFA1_HUMAN	164	184	yes	yes	3	3.6258e-10	92.932	12246000
FAPANLGYAR	10	0	1078.56	sp|Q9NS93|TM7S3_HUMAN	164	173	yes	yes	2	0.0049731	74.376	3638800
FASYINNDMVLQK	13	0	1541.75	sp|Q9HAT2|SIAE_HUMAN	28	40	yes	yes	2	0.039804	44.193	4999300
FCGSSLPHELLSSDNALYFHLYSEHLR	27	0	3191.51	sp|O60494|CUBN_HUMAN	548	574	yes	yes	4;5	7.5842e-15	84.674	19898000
FCGTFRPAPLVAPGNQVTLR	20	1	2200.16	sp|Q15113|PCOC1_HUMAN	111	130	yes	yes	3	1.8101e-06	64.522	5612400
FCGTSLPSSQWSSGEVMYLR	20	0	2291.04	sp|O60494|CUBN_HUMAN	2296	2315	yes	yes	2;3	3.9983e-13	102.57	42505000
FDCAPDKAITQEQCEAR	17	1	2037.89	sp|P10253|LYAG_HUMAN	90	106	yes	yes	3	4.2904e-22	151.04	14436000
FDEFFKELLENAEK	14	1	1757.85	sp|O75487|GPC4_HUMAN	105	118	yes	yes	3	0.001252	54.898	1958100
FDEFFSEGCAPGSK	14	0	1576.65	sp|P02787|TRFE_HUMAN	495	508	yes	yes	2;3	1.5595e-11	128.22	97656000
FDEFFSEGCAPGSKK	15	1	1704.75	sp|P02787|TRFE_HUMAN	495	509	yes	yes	2;3	1.6585e-08	103.6	140800000
FDEYFSQSCAPGSDPR	16	0	1861.76	sp|P02788|TRFL_HUMAN	504	519	yes	yes	2;3	4.3802e-06	81.632	47609000
FDGCYCDSLENLADGYK	17	0	2025.81	sp|P06280|AGAL_HUMAN	169	185	yes	yes	2	1.5032e-06	86.488	5789600
FDGGVEAIATR	11	0	1134.57	sp|P33908|MA1A1_HUMAN	526	536	yes	yes	2	1.4485e-05	137.01	54244000
FDGILGMAYPR	11	0	1238.61	sp|P07339|CATD_HUMAN	195	205	yes	yes	2	5.4335e-05	123.79	47592000
FDLNDVYVYWQTSESK	16	0	1992.91	sp|O75144|ICOSL_HUMAN	45	60	yes	yes	2;3	2.0222e-09	106.35	16328000
FDPVRGEVPPR	11	1	1267.67	sp|P02790|HEMO_HUMAN	209	219	yes	yes	3	8.0041e-05	99.283	3164400
FDPVRGEVPPRYPR	14	2	1683.88	sp|P02790|HEMO_HUMAN	209	222	yes	yes	4	7.6916e-05	74.987	5694000
FDTSILPICK	10	0	1192.62	sp|Q08629|TICN1_HUMAN;sp|Q9BQ16|TICN3_HUMAN	237	246	yes	no	2	0.0071621	67.704	3207300
FDYIETVTYDGIQR	14	0	1718.82	sp|P98164|LRP2_HUMAN	578	591	yes	yes	2;3	3.1325e-13	138.02	42637000
FDYIETVTYDGIQRK	15	1	1846.91	sp|P98164|LRP2_HUMAN	578	592	yes	yes	3	2.349e-09	102.5	13528000
FEDGGYVVCNTR	12	0	1415.61	sp|O00182|LEG9_HUMAN;sp|Q6DKI2|LEG9C_HUMAN;sp|Q3B8N2|LEG9B_HUMAN	66	77	yes	no	2	3.7334e-07	122.39	49279000
FEDGVLDPDYPR	12	0	1421.65	sp|P04004|VTNC_HUMAN	230	241	yes	yes	2;3	2.0064e-07	128.36	50829000
FEDMIAPFR	9	0	1124.53	sp|P55017|S12A3_HUMAN	911	919	yes	yes	2	0.0042309	107.57	2130400
FEGTWETGYDKR	12	1	1487.67	sp|O94910|LPHN1_HUMAN	302	313	yes	yes	2;3	2.059e-05	85.522	6055200
FEHCNFNDVTTR	12	0	1538.66	sp|P13987|CD59_HUMAN	67	78	yes	yes	2;3	1.1345e-09	152.32	516320000
FEILPEGSLR	10	0	1159.62	sp|Q8NDA2|HMCN2_HUMAN	3720	3729	yes	yes	2	0.026435	56.043	1008500
FEKVPEGPIPPSTPK	15	1	1621.87	sp|P16278|BGAL_HUMAN	357	371	yes	yes	3	0.00042914	61.265	7624600
FEPGQSYAGVVQYSHSQMQEHVSLR	25	0	2863.33	sp|P12109|CO6A1_HUMAN	653	677	yes	yes	3;4	1.9953e-39	159.98	203120000
FESSMEECGGDLQGSIGTFTSPNYPNPNPHGR	32	0	3481.49	sp|O60494|CUBN_HUMAN	2445	2476	yes	yes	3	0.020414	26.518	3276900
FEVENLILHK	10	0	1240.68	sp|P00749|UROK_HUMAN	254	263	yes	yes	2;3	6.4554e-05	117.7	67902000
FFEECDPNKDK	11	1	1427.6	sp|Q14515|SPRL1_HUMAN	630	640	yes	yes	2;3	0.00031366	81.525	8944300
FFESFGDLSTPDAVMGNPK	19	0	2057.94	sp|P68871|HBB_HUMAN	42	60	yes	yes	2;3	6.7649e-11	108.75	37311000
FFESHVAR	8	0	991.488	sp|P48061|SDF1_HUMAN	34	41	yes	yes	2;3	0.0057846	96.492	10717000
FFGLPITGMLNSR	13	0	1451.76	sp|P09237|MMP7_HUMAN	65	77	yes	yes	2	0.0043107	58.32	1874600
FFHPEEWADLFQAAGAK	17	0	1962.93	sp|P04066|FUCO_HUMAN	114	130	yes	yes	3	1.5709e-05	71.545	14004000
FFLCQVAGDAK	11	0	1254.61	sp|P13591|NCAM1_HUMAN	38	48	yes	yes	2	0.01244	56.936	5584300
FFLQGIQLNTILPDAR	16	0	1845.01	sp|P11279|LAMP1_HUMAN	299	314	yes	yes	2;3	4.2877e-16	156.17	10805000
FFTDYGCDMEQGSVCTYHPGAVHCVR	26	0	3092.27	sp|Q9UGT4|SUSD2_HUMAN	327	352	yes	yes	3;4	1.6142e-30	135.54	65935000
FFVSSSQGR	9	0	1013.49	sp|P35613|BASI_HUMAN	274	282	yes	yes	2	0.019531	71.451	1584400
FGEEIAR	7	0	820.408	sp|Q8WUM4|PDC6I_HUMAN	270	276	yes	yes	2	0.027531	107.43	1179200
FGFCPMAAHEEICTTNEGVMYR	22	0	2619.1	sp|P02751|FINC_HUMAN	458	479	yes	yes	3	0.014564	40.137	1926600
FGFQWPER	8	0	1065.5	sp|Q14332|FZD2_HUMAN;sp|O75084|FZD7_HUMAN	128	135	yes	no	2	0.009564	113.26	7827400
FGILSTGQLR	10	0	1090.61	sp|Q86XT2|VP37D_HUMAN	19	28	yes	yes	2	0.021292	57.785	1715300
FGIVGGNSR	9	0	905.472	sp|Q53RD9|FBLN7_HUMAN	373	381	yes	yes	2	0.054315	55.064	1231500
FGLFKPGEIAPLLFR	15	1	1703.98	sp|Q8IYS5|OSCAR_HUMAN	62	76	yes	yes	3	0.0084579	40.477	984900
FGLIQSMK	8	0	922.495	sp|P53990|IST1_HUMAN	83	90	yes	yes	2	0.0047265	129.47	12153000
FGLLDEDGKK	10	1	1120.58	sp|P0C0L4|CO4A_HUMAN;sp|P0C0L5|CO4B_HUMAN	284	293	no	no	3	0.027032	39.873	1644500
FHADYAR	7	0	878.404	sp|O60494|CUBN_HUMAN	3606	3612	yes	yes	2	0.018872	128.48	19247000
FHLGEPEASTQFMTQNYQDSPTLQAPR	27	0	3092.43	sp|Q96S96|PEBP4_HUMAN	184	210	yes	yes	3;4	5.9933e-24	121.56	15254000
FHQLDIDDLQSIR	13	0	1598.81	sp|P16152|CBR1_HUMAN;sp|O75828|CBR3_HUMAN	59	71	yes	no	3	7.764e-05	77.894	2728300
FICPLTGLWPINTLK	15	0	1771.97	sp|P02749|APOH_HUMAN	64	78	yes	yes	2	0.0026735	53.491	3635800
FIFWSSEVAGSLYR	14	0	1660.82	sp|P01133|EGF_HUMAN	171	184	yes	yes	2;3	2.3397e-17	181.98	132450000
FILMHEVVQPVTTVPSFMEDNSR	23	0	2675.31	sp|Q13591|SEM5A_HUMAN	379	401	yes	yes	3	0.04248	19.398	4422800
FILTEEGDHK	10	0	1187.58	sp|A6NI73|LIRA5_HUMAN	171	180	yes	yes	3	0.0043409	59.908	2125800
FIMDLVSSLSR	11	0	1266.66	sp|P08473|NEP_HUMAN	375	385	yes	yes	2	3.7751e-05	128.01	13236000
FIQQTYPSGGEEQAQYCR	18	0	2160.95	sp|Q8WUM4|PDC6I_HUMAN	24	41	yes	yes	3	0.013013	46.249	3093500
FIQSAAPK	8	0	860.476	sp|P58499|FAM3B_HUMAN	141	148	yes	yes	1;2	0.052207	110.31	1097600
FISDGSGSGTGFQATFMK	18	0	1836.84	sp|O60494|CUBN_HUMAN	1832	1849	yes	yes	2;3	1.6505e-07	97.095	39109000
FISIAGLTVLGTQDLGEK	18	0	1861.02	sp|P25940|CO5A3_HUMAN	178	195	yes	yes	2;3	1.3518e-21	149.73	15270000
FISLGEACK	9	0	1023.51	sp|P01024|CO3_HUMAN	713	721	yes	yes	2	0.041172	62.463	2678300
FISLGEACKK	10	1	1151.6	sp|P01024|CO3_HUMAN	713	722	yes	yes	2;3	0.036226	45.908	2195500
FIVQHTNPFNTWIGLTDSDGSWK	23	0	2662.28	sp|P07307|ASGR2_HUMAN	223	245	yes	yes	3	2.4471e-20	117.38	15279000
FIWNSEKK	8	1	1050.55	sp|P05026|AT1B1_HUMAN	15	22	yes	yes	3	0.056107	36.557	542720
FKDIFQEIYDK	11	1	1444.72	sp|O75874|IDHC_HUMAN	223	233	yes	yes	3	0.0008416	71.153	2108400
FKDSIQTLGHVDSSGQVHCVSPLLYESGR	29	1	3215.57	sp|Q9UGT4|SUSD2_HUMAN	97	125	yes	yes	3;4;5	3.0299e-29	117.8	48551000
FKIDASVEK	9	1	1035.56	sp|O60494|CUBN_HUMAN	798	806	yes	yes	2;3	0.0016515	101.38	13112000
FKLDDDLEHQGGHVLDHGHK	20	1	2296.1	sp|P01042|KNG1_HUMAN	477	496	yes	yes	2;3;4;5;6	5.4696e-19	131.09	214480000
FKPTLSQQQK	10	1	1203.66	sp|Q14624|ITIH4_HUMAN;CON__Q3T052	215	224	yes	no	3	0.047255	36.318	1479700
FKSDQIDTR	9	1	1108.55	sp|O60494|CUBN_HUMAN	1143	1151	yes	yes	2;3	0.0034139	108.9	7903500
FLCTGGVSPYADPNTCR	17	0	1913.84	sp|P00751|CFAB_HUMAN	680	696	yes	yes	2	0.00018504	64.454	3750100
FLDTGVVQSDR	11	0	1235.61	sp|Q7Z7M0|MEGF8_HUMAN	1350	1360	yes	yes	2	0.00020578	102.4	10555000
FLEAGIYEVPIIITDSGNPPK	21	0	2272.2	sp|P19022|CADH2_HUMAN	670	690	yes	yes	2;3	1.1007e-13	110.56	37168000
FLENEDR	7	0	921.419	sp|P01009|A1AT_HUMAN	299	305	yes	yes	2	0.01943	89.55	3896900
FLENEDRR	8	1	1077.52	sp|P01009|A1AT_HUMAN	299	306	yes	yes	2;3	0.0014003	130.27	135210000
FLFGIYQQAEK	11	0	1342.69	sp|P11117|PPAL_HUMAN	242	252	yes	yes	2	1.6839e-05	134.3	31760000
FLGDKVTSYGGELR	14	1	1540.79	sp|P98160|PGBM_HUMAN	997	1010	yes	yes	2;3	3.0548e-10	115.68	13934000
FLHNPDAAQGFVGCALSSTIQR	22	0	2388.16	sp|Q13228|SBP1_HUMAN	255	276	yes	yes	3	1.1394e-08	77.575	4946300
FLIPNASQAESK	12	0	1303.68	sp|P63104|1433Z_HUMAN	104	115	yes	yes	2	0.0056321	59.155	6026300
FLLGSWLEQAR	11	0	1318.7	sp|P54802|ANAG_HUMAN	616	626	yes	yes	2;3	2.7613e-06	154.24	92198000
FLNVLSPR	8	0	944.544	sp|P17936|IBP3_HUMAN	226	233	yes	yes	2	0.01209	93.162	1801000
FLPSEQIQGVVISVINLEPR	20	0	2237.24	sp|O75339|CILP1_HUMAN	764	783	yes	yes	3	0.0011867	40.384	3288400
FLQPGSPR	8	0	900.482	sp|P09210|GSTA2_HUMAN;sp|P08263|GSTA1_HUMAN;sp|Q16772|GSTA3_HUMAN	197	204	yes	no	2	0.056974	64.734	5226100
FLQSFAR	7	0	867.46	sp|Q13201|MMRN1_HUMAN	141	147	yes	yes	2	0.0067587	172.39	40837000
FLRPGDDSSHDLMLLR	16	1	1870.94	sp|P07288|KLK3_HUMAN	110	125	yes	yes	2;3;4	1.241e-16	157.58	373080000
FLSLPEVR	8	0	959.544	sp|Q9H3G5|CPVL_HUMAN	332	339	yes	yes	2	0.0044828	147.04	6522900
FLSVVQLNPFPSELVK	16	0	1816.01	sp|Q8N271|PROM2_HUMAN	70	85	yes	yes	2	0.0010846	55.755	1668000
FLTALAQDGVINEEALSVTELDR	23	0	2503.28	sp|Q8WUM4|PDC6I_HUMAN	584	606	yes	yes	3	1.6759e-07	64.749	3723200
FLVGPDGIPIMR	12	0	1313.72	sp|P22352|GPX3_HUMAN	186	197	yes	yes	2;3	2.0996e-05	97.452	63937000
FLVHDSFWALPEQFLGNK	18	0	2147.08	sp|P98160|PGBM_HUMAN	589	606	yes	yes	3	0.044979	22.051	1096600
FLVNLVK	7	0	831.522	sp|P43652|AFAM_HUMAN;CON__REFSEQ:XP_585019	550	556	yes	no	2	0.039857	92.692	1577300
FMCNLDCQEEPDSCISEK	18	0	2260.87	sp|P06280|AGAL_HUMAN	50	67	yes	yes	2;3	2.2185e-06	80.361	11333000
FMEDTAAEK	9	0	1040.45	sp|Q03154|ACY1_HUMAN	210	218	yes	yes	2	0.02173	68.657	14467000
FMETVAEK	8	0	953.453	sp|P10909|CLUS_HUMAN	430	437	yes	yes	1;2	0.01145	169.06	92507000
FMQAVTGWK	9	0	1066.53	sp|P01019|ANGT_HUMAN	254	262	yes	yes	2	0.0085343	89.047	4412900
FNALQYLR	8	0	1023.55	sp|P51884|LUM_HUMAN	228	235	yes	yes	2	0.0046752	143.85	10555000
FNSEKECQETCIQG	14	1	1728.71	sp|Q2UY09|COSA1_HUMAN	1112	1125	yes	yes	2	1.1467e-05	92.151	3480000
FNVWDVGGQDK	11	0	1263.59	sp|P62330|ARF6_HUMAN	59	69	yes	yes	2	0.0032283	66.663	1861800
FNWNHCGEMAPACK	14	0	1720.69	sp|P15328|FOLR1_HUMAN	84	97	yes	yes	3	2.6593e-06	88.282	52947000
FNWNHCGEMAPACKR	15	1	1876.79	sp|P15328|FOLR1_HUMAN	84	98	yes	yes	3;4	1.8532e-06	84.297	32381000
FNWYVDGVEVHNAK	14	0	1676.79	sp|P01857|IGHG1_HUMAN	158	171	yes	yes	2;3	1.3381e-14	149.69	822260000
FQDGDLTLYQSNTILR	16	0	1882.94	sp|P09211|GSTP1_HUMAN	56	71	yes	yes	2	1.0483e-06	95.197	6458000
FQEFSPNYMGLEFK	14	0	1735.79	sp|P98172|EFNB1_HUMAN	114	127	yes	yes	2;3	0.010887	40.493	11879000
FQELESETLK	10	0	1222.61	sp|P15309|PPAP_HUMAN	164	173	yes	yes	1;2	0.00021001	121.9	78584000
FQELESETLKSEEFQK	16	1	1970.95	sp|P15309|PPAP_HUMAN	164	179	yes	yes	2;3	1.6107e-23	204.07	412560000
FQELESETLKSEEFQKR	17	2	2127.05	sp|P15309|PPAP_HUMAN	164	180	yes	yes	2;3;4	4.0654e-19	143.67	150090000
FQITPQYDFEVLR	13	0	1654.84	sp|Q08334|I10R2_HUMAN	167	179	yes	yes	2	0.0046886	57.425	8793400
FQLEEFSPR	9	0	1151.56	sp|Q8NFZ8|CADM4_HUMAN	77	85	yes	yes	2;3	0.00071155	163.32	96579000
FQVAYEDSDCGNR	13	0	1559.63	sp|P17342|ANPRC_HUMAN	99	111	yes	yes	2	0.0074451	50.897	1624500
FQVNAQSGVISTR	13	0	1405.73	sp|Q6V0I7|FAT4_HUMAN	736	748	yes	yes	2	0.019041	47.037	1704900
FQWVDGSR	8	0	993.467	sp|P13727|PRG2_HUMAN	172	179	yes	yes	2	0.0094383	113.7	17234000
FRDLEEDPYLPGNPR	15	1	1816.87	sp|P22304|IDS_HUMAN	444	458	yes	yes	3	0.0021388	48.351	2582600
FRDNTPNAIAIVQLQELSLR	20	1	2297.25	sp|P09603|CSF1_HUMAN	99	118	yes	yes	3	8.5121e-10	92.098	32480000
FRIDSVSEGNAGPYR	15	1	1666.81	sp|Q6GTX8|LAIR1_HUMAN	86	100	yes	yes	2;3	9.4677e-16	155.63	77725000
FRIEDGFSLK	10	1	1210.63	sp|P01008|ANT3_HUMAN	355	364	yes	yes	3	0.001074	79.659	2014000
FRPSEPHFTLDGNSFYK	17	1	2040.97	sp|P27487|DPP4_HUMAN	357	373	yes	yes	3;4	3.7361e-15	116.6	18124000
FRSDNSPTHVGFK	13	1	1490.73	sp|O60494|CUBN_HUMAN	2316	2328	yes	yes	2;3;4	1.2967e-07	115.34	46212000
FSEYLQDEEYIQAVDYDWDPK	21	0	2652.15	sp|P98164|LRP2_HUMAN	4074	4094	yes	yes	3	6.2822e-06	53.359	2238000
FSGFEASHGPIK	12	0	1275.62	sp|Q12913|PTPRJ_HUMAN	837	848	yes	yes	2;3	0.00089749	62.338	4691400
FSGSASGTDFTLTISR	16	0	1645.79	sp|P01621|KV303_HUMAN	67	82	yes	yes	2	0.002087	49.343	3278400
FSGSGSGTDFTLIISR	16	0	1643.82	sp|P06311|KV311_HUMAN	82	97	yes	yes	2	0.00054759	62.94	1979700
FSGSGSGTDFTLK	13	0	1302.61	sp|P01617|KV204_HUMAN;sp|P01614|KV201_HUMAN;sp|P06309|KV205_HUMAN;sp|P06310|KV206_HUMAN	67	79	no	no	1;2	2.2792e-08	109.44	115010000
FSGSGSGTDFTLTISR	16	0	1631.78	sp|P01623|KV305_HUMAN;sp|P01620|KV302_HUMAN;sp|P04206|KV307_HUMAN;sp|P18136|KV313_HUMAN;sp|P18135|KV312_HUMAN	63	78	no	no	2;3	1.5864e-18	182.35	121580000
FSGSGSGTEFTLTISR	16	0	1645.79	sp|P04207|KV308_HUMAN	82	97	yes	yes	2	0.00034734	64.327	12209000
FSHVAVDVVQGR	12	0	1312.69	sp|Q13591|SEM5A_HUMAN	402	413	yes	yes	3	0.00031859	66.267	1288800
FSIEGSYQLEK	11	0	1299.63	sp|P05154|IPSP_HUMAN	306	316	yes	yes	1;2;3	4.0454e-06	196.88	313000000
FSIGTIDGEVR	11	0	1192.61	sp|Q6V0I7|FAT4_HUMAN	2097	2107	yes	yes	2	0.00042975	92.866	3603300
FSILQQGSPELFSIDELTGEIR	22	0	2478.26	sp|P55291|CAD15_HUMAN	191	212	yes	yes	2;3	1.1667e-13	103.92	1785600
FSISATYDLGATLLK	15	0	1598.86	sp|P05543|THBG_HUMAN	308	322	yes	yes	2	0.00024523	72.898	3140500
FSISGSYVLDQILPR	15	0	1693.9	sp|P29622|KAIN_HUMAN	321	335	yes	yes	2;3	0.0097423	34.928	2038500
FSLESLGISSLQTSDHGTVQPGETIQSQIK	30	0	3186.6	sp|P49221|TGM4_HUMAN	622	651	yes	yes	3;4	5.6725e-24	108.05	30092000
FSQEPADQTVVAGQR	15	0	1631.79	sp|Q96J84|KIRR1_HUMAN	23	37	yes	yes	2	0.00026662	71.98	3248600
FSSGITGCVK	10	0	1054.51	sp|P98160|PGBM_HUMAN	4348	4357	yes	yes	1;2	0.00011161	143.7	181170000
FSSHVGGTLGQFYQEVLWGSPAASDDGR	28	0	2967.38	sp|Q14624|ITIH4_HUMAN	867	894	yes	yes	3;4	3.3735e-46	163.31	444020000
FSSHVGGTLGQFYQEVLWGSPAASDDGRR	29	1	3123.48	sp|Q14624|ITIH4_HUMAN	867	895	yes	yes	3;4;5	2.1265e-65	203.74	446770000
FSTEYELQQLEQFK	14	0	1788.86	sp|P15144|AMPN_HUMAN	909	922	yes	yes	2	5.3691e-15	153.81	8279700
FSTEYELQQLEQFKK	15	1	1916.95	sp|P15144|AMPN_HUMAN	909	923	yes	yes	2	1.5239e-12	135.5	16735000
FSTEYELQQLEQFKKDNEETGFGSGTR	27	2	3167.47	sp|P15144|AMPN_HUMAN	909	935	yes	yes	4	9.25e-05	46.862	6703400
FSVQMFR	7	0	913.448	sp|P07911|UROM_HUMAN	548	554	yes	yes	1;2;3	3.5828e-07	221.02	2822100000
FSVVYAK	7	0	812.443	sp|P02765|FETUA_HUMAN	125	131	yes	yes	2	0.028793	105.39	65993000
FSYDLSQCINQMK	13	0	1632.73	sp|Q8NBJ4|GOLM1_HUMAN	152	164	yes	yes	2;3	4.1551e-05	85.672	17986000
FTCTVTHTDLPSPLK	15	0	1715.86	sp|P01871|IGHM_HUMAN;sp|P04220|MUCB_HUMAN	301	315	no	no	2;3	2.3738e-09	102.64	19993000
FTDLFEK	7	0	898.444	sp|Q8WUM4|PDC6I_HUMAN	351	357	yes	yes	2	0.033577	98.523	5215600
FTDSENVCQER	11	0	1383.57	sp|P43652|AFAM_HUMAN	333	343	yes	yes	2	0.000125	111.63	3185100
FTFEYSR	7	0	948.434	sp|P43652|AFAM_HUMAN	354	360	yes	yes	2	0.030708	102.3	4864400
FTFQEAANECR	11	0	1371.59	sp|P16112|PGCA_HUMAN	264	274	yes	yes	2	7.5992e-05	118.28	2874900
FTGSLQQLTVHPDPR	15	0	1694.87	sp|P39059|COFA1_HUMAN	215	229	yes	yes	2;3;4	1.0592e-19	197.88	247430000
FTILEGDPDGQFTIR	15	0	1707.85	sp|P55291|CAD15_HUMAN	298	312	yes	yes	2;3	1.4943e-09	114.31	8624300
FTLVPSGR	8	0	875.486	sp|Q92692|PVRL2_HUMAN	223	230	yes	yes	2	0.009995	111.74	11232000
FTPTETNKAEQCCEETASSISLHGK	25	1	2824.26	sp|P02748|CO9_HUMAN	243	267	yes	yes	4	0.050012	16.837	4294200
FTSDSSVTR	9	0	998.467	sp|O60494|CUBN_HUMAN	2073	2081	yes	yes	1;2	0.0025317	165.26	188480000
FTVEQEIDLKDVLK	14	1	1675.9	sp|Q99574|NEUS_HUMAN	295	308	yes	yes	3	0.0014706	52.5	2750400
FTVNNLAEPQK	11	0	1259.65	sp|P12259|FA5_HUMAN	786	796	yes	yes	2	0.002507	69.815	2734200
FTYTVLVDGCSK	12	0	1388.66	sp|P08123|CO1A2_HUMAN	1308	1319	yes	yes	2	0.010648	50.897	2757300
FVDVTEVVR	9	0	1062.57	sp|P19440|GGT1_HUMAN;sp|A6NGU5|GGT3_HUMAN;sp|P36268|GGT2_HUMAN	335	343	yes	no	1;2	0.0040481	178.99	52576000
FVFSEVNGDR	10	0	1168.55	sp|P49221|TGM4_HUMAN	384	393	yes	yes	2	0.0052607	73.499	4398600
FVGGLLSAYYLSGEEIFR	18	0	2020.03	sp|P33908|MA1A1_HUMAN	285	302	yes	yes	2;3	0.0002937	57.936	3142600
FVGQGGAR	8	0	790.409	sp|P07911|UROM_HUMAN	205	212	yes	yes	2	0.0053518	117.93	69863000
FVIKPIDK	8	1	958.585	sp|P15311|EZRI_HUMAN;sp|P26038|MOES_HUMAN;sp|P35241|RADI_HUMAN	255	262	no	no	3	0.016042	67.464	2283300
FVIKPIDKK	9	2	1086.68	sp|P15311|EZRI_HUMAN;sp|P26038|MOES_HUMAN;sp|P35241|RADI_HUMAN	255	263	no	no	2;3	0.04531	61.48	7809100
FVSAIEGMHPNQEDHETFVDINPLTGIILK	30	0	3363.68	sp|Q14108|SCRB2_HUMAN	349	378	yes	yes	4	0.01371	27.867	4787400
FVTAVGTQGAISK	13	0	1277.7	sp|O14786|NRP1_HUMAN	335	347	yes	yes	2	0.0043325	58.268	2650700
FVTDGSVTASGFR	13	0	1342.65	sp|O60494|CUBN_HUMAN	2430	2442	yes	yes	1;2	2.2397e-11	142.12	116640000
FVTLVFR	7	0	880.517	sp|P15309|PPAP_HUMAN	37	43	yes	yes	2	0.013298	159.19	5827000
FVTWIEGVMR	10	0	1236.63	sp|P00747|PLMN_HUMAN	799	808	yes	yes	2	0.021698	57.532	3659400
FVYHLSDLCK	10	0	1280.62	sp|P01591|IGJ_HUMAN	83	92	yes	yes	2;3	0.00023328	104.22	33948000
FVYHLSDLCKK	11	1	1408.72	sp|P01591|IGJ_HUMAN	83	93	yes	yes	4	0.003887	50.354	4933900
FWLEQGVDSSVFEALPK	17	0	1950.97	sp|Q86UD1|OAF_HUMAN	178	194	yes	yes	3	0.0046983	34.928	1494500
FWPAIDDGLRR	11	1	1344.69	sp|Q8IV08|PLD3_HUMAN	341	351	yes	yes	3	0.00010061	93.096	2141300
FWYQMILPPHFDK	13	0	1720.84	sp|P27487|DPP4_HUMAN	524	536	yes	yes	3	0.0064403	45.28	1015800
FYDRSDIDAVYVTTNGIIATSEPPAK	26	1	2842.4	sp|P14543|NID1_HUMAN	65	90	yes	yes	3	1.3062e-11	80.664	12601000
FYEKEMECAGTYDGSIDACK	20	1	2372.96	sp|P05156|CFAI_HUMAN	503	522	yes	yes	3	1.551e-05	49.768	7583200
FYLYDSETK	9	0	1164.53	sp|P09237|MMP7_HUMAN	42	50	yes	yes	2	0.017313	74.267	3789000
FYNELTEILVR	11	0	1395.74	sp|Q8WUM4|PDC6I_HUMAN	676	686	yes	yes	2	0.0029407	68.536	8740900
FYSEKECR	8	1	1117.49	sp|P02760|AMBP_HUMAN	327	334	yes	yes	2;3	0.0063606	91.318	2729900
FYTIEILKVE	10	1	1253.69	sp|P12273|PIP_HUMAN	137	146	yes	yes	1;2	0.0025785	89.698	25332000
GADFQALPVGSSAAVAPLGLQLMCTAPPGAVQGHWAR	37	0	3700.86	sp|P07204|TRBM_HUMAN	201	237	yes	yes	3;4	1.5699e-08	53.674	26133000
GADYSLR	7	0	780.377	sp|P02671|FIBA_HUMAN	848	854	yes	yes	1;2	0.020341	143.02	8230800
GAETWFDSYDCSK	13	0	1564.61	sp|O75503|CLN5_HUMAN	221	233	yes	yes	2	3.1825e-05	89.231	6663900
GAGGQSMSEAPTGDHAPAPTR	21	0	1993.89	sp|Q14767|LTBP2_HUMAN	1390	1410	yes	yes	3	5.7593e-10	88.951	6450200
GAGTDDHTLIR	11	0	1154.57	sp|P08758|ANXA5_HUMAN	261	271	yes	yes	3	8.1154e-05	96.113	2525400
GAGTDDSTLVR	11	0	1090.53	sp|P20073|ANXA7_HUMAN	431	441	yes	yes	2	0.00059649	87.184	1910800
GAGTDEGCLIEILASR	16	0	1660.81	sp|P09525|ANXA4_HUMAN	101	116	yes	yes	2	0.00015291	68.576	4715600
GALLVFAEHR	10	0	1111.61	sp|Q9UHL4|DPP2_HUMAN	99	108	yes	yes	3	0.00027621	95.09	3484800
GALQNIIPASTGAAK	15	0	1410.78	sp|P04406|G3P_HUMAN	201	215	yes	yes	2	5.2543e-06	90.707	20172000
GANLHLEETLAEFWAR	16	0	1855.92	sp|P35052|GPC1_HUMAN	154	169	yes	yes	3	9.3431e-06	79.652	3710300
GANPGFHEAIGDVLALSVSTPEHLHK	26	0	2695.37	sp|P12821|ACE_HUMAN	411	436	yes	yes	4	0.059371	8.9178	3193300
GAPALLTCVNR	11	0	1170.62	sp|Q9BRK3|MXRA8_HUMAN	179	189	yes	yes	2	0.0025064	68.484	3829500
GAPCTTPPSAPR	12	0	1210.58	sp|P54760|EPHB4_HUMAN	317	328	yes	yes	2	0.00070129	74.524	7148600
GAQTQTEEEMTR	12	0	1379.6	sp|Q12841|FSTL1_HUMAN	274	285	yes	yes	2	6.5053e-08	133.05	2388400
GATLALTQVTPQDER	15	0	1598.83	sp|P43121|MUC18_HUMAN	98	112	yes	yes	2	1.9985e-15	157.86	13872000
GATTSPGVYELSSR	14	0	1423.69	sp|Q9Y6R7|FCGBP_HUMAN	5251	5264	yes	yes	2	0.00065554	66.246	4456300
GAVLGRPTLSVQQTPEGSLLAR	22	1	2249.25	sp|Q13332|PTPRS_HUMAN	830	851	yes	yes	3	3.5299e-06	57.484	5846600
GAVSQTYPSGTCAYIQR	17	0	1857.87	sp|P78380|OLR1_HUMAN	232	248	yes	yes	2;3	3.5292e-08	98.421	14292000
GAYTQVIFLAR	11	0	1237.68	sp|P10253|LYAG_HUMAN	871	881	yes	yes	2	2.6096e-05	130.98	6053700
GCAAILDTGTSLITGPTEEIR	21	0	2174.09	sp|O96009|NAPSA_HUMAN	277	297	yes	yes	2;3	2.8947e-33	169.25	42159000
GCCYIPAK	8	0	967.426	sp|P10253|LYAG_HUMAN	107	114	yes	yes	2	0.023359	85.265	46987000
GCITIIGGGDTATCCAK	17	0	1753.78	sp|P00558|PGK1_HUMAN	366	382	yes	yes	2	1.2326e-13	97.235	4281400
GCLANQADLDAEWR	14	0	1617.72	sp|P35052|GPC1_HUMAN	278	291	yes	yes	2	4.1092e-11	119.25	7672600
GCPDVQASLPDAK	13	0	1356.63	sp|Q96PD5|PGRP2_HUMAN	195	207	yes	yes	2	3.2092e-06	99.844	15043000
GCSFLPDPYQK	11	0	1310.6	sp|P07602|SAP_HUMAN	439	449	yes	yes	2	0.00038282	94.465	14001000
GCVLDVCMGGGDRDILCK	18	1	2023.89	sp|Q9Y6R7|FCGBP_HUMAN	1904	1921	yes	no	3	0.00017149	50.178	5247800
GCVLEWVR	8	0	1017.51	sp|Q8NHP8|PLBL2_HUMAN	341	348	yes	yes	2	0.012965	101.28	4548300
GCVQDEFCTR	10	0	1270.51	sp|O95274|LYPD3_HUMAN	192	201	yes	yes	2	0.0020714	83.862	2351100
GDECQLCEVENR	12	0	1507.6	sp|O75882|ATRN_HUMAN	1134	1145	yes	yes	2	4.5002e-08	138.24	13385000
GDFIYVDIFEGHLR	14	0	1679.83	sp|Q6UVK1|CSPG4_HUMAN	248	261	yes	yes	3	0.00036334	63.185	1619600
GDFPSPIHVSGPR	13	0	1364.68	sp|P19801|AOC1_HUMAN	289	301	yes	yes	2;3	0.00505	56.569	8453800
GDGSPSPEYTLFR	13	0	1424.66	sp|P50895|BCAM_HUMAN	293	305	yes	yes	2	2.9284e-06	101.39	14253000
GDKLFGPDLK	10	1	1088.59	sp|P08697|A2AP_HUMAN	466	475	yes	yes	2;3	0.037914	52.247	1779400
GDLLFNVVCK	10	0	1163.6	sp|O15197|EPHB6_HUMAN	399	408	yes	yes	2	0.031454	51.445	4424700
GDPECHLFYNEQQEAR	16	0	1991.84	sp|P18065|IBP2_HUMAN	302	317	yes	yes	2;3	8.0334e-07	85.469	17329000
GDPGFEGER	9	0	962.409	sp|P12109|CO6A1_HUMAN	263	271	yes	yes	2	0.0016265	138.06	14927000
GDPLGTEGGLDASNTER	17	0	1687.76	sp|Q12913|PTPRJ_HUMAN	282	298	yes	yes	2	2.1701e-05	79.393	2929000
GDSGEQVGQVAWAR	14	0	1458.69	sp|Q96NY8|PVRL4_HUMAN	56	69	yes	yes	2	4.6734e-11	117.27	7038600
GDSSGEGVCDKSPLER	16	1	1691.74	sp|P08582|TRFM_HUMAN	191	206	yes	yes	2;3	1.0659e-09	100.43	13288000
GDSVVYGLR	9	0	964.498	sp|P10451|OSTP_HUMAN	160	168	yes	yes	2	0.015414	76.679	3367300
GDTFSCMVGHEALPLAFTQK	20	0	2208.03	sp|P01877|IGHA2_HUMAN;sp|P01876|IGHA1_HUMAN	308	327	no	no	2;3	1.0618e-09	86.748	46267000
GEAAGAVQELAR	12	0	1170.6	sp|Q9UHG2|PCSK1_HUMAN	66	77	yes	yes	2	6.5087e-05	89.43	1603200
GEADAMSLDGGYVYTAGK	18	0	1803.8	sp|P02788|TRFL_HUMAN	406	423	yes	yes	2;3	3.4687e-09	86.8	11285000
GEALEDFTGPDCR	13	0	1465.61	sp|Q5JRA6|MIA3_HUMAN	50	62	yes	yes	2	0.0064993	53.136	3242400
GECVPGEQEPEPILIPR	17	0	1918.95	sp|P02760|AMBP_HUMAN	186	202	yes	yes	2;3;4	1.1815e-19	147.64	643260000
GEDPALQICCHPGCTPR	17	0	1966.84	sp|P15289|ARSA_HUMAN	480	496	yes	yes	3	1.8102e-08	99.044	34978000
GEFIWVDGSHVDYSNWAPGEPTSR	24	0	2705.21	sp|P06734|FCER2_HUMAN	230	253	yes	yes	3	1.1275e-10	70.345	12377000
GEFVTTVQQR	10	0	1163.59	sp|P40925|MDHC_HUMAN	221	230	yes	yes	2	0.0017703	87.485	2489000
GELFWDDGESLEVLER	16	0	1892.88	sp|P10253|LYAG_HUMAN	855	870	yes	yes	2;3	7.3272e-14	142.91	76606000
GEMSRPGEVCSALNLCESLQK	21	1	2364.09	sp|P07602|SAP_HUMAN	123	143	yes	yes	3	1.0315e-09	85.61	6711600
GEQCVDIDECTIPPYCHQR	19	0	2375.99	sp|Q12805|FBLN3_HUMAN	209	227	yes	yes	3	0.013313	30.042	5092900
GEVGFVLVDNQR	12	0	1331.68	sp|Q9Y6R7|FCGBP_HUMAN	545	556	yes	yes	2	0.0019032	65.295	3088800
GEVQAMLGQSTEELR	15	0	1646.79	sp|P02649|APOE_HUMAN	138	152	yes	yes	2;3	1.3227e-12	132.84	29294000
GEYVLLEAALTDLR	14	0	1561.84	sp|Q9UGT4|SUSD2_HUMAN	469	482	yes	yes	2;3	4.5982e-09	101.3	11260000
GFDTYFGYLLGSEDYYSHER	20	0	2418.04	sp|P15848|ARSB_HUMAN	161	180	yes	yes	3	0.0016267	36.923	762620
GFEFSVPFTEMK	12	0	1417.66	sp|P22105|TENX_HUMAN	4218	4229	yes	yes	2	0.00080347	73.082	9947900
GFGGVQVSPPNENVAIHNPFRPWWER	26	1	2989.47	sp|P19961|AMY2B_HUMAN;sp|P04745|AMY1_HUMAN	51	76	no	no	3;4	7.4215e-45	167.45	474720000
GFGGVQVSPPNENVAIYNPFRPWWER	26	1	3015.48	sp|P04746|AMYP_HUMAN	51	76	yes	yes	3;4	1.381e-59	223.89	194140000
GFGSDKEAILDIITSR	16	1	1720.9	sp|P08133|ANXA6_HUMAN	35	50	yes	yes	3	0.0019491	50.827	1685500
GFGSLNDEGEGEFWLGNDYLHLLTQR	26	0	2966.38	sp|P02671|FIBA_HUMAN	695	720	yes	yes	3;4	1.4648e-30	139.04	25449000
GFGTDEQAIVDVVANR	16	0	1689.83	sp|P20073|ANXA7_HUMAN	200	215	yes	yes	2;3	0.00024928	65.467	3563800
GFHQEVFLGK	10	0	1160.6	sp|Q9BRK5|CAB45_HUMAN	76	85	yes	yes	3	0.0066129	54.066	1335200
GFIIAEIVESK	11	0	1204.67	sp|P49221|TGM4_HUMAN	563	573	yes	yes	2	0.00088504	81.923	16897000
GFLDRLLVR	9	1	1087.65	sp|O96013|PAK4_HUMAN	547	555	yes	yes	3	0.0069578	69.598	20905000
GFPEISFQPSSAVVVTWESVAPYQGPSRDPDQK	33	1	3604.75	sp|P14543|NID1_HUMAN	141	173	yes	yes	3;4	2.4674e-28	111.05	45498000
GFPIKEDFLEQSEQLFGAKPVSLTGK	26	2	2864.5	sp|P08697|A2AP_HUMAN	171	196	yes	yes	4	5.3865e-07	54.3	15893000
GFPSVLR	7	0	774.439	sp|P01871|IGHM_HUMAN	55	61	yes	yes	1;2	0.025609	140.72	140770000
GFQHLLHTLNLPGHGLETR	19	0	2139.13	sp|P29622|KAIN_HUMAN	120	138	yes	yes	3;4	9.9606e-09	97.083	5595800
GFQLDLR	7	0	847.455	sp|P35555|FBN1_HUMAN	479	485	yes	yes	2	0.035145	97.068	1318200
GFQQLLQELNQPR	13	0	1569.83	sp|P05154|IPSP_HUMAN	110	122	yes	yes	2;3	6.4838e-30	244	561650000
GFSGIFEDR	9	0	1026.48	sp|P09619|PGFRB_HUMAN	178	186	yes	yes	2	0.0076475	91.867	4961900
GFSLDEATNLNGGLLR	16	0	1675.85	sp|P19827|ITIH1_HUMAN	361	376	yes	yes	2	0.00088473	58.079	2654800
GFSLELSDHSETMVPVAGQGR	21	0	2216.05	sp|P98164|LRP2_HUMAN	2075	2095	yes	yes	2;3	4.4456e-14	114.03	26735000
GFSLSDVPQAEISGEHLR	18	0	1940.96	sp|P35052|GPC1_HUMAN	43	60	yes	yes	3	5.4181e-06	76.051	11913000
GFSWLSSDPGGLESDTLQWVEEPQR	25	0	2819.3	sp|Q86T13|CLC14_HUMAN	112	136	yes	yes	3	5.5498e-14	84.327	1463100
GFTCECPDDFR	11	0	1402.53	sp|P98164|LRP2_HUMAN	3488	3498	yes	yes	2	4.8425e-05	125.3	18291000
GFTIPEAFR	9	0	1036.53	sp|O00299|CLIC1_HUMAN	196	204	yes	yes	2	0.016799	74.92	2220400
GFTMIGEHSIYCTVNNDEGEWSGPPPECR	29	0	3338.41	sp|P08174|DAF_HUMAN	256	284	yes	yes	3;4	2.3031e-60	184.76	42333000
GFTWTTGDQDTAFTNWAQPASGGPCPAQR	29	0	3124.37	sp|Q9HCU0|CD248_HUMAN	102	130	yes	yes	3;4	5.1391e-12	74.287	52625000
GFYPSDIAVEWESNGQPENNYK	22	0	2543.12	sp|P01861|IGHG4_HUMAN;sp|P01857|IGHG1_HUMAN	254	275	no	no	3	1.0708e-18	116.73	144050000
GGADTYSVPSVLSPR	15	0	1504.75	sp|P14543|NID1_HUMAN	321	335	yes	yes	2	0.0034419	49.595	2109200
GGCITLISSEGYVSSK	16	0	1656.8	sp|P01833|PIGR_HUMAN	62	77	yes	yes	2;3	1.6631e-13	134.14	216920000
GGETVMVNAAAGAVGSVVGQIAK	23	0	2085.09	sp|Q14914|PTGR1_HUMAN	141	163	yes	yes	3	4.2278e-10	76.015	2991300
GGFVLLDGETFEVK	14	0	1509.77	sp|Q13228|SBP1_HUMAN	161	174	yes	yes	2	0.054353	34.432	1802700
GGGALLGDR	9	0	814.43	sp|Q9NZP8|C1RL_HUMAN;sp|P00736|C1R_HUMAN	268	276	no	no	1;2	0.0049937	94.262	30649000
GGGDLPNSQEALQK	14	0	1412.69	sp|O95865|DDAH2_HUMAN	238	251	yes	yes	2	0.0020524	61.167	8934300
GGGIFSNLR	9	0	919.488	sp|Q8N6Q3|CD177_HUMAN	167	175	yes	yes	2	0.0060495	96.948	7502200
GGGTLCAQLPALWK	14	0	1470.77	sp|O00115|DNS2A_HUMAN	322	335	yes	yes	2	0.021772	44.511	1524900
GGHCVALCTR	10	0	1129.51	sp|P13727|PRG2_HUMAN	194	203	yes	yes	2;3	0.00044349	92.239	9718600
GGHSSSLFGNIK	12	0	1202.6	sp|P33908|MA1A1_HUMAN	226	237	yes	yes	3	0.00027623	68.355	4925600
GGLPLEEVTVAEVLAAR	17	0	1722.95	sp|P15289|ARSA_HUMAN	98	114	yes	yes	2;3	2.2164e-19	133.87	41343000
GGPEKHEVTGWVLVSPLSKEDAGEYECHASNSQGQASASAK	41	2	4297	sp|Q16270|IBP7_HUMAN	222	262	yes	yes	5	1.0352e-30	100.26	18504000
GGPTPQEAIQR	11	0	1152.59	sp|Q9H444|CHM4B_HUMAN	18	28	yes	yes	2	0.0081363	61.344	6161000
GGSFQLNELQGLK	13	0	1389.73	sp|P02788|TRFL_HUMAN	120	132	yes	yes	2	2.8375e-06	101.89	20008000
GGSVLVTCSTSCDQPK	16	0	1694.76	sp|P05362|ICAM1_HUMAN	41	56	yes	yes	2	7.2701e-05	76.341	2271600
GGTLGTPQTGSENDALYEYLR	21	0	2241.05	sp|P05452|TETN_HUMAN;CON__Q2KIS7	102	122	yes	no	2;3	6.4545e-10	87.654	30109000
GGVLFAITDAFQK	13	0	1365.73	sp|P39059|COFA1_HUMAN	104	116	yes	yes	2;3	0.00035765	77.185	17678000
GGVVLKEDALPGQK	14	1	1409.79	sp|P35613|BASI_HUMAN	174	187	yes	yes	2;3	0.00048668	64.224	4938000
GGYILPWQEPALNTHLSR	18	0	2051.06	sp|O43451|MGA_HUMAN	1713	1730	yes	yes	2;3	1.3434e-10	101.05	84040000
GGYTLVSGYPK	11	0	1140.58	sp|P02790|HEMO_HUMAN	333	343	yes	yes	1;2	0.00010221	130.75	40737000
GHAHDGQALSTDLGVYTCEASNR	23	0	2458.09	sp|Q8WZ75|ROBO4_HUMAN	97	119	yes	yes	2;3	6.0549e-20	123.65	99088000
GHDSTEEPPLFSSHKPR	17	1	1919.91	sp|P19801|AOC1_HUMAN	272	288	yes	yes	3	0.00010199	61.962	2242500
GHDWGAPPFR	10	0	1138.53	sp|Q9UGT4|SUSD2_HUMAN	389	398	yes	yes	3	0.0004156	88.177	3440800
GHGAGGASILTFWDAR	16	0	1614.79	sp|P19961|AMY2B_HUMAN;CON__Q3MHH8;sp|P04746|AMYP_HUMAN;sp|P04745|AMY1_HUMAN	319	334	no	no	2;3	1.2701e-19	187.08	221230000
GHQLQLDYFGACK	13	0	1535.72	sp|Q14515|SPRL1_HUMAN	498	510	yes	yes	2;3	5.6917e-07	104.59	6622000
GHVWTDR	7	0	869.414	sp|Q9BRK3|MXRA8_HUMAN	190	196	yes	yes	2	0.048957	84.244	1730600
GHYTEGAELVDSVLDVVR	18	0	1957.97	sp|P68371|TBB4B_HUMAN;sp|P07437|TBB5_HUMAN;sp|Q9BVA1|TBB2B_HUMAN;sp|Q13885|TBB2A_HUMAN;sp|Q13509|TBB3_HUMAN	104	121	yes	no	3	0.049126	20.949	1652300
GIAAQPLYAGYCNHENM	17	0	1907.83	sp|P07686|HEXB_HUMAN	540	556	yes	yes	2;3	4.0799e-05	75.911	14560000
GIAVHPMAK	9	0	922.506	sp|P01133|EGF_HUMAN	602	610	yes	yes	1;2;3	0.0099652	138.07	333650000
GIFPVLCKDPVQEAWAEDVDLR	22	1	2556.27	sp|P14618|KPYM_HUMAN	468	489	yes	yes	3	0.039972	24.207	3155800
GIGMWNANCLDYSGDAVAK	19	0	2040.9	sp|Q01459|DIAC_HUMAN	350	368	yes	yes	2;3	9.5819e-06	70.837	16193000
GILAADESTGSIAKR	15	1	1487.79	sp|P04075|ALDOA_HUMAN	29	43	yes	yes	3	0.060401	24.467	1411600
GILAADESVGTMGNR	15	0	1489.72	sp|P05062|ALDOB_HUMAN	29	43	yes	yes	2	9.1868e-16	162.93	13496000
GILLFGPPGTGK	12	0	1155.67	sp|Q9UN37|VPS4A_HUMAN;sp|Q6PIW4|FIGL1_HUMAN;sp|O75351|VPS4B_HUMAN	169	180	no	no	2	0.00034923	79.492	2414200
GILSCEASAVPMAEFQWFK	19	0	2170.02	sp|Q14982|OPCM_HUMAN	240	258	yes	yes	2;3	0.00045861	47.113	5898500
GILSCEASAVPMAEFQWFKEETR	23	1	2685.26	sp|Q14982|OPCM_HUMAN	240	262	yes	yes	3	1.9934e-15	109.85	22971000
GILTVDELLAIR	12	0	1311.78	sp|P13473|LAMP2_HUMAN	133	144	yes	yes	1;2;3	1.1104e-09	152.7	30559000
GIMGEDTYPYQGK	13	0	1457.65	sp|P09668|CATH_HUMAN	198	210	yes	yes	2	3.8545e-05	86.772	16383000
GISQEQMQEFR	11	0	1351.62	sp|O43707|ACTN4_HUMAN	761	771	yes	yes	2	0.0208	49.448	1409000
GIYETPAGTILYHAHLDIEAFTMDR	25	0	2833.37	sp|P00966|ASSY_HUMAN	280	304	yes	yes	4	0.061392	7.4287	808990
GKCEEAGECPYQVSLPPLTIQLPK	24	1	2713.35	sp|Q14314|FGL2_HUMAN	47	70	yes	yes	3	0.0369	24.514	4132100
GKDSYETSQLDDQSAETHSHK	21	1	2362.03	sp|P10451|OSTP_HUMAN	221	241	yes	yes	2;3;4;5	1.1067e-90	295.69	544240000
GKIEEDSEVLMMIK	14	1	1620.81	sp|O60888|CUTA_HUMAN	111	124	yes	yes	2;3	4.7075e-05	79.614	12511000
GKIVDLLK	8	1	884.569	sp|P05154|IPSP_HUMAN	182	189	yes	yes	2	0.062757	73.233	2872100
GKPLPEPVLWTK	12	1	1363.79	sp|Q8N3J6|CADM2_HUMAN	252	263	yes	yes	3	0.014457	43.761	1285200
GKSESQMDITDINTPKPK	18	2	1987.99	sp|P08473|NEP_HUMAN	2	19	yes	yes	3;4	0.00010313	53.519	3861500
GKSEVEEWSDMYTVTSQLMLK	21	1	2460.16	sp|Q9BY67|CADM1_HUMAN	188	208	yes	yes	2;3;4	1.316e-18	125.79	33593000
GKWERPFEVK	10	2	1274.68	sp|P01009|A1AT_HUMAN	216	225	yes	yes	2;3;4	0.0011809	77.867	67156000
GLAAALENKR	10	1	1041.59	sp|P19440|GGT1_HUMAN	173	182	yes	yes	2;3	0.00021228	98.048	16310000
GLAEAAGPR	9	0	840.445	sp|Q8TBP5|F174A_HUMAN	69	77	yes	yes	1;2	6.7077e-05	182.95	4303200
GLALDPR	7	0	740.418	sp|P98164|LRP2_HUMAN	1556	1562	yes	yes	2	0.039857	86.866	13428000
GLALHPQYGYLYWADWGHR	19	0	2302.11	sp|P98164|LRP2_HUMAN	3325	3343	yes	yes	3;4	2.4928e-06	69.935	20900000
GLAPASAPQNLHAIR	15	0	1514.83	sp|Q06418|TYRO3_HUMAN	319	333	yes	yes	3	7.8966e-05	69.456	4500200
GLASANVDFAFSLYK	15	0	1601.81	sp|P08185|CBG_HUMAN	38	52	yes	yes	2	0.0017166	58.885	3644000
GLASDLGFLQGPGAVR	16	0	1556.83	sp|Q5IJ48|CRUM2_HUMAN	988	1003	yes	yes	2	0.00059827	61.409	3562800
GLDFEAK	7	0	778.386	sp|P12830|CADH1_HUMAN;sp|P22223|CADH3_HUMAN	441	447	yes	no	2	0.047755	85.359	21758000
GLDGYQGPDGPR	12	0	1230.56	sp|P08572|CO4A2_HUMAN	323	334	yes	yes	2	0.0012166	67.252	3701700
GLDTSLGAVQSDTGR	15	0	1475.72	sp|Q13477|MADCA_HUMAN	62	76	yes	yes	2;3	1.3767e-15	160.78	42990000
GLELEPGAGLFVAQAGGADPDKFQGVIAELK	31	1	3096.61	sp|P39060|COIA1_HUMAN	609	639	yes	yes	3;4	2.1186e-24	111.18	127940000
GLELPSEIQR	10	0	1140.61	sp|P58499|FAM3B_HUMAN	195	204	yes	yes	2	0.00052684	107.79	6956500
GLEPDTDWEER	11	0	1345.58	sp|P41181|AQP2_HUMAN	239	249	yes	yes	2	0.034272	48.568	19661000
GLEQLLVGGSHLK	13	0	1349.77	sp|P12109|CO6A1_HUMAN	136	148	yes	yes	2;3	1.0212e-06	111.88	93176000
GLEQLLVGGSHLKENK	16	1	1720.95	sp|P12109|CO6A1_HUMAN	136	151	yes	yes	2;3;4	6.1746e-08	98.58	29171000
GLETFSQLVWK	11	0	1306.69	sp|P06865|HEXA_HUMAN	138	148	yes	yes	2	0.0076587	61.833	9291900
GLETSLAECTFTK	13	0	1455.69	sp|P05156|CFAI_HUMAN;CON__Q32PI4	188	200	yes	no	2	2.2916e-10	160.38	55179000
GLEVTAYSPLGSSDR	15	0	1550.76	sp|P14550|AK1A1_HUMAN	204	218	yes	yes	2	0.027568	39.629	3121100
GLEVTITAR	9	0	958.545	sp|P01024|CO3_HUMAN	250	258	yes	yes	2	0.0642	51.445	1341100
GLFIIDDK	8	0	919.501	sp|Q06830|PRDX1_HUMAN;sp|Q13162|PRDX4_HUMAN	129	136	yes	no	2	0.042477	71.379	4388200
GLFTISPETGEIQVK	15	0	1617.86	sp|Q08174|PCDH1_HUMAN	553	567	yes	yes	2	0.022221	41.838	5039500
GLGDVDQLVK	10	0	1042.57	sp|P06858|LIPL_HUMAN	256	265	yes	yes	2	0.023275	56.548	1639000
GLGSLDR	7	0	716.382	sp|Q86UN3|R4RL2_HUMAN	201	207	yes	yes	2	0.035141	91.906	4694400
GLGTDEDSLIEIICSR	16	0	1776.86	sp|P07355|ANXA2_HUMAN;sp|A6NMY6|AXA2L_HUMAN	120	135	yes	no	3	0.041249	24.481	1944300
GLGTDEESILTLLTSR	16	0	1703.89	sp|P08758|ANXA5_HUMAN	30	45	yes	yes	2;3	2.3924e-05	73.834	6253400
GLHEDLQGVPER	12	0	1348.67	sp|Q9UEU0|VTI1B_HUMAN	20	31	yes	yes	2;3	0.00095515	70.942	19577000
GLKPGVVYEGQLISIQQYGHQEVTR	25	1	2798.47	sp|P02751|FINC_HUMAN	670	694	yes	yes	4	0.052405	15.987	2937900
GLLCDPNRLPPYLR	14	1	1682.89	sp|P08582|TRFM_HUMAN	354	367	yes	yes	3	4.1129e-06	86.772	8414100
GLLKDFLK	8	1	932.569	sp|P0DJD8|PEPA3_HUMAN;sp|P0DJD9|PEPA5_HUMAN;sp|P0DJD7|PEPA4_HUMAN	36	43	yes	no	2;3	0.0077555	99.136	38092000
GLLLDTSR	8	0	873.492	sp|P06865|HEXA_HUMAN	171	178	yes	yes	2	0.00055669	162.5	12419000
GLLSGWAR	8	0	858.471	sp|P22891|PROZ_HUMAN	298	305	yes	yes	2	0.0057886	130.77	18912000
GLMAALCPHK	10	0	1096.55	sp|P08571|CD14_HUMAN	211	220	yes	yes	3	0.018813	44.318	1178300
GLNLTEDTYKPR	12	1	1405.72	sp|Q08380|LG3BP_HUMAN	396	407	yes	yes	3	0.00043524	66.267	2009000
GLNVAEVQK	9	0	956.529	sp|O75093|SLIT1_HUMAN	250	258	yes	yes	2	0.0048505	85.716	3260100
GLPAPIEK	8	0	823.48	sp|P01859|IGHG2_HUMAN	206	213	yes	yes	1;2	0.036942	124.59	365810000
GLPPVDFVPPIGVESR	16	0	1677.91	sp|P33908|MA1A1_HUMAN	170	185	yes	yes	2;3	7.5004e-06	80.387	23435000
GLPSSIEK	8	0	829.455	sp|P01861|IGHG4_HUMAN	207	214	yes	yes	1;2	0.0068668	108.46	2943700
GLQDEDGYR	9	0	1051.46	sp|P0C0L4|CO4A_HUMAN;sp|P0C0L5|CO4B_HUMAN	1605	1613	no	no	2	0.054656	55.064	1874000
GLQDYLTIHK	10	0	1186.63	sp|Q9UKU6|TRHDE_HUMAN	549	558	yes	yes	3	0.039406	33.875	2201600
GLQYAAQEGLLALQSELLR	19	0	2072.13	sp|P18428|LBP_HUMAN	38	56	yes	yes	3	0.0025231	34.649	565300
GLSTESILIPR	11	0	1184.68	sp|Q5VSP4|LC1L1_HUMAN;sp|P31025|LCN1_HUMAN	142	152	yes	no	2	0.0081363	61.344	1351500
GLTSVINQK	9	0	958.545	sp|P07195|LDHB_HUMAN	300	308	yes	yes	1;2	0.003542	113.91	10654000
GLVLGAGWAEGYLR	14	0	1460.78	sp|Q9BYE9|CDHR2_HUMAN	746	759	yes	yes	2	0.00042954	71.879	5144500
GLVLGPIHK	9	0	932.581	sp|P08195|4F2_HUMAN	258	266	yes	yes	3	0.050105	34.387	3128600
GLVLQPLLPQTQDSWDPAPPPSDPGV	26	0	2723.38	sp|Q8IYS5|OSCAR_HUMAN	257	282	yes	yes	3	0.046957	18.402	19860000
GLYDVVSVLR	10	0	1119.63	sp|O75144|ICOSL_HUMAN	195	204	yes	yes	1;2;3	1.5348e-06	176.38	87400000
GLYVAAQGACR	11	0	1164.57	sp|O00468|AGRIN_HUMAN	741	751	yes	yes	2	0.00014548	109.29	2295300
GLYWVAPLNTDGR	13	0	1460.74	sp|Q6UX06|OLFM4_HUMAN	286	298	yes	yes	2	0.0010583	66.023	12614000
GMLKDNAMLEYLK	13	1	1524.77	sp|P15311|EZRI_HUMAN	181	193	yes	yes	3	0.039187	30.567	842520
GMSISRPNAVVGR	13	1	1342.71	sp|P15291|B4GT1_HUMAN	325	337	yes	yes	3	7.3142e-07	105.36	4584900
GMTSSEPISIMEK	13	0	1408.66	sp|Q99715|COCA1_HUMAN	409	421	yes	yes	2	0.012684	48.527	2665700
GMVLLCDPPYHFPDDLSYR	19	0	2294.05	sp|Q12860|CNTN1_HUMAN	153	171	yes	yes	3	2.4185e-06	70.334	17571000
GMVMYTSK	8	0	915.419	sp|Q96DA0|ZG16B_HUMAN	132	139	yes	yes	2	0.0086596	67.464	2282400
GNDISSGTVLSDYVGSGPPK	20	0	1948.94	sp|P30086|PEBP1_HUMAN	94	113	yes	yes	2;3	5.5473e-10	92.932	35763000
GNFVSPVK	8	0	846.46	sp|P09668|CATH_HUMAN	126	133	yes	yes	2	0.030284	69.628	7412400
GNILIPGINEAVAAVTEEEHK	21	0	2203.15	sp|Q96KP4|CNDP2_HUMAN	255	275	yes	yes	3	7.7821e-10	85.177	11391000
GNLGMNCQQALQTLIQETDPGADYR	25	0	2792.29	sp|Q92896|GSLG1_HUMAN	474	498	yes	yes	3	4.921e-07	58.5	6674000
GNLVFLTGSAQNIEFR	16	0	1764.92	sp|O60494|CUBN_HUMAN	49	64	yes	yes	2	0.038077	38.777	7821200
GNLVSIHNFNINYR	14	0	1659.85	sp|P13727|PRG2_HUMAN	131	144	yes	yes	2	9.401e-05	80.905	2610800
GNPTVEVDLFTSK	13	0	1405.71	sp|P06733|ENOA_HUMAN	16	28	yes	yes	2	0.0089184	51.004	7896700
GNVLGNTHVVESQSGSWGEWSEPLWCR	27	0	3070.4	sp|Q7Z5L0|VMO1_HUMAN	89	115	yes	yes	3;4	7.3784e-24	118.9	248400000
GPEEEHLGILGPVIWAEVGDTIR	23	0	2486.28	sp|P00450|CERU_HUMAN	440	462	yes	yes	3	6.4096e-10	72.316	3439400
GPGEDFR	7	0	776.345	sp|P41222|PTGDS_HUMAN	138	144	yes	yes	2	0.018775	128.86	11095000
GPPGPPGGLR	10	0	903.493	sp|Q12860|CNTN1_HUMAN	602	611	yes	yes	2	0.00020177	122.52	3808500
GPWCYVSGEAGVPEKRPCEDLR	22	2	2561.18	sp|Q96FE7|P3IP1_HUMAN	79	100	yes	yes	4	4.4949e-09	81.016	14173000
GQAAVQQLQAEGLSPR	16	0	1651.86	sp|P16152|CBR1_HUMAN;sp|O75828|CBR3_HUMAN	43	58	yes	no	2	0.00080719	58.98	2405900
GQCPPPPGLPCPCTGVSDCSGGTDKK	26	1	2728.17	sp|Q9NPF0|CD320_HUMAN	98	123	yes	yes	3	6.0282e-07	52.465	6865100
GQDHCGIESEVVAGIPR	17	0	1822.86	sp|P07858|CATB_HUMAN	315	331	yes	yes	2;3;4	2.0665e-15	126.07	58577000
GQESSTDIKAPEGFAVR	17	1	1790.88	sp|Q9NZP8|C1RL_HUMAN	64	80	yes	yes	2;3	4.6283e-07	87.429	15755000
GQFETYLR	8	0	1012.5	sp|Q13510|ASAH1_HUMAN	379	386	yes	yes	1;2	0.0054269	132.57	25758000
GQGTVLLHNSVPVADGQPHEVSVHINAHR	29	0	3067.57	sp|Q6UVK1|CSPG4_HUMAN	267	295	yes	yes	4	0.00016067	42.468	6097000
GQGVLIGNWTGDYEGGTAPYK	21	0	2182.03	sp|P49221|TGM4_HUMAN	225	245	yes	yes	2	3.4307e-09	84.166	8793800
GQLPISVTCIADEIGAR	17	0	1798.92	sp|Q86T13|CLC14_HUMAN	218	234	yes	yes	2;3	7.3661e-07	93.226	23656000
GQPSVLQVVNLPIVERPVCK	20	1	2231.25	sp|P00734|THRB_HUMAN	518	537	yes	yes	3	0.00069676	45.707	5600200
GQSEVSAAQLQER	13	0	1401.68	sp|Q14393|GAS6_HUMAN	638	650	yes	yes	2	2.9743e-05	89.992	5856700
GQSGSCVDVNECLTPGVCAHGK	22	0	2331	sp|Q14767|LTBP2_HUMAN	1003	1024	yes	yes	3	0.062307	12.671	5209900
GQSISVTSIRPCAAETQ	17	1	1803.88	sp|P10643|CO7_HUMAN	827	843	yes	yes	2	0.00073963	58.712	4925500
GQSMFVENK	9	0	1038.48	sp|Q9NQ84|GPC5C_HUMAN	333	341	yes	yes	1;2	0.0034874	101.65	24832000
GQTLLAVAK	9	0	899.544	sp|P02750|A2GL_HUMAN	337	345	yes	yes	1;2	0.023621	95.358	7517800
GQVFDQNGNPLPNVIVEVQDR	21	0	2337.17	sp|P14384|CBPM_HUMAN	317	337	yes	yes	3	1.5513e-06	63.225	4539700
GQVFDQNGNPLPNVIVEVQDRK	22	1	2465.27	sp|P14384|CBPM_HUMAN	317	338	yes	yes	3	0.00033806	45.363	9501900
GQVPENEANVVITTLK	16	0	1710.92	sp|P12830|CADH1_HUMAN	382	397	yes	yes	2;3	3.9337e-12	119.47	77110000
GQWGTVCDNLWDLTDASVVCR	21	0	2451.09	sp|Q08380|LG3BP_HUMAN	43	63	yes	yes	2;3	2.245e-34	181.85	355360000
GQYCYELDEK	10	0	1303.54	sp|P04004|VTNC_HUMAN	177	186	yes	yes	2	0.00053345	107.55	75290000
GQYDTSCESIVETK	14	0	1615.7	sp|Q496F6|CLM2_HUMAN	52	65	yes	yes	2	0.00039165	72.898	3729300
GRDWNVDLIPK	11	1	1311.69	sp|P50395|GDIB_HUMAN;sp|P31150|GDIA_HUMAN	69	79	yes	no	3	0.065785	28.283	882110
GRVPAGQSYFVDFGSTECSCPPGGGK	26	1	2716.2	sp|P98095|FBLN2_HUMAN	81	106	yes	yes	3	2.162e-39	157.55	52353000
GSEAINAPGDNPAK	14	0	1339.64	sp|Q9NZP8|C1RL_HUMAN	177	190	yes	yes	1;2	1.3024e-18	144.51	61790000
GSFACQCPPGYQK	13	0	1498.63	sp|Q12805|FBLN3_HUMAN	195	207	yes	yes	2	1.5814e-07	120.55	58657000
GSFSSTAAQDAQGQR	15	0	1509.68	sp|Q86V85|GP180_HUMAN	27	41	yes	yes	2	1.1576e-08	100.11	5425700
GSGTAEVELK	10	0	989.503	sp|P14618|KPYM_HUMAN	126	135	yes	yes	2	0.0056869	72.2	1918200
GSIHDFPGFDPNQDAEALYTAMK	23	0	2523.14	sp|P08133|ANXA6_HUMAN	12	34	yes	yes	3	0.045096	18.545	2183000
GSIQVDGEELVSGR	14	0	1444.72	sp|P98160|PGBM_HUMAN	4305	4318	yes	yes	2;3	1.0899e-12	139.86	113500000
GSIVWQEVFDDK	12	0	1421.68	sp|P07686|HEXB_HUMAN	401	412	yes	yes	2	3.3956e-05	95.094	11837000
GSIVWQEVFDDKAK	14	1	1620.81	sp|P07686|HEXB_HUMAN	401	414	yes	yes	3	0.0015487	51.643	3214900
GSLDDTEADVLGLVASGTPDVAR	23	0	2257.11	sp|Q6P531|GGT6_HUMAN	406	428	yes	yes	2	0.0008532	46.065	4975000
GSLLLGGLDAEASR	14	0	1357.72	sp|Q6UVK1|CSPG4_HUMAN	320	333	yes	yes	2;3	7.2447e-05	77.42	2141500
GSLVQASEANLQAAQDFVR	19	0	2003.01	sp|P19827|ITIH1_HUMAN	342	360	yes	yes	2;3	2.0623e-08	94.281	18731000
GSMPAYSGNNMDKSDSELNSEVAAR	25	1	2629.14	sp|Q53TN4|CYBR1_HUMAN	247	271	yes	yes	3	5.2622e-23	120.63	5226300
GSQTQSHPDLGTEGCWDQLSAPR	23	0	2526.12	sp|Q96PD5|PGRP2_HUMAN	234	256	yes	yes	2;3	1.0457e-27	144.27	56641000
GSTDDKGPVAGWINALEAYQK	21	1	2219.09	sp|Q96KP4|CNDP2_HUMAN	129	149	yes	yes	3	9.9248e-06	51.31	5285300
GSTGVAAAAGLHR	13	0	1166.62	sp|P54802|ANAG_HUMAN	79	91	yes	yes	1;2;3	0.0012816	93.649	17508000
GSVACECRPGFELAK	15	1	1679.78	sp|Q9NQ36|SCUB2_HUMAN	194	208	yes	yes	3	0.020281	31.905	5536900
GSVYIGGAPDVATLTGGR	18	0	1689.87	sp|P98160|PGBM_HUMAN	4330	4347	yes	yes	2;3	1.4659e-15	117.2	146210000
GSYNPVTHIYTAQDVK	16	0	1791.88	sp|P06865|HEXA_HUMAN	225	240	yes	yes	2;3	0.00011307	72.433	14075000
GSYSLSHVYTPNDVR	15	0	1693.81	sp|P07686|HEXB_HUMAN	258	272	yes	yes	3	3.2204e-05	77.726	8865100
GTAELMQQK	9	0	1004.5	sp|Q93088|BHMT1_HUMAN	378	386	yes	yes	1;2	0.0014225	146.03	8348200
GTCEQGPSIVTPPK	14	0	1469.72	sp|Q16270|IBP7_HUMAN	154	167	yes	yes	2;3	2.0312e-11	126.56	58280000
GTDECAIESIAVAATPIPK	19	0	1941.97	sp|P53634|CATC_HUMAN	444	462	yes	yes	2	1.4503e-07	90.453	4615800
GTDNEVAALQPPVVQLHDSNPYPR	24	0	2616.29	sp|P39060|COIA1_HUMAN	1497	1520	yes	yes	3	0.013762	28.782	4526200
GTEAAAVPEVELSDQPENTFLHPIIQIDR	29	0	3188.6	sp|P05543|THBG_HUMAN	361	389	yes	yes	3;4	1.5172e-36	134.66	35580000
GTEAAGAMFLEAIPMSIPPEVK	22	0	2258.13	sp|P01009|A1AT_HUMAN	368	389	yes	yes	2;3	4.3685e-19	126.4	32542000
GTEGLCPLLCHADGTPLGAGAR	22	0	2222.06	sp|Q6P531|GGT6_HUMAN	227	248	yes	yes	3	7.2462e-14	108.64	16355000
GTFATLSELHCDKLHVDPENFR	22	1	2585.23	sp|P68871|HBB_HUMAN	84	105	yes	yes	3;4;5	1.4473e-13	105.06	41863000
GTGGVDTAAVGGVFDVSNADR	21	0	1963.92	sp|P12277|KCRB_HUMAN	321	341	yes	yes	2;3	0.00026748	49.076	3914600
GTGLTAVAVQEGNSDVVEVR	20	0	2000.02	sp|Q9UGT4|SUSD2_HUMAN	500	519	yes	yes	2;3	1.1554e-30	158.92	27346000
GTITDAPGFDPLRDAEVLR	19	1	2042.04	sp|P50995|ANX11_HUMAN	192	210	yes	yes	3	0.019739	29.729	6947500
GTITDAPGFDPLRDAEVLRK	20	2	2170.14	sp|P50995|ANX11_HUMAN	192	211	yes	yes	4	0.0021261	33.153	4394400
GTIVLASPGWTTHSISDGKDLEK	23	1	2411.23	sp|Q14914|PTGR1_HUMAN	82	104	yes	yes	3;4	7.7353e-10	69.704	11379000
GTLLAFAEAR	10	0	1047.57	sp|Q99519|NEUR1_HUMAN	88	97	yes	yes	2	0.054914	48.284	4458200
GTLQCEASAVPSAEFQWYK	19	0	2171	sp|Q9P121|NTRI_HUMAN	239	257	yes	yes	2;3	0.0057806	40.432	6766800
GTLQCEASAVPSAEFQWYKDDKR	23	2	2685.25	sp|Q9P121|NTRI_HUMAN	239	261	yes	yes	4	0.04191	19.714	4745200
GTLSVMEDSAQEIATCNSR	19	0	2067.92	sp|P50895|BCAM_HUMAN	157	175	yes	yes	3	3.5904e-05	52.185	5079900
GTQEQDFYVTSETVVR	16	0	1857.87	sp|P05154|IPSP_HUMAN	217	232	yes	yes	2;3	1.4787e-19	184.99	283360000
GTTGHHSPLFR	11	0	1208.61	sp|P36222|CH3L1_HUMAN	214	224	yes	yes	3	0.0095139	46.73	629310
GTTHCYDGLLR	11	0	1291.6	sp|Q8N6Q3|CD177_HUMAN	154	164	yes	yes	3	8.0329e-05	96.229	10360000
GTVQALHATGAR	12	0	1180.63	sp|Q7Z4W1|DCXR_HUMAN	22	33	yes	yes	3	0.0014667	58.476	606270
GTWTQPFDLASTR	13	0	1478.72	sp|P08185|CBG_HUMAN	205	217	yes	yes	2	2.0149e-07	116.51	23293000
GTYTDCAIK	9	0	1027.46	sp|P12109|CO6A1_HUMAN	126	134	yes	yes	1;2	0.012877	133.98	36780000
GTYTDCAIKK	10	1	1155.56	sp|P12109|CO6A1_HUMAN	126	135	yes	yes	3	0.040147	33.088	64173000
GVCEETSGAYEK	12	0	1328.56	sp|P02760|AMBP_HUMAN	89	100	yes	yes	1;2	1.5611e-10	215.06	508000000
GVCEETSGAYEKTDTDGK	18	1	1945.82	sp|P02760|AMBP_HUMAN	89	106	yes	yes	2;3	1.828e-37	229.69	2200100000
GVCEETSGAYEKTDTDGKFLYHK	23	2	2634.19	sp|P02760|AMBP_HUMAN	89	111	yes	yes	3;4;5	2.1425e-16	115.42	62423000
GVDEVTIVNILTNR	14	0	1541.84	sp|P07355|ANXA2_HUMAN	50	63	yes	yes	2	0.041604	38.376	5125200
GVDLQENNPASR	12	0	1298.62	sp|P51148|RAB5C_HUMAN	199	210	yes	yes	2	0.00032682	75.088	3529500
GVEDDVFIKYPNDGDIVWGK	20	1	2265.1	sp|O43451|MGA_HUMAN	1334	1353	yes	yes	2;3	1.0961e-09	89.913	48779000
GVFHQTVSR	9	0	1029.54	sp|P12109|CO6A1_HUMAN	1015	1023	yes	yes	1;2;3	0.00078758	125.16	64247000
GVFSGLR	7	0	734.408	sp|P21810|PGS1_HUMAN	177	183	yes	yes	2	0.03265	99.384	3836700
GVFSIDKFTGK	11	1	1197.64	sp|P55291|CAD15_HUMAN	93	103	yes	yes	3	0.031987	38.27	1164900
GVGGSQPPDIDKTELVEPTEYLVVHLK	27	1	2919.52	sp|P15144|AMPN_HUMAN	141	167	yes	yes	3;4;5	2.2973e-08	65.428	179380000
GVGTDEACLIEILASR	16	0	1702.86	sp|P50995|ANX11_HUMAN	287	302	yes	yes	2;3	8.5969e-11	114.64	2817000
GVGYETILK	9	0	978.539	sp|Q9NQ84|GPC5C_HUMAN	321	329	yes	yes	1;2	0.018016	121.85	29864000
GVIDLDVFLK	10	0	1117.64	sp|Q99816|TS101_HUMAN	352	361	yes	yes	2	0.021698	57.532	1693000
GVISNSGGPVR	11	0	1041.56	sp|O43405|COCH_HUMAN	81	91	yes	yes	2	0.0002147	101.38	9715700
GVKGDECQLCEVENR	15	1	1791.79	sp|O75882|ATRN_HUMAN	1131	1145	yes	yes	2;3	1.4731e-12	133.86	56152000
GVLSYLEPR	9	0	1032.56	sp|Q6UVK1|CSPG4_HUMAN	311	319	yes	yes	2	0.0046627	104.01	12000000
GVPVLHLIPSPFPEVWHTMDDNEENLDESTIDNLNK	36	0	4113.96	sp|Q16769|QPCT_HUMAN	314	349	yes	yes	3;4;5	2.4609e-28	103.18	71944000
GVQAQPLNVGFCEQEFEQT	19	0	2179.98	sp|P06865|HEXA_HUMAN	511	529	yes	yes	3	0.044776	21.359	3343600
GVQILMQAAGLGR	13	0	1312.73	sp|P55017|S12A3_HUMAN	720	732	yes	yes	2	0.063327	39.006	723860
GVSLFDIINPEIITR	15	0	1685.94	sp|P11597|CETP_HUMAN	454	468	yes	yes	2;3	9.2716e-06	83.823	5059400
GVTSVSQIFHSPDLAIR	17	0	1825.97	sp|P05155|IC1_HUMAN	217	233	yes	yes	2;3;4	7.0646e-37	221.31	452940000
GVVDSDDLPLNVSR	14	0	1484.75	sp|P14625|ENPL_HUMAN	435	448	yes	yes	2	2.9102e-05	82.651	2821400
GVVDSEDLPLNISR	14	0	1512.78	sp|P08238|HS90B_HUMAN	379	392	no	no	2	2.4055e-06	97.203	7083500
GVYSSDVFDIFPGTYQTLEMFPR	23	0	2668.25	sp|P00450|CERU_HUMAN	1009	1031	yes	yes	3	3.5165e-10	77.221	719480
GWDSVDREVAEIR	13	1	1530.74	sp|P22732|GTR5_HUMAN	239	251	yes	yes	2;3	1.6011e-05	83.204	2850800
GWVDLFVPK	9	0	1059.58	sp|P05543|THBG_HUMAN;CON__Q9TT36	299	307	yes	no	2	0.034097	51.949	11646000
GYAWGLNELKPISK	14	1	1574.85	sp|P33908|MA1A1_HUMAN	212	225	yes	yes	2;3	5.7764e-09	107.11	30275000
GYCAPGMECVK	11	0	1270.51	sp|Q16270|IBP7_HUMAN	79	89	yes	yes	1;2	0.001435	99.688	98736000
GYDGWQAVDATPQER	15	0	1691.75	sp|P49221|TGM4_HUMAN	342	356	yes	yes	2	6.7712e-06	88.108	15938000
GYEEWLLNEIR	11	0	1420.7	sp|O43707|ACTN4_HUMAN;sp|P12814|ACTN1_HUMAN;sp|P35609|ACTN2_HUMAN	396	406	yes	no	2	0.012207	57.175	1183900
GYEIIWTSSPSGCGGTLYGDR	21	0	2275.02	sp|O60494|CUBN_HUMAN	3499	3519	yes	yes	2;3	1.9475e-18	128.05	38792000
GYELAHQR	8	0	972.478	sp|P19440|GGT1_HUMAN;sp|A6NGU5|GGT3_HUMAN;sp|P36268|GGT2_HUMAN	140	147	yes	no	2;3	0.0020974	142.64	47920000
GYHLNEEGTR	10	0	1174.54	sp|P23142|FBLN1_HUMAN;CON__ENSEMBL:ENSBTAP00000016046	344	353	yes	no	2;3	0.00010938	121.8	16458000
GYLDQWATR	9	0	1108.53	sp|Q9BXP8|PAPP2_HUMAN	1186	1194	yes	yes	2	0.034072	74.165	2772300
GYLTGMAGK	9	0	896.443	sp|P15289|ARSA_HUMAN	115	123	yes	yes	1;2	0.016948	119.29	17687000
GYSFTTTAER	10	0	1131.52	sp|P60709|ACTB_HUMAN;sp|P63261|ACTG_HUMAN	197	206	no	no	1;2	2.554e-06	147.75	50002000
GYTQQLAFR	9	0	1082.55	sp|P01024|CO3_HUMAN;CON__Q2UVX4	1052	1060	yes	no	2	0.062685	51.193	3551000
GYVVWQEVFDNK	12	0	1482.71	sp|P06865|HEXA_HUMAN	369	380	yes	yes	2	3.7381e-08	140.24	10293000
GYVVWQEVFDNKVK	14	1	1709.88	sp|P06865|HEXA_HUMAN	369	382	yes	yes	3	0.00041266	64.104	2640000
GYWLGLR	7	0	863.465	sp|Q6UXB4|CLC4G_HUMAN	220	226	yes	yes	2	0.025609	110.54	9016000
GYWSDWSEEASGITYEDRPSK	21	1	2462.07	sp|P40189|IL6RB_HUMAN	308	328	yes	yes	3	8.4085e-06	53.625	4415400
HAELIVVK	8	0	907.549	sp|Q9NPG4|PCD12_HUMAN	193	200	yes	yes	2	0.036686	75.213	1360700
HAPGLIAALAYETANFYQK	19	0	2077.06	sp|Q5VW32|BROX_HUMAN	204	222	yes	yes	3	1.1302e-16	128.06	8899900
HCETCISGFYGDPTNGGK	18	0	1998.82	sp|O75882|ATRN_HUMAN	1088	1105	yes	yes	2;3	3.6843e-09	88.427	8923200
HCNSGLLVR	9	0	1054.53	sp|P26842|CD27_HUMAN	86	94	yes	yes	2;3	0.0010231	114.86	63553000
HDPGGWTVIQR	11	0	1264.63	sp|Q9UKU9|ANGL2_HUMAN	311	321	yes	yes	2;3	0.00028262	83.045	36279000
HDPTFEPLFPSETTLNPSLAQEAAK	25	0	2739.34	sp|Q9UGT4|SUSD2_HUMAN	657	681	yes	yes	3	8.4018e-07	52.97	8081300
HEQVYIR	7	0	943.488	sp|P15309|PPAP_HUMAN	99	105	yes	yes	2;3	0.007015	123.69	14870000
HFIQDTCLYECSPNLGPWIQQVDQSWR	27	0	3376.54	sp|P15328|FOLR1_HUMAN	99	125	yes	yes	3;4	9.9467e-19	108.3	4552600
HGDRSPIDTFPTDPIK	16	1	1794.89	sp|P15309|PPAP_HUMAN	44	59	yes	yes	2;3;4	8.4353e-16	153.48	100190000
HGESGSMAVFHQTQGPSYSESK	22	0	2350.03	sp|P15151|PVR_HUMAN	69	90	yes	yes	2;3;4	4.9458e-37	184.32	72881000
HGFDEWFGSPNCHFGPYDNK	20	0	2409.99	sp|P34059|GALNS_HUMAN	154	173	yes	yes	3	0.028863	25.258	4400100
HGLLVPNNTTDQELQHIR	18	0	2084.08	sp|P56537|IF6_HUMAN	68	85	yes	yes	3;4	7.425e-07	82.349	12520000
HGNTDSEGIVEVK	13	0	1383.66	sp|P05156|CFAI_HUMAN	118	130	yes	yes	2;3	8.7283e-17	206.49	32803000
HGTCAAQVDALNSQK	15	0	1598.75	sp|O00584|RNT2_HUMAN	118	132	yes	yes	2;3	1.6329e-11	122.94	7667700
HGVDVDVSVFDVVANPGQTFR	21	0	2257.11	sp|Q12794|HYAL1_HUMAN	47	67	yes	yes	3	7.617e-19	127.32	7566600
HHCPNTPIILVGTK	14	0	1585.84	sp|P63000|RAC1_HUMAN	103	116	yes	yes	3	0.0016443	49.149	4172600
HHGPTITAK	9	0	960.514	sp|P02760|AMBP_HUMAN	141	149	yes	yes	2;3	0.0037402	76.679	9762500
HHLGDDVVLFTTDGAHK	17	0	1860.91	sp|P16278|BGAL_HUMAN	209	225	yes	yes	2;3;4	2.0131e-10	103.6	15317000
HHPDFEVFVFDVGQK	15	0	1799.86	sp|Q01459|DIAC_HUMAN	54	68	yes	yes	3	0.0086187	36.345	5827600
HIIVACEGSPYVPVHFDASVEDST	24	0	2628.22	sp|P07998|RNAS1_HUMAN	133	156	yes	yes	2;3;4	5.5439e-23	130.05	892760000
HINQLLR	7	0	892.524	sp|P51654|GPC3_HUMAN	468	474	yes	no	2	0.05054	82.913	8891700
HIQETEWQSQEGK	13	0	1598.73	sp|Q14515|SPRL1_HUMAN	287	299	yes	yes	2	1.4853e-07	121.45	5408800
HIQPGAFDTLDR	12	0	1368.68	sp|Q6EMK4|VASN_HUMAN	138	149	yes	yes	2;3	2.9384e-10	151.13	387580000
HITDKDDFANNR	12	1	1444.67	sp|Q9Y6W3|CAN7_HUMAN	592	603	yes	yes	3	1.4442e-05	93.345	4266200
HKVYACEVTHQGLSSPVTK	19	1	2140.07	sp|P01834|IGKC_HUMAN	81	99	yes	yes	2;3;4	4.3316e-23	150.23	86429000
HLACLPR	7	0	865.459	sp|P01033|TIMP1_HUMAN	186	192	yes	yes	2	0.065365	77.496	3219600
HLAQVGDSMDR	11	0	1227.57	sp|P55957|BID_HUMAN	89	99	yes	yes	2	0.00071796	83.045	4317600
HLCHCEEGYILER	13	0	1714.76	sp|P98164|LRP2_HUMAN	369	381	yes	yes	2;3;4	6.2411e-11	170.95	114140000
HLDSVLQQLQTEVYR	15	0	1827.95	sp|P24592|IBP6_HUMAN	166	180	yes	yes	3	5.1238e-16	157.33	5511000
HLEISFDNNFLIPSGDGQCQNSFVK	25	0	2865.34	sp|O60494|CUBN_HUMAN	2842	2866	yes	yes	3;4	1.0661e-18	114.92	56377000
HLHFVDVDDLHIIVQELR	18	0	2197.16	sp|Q6PCB0|VWA1_HUMAN	189	206	yes	yes	4	0.0051356	32.366	1592700
HLHYWFVESQK	11	0	1472.72	sp|P10619|PPGB_HUMAN	61	71	yes	yes	3	0.00010264	93.096	9700100
HLIPAANTGESK	12	0	1236.65	sp|P62258|1433E_HUMAN	107	118	yes	yes	2	5.8583e-05	90.614	4204900
HLNFLTSEQALADFAELIK	19	0	2159.13	sp|P42785|PCP_HUMAN	141	159	yes	yes	2;3	1.2776e-25	180.86	11751000
HLQALEELDLGDNR	14	0	1621.81	sp|Q86UN3|R4RL2_HUMAN	104	117	yes	yes	2;3	4.3955e-15	156.24	22369000
HLQLAIR	7	0	849.518	sp|Q99878|H2A1J_HUMAN;sp|Q96KK5|H2A1H_HUMAN;sp|Q71UI9|H2AV_HUMAN;sp|P0C0S5|H2AZ_HUMAN;sp|Q9BTM1|H2AJ_HUMAN;sp|Q16777|H2A2C_HUMAN;sp|Q93077|H2A1C_HUMAN;sp|Q7L7L0|H2A3_HUMAN;sp|Q6FI13|H2A2A_HUMAN;sp|P20671|H2A1D_HUMAN;sp|P0C0S8|H2A1_HUMAN;sp|P04908|H2A1B_HUMAN;sp|Q96QV6|H2A1A_HUMAN;sp|P16104|H2AX_HUMAN	83	89	yes	no	2	0.030395	102.8	2190800
HLVALSPK	8	0	863.523	sp|P08185|CBG_HUMAN	53	60	yes	yes	1;2	0.0050067	122.74	34416000
HLVLACHYDSK	11	0	1341.65	sp|Q16769|QPCT_HUMAN	134	144	yes	yes	1;2;3;4	8.24e-06	144.17	93159000
HMEASLQELK	10	0	1184.59	sp|P24593|IBP5_HUMAN	195	204	yes	yes	2	0.00044945	110.52	2179300
HMHFDGTDYGTLLSQQMGMVYALDHDPVENK	31	0	3548.58	sp|P01133|EGF_HUMAN	495	525	yes	yes	3;4;5	1.4947e-72	220.52	457650000
HMWPGDIK	8	0	982.469	sp|P19961|AMY2B_HUMAN;CON__Q3MHH8;sp|P04746|AMYP_HUMAN;sp|P04745|AMY1_HUMAN	216	223	no	no	1;2;3	0.0064518	127.46	208410000
HNEVWHLVGITSWGEGCAQR	20	0	2335.09	sp|P03951|FA11_HUMAN	583	602	yes	yes	3	0.00093697	42.348	2130700
HNGVPSQTSPTVTYDSNLK	19	0	2043.99	sp|O43451|MGA_HUMAN	917	935	yes	yes	3	6.2685e-08	83.229	5271300
HNKPDEGYYQCVATVESLGTIISR	24	1	2736.32	sp|Q92859|NEO1_HUMAN	119	142	yes	yes	3;4	9.1912e-11	72.399	8782400
HNLGGNLGDPR	11	0	1148.57	sp|Q08345|DDR1_HUMAN	320	330	yes	yes	2;3	1.7181e-05	133.91	14463000
HNVDDSLLTTVGSLLEDETYTVR	23	0	2576.26	sp|Q13332|PTPRS_HUMAN	478	500	yes	yes	3	0.0024487	32.457	765180
HPYALTLFEDSVYWTDR	17	0	2112	sp|P98164|LRP2_HUMAN	1644	1660	yes	yes	3	8.6896e-06	76.82	2405100
HQDFNSAVQLVENFCR	16	0	1962.9	sp|P00734|THRB_HUMAN	248	263	yes	yes	3	4.6472e-17	162.29	14121000
HQFLLTGDTQGR	12	0	1371.69	sp|P04217|A1BG_HUMAN	79	90	yes	yes	2;3	4.879e-07	113.38	26349000
HQGVMVGMGQK	11	0	1170.56	sp|P60709|ACTB_HUMAN;sp|Q562R1|ACTBL_HUMAN;sp|P63261|ACTG_HUMAN;sp|P68133|ACTS_HUMAN;sp|P68032|ACTC_HUMAN;sp|P63267|ACTH_HUMAN;sp|P62736|ACTA_HUMAN	40	50	no	no	1;2;3	0.00027269	143.7	16776000
HQLYIDETVNSNIPTNLR	18	0	2126.08	sp|P02675|FIBB_HUMAN	179	196	yes	yes	3	0.023123	42.068	2109200
HQPQEFPTYVEPTNDEICEAFR	22	0	2706.2	sp|P02774|VTDB_HUMAN;CON__Q3MHN5;CON__ENSEMBL:ENSBTAP00000018229	128	149	yes	no	2;3	1.1047e-25	135.98	46774000
HQPQEFPTYVEPTNDEICEAFRK	23	1	2834.3	sp|P02774|VTDB_HUMAN;CON__Q3MHN5;CON__ENSEMBL:ENSBTAP00000018229	128	150	yes	no	3;4	1.1038e-27	142.93	36745000
HQSLRPDEDSSHDLMLLR	18	1	2148.04	sp|P20151|KLK2_HUMAN	108	125	yes	yes	4	0.0024041	39.585	5538900
HQSPIDILDQYAR	13	0	1554.78	sp|P23470|PTPRG_HUMAN	82	94	yes	yes	2;3	8.4887e-06	88.075	4121200
HQTVPQNTGGKNPDPWAK	18	1	1973.97	sp|P02787|TRFE_HUMAN	554	571	yes	yes	3;4	3.2191e-07	84.375	14171000
HRLEDMEQALSPSVFK	16	1	1885.94	sp|P05155|IC1_HUMAN	365	380	yes	yes	2;3;4	3.6106e-09	105.06	17920000
HRQDWVDSGCPEESKEK	17	2	2085.92	sp|Q6UX71|PXDC2_HUMAN	362	378	yes	yes	3;4	1.7377e-05	70.416	10777000
HRQGPVNLLSDPEQGVEVTGQYER	24	1	2707.33	sp|Q14624|ITIH4_HUMAN	752	775	yes	yes	3	2.2697e-39	162.71	43136000
HRQGPVNLLSDPEQGVEVTGQYEREK	26	2	2964.47	sp|Q14624|ITIH4_HUMAN	752	777	yes	yes	4	3.851e-18	107.34	12376000
HSAQPWADFTLLGAR	15	0	1668.84	sp|Q8IYS5|OSCAR_HUMAN	174	188	yes	yes	2;3	1.2227e-06	91.076	10887000
HSASDDYFIPSQAFLEAER	19	0	2182	sp|Q14515|SPRL1_HUMAN	355	373	yes	yes	3	2.4814e-07	82.01	4903900
HSIFTPETNPR	11	0	1297.64	sp|P00747|PLMN_HUMAN	513	523	yes	yes	2;3	0.00094622	81.525	1333400
HSLFHPEDTGQVFQVSHSFPHPLYDMSLLK	30	0	3492.69	sp|P07288|KLK3_HUMAN	78	107	yes	yes	3;4;5;6	1.1007e-65	205.59	219210000
HSPQEAPHVQYER	13	0	1576.74	sp|P26992|CNTFR_HUMAN	25	37	yes	yes	2;3;4	3.3596e-11	164.2	163530000
HSQTDQEPMCPVGMNK	16	0	1857.78	sp|P08572|CO4A2_HUMAN	1495	1510	yes	yes	2;3	2.1187e-14	141.59	10940000
HSTIFENLANK	11	0	1272.65	sp|P02787|TRFE_HUMAN	226	236	yes	yes	1;2;3	2.0005e-17	220.5	101440000
HSTIFENLANKADRDQYELLCLDNTR	26	2	3135.5	sp|P02787|TRFE_HUMAN	226	251	yes	yes	3;4;5	7.6971e-60	226.18	257920000
HSWTIPEDGNSQK	13	0	1497.68	sp|Q13201|MMRN1_HUMAN	25	37	yes	yes	3	4.6425e-05	80.318	14801000
HSYTASYDIYDLNKR	15	1	1844.87	sp|P27487|DPP4_HUMAN	126	140	yes	yes	3	1.2373e-10	115.68	6758200
HTFMGVVSLGSPSGEVSHPR	20	0	2080.02	sp|P02765|FETUA_HUMAN	318	337	yes	yes	2;3;4	2.1337e-34	180.39	83790000
HTLNQIDEVK	10	0	1195.62	sp|P02765|FETUA_HUMAN	58	67	yes	yes	1;2;3	1.2914e-11	202.16	208790000
HTLVVLDPR	9	0	1048.6	sp|P49221|TGM4_HUMAN	73	81	yes	yes	2	0.01862	79.489	4779800
HTVSGGSLLMAR	12	0	1227.64	sp|Q8WZ75|ROBO4_HUMAN	185	196	yes	yes	3	6.0301e-08	126.71	4369800
HVEDVPAFQALGSLNDLQFFR	21	0	2402.2	sp|P25311|ZA2G_HUMAN	40	60	yes	yes	2;3;4	4.6154e-48	228.26	276800000
HVEEAQQVVHWDR	13	0	1631.78	sp|Q9BRK3|MXRA8_HUMAN	197	209	yes	yes	2;3;4	5.0844e-11	161.21	37920000
HVEEAQQVVHWDRQPPGVPHDR	22	1	2615.27	sp|Q9BRK3|MXRA8_HUMAN	197	218	yes	yes	5	0.00079004	38.379	4794200
HVFGESDELIGQK	13	0	1457.72	sp|P60174|TPIS_HUMAN	138	150	yes	yes	2;3	2.8301e-08	124.42	5347400
HVLFGTVGVPEHTYR	15	0	1710.88	sp|P04216|THY1_HUMAN	61	75	yes	yes	2;3;4	5.8865e-06	89.624	25004000
HVLVILTDMSSYAEALR	17	0	1917	sp|P15313|VATB1_HUMAN;sp|P21281|VATB2_HUMAN	286	302	yes	no	3	0.01455	30.575	752960
HVVEDLIAQIR	11	0	1291.72	sp|P08473|NEP_HUMAN	438	448	yes	yes	2;3	4.1909e-05	106.18	16733000
HVWLGETINAGSQFEYNVEGVTSK	24	0	2664.28	sp|P08123|CO1A2_HUMAN	1225	1248	yes	yes	3	1.0959e-10	70.699	2610100
HWLVTDIK	8	0	1010.55	sp|Q96S96|PEBP4_HUMAN	112	119	yes	yes	2;3	0.012892	101.54	9951300
HWTGILR	7	0	881.487	sp|O15162|PLS1_HUMAN	262	268	yes	yes	2	0.043374	89.427	2926000
HYFQNTQGLIFVVDSNDRER	20	1	2437.18	sp|P84077|ARF1_HUMAN;sp|P61204|ARF3_HUMAN;sp|P84085|ARF5_HUMAN;sp|P18085|ARF4_HUMAN	80	99	yes	no	3	0.013762	30.659	1747300
HYGGLTGLNK	10	0	1058.55	sp|P15259|PGAM2_HUMAN;sp|Q8N0Y7|PGAM4_HUMAN;sp|P18669|PGAM1_HUMAN	91	100	yes	no	2	0.0036016	78.556	2681300
HYGYNSYSVSNSEKDIMAEIYK	22	1	2597.17	sp|P07858|CATB_HUMAN	224	245	yes	yes	4	3.1401e-08	67.227	5882100
HYLPLSSILDTLDVMAYNK	19	0	2192.12	sp|P06865|HEXA_HUMAN	179	197	yes	yes	3	3.0706e-06	66.826	2572400
HYQHVLAVDPEK	12	0	1434.73	sp|Q06481|APLP2_HUMAN	510	521	yes	yes	3	0.0013723	59.116	3089000
HYTNPSQDVTVPCPVPPPPPCCHPR	25	0	2908.32	sp|P01877|IGHA2_HUMAN	89	113	yes	yes	3;4;5;6	1.114e-39	162.83	156320000
HYYESEVLAMNFQDWATASR	20	0	2417.07	sp|P08185|CBG_HUMAN	149	168	yes	yes	3	3.8083e-25	134.4	18822000
HYYIGIIETTWDYASDHGEKK	21	1	2525.19	sp|P00450|CERU_HUMAN	23	43	yes	yes	4	3.2871e-10	92.474	41550000
IAAFNIQTFGETK	13	0	1438.75	sp|P24855|DNAS1_HUMAN	25	37	yes	yes	2	1.9485e-08	136.24	105370000
IAAFQTK	7	0	777.438	sp|Q9ULI3|HEG1_HUMAN	221	227	yes	yes	2	0.018468	120.52	4057500
IADQCPSSLAIQENANALAR	20	0	2141.05	sp|P05062|ALDOB_HUMAN	154	173	yes	yes	2;3	5.251e-09	84.159	23966000
IAEYMNHLIDIGVAGFR	17	0	1917.98	sp|P19961|AMY2B_HUMAN;sp|P04746|AMYP_HUMAN;sp|P04745|AMY1_HUMAN	194	210	no	no	2;3;4	8.5619e-28	199.05	395640000
IAPANADFAFR	11	0	1191.6	sp|P29622|KAIN_HUMAN	51	61	yes	yes	2	0.01874	50.484	25309000
IAPQLSTEELVSLGEK	16	0	1712.92	sp|P43652|AFAM_HUMAN	438	453	yes	yes	2	0.00093233	57.525	6167700
IAQLCTQR	8	0	988.512	sp|O60494|CUBN_HUMAN	1462	1469	yes	yes	2	0.0062218	128.61	9718800
IASFSQNCDIYPGK	14	0	1598.74	sp|P01042|KNG1_HUMAN	241	254	yes	yes	2;3	1.2337e-08	106.58	117960000
IASFSQNCDIYPGKDFVQPPTK	22	1	2511.21	sp|P01042|KNG1_HUMAN	241	262	yes	yes	2;3;4	5.4226e-19	127.01	945800000
IAVQPGTVGPQGR	13	0	1278.7	sp|P08572|CO4A2_HUMAN	1397	1409	yes	yes	2	3.128e-05	89.43	3457200
IAYEVSVQEAVALYGGHTPAGMQTK	25	0	2619.3	sp|P19801|AOC1_HUMAN	346	370	yes	yes	3	0.03621	21.667	948540
ICDQWDALGSLTHSR	15	0	1757.82	sp|O43707|ACTN4_HUMAN	498	512	yes	yes	3	0.020266	30.575	3898200
ICEPGYSPTYKQDK	14	1	1684.78	sp|P07858|CATB_HUMAN	210	223	yes	yes	3	0.00017963	68.856	7052400
ICFEDNLLMGEQLGNVAR	18	0	2077.99	sp|P58499|FAM3B_HUMAN	90	107	yes	yes	2	6.7081e-06	81.157	4309200
ICFGDGDGTVNLK	13	0	1394.65	sp|Q8NCC3|PAG15_HUMAN	354	366	yes	yes	2	0.0063693	53.448	5449300
[truncated: 2,643 more rows]

## Sheet: test3
Sequence	Length	Missed cleavages	Mass	Proteins	Start position	End position	Unique (Groups)	Unique (Proteins)	Charges	PEP	Score	Intensity
[truncated: 4,344 more rows]
