# Supplementary material for: An Ultrafast N-Glycoproteome Analysis Method Using Thermoresponsive Magnetic Fluid-Immobilized Enzymes
Source: Front Chem. 2021 Apr 26;9:676100. doi: 10.3389/fchem.2021.676100 (PMC8107388; doi:10.3389/fchem.2021.676100)
Supplement: Supplementary file 6 [file Table_3.XLSX]

## Sheet: proteinGroups
Table S3. 806 protein groups identified by TMF-trypsin digestion
Protein IDs	Peptide counts (all)	Peptide counts (razor+unique)	Peptide counts (unique)	Fasta headers	Sequence coverage [%]	Mol. weight [kDa]	Q-value	Score
sp|A0M8Q6|LAC7_HUMAN	6	1	1	>sp|A0M8Q6|LAC7_HUMAN Ig lambda-7 chain C region OS=Homo sapiens GN=IGLC7 PE=4 SV=2	56.6	11.303	0	62.974
sp|A1L4H1|SRCRL_HUMAN	2	2	2	>sp|A1L4H1|SRCRL_HUMAN Soluble scavenger receptor cysteine-rich domain-containing protein SSC5D OS=Homo sapiens GN=SSC5D PE=1 SV=3	3.4	165.74	0.0043103	10.933
sp|A3KN83|SBNO1_HUMAN	1	1	1	>sp|A3KN83|SBNO1_HUMAN Protein strawberry notch homolog 1 OS=Homo sapiens GN=SBNO1 PE=1 SV=1	1.1	154.31	1	-2
sp|A6NI73|LIRA5_HUMAN;sp|O75022|LIRB3_HUMAN	4;1	4;1	4;1	>sp|A6NI73|LIRA5_HUMAN Leukocyte immunoglobulin-like receptor subfamily A member 5 OS=Homo sapiens GN=LILRA5 PE=1 SV=1	15.1	32.755	0	29.804
sp|P0CG04|LAC1_HUMAN;sp|B9A064|IGLL5_HUMAN	10;10	3;3	3;3	>sp|P0CG04|LAC1_HUMAN Ig lambda-1 chain C regions OS=Homo sapiens GN=IGLC1 PE=1 SV=1;>sp|B9A064|IGLL5_HUMAN Immunoglobulin lambda-like polypeptide 5 OS=Homo sapiens GN=IGLL5 PE=2 SV=2	77.4	11.348	0	29.22
sp|O00115|DNS2A_HUMAN	2	2	2	>sp|O00115|DNS2A_HUMAN Deoxyribonuclease-2-alpha OS=Homo sapiens GN=DNASE2 PE=1 SV=2	9.2	39.58	0	16.081
sp|O00182|LEG9_HUMAN;sp|Q6DKI2|LEG9C_HUMAN;sp|Q3B8N2|LEG9B_HUMAN	1;1;1	1;1;1	1;1;1	>sp|O00182|LEG9_HUMAN Galectin-9 OS=Homo sapiens GN=LGALS9 PE=1 SV=2;>sp|Q6DKI2|LEG9C_HUMAN Galectin-9C OS=Homo sapiens GN=LGALS9C PE=1 SV=2;>sp|Q3B8N2|LEG9B_HUMAN Galectin-9B OS=Homo sapiens GN=LGALS9B PE=1 SV=3	3.4	39.518	0.0052219	7.2504
sp|O00187|MASP2_HUMAN	10	10	10	>sp|O00187|MASP2_HUMAN Mannan-binding lectin serine protease 2 OS=Homo sapiens GN=MASP2 PE=1 SV=4	10.3	75.702	0	88.847
sp|O00241|SIRB1_HUMAN	5	3	3	>sp|O00241|SIRB1_HUMAN Signal-regulatory protein beta-1 OS=Homo sapiens GN=SIRPB1 PE=1 SV=5	20.6	43.211	0	63.039
sp|O00299|CLIC1_HUMAN	2	2	2	>sp|O00299|CLIC1_HUMAN Chloride intracellular channel protein 1 OS=Homo sapiens GN=CLIC1 PE=1 SV=4	10.8	26.922	0.0014641	11.504
sp|O00322|UPK1A_HUMAN	4	4	4	>sp|O00322|UPK1A_HUMAN Uroplakin-1a OS=Homo sapiens GN=UPK1A PE=2 SV=1	18.6	28.879	0	26.6
sp|O00337|S28A1_HUMAN	1	1	1	>sp|O00337|S28A1_HUMAN Sodium/nucleoside cotransporter 1 OS=Homo sapiens GN=SLC28A1 PE=1 SV=2	3.1	71.583	0	17.854
sp|O00391|QSOX1_HUMAN	23	23	23	>sp|O00391|QSOX1_HUMAN Sulfhydryl oxidase 1 OS=Homo sapiens GN=QSOX1 PE=1 SV=3	45.4	82.577	0	191.34
sp|O00462|MANBA_HUMAN	4	4	4	>sp|O00462|MANBA_HUMAN Beta-mannosidase OS=Homo sapiens GN=MANBA PE=2 SV=3	6.5	100.89	0	25.834
sp|O00468|AGRIN_HUMAN	8	8	8	>sp|O00468|AGRIN_HUMAN Agrin OS=Homo sapiens GN=AGRN PE=1 SV=5	7.8	217.23	0	59.231
sp|O00526|UPK2_HUMAN	1	1	1	>sp|O00526|UPK2_HUMAN Uroplakin-2 OS=Homo sapiens GN=UPK2 PE=1 SV=2	8.7	19.438	0.0075662	6.9399
sp|O00533|NCHL1_HUMAN	5	5	5	>sp|O00533|NCHL1_HUMAN Neural cell adhesion molecule L1-like protein OS=Homo sapiens GN=CHL1 PE=1 SV=4	6	135.07	0	32.89
sp|O00560|SDCB1_HUMAN	22	22	22	>sp|O00560|SDCB1_HUMAN Syntenin-1 OS=Homo sapiens GN=SDCBP PE=1 SV=1	82.2	32.444	0	323.31
sp|O00584|RNT2_HUMAN	10	10	10	>sp|O00584|RNT2_HUMAN Ribonuclease T2 OS=Homo sapiens GN=RNASET2 PE=1 SV=2	40.6	29.48	0	228.72
sp|O00592|PODXL_HUMAN	7	7	7	>sp|O00592|PODXL_HUMAN Podocalyxin OS=Homo sapiens GN=PODXL PE=1 SV=2	20.6	58.635	0	75.706
sp|O00754|MA2B1_HUMAN	2	2	2	>sp|O00754|MA2B1_HUMAN Lysosomal alpha-mannosidase OS=Homo sapiens GN=MAN2B1 PE=1 SV=3	2.9	113.74	0	12.067
sp|O14498|ISLR_HUMAN	6	6	6	>sp|O14498|ISLR_HUMAN Immunoglobulin superfamily containing leucine-rich repeat protein OS=Homo sapiens GN=ISLR PE=2 SV=1	19.4	45.997	0	61.372
sp|O14745|NHRF1_HUMAN	2	2	2	>sp|O14745|NHRF1_HUMAN Na(+)/H(+) exchange regulatory cofactor NHE-RF1 OS=Homo sapiens GN=SLC9A3R1 PE=1 SV=4	10.3	38.868	0.0042493	10.656
sp|O14773|TPP1_HUMAN	9	9	9	>sp|O14773|TPP1_HUMAN Tripeptidyl-peptidase 1 OS=Homo sapiens GN=TPP1 PE=1 SV=2	32.1	61.247	0	104.34
sp|O14798|TR10C_HUMAN	3	3	3	>sp|O14798|TR10C_HUMAN Tumor necrosis factor receptor superfamily member 10C OS=Homo sapiens GN=TNFRSF10C PE=1 SV=3	13.5	27.407	0	28.688
sp|O14817|TSN4_HUMAN	1	1	1	>sp|O14817|TSN4_HUMAN Tetraspanin-4 OS=Homo sapiens GN=TSPAN4 PE=1 SV=1	10.5	26.118	0.004298	10.89
sp|O15031|PLXB2_HUMAN	2	2	2	>sp|O15031|PLXB2_HUMAN Plexin-B2 OS=Homo sapiens GN=PLXNB2 PE=1 SV=3	2.1	205.12	0	13.48
sp|O15197|EPHB6_HUMAN	7	7	7	>sp|O15197|EPHB6_HUMAN Ephrin type-B receptor 6 OS=Homo sapiens GN=EPHB6 PE=1 SV=4	14	110.7	0	75.784
sp|O15393|TMPS2_HUMAN	2	2	2	>sp|O15393|TMPS2_HUMAN Transmembrane protease serine 2 OS=Homo sapiens GN=TMPRSS2 PE=1 SV=3	4.7	53.859	0	12.31
sp|O43155|FLRT2_HUMAN	3	3	3	>sp|O43155|FLRT2_HUMAN Leucine-rich repeat transmembrane protein FLRT2 OS=Homo sapiens GN=FLRT2 PE=1 SV=1	7.7	74.048	0	23.12
sp|O43278|SPIT1_HUMAN	6	6	6	>sp|O43278|SPIT1_HUMAN Kunitz-type protease inhibitor 1 OS=Homo sapiens GN=SPINT1 PE=1 SV=2	17.2	58.397	0	41.846
sp|O43291|SPIT2_HUMAN	2	2	2	>sp|O43291|SPIT2_HUMAN Kunitz-type protease inhibitor 2 OS=Homo sapiens GN=SPINT2 PE=1 SV=2	5.6	28.228	0	20.729
sp|O43451|MGA_HUMAN;sp|Q2M2H8|MGAL_HUMAN;sp|P14410|SUIS_HUMAN	24;3;1	24;3;1	24;3;1	>sp|O43451|MGA_HUMAN Maltase-glucoamylase, intestinal OS=Homo sapiens GN=MGAM PE=1 SV=5	15.4	209.85	0	217.87
sp|O43490|PROM1_HUMAN	10	10	10	>sp|O43490|PROM1_HUMAN Prominin-1 OS=Homo sapiens GN=PROM1 PE=1 SV=1	17.5	97.201	0	93.712
sp|O43505|B4GA1_HUMAN	8	8	8	>sp|O43505|B4GA1_HUMAN Beta-1,4-glucuronyltransferase 1 OS=Homo sapiens GN=B4GAT1 PE=1 SV=1	20.2	47.119	0	85.407
sp|O43567|RNF13_HUMAN	3	3	3	>sp|O43567|RNF13_HUMAN E3 ubiquitin-protein ligase RNF13 OS=Homo sapiens GN=RNF13 PE=1 SV=1	9.4	42.813	0	22.481
sp|O43598|DNPH1_HUMAN	1	1	1	>sp|O43598|DNPH1_HUMAN 2-deoxynucleoside 5-phosphate N-hydrolase 1 OS=Homo sapiens GN=DNPH1 PE=1 SV=1	9.8	19.108	0.005277	7.3912
sp|O43633|CHM2A_HUMAN	5	5	5	>sp|O43633|CHM2A_HUMAN Charged multivesicular body protein 2a OS=Homo sapiens GN=CHMP2A PE=1 SV=1	20.7	25.104	0	45.094
sp|O43866|CD5L_HUMAN	2	2	2	>sp|O43866|CD5L_HUMAN CD5 antigen-like OS=Homo sapiens GN=CD5L PE=1 SV=1	13.3	38.087	0	28.356
sp|O43895|XPP2_HUMAN	3	3	3	>sp|O43895|XPP2_HUMAN Xaa-Pro aminopeptidase 2 OS=Homo sapiens GN=XPNPEP2 PE=2 SV=3	6.7	75.624	0	17.521
sp|O60216|RAD21_HUMAN	1	1	1	>sp|O60216|RAD21_HUMAN Double-strand-break repair protein rad21 homolog OS=Homo sapiens GN=RAD21 PE=1 SV=2	2.1	71.689	1	-2
sp|O60279|SUSD5_HUMAN	2	2	2	>sp|O60279|SUSD5_HUMAN Sushi domain-containing protein 5 OS=Homo sapiens GN=SUSD5 PE=1 SV=3	5.2	68.02	0	13.704
sp|O60494|CUBN_HUMAN	71	71	71	>sp|O60494|CUBN_HUMAN Cubilin OS=Homo sapiens GN=CUBN PE=1 SV=5	24.6	398.73	0	323.31
sp|O60568|PLOD3_HUMAN	1	1	1	>sp|O60568|PLOD3_HUMAN Procollagen-lysine,2-oxoglutarate 5-dioxygenase 3 OS=Homo sapiens GN=PLOD3 PE=1 SV=1	2.2	84.784	0.006435	7.0676
sp|O60635|TSN1_HUMAN	1	1	1	>sp|O60635|TSN1_HUMAN Tetraspanin-1 OS=Homo sapiens GN=TSPAN1 PE=1 SV=2	7.5	26.301	0.0041379	9.1
sp|O60888|CUTA_HUMAN	3	3	3	>sp|O60888|CUTA_HUMAN Protein CutA OS=Homo sapiens GN=CUTA PE=1 SV=2	33	19.116	0	32.35
sp|O60896|RAMP3_HUMAN	2	2	2	>sp|O60896|RAMP3_HUMAN Receptor activity-modifying protein 3 OS=Homo sapiens GN=RAMP3 PE=1 SV=1	8.8	16.518	0	12.183
sp|O60939|SCN2B_HUMAN	2	2	2	>sp|O60939|SCN2B_HUMAN Sodium channel subunit beta-2 OS=Homo sapiens GN=SCN2B PE=1 SV=1	14	24.326	0.0029028	11.182
sp|O75015|FCG3B_HUMAN	9	9	6	>sp|O75015|FCG3B_HUMAN Low affinity immunoglobulin gamma Fc region receptor III-B OS=Homo sapiens GN=FCGR3B PE=1 SV=2	31.8	26.216	0	242.36
sp|O75074|LRP3_HUMAN	2	2	2	>sp|O75074|LRP3_HUMAN Low-density lipoprotein receptor-related protein 3 OS=Homo sapiens GN=LRP3 PE=2 SV=2	2.5	82.883	0	14.236
sp|O75084|FZD7_HUMAN;sp|Q14332|FZD2_HUMAN	2;1	2;1	2;1	>sp|O75084|FZD7_HUMAN Frizzled-7 OS=Homo sapiens GN=FZD7 PE=1 SV=2;>sp|Q14332|FZD2_HUMAN Frizzled-2 OS=Homo sapiens GN=FZD2 PE=1 SV=1	5.6	63.619	0	16.231
sp|O75131|CPNE3_HUMAN	2	2	2	>sp|O75131|CPNE3_HUMAN Copine-3 OS=Homo sapiens GN=CPNE3 PE=1 SV=1	5.2	60.13	0	14.103
sp|O75144|ICOSL_HUMAN	4	4	4	>sp|O75144|ICOSL_HUMAN ICOS ligand OS=Homo sapiens GN=ICOSLG PE=1 SV=2	18.5	33.348	0	44.983
sp|O75223|GGCT_HUMAN	1	1	1	>sp|O75223|GGCT_HUMAN Gamma-glutamylcyclotransferase OS=Homo sapiens GN=GGCT PE=1 SV=1	7.4	21.007	0.0063211	6.9442
sp|O75264|SIM24_HUMAN	1	1	1	>sp|O75264|SIM24_HUMAN Small integral membrane protein 24 OS=Homo sapiens GN=SMIM24 PE=2 SV=2	10.8	14.964	0.0052083	7.2194
sp|O75309|CAD16_HUMAN	4	4	4	>sp|O75309|CAD16_HUMAN Cadherin-16 OS=Homo sapiens GN=CDH16 PE=2 SV=1	8.4	89.922	0	36.41
sp|O75326|SEM7A_HUMAN	1	1	1	>sp|O75326|SEM7A_HUMAN Semaphorin-7A OS=Homo sapiens GN=SEMA7A PE=1 SV=1	3.2	74.823	0.0063371	6.9482
sp|O75339|CILP1_HUMAN	6	6	6	>sp|O75339|CILP1_HUMAN Cartilage intermediate layer protein 1 OS=Homo sapiens GN=CILP PE=1 SV=4	6.8	132.56	0	40.112
sp|O75340|PDCD6_HUMAN	5	5	5	>sp|O75340|PDCD6_HUMAN Programmed cell death protein 6 OS=Homo sapiens GN=PDCD6 PE=1 SV=1	50.8	21.868	0	49.559
sp|O75351|VPS4B_HUMAN	6	6	4	>sp|O75351|VPS4B_HUMAN Vacuolar protein sorting-associated protein 4B OS=Homo sapiens GN=VPS4B PE=1 SV=2	19.8	49.301	0	40.523
sp|O75487|GPC4_HUMAN	1	1	1	>sp|O75487|GPC4_HUMAN Glypican-4 OS=Homo sapiens GN=GPC4 PE=1 SV=4	3.2	62.411	0.0040486	7.8373
sp|O75503|CLN5_HUMAN	5	5	5	>sp|O75503|CLN5_HUMAN Ceroid-lipofuscinosis neuronal protein 5 OS=Homo sapiens GN=CLN5 PE=1 SV=2	19	41.496	0	29.676
sp|O75594|PGRP1_HUMAN	10	10	10	>sp|O75594|PGRP1_HUMAN Peptidoglycan recognition protein 1 OS=Homo sapiens GN=PGLYRP1 PE=1 SV=1	60.2	21.731	0	323.31
sp|O75629|CREG1_HUMAN	2	2	2	>sp|O75629|CREG1_HUMAN Protein CREG1 OS=Homo sapiens GN=CREG1 PE=1 SV=1	14.5	24.074	0	12.594
sp|O75787|RENR_HUMAN	4	4	4	>sp|O75787|RENR_HUMAN Renin receptor OS=Homo sapiens GN=ATP6AP2 PE=1 SV=2	13.7	39.008	0	40.109
sp|O75874|IDHC_HUMAN	5	5	5	>sp|O75874|IDHC_HUMAN Isocitrate dehydrogenase [NADP] cytoplasmic OS=Homo sapiens GN=IDH1 PE=1 SV=2	19.3	46.659	0	36.101
sp|O75882|ATRN_HUMAN	21	21	21	>sp|O75882|ATRN_HUMAN Attractin OS=Homo sapiens GN=ATRN PE=1 SV=2	15.7	158.54	0	298.25
sp|O75976|CBPD_HUMAN	1	1	1	>sp|O75976|CBPD_HUMAN Carboxypeptidase D OS=Homo sapiens GN=CPD PE=1 SV=2	2.5	152.93	0.0099502	6.7871
sp|O94772|LY6H_HUMAN	2	2	2	>sp|O94772|LY6H_HUMAN Lymphocyte antigen 6H OS=Homo sapiens GN=LY6H PE=1 SV=1	17.1	14.669	0	15.458
sp|O94910|LPHN1_HUMAN	8	8	8	>sp|O94910|LPHN1_HUMAN Latrophilin-1 OS=Homo sapiens GN=LPHN1 PE=1 SV=1	8.5	162.71	0	60.283
sp|O94919|ENDD1_HUMAN	15	15	15	>sp|O94919|ENDD1_HUMAN Endonuclease domain-containing 1 protein OS=Homo sapiens GN=ENDOD1 PE=1 SV=2	37	55.016	0	172.85
sp|O94985|CSTN1_HUMAN	4	4	4	>sp|O94985|CSTN1_HUMAN Calsyntenin-1 OS=Homo sapiens GN=CLSTN1 PE=1 SV=1	4.1	109.79	0	39.438
sp|O95274|LYPD3_HUMAN	2	2	2	>sp|O95274|LYPD3_HUMAN Ly6/PLAUR domain-containing protein 3 OS=Homo sapiens GN=LYPD3 PE=1 SV=2	11.3	35.97	0	14.326
sp|O95336|6PGL_HUMAN	13	13	13	>sp|O95336|6PGL_HUMAN 6-phosphogluconolactonase OS=Homo sapiens GN=PGLS PE=1 SV=2	60.5	27.547	0	126.45
sp|O95490|AGRL2_HUMAN	2	2	2	>sp|O95490|AGRL2_HUMAN Adhesion G protein-coupled receptor L2 OS=Homo sapiens GN=ADGRL2 PE=1 SV=2	1.6	163.35	0	12.151
sp|O95613|PCNT_HUMAN	2	2	2	>sp|O95613|PCNT_HUMAN Pericentrin OS=Homo sapiens GN=PCNT PE=1 SV=4	1	378.03	0.0041841	10.311
sp|O95633|FSTL3_HUMAN	2	2	2	>sp|O95633|FSTL3_HUMAN Follistatin-related protein 3 OS=Homo sapiens GN=FSTL3 PE=1 SV=1	17.5	27.663	0	15.755
sp|O95865|DDAH2_HUMAN	6	6	6	>sp|O95865|DDAH2_HUMAN N(G),N(G)-dimethylarginine dimethylaminohydrolase 2 OS=Homo sapiens GN=DDAH2 PE=1 SV=1	50.9	29.644	0	92.484
sp|O95967|FBLN4_HUMAN	9	9	9	>sp|O95967|FBLN4_HUMAN EGF-containing fibulin-like extracellular matrix protein 2 OS=Homo sapiens GN=EFEMP2 PE=1 SV=3	28	49.405	0	70.142
sp|O95998|I18BP_HUMAN	4	4	4	>sp|O95998|I18BP_HUMAN Interleukin-18-binding protein OS=Homo sapiens GN=IL18BP PE=1 SV=2	29.4	21.099	0	51.698
sp|O96009|NAPSA_HUMAN	4	4	4	>sp|O96009|NAPSA_HUMAN Napsin-A OS=Homo sapiens GN=NAPSA PE=1 SV=1	13.8	45.386	0	52.25
sp|P00338|LDHA_HUMAN	5	4	4	>sp|P00338|LDHA_HUMAN L-lactate dehydrogenase A chain OS=Homo sapiens GN=LDHA PE=1 SV=2	32.8	36.688	0	38.452
sp|P00352|AL1A1_HUMAN	9	9	9	>sp|P00352|AL1A1_HUMAN Retinal dehydrogenase 1 OS=Homo sapiens GN=ALDH1A1 PE=1 SV=2	23	54.861	0	74.333
sp|P00441|SODC_HUMAN	2	2	2	>sp|P00441|SODC_HUMAN Superoxide dismutase [Cu-Zn] OS=Homo sapiens GN=SOD1 PE=1 SV=2	27.9	15.936	0	31.636
sp|P00450|CERU_HUMAN;CON__ENSEMBL:ENSBTAP00000031900	33;2	33;2	33;2	>sp|P00450|CERU_HUMAN Ceruloplasmin OS=Homo sapiens GN=CP PE=1 SV=1	44.4	122.2	0	323.31
sp|P00491|PNPH_HUMAN	2	2	2	>sp|P00491|PNPH_HUMAN Purine nucleoside phosphorylase OS=Homo sapiens GN=PNP PE=1 SV=2	12.5	32.118	0	13.664
sp|P00558|PGK1_HUMAN;sp|P07205|PGK2_HUMAN	16;2	16;2	16;2	>sp|P00558|PGK1_HUMAN Phosphoglycerate kinase 1 OS=Homo sapiens GN=PGK1 PE=1 SV=3	59	44.614	0	149.11
sp|P00734|THRB_HUMAN;CON__P00735	18;1	18;1	18;1	>sp|P00734|THRB_HUMAN Prothrombin OS=Homo sapiens GN=F2 PE=1 SV=2	31	70.036	0	323.31
sp|P00736|C1R_HUMAN	7	7	7	>sp|P00736|C1R_HUMAN Complement C1r subcomponent OS=Homo sapiens GN=C1R PE=1 SV=2	13.9	80.118	0	44.502
sp|P00738|HPT_HUMAN;sp|P00739|HPTR_HUMAN	13;2	13;2	13;2	>sp|P00738|HPT_HUMAN Haptoglobin OS=Homo sapiens GN=HP PE=1 SV=1	30.5	45.205	0	140.42
sp|P00747|PLMN_HUMAN;CON__P06868	16;1	16;1	16;1	>sp|P00747|PLMN_HUMAN Plasminogen OS=Homo sapiens GN=PLG PE=1 SV=2	32.5	90.568	0	170.58
sp|P00748|FA12_HUMAN	1	1	1	>sp|P00748|FA12_HUMAN Coagulation factor XII OS=Homo sapiens GN=F12 PE=1 SV=3	2.9	67.791	0.004065	8.1867
sp|P00749|UROK_HUMAN	24	24	24	>sp|P00749|UROK_HUMAN Urokinase-type plasminogen activator OS=Homo sapiens GN=PLAU PE=1 SV=2	53.1	48.507	0	323.31
sp|P00751|CFAB_HUMAN	13	13	13	>sp|P00751|CFAB_HUMAN Complement factor B OS=Homo sapiens GN=CFB PE=1 SV=2	27.5	85.532	0	111.81
sp|P00918|CAH2_HUMAN	2	2	2	>sp|P00918|CAH2_HUMAN Carbonic anhydrase 2 OS=Homo sapiens GN=CA2 PE=1 SV=2	8.1	29.246	0.0028818	10.997
sp|P01008|ANT3_HUMAN	12	12	12	>sp|P01008|ANT3_HUMAN Antithrombin-III OS=Homo sapiens GN=SERPINC1 PE=1 SV=1	35.8	52.602	0	196.89
sp|P01009|A1AT_HUMAN;sp|P20848|A1ATR_HUMAN	35;1	35;1	35;1	>sp|P01009|A1AT_HUMAN Alpha-1-antitrypsin OS=Homo sapiens GN=SERPINA1 PE=1 SV=3	61.2	46.736	0	323.31
sp|P01011|AACT_HUMAN	10	10	10	>sp|P01011|AACT_HUMAN Alpha-1-antichymotrypsin OS=Homo sapiens GN=SERPINA3 PE=1 SV=2	17.3	47.65	0	194.55
sp|P01019|ANGT_HUMAN	4	4	4	>sp|P01019|ANGT_HUMAN Angiotensinogen OS=Homo sapiens GN=AGT PE=1 SV=1	12.4	53.154	0	30.264
sp|P01023|A2MG_HUMAN	4	4	4	>sp|P01023|A2MG_HUMAN Alpha-2-macroglobulin OS=Homo sapiens GN=A2M PE=1 SV=3	3.9	163.29	0	34.124
sp|P01024|CO3_HUMAN	21	21	21	>sp|P01024|CO3_HUMAN Complement C3 OS=Homo sapiens GN=C3 PE=1 SV=2	15.3	187.15	0	165.45
sp|P01033|TIMP1_HUMAN	8	8	8	>sp|P01033|TIMP1_HUMAN Metalloproteinase inhibitor 1 OS=Homo sapiens GN=TIMP1 PE=1 SV=1	44.9	23.171	0	54.95
sp|P01034|CYTC_HUMAN	12	12	12	>sp|P01034|CYTC_HUMAN Cystatin-C OS=Homo sapiens GN=CST3 PE=1 SV=1	55.5	15.799	0	96.208
sp|P01036|CYTS_HUMAN;sp|P09228|CYTT_HUMAN;sp|P01037|CYTN_HUMAN	6;2;2	6;2;2	6;2;2	>sp|P01036|CYTS_HUMAN Cystatin-S OS=Homo sapiens GN=CST4 PE=1 SV=3	53.9	16.214	0	61.17
sp|P01042|KNG1_HUMAN;CON__P01045-1;CON__Q2KJ62;CON__P01044-1	53;1;1;1	53;1;1;1	53;1;1;1	>sp|P01042|KNG1_HUMAN Kininogen-1 OS=Homo sapiens GN=KNG1 PE=1 SV=2	39.4	71.957	0	323.31
sp|P01130|LDLR_HUMAN	2	2	2	>sp|P01130|LDLR_HUMAN Low-density lipoprotein receptor OS=Homo sapiens GN=LDLR PE=1 SV=1	1.9	95.375	0.0042857	10.887
sp|P01133|EGF_HUMAN	66	66	66	>sp|P01133|EGF_HUMAN Pro-epidermal growth factor OS=Homo sapiens GN=EGF PE=1 SV=2	42.2	133.99	0	323.31
sp|P01258|CALC_HUMAN	1	1	1	>sp|P01258|CALC_HUMAN Calcitonin OS=Homo sapiens GN=CALCA PE=1 SV=2	13.5	15.466	0	121.87
sp|P01589|IL2RA_HUMAN	1	1	1	>sp|P01589|IL2RA_HUMAN Interleukin-2 receptor subunit alpha OS=Homo sapiens GN=IL2RA PE=1 SV=1	5.9	30.819	0.0040323	7.7681
sp|P01591|IGJ_HUMAN	12	12	12	>sp|P01591|IGJ_HUMAN Immunoglobulin J chain OS=Homo sapiens GN=IGJ PE=1 SV=4	61	18.098	0	161.12
sp|P01593|KV101_HUMAN;sp|P01608|KV116_HUMAN;sp|P01607|KV115_HUMAN;sp|P01599|KV107_HUMAN;sp|P01594|KV102_HUMAN	3;1;1;1;1	3;1;1;1;1	2;0;0;0;0	>sp|P01593|KV101_HUMAN Ig kappa chain V-I region AG OS=Homo sapiens PE=1 SV=1	27.8	11.992	0	43.102
sp|P01597|KV105_HUMAN	1	1	1	>sp|P01597|KV105_HUMAN Ig kappa chain V-I region DEE OS=Homo sapiens PE=1 SV=1	13	11.418	0.0063613	6.9669
sp|P01598|KV106_HUMAN;sp|P01596|KV104_HUMAN	2;1	2;1	2;1	>sp|P01598|KV106_HUMAN Ig kappa chain V-I region EU OS=Homo sapiens PE=1 SV=1;>sp|P01596|KV104_HUMAN Ig kappa chain V-I region CAR OS=Homo sapiens PE=1 SV=1	22.2	11.788	0	20.71
sp|P01603|KV111_HUMAN	1	1	1	>sp|P01603|KV111_HUMAN Ig kappa chain V-I region Ka OS=Homo sapiens PE=1 SV=1	11.1	11.285	0.0051746	7.1789
sp|P01609|KV117_HUMAN	2	1	1	>sp|P01609|KV117_HUMAN Ig kappa chain V-I region Scw OS=Homo sapiens PE=1 SV=1	27.8	11.764	0.0040541	7.9233
sp|P01610|KV118_HUMAN;sp|P80362|KV125_HUMAN;sp|P01600|KV108_HUMAN	3;2;2	2;1;1	2;1;1	>sp|P01610|KV118_HUMAN Ig kappa chain V-I region WEA OS=Homo sapiens PE=1 SV=1;>sp|P80362|KV125_HUMAN Ig kappa chain V-I region WAT OS=Homo sapiens PE=1 SV=1;>sp|P01600|KV108_HUMAN Ig kappa chain V-I region Hau OS=Homo sapiens PE=1 SV=1	37	11.84	0	18.63
sp|P01611|KV119_HUMAN	1	1	1	>sp|P01611|KV119_HUMAN Ig kappa chain V-I region Wes OS=Homo sapiens PE=1 SV=1	22.2	11.608	0.0063939	7.031
sp|P01613|KV121_HUMAN	1	1	1	>sp|P01613|KV121_HUMAN Ig kappa chain V-I region Ni OS=Homo sapiens PE=1 SV=1	14.3	11.745	0	18.149
sp|P01616|KV203_HUMAN	1	1	1	>sp|P01616|KV203_HUMAN Ig kappa chain V-II region MIL OS=Homo sapiens PE=1 SV=1	21.4	10.825	0	12.904
sp|P01617|KV204_HUMAN;sp|P01614|KV201_HUMAN;sp|P06309|KV205_HUMAN	4;3;3	4;3;3	3;2;2	>sp|P01617|KV204_HUMAN Ig kappa chain V-II region TEW OS=Homo sapiens PE=1 SV=1;>sp|P01614|KV201_HUMAN Ig kappa chain V-II region Cum OS=Homo sapiens PE=1 SV=1;>sp|P06309|KV205_HUMAN Ig kappa chain V-II region GM607 (Fragment) OS=Homo sapiens PE=4 SV=1	41.6	12.059	0	37.862
sp|P01620|KV302_HUMAN	6	1	1	>sp|P01620|KV302_HUMAN Ig kappa chain V-III region SIE OS=Homo sapiens PE=1 SV=1	71.6	11.775	0	99.864
sp|P01623|KV305_HUMAN;sp|P04206|KV307_HUMAN;sp|P01622|KV304_HUMAN	7;4;4	7;4;4	0;0;0	>sp|P01623|KV305_HUMAN Ig kappa chain V-III region WOL OS=Homo sapiens PE=1 SV=1;>sp|P04206|KV307_HUMAN Ig kappa chain V-III region GOL OS=Homo sapiens PE=1 SV=1;>sp|P01622|KV304_HUMAN Ig kappa chain V-III region Ti OS=Homo sapiens PE=1 SV=1	62.4	11.746	0	120.34
sp|P01624|KV306_HUMAN;sp|P04207|KV308_HUMAN	3;1	2;0	2;0	>sp|P01624|KV306_HUMAN Ig kappa chain V-III region POM OS=Homo sapiens PE=1 SV=1	28.4	11.922	0	57.667
sp|P01625|KV402_HUMAN	2	2	2	>sp|P01625|KV402_HUMAN Ig kappa chain V-IV region Len OS=Homo sapiens PE=1 SV=2	21.1	12.64	0	31.798
sp|P01714|LV301_HUMAN	1	1	1	>sp|P01714|LV301_HUMAN Ig lambda chain V-III region SH OS=Homo sapiens PE=1 SV=1	16.7	11.392	0.0040928	8.5741
sp|P01717|LV403_HUMAN	1	1	1	>sp|P01717|LV403_HUMAN Ig lambda chain V-IV region Hil OS=Homo sapiens PE=1 SV=1	17.8	11.517	0.0041899	10.318
sp|P01743|HV102_HUMAN	1	1	1	>sp|P01743|HV102_HUMAN Ig heavy chain V-I region HG3 OS=Homo sapiens PE=3 SV=1	9.4	12.946	0.0029155	11.244
sp|P01763|HV302_HUMAN	2	1	1	>sp|P01763|HV302_HUMAN Ig heavy chain V-III region WEA OS=Homo sapiens PE=1 SV=1	26.3	12.141	0.0063131	6.9435
sp|P01764|HV303_HUMAN	1	1	1	>sp|P01764|HV303_HUMAN Ig heavy chain V-III region 23 OS=Homo sapiens GN=IGHV3-23 PE=1 SV=2	9.4	12.582	0.0041265	8.9969
sp|P01765|HV304_HUMAN;sp|P01779|HV318_HUMAN;sp|P01776|HV315_HUMAN;sp|P01774|HV313_HUMAN	1;1;1;1	1;1;1;1	1;1;1;1	>sp|P01765|HV304_HUMAN Ig heavy chain V-III region TIL OS=Homo sapiens PE=1 SV=1;>sp|P01779|HV318_HUMAN Ig heavy chain V-III region TUR OS=Homo sapiens PE=1 SV=1;>sp|P01776|HV315_HUMAN Ig heavy chain V-III region WAS OS=Homo sapiens PE=1 SV=1;>sp|P01774|HV	16.5	11.612	0	32.507
sp|P01766|HV305_HUMAN;sp|P01767|HV306_HUMAN;sp|P01777|HV316_HUMAN	2;1;1	2;1;1	1;0;1	>sp|P01766|HV305_HUMAN Ig heavy chain V-III region BRO OS=Homo sapiens PE=1 SV=1;>sp|P01767|HV306_HUMAN Ig heavy chain V-III region BUT OS=Homo sapiens PE=1 SV=1;>sp|P01777|HV316_HUMAN Ig heavy chain V-III region TEI OS=Homo sapiens PE=1 SV=1	25	13.227	0	48.672
sp|P01781|HV320_HUMAN;sp|P01782|HV321_HUMAN	3;1	3;1	3;1	>sp|P01781|HV320_HUMAN Ig heavy chain V-III region GAL OS=Homo sapiens PE=1 SV=1	31	11.771	0	19.626
sp|P01833|PIGR_HUMAN	46	46	46	>sp|P01833|PIGR_HUMAN Polymeric immunoglobulin receptor OS=Homo sapiens GN=PIGR PE=1 SV=4	54.2	83.283	0	323.31
sp|P01834|IGKC_HUMAN	19	19	19	>sp|P01834|IGKC_HUMAN Ig kappa chain C region OS=Homo sapiens GN=IGKC PE=1 SV=1	100	11.609	0	323.31
sp|P01857|IGHG1_HUMAN	27	27	12	>sp|P01857|IGHG1_HUMAN Ig gamma-1 chain C region OS=Homo sapiens GN=IGHG1 PE=1 SV=1	70.9	36.105	0	323.31
sp|P01859|IGHG2_HUMAN	26	20	14	>sp|P01859|IGHG2_HUMAN Ig gamma-2 chain C region OS=Homo sapiens GN=IGHG2 PE=1 SV=2	54	35.9	0	323.31
sp|P01860|IGHG3_HUMAN	23	8	8	>sp|P01860|IGHG3_HUMAN Ig gamma-3 chain C region OS=Homo sapiens GN=IGHG3 PE=1 SV=2	63.9	41.287	0	77.243
sp|P01861|IGHG4_HUMAN	24	14	14	>sp|P01861|IGHG4_HUMAN Ig gamma-4 chain C region OS=Homo sapiens GN=IGHG4 PE=1 SV=1	65.7	35.94	0	147.26
sp|P01871|IGHM_HUMAN;sp|P04220|MUCB_HUMAN	12;4	12;4	12;4	>sp|P01871|IGHM_HUMAN Ig mu chain C region OS=Homo sapiens GN=IGHM PE=1 SV=3	31.9	49.306	0	200.24
sp|P01876|IGHA1_HUMAN	26	26	11	>sp|P01876|IGHA1_HUMAN Ig alpha-1 chain C region OS=Homo sapiens GN=IGHA1 PE=1 SV=2	67.1	37.654	0	323.31
sp|P01877|IGHA2_HUMAN	21	6	6	>sp|P01877|IGHA2_HUMAN Ig alpha-2 chain C region OS=Homo sapiens GN=IGHA2 PE=1 SV=3	67.9	36.526	0	212.31
sp|P02647|APOA1_HUMAN	9	9	9	>sp|P02647|APOA1_HUMAN Apolipoprotein A-I OS=Homo sapiens GN=APOA1 PE=1 SV=1	40.4	30.777	0	58.883
sp|P02649|APOE_HUMAN;CON__Q03247	14;1	14;1	14;1	>sp|P02649|APOE_HUMAN Apolipoprotein E OS=Homo sapiens GN=APOE PE=1 SV=1	46.4	36.154	0	168.33
sp|P02671|FIBA_HUMAN	9	9	9	>sp|P02671|FIBA_HUMAN Fibrinogen alpha chain OS=Homo sapiens GN=FGA PE=1 SV=2	13.9	94.972	0	118.7
sp|P02675|FIBB_HUMAN	5	5	5	>sp|P02675|FIBB_HUMAN Fibrinogen beta chain OS=Homo sapiens GN=FGB PE=1 SV=2	18.7	55.928	0	57.596
sp|P02679|FIBG_HUMAN	5	5	5	>sp|P02679|FIBG_HUMAN Fibrinogen gamma chain OS=Homo sapiens GN=FGG PE=1 SV=3	19.4	51.511	0	45.128
sp|P02743|SAMP_HUMAN	3	3	3	>sp|P02743|SAMP_HUMAN Serum amyloid P-component OS=Homo sapiens GN=APCS PE=1 SV=2	16.6	25.387	0	30.87
sp|P02749|APOH_HUMAN	11	11	11	>sp|P02749|APOH_HUMAN Beta-2-glycoprotein 1 OS=Homo sapiens GN=APOH PE=1 SV=3	47.8	38.298	0	124.22
sp|P02750|A2GL_HUMAN	9	9	9	>sp|P02750|A2GL_HUMAN Leucine-rich alpha-2-glycoprotein OS=Homo sapiens GN=LRG1 PE=1 SV=2	33.1	38.177	0	122.74
sp|P02751|FINC_HUMAN	46	46	46	>sp|P02751|FINC_HUMAN Fibronectin OS=Homo sapiens GN=FN1 PE=1 SV=4	30	262.62	0	323.31
sp|P02753|RET4_HUMAN	14	14	14	>sp|P02753|RET4_HUMAN Retinol-binding protein 4 OS=Homo sapiens GN=RBP4 PE=1 SV=3	66.7	23.01	0	154.97
sp|P02760|AMBP_HUMAN;CON__P00978	38;1	38;1	38;1	>sp|P02760|AMBP_HUMAN Protein AMBP OS=Homo sapiens GN=AMBP PE=1 SV=1	64.8	38.999	0	323.31
sp|P02763|A1AG1_HUMAN	9	9	7	>sp|P02763|A1AG1_HUMAN Alpha-1-acid glycoprotein 1 OS=Homo sapiens GN=ORM1 PE=1 SV=1	28.4	23.511	0	76.8
sp|P02765|FETUA_HUMAN;CON__P12763	13;1	13;1	13;1	>sp|P02765|FETUA_HUMAN Alpha-2-HS-glycoprotein OS=Homo sapiens GN=AHSG PE=1 SV=1	26.7	39.324	0	323.31
sp|P02774|VTDB_HUMAN;CON__Q3MHN5;CON__ENSEMBL:ENSBTAP00000018229;sp|Q8TDJ6|DMXL2_HUMAN	36;3;3;1	36;3;3;1	36;3;3;1	>sp|P02774|VTDB_HUMAN Vitamin D-binding protein OS=Homo sapiens GN=GC PE=1 SV=1	69.8	52.963	0	323.31
sp|P02787|TRFE_HUMAN;CON__Q2HJF0	72;1	72;1	70;0	>sp|P02787|TRFE_HUMAN Serotransferrin OS=Homo sapiens GN=TF PE=1 SV=3	72.5	77.063	0	323.31
sp|P02788|TRFL_HUMAN	103	103	100	>sp|P02788|TRFL_HUMAN Lactotransferrin OS=Homo sapiens GN=LTF PE=1 SV=6	87.9	78.181	0	323.31
sp|P02790|HEMO_HUMAN	21	21	21	>sp|P02790|HEMO_HUMAN Hemopexin OS=Homo sapiens GN=HPX PE=1 SV=2	50.6	51.676	0	223.42
sp|P03951|FA11_HUMAN	8	8	8	>sp|P03951|FA11_HUMAN Coagulation factor XI OS=Homo sapiens GN=F11 PE=1 SV=1	19	70.108	0	55.383
sp|P03973|SLPI_HUMAN	3	3	3	>sp|P03973|SLPI_HUMAN Antileukoproteinase OS=Homo sapiens GN=SLPI PE=1 SV=2	27.3	14.326	0	32.054
sp|P04004|VTNC_HUMAN;CON__Q3ZBS7	9;2	9;2	9;2	>sp|P04004|VTNC_HUMAN Vitronectin OS=Homo sapiens GN=VTN PE=1 SV=1	19.7	54.305	0	68.065
sp|P04040|CATA_HUMAN	3	3	3	>sp|P04040|CATA_HUMAN Catalase OS=Homo sapiens GN=CAT PE=1 SV=3	9.9	59.755	0	19.786
sp|P04062|GLCM_HUMAN	2	2	2	>sp|P04062|GLCM_HUMAN Glucosylceramidase OS=Homo sapiens GN=GBA PE=1 SV=3	10.3	59.716	0	25.318
sp|P04066|FUCO_HUMAN	4	4	4	>sp|P04066|FUCO_HUMAN Tissue alpha-L-fucosidase OS=Homo sapiens GN=FUCA1 PE=1 SV=4	12	53.688	0	27.568
sp|P04075|ALDOA_HUMAN	3	3	3	>sp|P04075|ALDOA_HUMAN Fructose-bisphosphate aldolase A OS=Homo sapiens GN=ALDOA PE=1 SV=2	20.3	39.42	0	33.98
sp|P04155|TFF1_HUMAN	1	1	1	>sp|P04155|TFF1_HUMAN Trefoil factor 1 OS=Homo sapiens GN=TFF1 PE=1 SV=1	29.8	9.1494	0.0075472	6.9241
sp|P04156|PRIO_HUMAN	2	2	2	>sp|P04156|PRIO_HUMAN Major prion protein OS=Homo sapiens GN=PRNP PE=1 SV=1	7.9	27.661	0	16.793
sp|P04180|LCAT_HUMAN	9	9	9	>sp|P04180|LCAT_HUMAN Phosphatidylcholine-sterol acyltransferase OS=Homo sapiens GN=LCAT PE=1 SV=1	29.1	49.577	0	124.26
sp|P04208|LV106_HUMAN;sp|P01700|LV102_HUMAN	2;1	2;1	2;1	>sp|P04208|LV106_HUMAN Ig lambda chain V-I region WAH OS=Homo sapiens PE=1 SV=1;>sp|P01700|LV102_HUMAN Ig lambda chain V-I region HA OS=Homo sapiens PE=1 SV=1	26.6	11.725	0	12.646
sp|P04216|THY1_HUMAN	3	3	3	>sp|P04216|THY1_HUMAN Thy-1 membrane glycoprotein OS=Homo sapiens GN=THY1 PE=1 SV=2	11.8	17.935	0	22.434
sp|P04217|A1BG_HUMAN;CON__Q2KJF1	24;1	24;1	24;1	>sp|P04217|A1BG_HUMAN Alpha-1B-glycoprotein OS=Homo sapiens GN=A1BG PE=1 SV=4	52.5	54.253	0	248.27
sp|P04233|HG2A_HUMAN	1	1	1	>sp|P04233|HG2A_HUMAN HLA class II histocompatibility antigen gamma chain OS=Homo sapiens GN=CD74 PE=1 SV=3	6.4	33.515	0.0041096	8.6786
sp|P04275|VWF_HUMAN	1	1	1	>sp|P04275|VWF_HUMAN von Willebrand factor OS=Homo sapiens GN=VWF PE=1 SV=4	0.6	309.26	0.0064433	7.0699
sp|P04279|SEMG1_HUMAN	93	87	87	>sp|P04279|SEMG1_HUMAN Semenogelin-1 OS=Homo sapiens GN=SEMG1 PE=1 SV=2	90.3	52.13	0	323.31
sp|P04406|G3P_HUMAN	9	9	9	>sp|P04406|G3P_HUMAN Glyceraldehyde-3-phosphate dehydrogenase OS=Homo sapiens GN=GAPDH PE=1 SV=3	43	36.053	0	166.67
sp|P04433|KV309_HUMAN	4	4	3	>sp|P04433|KV309_HUMAN Ig kappa chain V-III region VG (Fragment) OS=Homo sapiens PE=1 SV=1	32.2	12.575	0	29.861
sp|P04745|AMY1_HUMAN	44	3	3	>sp|P04745|AMY1_HUMAN Alpha-amylase 1 OS=Homo sapiens GN=AMY1A PE=1 SV=2	78.7	57.767	0	62.831
sp|P04746|AMYP_HUMAN	50	50	10	>sp|P04746|AMYP_HUMAN Pancreatic alpha-amylase OS=Homo sapiens GN=AMY2A PE=1 SV=2	83.4	57.706	0	323.31
sp|P04792|HSPB1_HUMAN	3	3	3	>sp|P04792|HSPB1_HUMAN Heat shock protein beta-1 OS=Homo sapiens GN=HSPB1 PE=1 SV=2	21.5	22.782	0	19.377
sp|P04899|GNAI2_HUMAN;sp|P63096|GNAI1_HUMAN;sp|P08754|GNAI3_HUMAN;sp|P11488|GNAT1_HUMAN;sp|P19087|GNAT2_HUMAN;sp|P09471|GNAO_HUMAN;sp|A8MTJ3|GNAT3_HUMAN;sp|P38405|GNAL_HUMAN	3;2;2;1;1;1;1;1	3;2;2;1;1;1;1;1	2;1;1;0;0;0;0;0	>sp|P04899|GNAI2_HUMAN Guanine nucleotide-binding protein G(i) subunit alpha-2 OS=Homo sapiens GN=GNAI2 PE=1 SV=3;>sp|P63096|GNAI1_HUMAN Guanine nucleotide-binding protein G(i) subunit alpha-1 OS=Homo sapiens GN=GNAI1 PE=1 SV=2;>sp|P08754|GNAI3_HUMAN Guani	11.5	40.45	0	19.68
sp|P05026|AT1B1_HUMAN	2	2	2	>sp|P05026|AT1B1_HUMAN Sodium/potassium-transporting ATPase subunit beta-1 OS=Homo sapiens GN=ATP1B1 PE=1 SV=1	9.2	35.061	0	12.171
sp|P05062|ALDOB_HUMAN	15	15	15	>sp|P05062|ALDOB_HUMAN Fructose-bisphosphate aldolase B OS=Homo sapiens GN=ALDOB PE=1 SV=2	58.8	39.473	0	165.46
sp|P05067|A4_HUMAN	10	10	10	>sp|P05067|A4_HUMAN Amyloid beta A4 protein OS=Homo sapiens GN=APP PE=1 SV=3	24.9	86.942	0	78.388
sp|P05090|APOD_HUMAN	20	20	20	>sp|P05090|APOD_HUMAN Apolipoprotein D OS=Homo sapiens GN=APOD PE=1 SV=1	49.2	21.275	0	323.31
sp|P05154|IPSP_HUMAN	28	28	28	>sp|P05154|IPSP_HUMAN Plasma serine protease inhibitor OS=Homo sapiens GN=SERPINA5 PE=1 SV=3	51.5	45.674	0	323.31
sp|P05155|IC1_HUMAN	22	22	21	>sp|P05155|IC1_HUMAN Plasma protease C1 inhibitor OS=Homo sapiens GN=SERPING1 PE=1 SV=2	33.6	55.154	0	323.31
sp|P05156|CFAI_HUMAN;CON__Q32PI4	20;1	20;1	20;1	>sp|P05156|CFAI_HUMAN Complement factor I OS=Homo sapiens GN=CFI PE=1 SV=2	40.5	65.75	0	323.31
sp|P05362|ICAM1_HUMAN	7	7	7	>sp|P05362|ICAM1_HUMAN Intercellular adhesion molecule 1 OS=Homo sapiens GN=ICAM1 PE=1 SV=2	15.6	57.825	0	64.073
sp|P05451|REG1A_HUMAN;sp|P48304|REG1B_HUMAN	6;3	6;3	6;3	>sp|P05451|REG1A_HUMAN Lithostathine-1-alpha OS=Homo sapiens GN=REG1A PE=1 SV=3;>sp|P48304|REG1B_HUMAN Lithostathine-1-beta OS=Homo sapiens GN=REG1B PE=1 SV=1	39.2	18.731	0	77.646
sp|P05452|TETN_HUMAN;CON__Q2KIS7	17;4	17;4	17;4	>sp|P05452|TETN_HUMAN Tetranectin OS=Homo sapiens GN=CLEC3B PE=1 SV=3	76.7	22.537	0	236.98
sp|P05543|THBG_HUMAN	6	6	6	>sp|P05543|THBG_HUMAN Thyroxine-binding globulin OS=Homo sapiens GN=SERPINA7 PE=1 SV=2	19.8	46.324	0	60.131
sp|P05783|K1C18_HUMAN	2	2	2	>sp|P05783|K1C18_HUMAN Keratin, type I cytoskeletal 18 OS=Homo sapiens GN=KRT18 PE=1 SV=2	11.6	48.057	0	16.948
sp|P05981|HEPS_HUMAN	3	3	3	>sp|P05981|HEPS_HUMAN Serine protease hepsin OS=Homo sapiens GN=HPN PE=1 SV=1	11.3	45.011	0	23.97
sp|P06280|AGAL_HUMAN	10	10	10	>sp|P06280|AGAL_HUMAN Alpha-galactosidase A OS=Homo sapiens GN=GLA PE=1 SV=1	26.1	48.766	0	105.1
sp|P06310|KV206_HUMAN	3	2	2	>sp|P06310|KV206_HUMAN Ig kappa chain V-II region RPMI 6410 OS=Homo sapiens PE=4 SV=1	17.3	14.707	0	17.961
sp|P06396|GELS_HUMAN;CON__Q3SX14	23;9	23;9	23;9	>sp|P06396|GELS_HUMAN Gelsolin OS=Homo sapiens GN=GSN PE=1 SV=1	37	85.696	0	323.31
sp|P06454|PTMA_HUMAN	3	3	3	>sp|P06454|PTMA_HUMAN Prothymosin alpha OS=Homo sapiens GN=PTMA PE=1 SV=2	17.1	12.203	0	54.361
sp|P06727|APOA4_HUMAN;CON__Q32PJ2	4;1	4;1	4;1	>sp|P06727|APOA4_HUMAN Apolipoprotein A-IV OS=Homo sapiens GN=APOA4 PE=1 SV=3	12.4	45.398	0	23.296
sp|P06733|ENOA_HUMAN;sp|P13929|ENOB_HUMAN;sp|P09104|ENOG_HUMAN	21;1;1	21;1;1	21;1;1	>sp|P06733|ENOA_HUMAN Alpha-enolase OS=Homo sapiens GN=ENO1 PE=1 SV=2	56	47.168	0	181
sp|P06734|FCER2_HUMAN	1	1	1	>sp|P06734|FCER2_HUMAN Low affinity immunoglobulin epsilon Fc receptor OS=Homo sapiens GN=FCER2 PE=1 SV=1	7.5	36.468	0.0014771	11.905
sp|P06744|G6PI_HUMAN	2	2	2	>sp|P06744|G6PI_HUMAN Glucose-6-phosphate isomerase OS=Homo sapiens GN=GPI PE=1 SV=4	6.8	63.146	0	13.525
sp|P06858|LIPL_HUMAN	7	7	7	>sp|P06858|LIPL_HUMAN Lipoprotein lipase OS=Homo sapiens GN=LPL PE=1 SV=1	19.4	53.162	0	81.519
sp|P06865|HEXA_HUMAN	6	6	6	>sp|P06865|HEXA_HUMAN Beta-hexosaminidase subunit alpha OS=Homo sapiens GN=HEXA PE=1 SV=2	19.7	60.702	0	46.314
sp|P06870|KLK1_HUMAN	11	11	11	>sp|P06870|KLK1_HUMAN Kallikrein-1 OS=Homo sapiens GN=KLK1 PE=1 SV=2	62.6	28.889	0	269.59
sp|P07195|LDHB_HUMAN;sp|Q6ZMR3|LDH6A_HUMAN	6;1	6;1	5;0	>sp|P07195|LDHB_HUMAN L-lactate dehydrogenase B chain OS=Homo sapiens GN=LDHB PE=1 SV=2	24	36.638	0	89.591
sp|P07204|TRBM_HUMAN	7	7	7	>sp|P07204|TRBM_HUMAN Thrombomodulin OS=Homo sapiens GN=THBD PE=1 SV=2	31.1	60.329	0	81.463
sp|P07288|KLK3_HUMAN	21	21	20	>sp|P07288|KLK3_HUMAN Prostate-specific antigen OS=Homo sapiens GN=KLK3 PE=1 SV=2	87.7	28.741	0	304.57
sp|P07339|CATD_HUMAN	26	26	26	>sp|P07339|CATD_HUMAN Cathepsin D OS=Homo sapiens GN=CTSD PE=1 SV=1	54.9	44.552	0	323.31
sp|P07355|ANXA2_HUMAN;sp|A6NMY6|AXA2L_HUMAN	7;6	7;6	7;6	>sp|P07355|ANXA2_HUMAN Annexin A2 OS=Homo sapiens GN=ANXA2 PE=1 SV=2;>sp|A6NMY6|AXA2L_HUMAN Putative annexin A2-like protein OS=Homo sapiens GN=ANXA2P2 PE=5 SV=2	31.6	38.604	0	48.979
sp|P07602|SAP_HUMAN	18	18	18	>sp|P07602|SAP_HUMAN Prosaposin OS=Homo sapiens GN=PSAP PE=1 SV=2	38.2	58.112	0	281.04
sp|P07686|HEXB_HUMAN	11	11	11	>sp|P07686|HEXB_HUMAN Beta-hexosaminidase subunit beta OS=Homo sapiens GN=HEXB PE=1 SV=3	23	63.111	0	91.311
sp|P07711|CATL1_HUMAN	6	6	6	>sp|P07711|CATL1_HUMAN Cathepsin L1 OS=Homo sapiens GN=CTSL PE=1 SV=2	16.2	37.564	0	46.18
sp|P07858|CATB_HUMAN	13	13	13	>sp|P07858|CATB_HUMAN Cathepsin B OS=Homo sapiens GN=CTSB PE=1 SV=3	32.4	37.821	0	144.33
sp|P07864|LDHC_HUMAN	4	3	3	>sp|P07864|LDHC_HUMAN L-lactate dehydrogenase C chain OS=Homo sapiens GN=LDHC PE=1 SV=4	19.6	36.311	0	27.778
sp|P07911|UROM_HUMAN	37	37	37	>sp|P07911|UROM_HUMAN Uromodulin OS=Homo sapiens GN=UMOD PE=1 SV=1	35.5	69.76	0	323.31
sp|P07998|RNAS1_HUMAN	13	13	13	>sp|P07998|RNAS1_HUMAN Ribonuclease pancreatic OS=Homo sapiens GN=RNASE1 PE=1 SV=4	73.7	17.644	0	323.31
sp|P08123|CO1A2_HUMAN	6	6	6	>sp|P08123|CO1A2_HUMAN Collagen alpha-2(I) chain OS=Homo sapiens GN=COL1A2 PE=1 SV=7	7	129.31	0	46.438
sp|P08133|ANXA6_HUMAN	2	2	2	>sp|P08133|ANXA6_HUMAN Annexin A6 OS=Homo sapiens GN=ANXA6 PE=1 SV=3	4.2	75.872	0.0042313	10.64
sp|P08138|TNR16_HUMAN	7	7	7	>sp|P08138|TNR16_HUMAN Tumor necrosis factor receptor superfamily member 16 OS=Homo sapiens GN=NGFR PE=1 SV=1	15.9	45.183	0	102.67
sp|P08174|DAF_HUMAN	16	16	16	>sp|P08174|DAF_HUMAN Complement decay-accelerating factor OS=Homo sapiens GN=CD55 PE=1 SV=4	37.8	41.4	0	161.96
sp|P08183|MDR1_HUMAN	3	3	3	>sp|P08183|MDR1_HUMAN Multidrug resistance protein 1 OS=Homo sapiens GN=ABCB1 PE=1 SV=3	3.3	141.48	0	19.182
sp|P08185|CBG_HUMAN	7	7	7	>sp|P08185|CBG_HUMAN Corticosteroid-binding globulin OS=Homo sapiens GN=SERPINA6 PE=1 SV=1	18.5	45.14	0	43.387
sp|P08195|4F2_HUMAN	2	2	2	>sp|P08195|4F2_HUMAN 4F2 cell-surface antigen heavy chain OS=Homo sapiens GN=SLC3A2 PE=1 SV=3	3.8	67.993	0.001462	11.376
sp|P08253|MMP2_HUMAN	2	2	2	>sp|P08253|MMP2_HUMAN 72 kDa type IV collagenase OS=Homo sapiens GN=MMP2 PE=1 SV=2	3.8	73.881	0.0014728	11.824
sp|P08294|SODE_HUMAN	13	13	13	>sp|P08294|SODE_HUMAN Extracellular superoxide dismutase [Cu-Zn] OS=Homo sapiens GN=SOD3 PE=1 SV=2	61.2	25.851	0	201.24
sp|P08473|NEP_HUMAN	11	11	11	>sp|P08473|NEP_HUMAN Neprilysin OS=Homo sapiens GN=MME PE=1 SV=2	23.6	85.513	0	84.281
sp|P08519|APOA_HUMAN	5	5	5	>sp|P08519|APOA_HUMAN Apolipoprotein(a) OS=Homo sapiens GN=LPA PE=1 SV=1	31.6	501.31	0	67.543
sp|P08571|CD14_HUMAN	16	16	16	>sp|P08571|CD14_HUMAN Monocyte differentiation antigen CD14 OS=Homo sapiens GN=CD14 PE=1 SV=2	52	40.076	0	282.51
sp|P08572|CO4A2_HUMAN	8	8	8	>sp|P08572|CO4A2_HUMAN Collagen alpha-2(IV) chain OS=Homo sapiens GN=COL4A2 PE=1 SV=4	7.4	167.55	0	68.092
sp|P08582|TRFM_HUMAN	33	33	33	>sp|P08582|TRFM_HUMAN Melanotransferrin OS=Homo sapiens GN=MFI2 PE=1 SV=2	57.2	80.214	0	284.79
sp|P08603|CFAH_HUMAN	12	12	8	>sp|P08603|CFAH_HUMAN Complement factor H OS=Homo sapiens GN=CFH PE=1 SV=4	17.6	139.09	0	97.403
sp|P08637|FCG3A_HUMAN	7	4	4	>sp|P08637|FCG3A_HUMAN Low affinity immunoglobulin gamma Fc region receptor III-A OS=Homo sapiens GN=FCGR3A PE=1 SV=2	28.3	29.089	0	54.25
sp|P08697|A2AP_HUMAN;CON__P28800	9;1	9;1	9;1	>sp|P08697|A2AP_HUMAN Alpha-2-antiplasmin OS=Homo sapiens GN=SERPINF2 PE=1 SV=3	28.3	54.565	0	122.73
sp|P08758|ANXA5_HUMAN	7	7	7	>sp|P08758|ANXA5_HUMAN Annexin A5 OS=Homo sapiens GN=ANXA5 PE=1 SV=2	22.2	35.936	0	40.353
sp|P08887|IL6RA_HUMAN	3	3	3	>sp|P08887|IL6RA_HUMAN Interleukin-6 receptor subunit alpha OS=Homo sapiens GN=IL6R PE=1 SV=1	11.1	51.547	0	30.105
sp|P09211|GSTP1_HUMAN	11	11	11	>sp|P09211|GSTP1_HUMAN Glutathione S-transferase P OS=Homo sapiens GN=GSTP1 PE=1 SV=2	60	23.356	0	99.521
sp|P09237|MMP7_HUMAN	4	4	4	>sp|P09237|MMP7_HUMAN Matrilysin OS=Homo sapiens GN=MMP7 PE=1 SV=1	15.4	29.676	0	26.954
sp|P09466|PAEP_HUMAN	8	8	8	>sp|P09466|PAEP_HUMAN Glycodelin OS=Homo sapiens GN=PAEP PE=1 SV=2	27.8	20.624	0	89.308
sp|P09467|F16P1_HUMAN;sp|O00757|F16P2_HUMAN	10;1	10;1	10;1	>sp|P09467|F16P1_HUMAN Fructose-1,6-bisphosphatase 1 OS=Homo sapiens GN=FBP1 PE=1 SV=5	40.8	36.842	0	67.999
sp|P09525|ANXA4_HUMAN	5	5	5	>sp|P09525|ANXA4_HUMAN Annexin A4 OS=Homo sapiens GN=ANXA4 PE=1 SV=4	18.5	35.882	0	33.201
sp|P09543|CN37_HUMAN	1	1	1	>sp|P09543|CN37_HUMAN 2,3-cyclic-nucleotide 3-phosphodiesterase OS=Homo sapiens GN=CNP PE=1 SV=2	6.2	47.578	0	13.579
sp|P09564|CD7_HUMAN	1	1	1	>sp|P09564|CD7_HUMAN T-cell antigen CD7 OS=Homo sapiens GN=CD7 PE=1 SV=1	9.6	25.409	0	22.081
sp|P09603|CSF1_HUMAN	11	11	11	>sp|P09603|CSF1_HUMAN Macrophage colony-stimulating factor 1 OS=Homo sapiens GN=CSF1 PE=1 SV=2	19.7	60.179	0	250.2
sp|P09619|PGFRB_HUMAN	5	5	5	>sp|P09619|PGFRB_HUMAN Platelet-derived growth factor receptor beta OS=Homo sapiens GN=PDGFRB PE=1 SV=1	6.5	123.97	0	37.283
sp|P09668|CATH_HUMAN	6	6	6	>sp|P09668|CATH_HUMAN Pro-cathepsin H OS=Homo sapiens GN=CTSH PE=1 SV=4	17.9	37.393	0	99.87
sp|P09958|FURIN_HUMAN	2	2	2	>sp|P09958|FURIN_HUMAN Furin OS=Homo sapiens GN=FURIN PE=1 SV=2	4.2	86.677	0	14.587
sp|P0C0L5|CO4B_HUMAN;sp|P0C0L4|CO4A_HUMAN;CON__P01030;CON__ENSEMBL:ENSBTAP00000007350	17;15;1;1	17;15;1;1	17;15;1;1	>sp|P0C0L5|CO4B_HUMAN Complement C4-B OS=Homo sapiens GN=C4B PE=1 SV=2;>sp|P0C0L4|CO4A_HUMAN Complement C4-A OS=Homo sapiens GN=C4A PE=1 SV=2	18.4	192.75	0	180.63
sp|P0CG05|LAC2_HUMAN;sp|P0CF74|LAC6_HUMAN	15;6	15;6	4;0	>sp|P0CG05|LAC2_HUMAN Ig lambda-2 chain C regions OS=Homo sapiens GN=IGLC2 PE=1 SV=1	96.2	11.293	0	323.31
sp|P0CG06|LAC3_HUMAN	10	2	2	>sp|P0CG06|LAC3_HUMAN Ig lambda-3 chain C regions OS=Homo sapiens GN=IGLC3 PE=1 SV=1	70.8	11.237	0	19.424
sp|P62987|RL40_HUMAN;sp|P62979|RS27A_HUMAN;sp|P0CG47|UBB_HUMAN;sp|P0CG48|UBC_HUMAN	5;5;5;5	5;5;5;5	5;5;5;5	>sp|P62987|RL40_HUMAN Ubiquitin-60S ribosomal protein L40 OS=Homo sapiens GN=UBA52 PE=1 SV=2;>sp|P62979|RS27A_HUMAN Ubiquitin-40S ribosomal protein S27a OS=Homo sapiens GN=RPS27A PE=1 SV=2;>sp|P0CG47|UBB_HUMAN Polyubiquitin-B OS=Homo sapiens GN=UBB PE=1 SV	41.4	14.728	0	40.965
sp|P0DJD8|PEPA3_HUMAN;sp|P0DJD9|PEPA5_HUMAN;sp|P0DJD7|PEPA4_HUMAN	10;9;9	10;9;9	10;9;9	>sp|P0DJD8|PEPA3_HUMAN Pepsin A-3 OS=Homo sapiens GN=PGA3 PE=1 SV=1;>sp|P0DJD9|PEPA5_HUMAN Pepsin A-5 OS=Homo sapiens GN=PGA5 PE=1 SV=1;>sp|P0DJD7|PEPA4_HUMAN Pepsin A-4 OS=Homo sapiens GN=PGA4 PE=1 SV=1	10.8	41.976	0	81.604
sp|P0DMV9|HS71B_HUMAN;sp|P0DMV8|HS71A_HUMAN;sp|P34931|HS71L_HUMAN;sp|P48741|HSP77_HUMAN	8;8;3;2	7;7;2;1	5;5;2;0	>sp|P0DMV9|HS71B_HUMAN Heat shock 70 kDa protein 1B OS=Homo sapiens GN=HSPA1B PE=1 SV=1;>sp|P0DMV8|HS71A_HUMAN Heat shock 70 kDa protein 1A OS=Homo sapiens GN=HSPA1A PE=1 SV=1	15.8	70.051	0	42.534
sp|P10153|RNAS2_HUMAN	8	8	8	>sp|P10153|RNAS2_HUMAN Non-secretory ribonuclease OS=Homo sapiens GN=RNASE2 PE=1 SV=2	23	18.354	0	66.825
sp|P10253|LYAG_HUMAN	42	42	42	>sp|P10253|LYAG_HUMAN Lysosomal alpha-glucosidase OS=Homo sapiens GN=GAA PE=1 SV=4	45.2	105.32	0	323.31
sp|P10451|OSTP_HUMAN;CON__P31096	22;1	22;1	22;1	>sp|P10451|OSTP_HUMAN Osteopontin OS=Homo sapiens GN=SPP1 PE=1 SV=1	65	35.422	0	323.31
sp|P10619|PPGB_HUMAN	7	7	7	>sp|P10619|PPGB_HUMAN Lysosomal protective protein OS=Homo sapiens GN=CTSA PE=1 SV=2	14.8	54.465	0	107.26
sp|P10643|CO7_HUMAN;CON__Q29RQ1	15;2	15;2	15;2	>sp|P10643|CO7_HUMAN Complement component C7 OS=Homo sapiens GN=C7 PE=1 SV=2	15.7	93.517	0	140.24
sp|P10909|CLUS_HUMAN	38	38	38	>sp|P10909|CLUS_HUMAN Clusterin OS=Homo sapiens GN=CLU PE=1 SV=1	48.8	52.494	0	323.31
sp|P11021|GRP78_HUMAN	13	13	13	>sp|P11021|GRP78_HUMAN 78 kDa glucose-regulated protein OS=Homo sapiens GN=HSPA5 PE=1 SV=2	23.9	72.332	0	93.979
sp|P11047|LAMC1_HUMAN	9	9	9	>sp|P11047|LAMC1_HUMAN Laminin subunit gamma-1 OS=Homo sapiens GN=LAMC1 PE=1 SV=3	8.2	177.6	0	72.508
sp|P11117|PPAL_HUMAN	11	11	11	>sp|P11117|PPAL_HUMAN Lysosomal acid phosphatase OS=Homo sapiens GN=ACP2 PE=1 SV=3	30.3	48.344	0	133.28
sp|P11142|HSP7C_HUMAN;sp|P54652|HSP72_HUMAN	17;5	17;5	15;3	>sp|P11142|HSP7C_HUMAN Heat shock cognate 71 kDa protein OS=Homo sapiens GN=HSPA8 PE=1 SV=1	28.8	70.897	0	126.12
sp|P11234|RALB_HUMAN;sp|P11233|RALA_HUMAN	1;1	1;1	1;1	>sp|P11234|RALB_HUMAN Ras-related protein Ral-B OS=Homo sapiens GN=RALB PE=1 SV=1;>sp|P11233|RALA_HUMAN Ras-related protein Ral-A OS=Homo sapiens GN=RALA PE=1 SV=1	5.8	23.408	0.0052356	7.2747
sp|P11279|LAMP1_HUMAN	5	5	5	>sp|P11279|LAMP1_HUMAN Lysosome-associated membrane glycoprotein 1 OS=Homo sapiens GN=LAMP1 PE=1 SV=3	8.9	44.882	0	58.544
sp|P11362|FGFR1_HUMAN	2	2	2	>sp|P11362|FGFR1_HUMAN Fibroblast growth factor receptor 1 OS=Homo sapiens GN=FGFR1 PE=1 SV=3	3	91.867	0	13.134
sp|P11717|MPRI_HUMAN	7	7	7	>sp|P11717|MPRI_HUMAN Cation-independent mannose-6-phosphate receptor OS=Homo sapiens GN=IGF2R PE=1 SV=3	4.8	274.37	0	50.354
sp|P12109|CO6A1_HUMAN	45	45	45	>sp|P12109|CO6A1_HUMAN Collagen alpha-1(VI) chain OS=Homo sapiens GN=COL6A1 PE=1 SV=3	40.1	108.53	0	323.31
sp|P12111|CO6A3_HUMAN	3	3	3	>sp|P12111|CO6A3_HUMAN Collagen alpha-3(VI) chain OS=Homo sapiens GN=COL6A3 PE=1 SV=5	1.4	343.67	0	18.994
sp|P12273|PIP_HUMAN	16	16	16	>sp|P12273|PIP_HUMAN Prolactin-inducible protein OS=Homo sapiens GN=PIP PE=1 SV=1	77.4	16.572	0	262.99
sp|P12277|KCRB_HUMAN	2	2	2	>sp|P12277|KCRB_HUMAN Creatine kinase B-type OS=Homo sapiens GN=CKB PE=1 SV=1	11.3	42.644	0	13.046
sp|P12821|ACE_HUMAN	5	5	5	>sp|P12821|ACE_HUMAN Angiotensin-converting enzyme OS=Homo sapiens GN=ACE PE=1 SV=1	6.6	149.71	0	29.513
sp|P12830|CADH1_HUMAN	9	9	9	>sp|P12830|CADH1_HUMAN Cadherin-1 OS=Homo sapiens GN=CDH1 PE=1 SV=3	12.8	97.455	0	110.71
sp|P13284|GILT_HUMAN	3	3	3	>sp|P13284|GILT_HUMAN Gamma-interferon-inducible lysosomal thiol reductase OS=Homo sapiens GN=IFI30 PE=1 SV=3	30	27.963	0	55.345
sp|P13591|NCAM1_HUMAN	2	2	2	>sp|P13591|NCAM1_HUMAN Neural cell adhesion molecule 1 OS=Homo sapiens GN=NCAM1 PE=1 SV=3	2.7	94.573	0.0042017	10.508
sp|P13598|ICAM2_HUMAN	1	1	1	>sp|P13598|ICAM2_HUMAN Intercellular adhesion molecule 2 OS=Homo sapiens GN=ICAM2 PE=1 SV=2	5.5	30.654	0.0052425	7.293
sp|P13796|PLSL_HUMAN	3	3	3	>sp|P13796|PLSL_HUMAN Plastin-2 OS=Homo sapiens GN=LCP1 PE=1 SV=6	8.5	70.288	0	21.002
sp|P13987|CD59_HUMAN	8	8	8	>sp|P13987|CD59_HUMAN CD59 glycoprotein OS=Homo sapiens GN=CD59 PE=1 SV=1	28.1	14.177	0	268.94
sp|P14314|GLU2B_HUMAN	6	6	6	>sp|P14314|GLU2B_HUMAN Glucosidase 2 subunit beta OS=Homo sapiens GN=PRKCSH PE=1 SV=2	13.1	59.425	0	36
sp|P14384|CBPM_HUMAN	12	12	12	>sp|P14384|CBPM_HUMAN Carboxypeptidase M OS=Homo sapiens GN=CPM PE=1 SV=2	36.3	50.513	0	102.07
sp|P14543|NID1_HUMAN	18	18	18	>sp|P14543|NID1_HUMAN Nidogen-1 OS=Homo sapiens GN=NID1 PE=1 SV=3	21.4	136.38	0	249.5
sp|P14550|AK1A1_HUMAN	3	3	3	>sp|P14550|AK1A1_HUMAN Alcohol dehydrogenase [NADP(+)] OS=Homo sapiens GN=AKR1A1 PE=1 SV=3	14.8	36.573	0	26.315
sp|P14618|KPYM_HUMAN	6	6	6	>sp|P14618|KPYM_HUMAN Pyruvate kinase PKM OS=Homo sapiens GN=PKM PE=1 SV=4	18.6	57.936	0	49.833
sp|P14625|ENPL_HUMAN	2	2	2	>sp|P14625|ENPL_HUMAN Endoplasmin OS=Homo sapiens GN=HSP90B1 PE=1 SV=1	4.9	92.468	0	13.308
sp|P15144|AMPN_HUMAN	33	33	33	>sp|P15144|AMPN_HUMAN Aminopeptidase N OS=Homo sapiens GN=ANPEP PE=1 SV=4	40.6	109.54	0	323.31
sp|P15151|PVR_HUMAN	10	10	10	>sp|P15151|PVR_HUMAN Poliovirus receptor OS=Homo sapiens GN=PVR PE=1 SV=2	17	45.302	0	244.08
sp|P15289|ARSA_HUMAN	11	11	11	>sp|P15289|ARSA_HUMAN Arylsulfatase A OS=Homo sapiens GN=ARSA PE=1 SV=3	37.1	53.588	0	104.65
sp|P15291|B4GT1_HUMAN	7	7	7	>sp|P15291|B4GT1_HUMAN Beta-1,4-galactosyltransferase 1 OS=Homo sapiens GN=B4GALT1 PE=1 SV=5	27.1	43.92	0	84.538
sp|P15309|PPAP_HUMAN	20	20	20	>sp|P15309|PPAP_HUMAN Prostatic acid phosphatase OS=Homo sapiens GN=ACPP PE=1 SV=3	45.3	44.566	0	323.31
sp|P15311|EZRI_HUMAN	8	8	4	>sp|P15311|EZRI_HUMAN Ezrin OS=Homo sapiens GN=EZR PE=1 SV=4	19.3	69.412	0	55.654
sp|P15328|FOLR1_HUMAN	9	9	9	>sp|P15328|FOLR1_HUMAN Folate receptor alpha OS=Homo sapiens GN=FOLR1 PE=1 SV=3	49.8	29.819	0	236.26
sp|P15428|PGDH_HUMAN	3	3	3	>sp|P15428|PGDH_HUMAN 15-hydroxyprostaglandin dehydrogenase [NAD(+)] OS=Homo sapiens GN=HPGD PE=1 SV=1	14.7	28.977	0	19
sp|P15586|GNS_HUMAN	14	14	14	>sp|P15586|GNS_HUMAN N-acetylglucosamine-6-sulfatase OS=Homo sapiens GN=GNS PE=1 SV=3	28.6	62.081	0	109.9
sp|P15814|IGLL1_HUMAN	1	1	1	>sp|P15814|IGLL1_HUMAN Immunoglobulin lambda-like polypeptide 1 OS=Homo sapiens GN=IGLL1 PE=1 SV=1	7	22.963	0.0051881	7.1977
sp|P15848|ARSB_HUMAN	2	2	2	>sp|P15848|ARSB_HUMAN Arylsulfatase B OS=Homo sapiens GN=ARSB PE=1 SV=1	6.2	59.687	0	13.047
sp|P15907|SIAT1_HUMAN	6	6	6	>sp|P15907|SIAT1_HUMAN Beta-galactoside alpha-2,6-sialyltransferase 1 OS=Homo sapiens GN=ST6GAL1 PE=1 SV=1	20.7	46.604	0	51.349
sp|P15941|MUC1_HUMAN	8	8	8	>sp|P15941|MUC1_HUMAN Mucin-1 OS=Homo sapiens GN=MUC1 PE=1 SV=3	8.4	122.1	0	167.25
sp|P16035|TIMP2_HUMAN	6	6	6	>sp|P16035|TIMP2_HUMAN Metalloproteinase inhibitor 2 OS=Homo sapiens GN=TIMP2 PE=1 SV=2	34.5	24.399	0	120.16
sp|P16070|CD44_HUMAN	9	9	9	>sp|P16070|CD44_HUMAN CD44 antigen OS=Homo sapiens GN=CD44 PE=1 SV=3	11.2	81.537	0	170.71
sp|P16112|PGCA_HUMAN	8	8	8	>sp|P16112|PGCA_HUMAN Aggrecan core protein OS=Homo sapiens GN=ACAN PE=1 SV=2	4.8	250.19	0	53.353
sp|P16152|CBR1_HUMAN;sp|O75828|CBR3_HUMAN	4;2	4;2	4;2	>sp|P16152|CBR1_HUMAN Carbonyl reductase [NADPH] 1 OS=Homo sapiens GN=CBR1 PE=1 SV=3;>sp|O75828|CBR3_HUMAN Carbonyl reductase [NADPH] 3 OS=Homo sapiens GN=CBR3 PE=1 SV=3	15.9	30.375	0	28.754
sp|P16234|PGFRA_HUMAN	1	1	1	>sp|P16234|PGFRA_HUMAN Platelet-derived growth factor receptor alpha OS=Homo sapiens GN=PDGFRA PE=1 SV=1	2.2	122.67	0.0043165	10.944
sp|P16278|BGAL_HUMAN	18	18	18	>sp|P16278|BGAL_HUMAN Beta-galactosidase OS=Homo sapiens GN=GLB1 PE=1 SV=2	27.9	76.074	0	145.1
sp|P16284|PECA1_HUMAN	3	3	3	>sp|P16284|PECA1_HUMAN Platelet endothelial cell adhesion molecule OS=Homo sapiens GN=PECAM1 PE=1 SV=1	6.1	82.535	0	17.025
sp|P16444|DPEP1_HUMAN	6	6	6	>sp|P16444|DPEP1_HUMAN Dipeptidase 1 OS=Homo sapiens GN=DPEP1 PE=1 SV=3	20.7	45.673	0	44.797
sp|P16870|CBPE_HUMAN	19	19	19	>sp|P16870|CBPE_HUMAN Carboxypeptidase E OS=Homo sapiens GN=CPE PE=1 SV=1	46.4	53.15	0	323.31
sp|P17050|NAGAB_HUMAN	6	6	6	>sp|P17050|NAGAB_HUMAN Alpha-N-acetylgalactosaminidase OS=Homo sapiens GN=NAGA PE=1 SV=2	19.2	46.564	0	48.539
sp|P17174|AATC_HUMAN	4	4	4	>sp|P17174|AATC_HUMAN Aspartate aminotransferase, cytoplasmic OS=Homo sapiens GN=GOT1 PE=1 SV=3	14.5	46.247	0	29.101
sp|P17342|ANPRC_HUMAN	4	4	4	>sp|P17342|ANPRC_HUMAN Atrial natriuretic peptide receptor 3 OS=Homo sapiens GN=NPR3 PE=1 SV=2	10.7	59.807	0	27.361
sp|P17813|EGLN_HUMAN	4	4	4	>sp|P17813|EGLN_HUMAN Endoglin OS=Homo sapiens GN=ENG PE=1 SV=2	12.5	70.577	0	33.763
sp|P17900|SAP3_HUMAN	7	7	7	>sp|P17900|SAP3_HUMAN Ganglioside GM2 activator OS=Homo sapiens GN=GM2A PE=1 SV=4	31.6	20.838	0	69.025
sp|P17927|CR1_HUMAN	2	2	2	>sp|P17927|CR1_HUMAN Complement receptor type 1 OS=Homo sapiens GN=CR1 PE=1 SV=3	3.5	223.66	0	29.379
sp|P17931|LEG3_HUMAN	2	2	2	>sp|P17931|LEG3_HUMAN Galectin-3 OS=Homo sapiens GN=LGALS3 PE=1 SV=5	11.6	26.152	0	12.818
sp|P17936|IBP3_HUMAN	4	4	4	>sp|P17936|IBP3_HUMAN Insulin-like growth factor-binding protein 3 OS=Homo sapiens GN=IGFBP3 PE=1 SV=2	26.5	31.674	0	28.347
sp|P18065|IBP2_HUMAN	12	12	12	>sp|P18065|IBP2_HUMAN Insulin-like growth factor-binding protein 2 OS=Homo sapiens GN=IGFBP2 PE=1 SV=2	56.6	34.814	0	104.92
sp|P18135|KV312_HUMAN;sp|P18136|KV313_HUMAN;sp|P01621|KV303_HUMAN	7;5;2	2;2;2	2;2;2	>sp|P18135|KV312_HUMAN Ig kappa chain V-III region HAH OS=Homo sapiens PE=2 SV=1;>sp|P18136|KV313_HUMAN Ig kappa chain V-III region HIC OS=Homo sapiens PE=1 SV=2	51.2	14.073	0	33.1
sp|P18669|PGAM1_HUMAN;sp|P15259|PGAM2_HUMAN;sp|Q8N0Y7|PGAM4_HUMAN	4;2;1	4;2;1	4;2;1	>sp|P18669|PGAM1_HUMAN Phosphoglycerate mutase 1 OS=Homo sapiens GN=PGAM1 PE=1 SV=2;>sp|P15259|PGAM2_HUMAN Phosphoglycerate mutase 2 OS=Homo sapiens GN=PGAM2 PE=1 SV=3	26.4	28.804	0	54.329
sp|P18827|SDC1_HUMAN	1	1	1	>sp|P18827|SDC1_HUMAN Syndecan-1 OS=Homo sapiens GN=SDC1 PE=1 SV=3	5.5	32.461	0.0064185	7.0652
sp|P19021|AMD_HUMAN	2	2	2	>sp|P19021|AMD_HUMAN Peptidyl-glycine alpha-amidating monooxygenase OS=Homo sapiens GN=PAM PE=1 SV=2	3.7	108.33	0	16.178
sp|P19022|CADH2_HUMAN	10	10	10	>sp|P19022|CADH2_HUMAN Cadherin-2 OS=Homo sapiens GN=CDH2 PE=1 SV=4	15.8	99.808	0	166.33
sp|P19256|LFA3_HUMAN	1	1	1	>sp|P19256|LFA3_HUMAN Lymphocyte function-associated antigen 3 OS=Homo sapiens GN=CD58 PE=1 SV=1	6.4	28.147	0.0039894	7.5805
sp|P19320|VCAM1_HUMAN	4	4	4	>sp|P19320|VCAM1_HUMAN Vascular cell adhesion protein 1 OS=Homo sapiens GN=VCAM1 PE=1 SV=1	8	81.275	0	25.845
sp|P19440|GGT1_HUMAN;sp|A6NGU5|GGT3_HUMAN;sp|P36268|GGT2_HUMAN;sp|Q14390|GGTL2_HUMAN;sp|B5MD39|GGTL3_HUMAN	6;4;4;1;1	6;4;4;1;1	6;4;4;1;1	>sp|P19440|GGT1_HUMAN Gamma-glutamyltranspeptidase 1 OS=Homo sapiens GN=GGT1 PE=1 SV=2;>sp|A6NGU5|GGT3_HUMAN Putative gamma-glutamyltranspeptidase 3 OS=Homo sapiens GN=GGT3P PE=5 SV=2;>sp|P36268|GGT2_HUMAN Inactive gamma-glutamyltranspeptidase 2 OS=Homo sa	14.9	61.409	0	39.7
sp|P19652|A1AG2_HUMAN	9	7	7	>sp|P19652|A1AG2_HUMAN Alpha-1-acid glycoprotein 2 OS=Homo sapiens GN=ORM2 PE=1 SV=2	28.4	23.602	0	48.692
sp|P19801|AOC1_HUMAN	8	8	8	>sp|P19801|AOC1_HUMAN Amiloride-sensitive amine oxidase [copper-containing] OS=Homo sapiens GN=AOC1 PE=1 SV=4	14.5	85.377	0	62.211
sp|P19823|ITIH2_HUMAN;CON__Q9TRI1	3;1	3;1	3;1	>sp|P19823|ITIH2_HUMAN Inter-alpha-trypsin inhibitor heavy chain H2 OS=Homo sapiens GN=ITIH2 PE=1 SV=2	4.5	106.46	0	21.764
sp|P19827|ITIH1_HUMAN	3	3	3	>sp|P19827|ITIH1_HUMAN Inter-alpha-trypsin inhibitor heavy chain H1 OS=Homo sapiens GN=ITIH1 PE=1 SV=3	6.9	101.39	0	21.708
sp|P19835|CEL_HUMAN	35	35	35	>sp|P19835|CEL_HUMAN Bile salt-activated lipase OS=Homo sapiens GN=CEL PE=1 SV=3	41.2	79.321	0	323.31
sp|P19961|AMY2B_HUMAN	47	9	3	>sp|P19961|AMY2B_HUMAN Alpha-amylase 2B OS=Homo sapiens GN=AMY2B PE=1 SV=1	83.4	57.709	0	88.918
sp|P20073|ANXA7_HUMAN	3	3	3	>sp|P20073|ANXA7_HUMAN Annexin A7 OS=Homo sapiens GN=ANXA7 PE=1 SV=3	11.9	52.739	0	29.027
sp|P20138|CD33_HUMAN	2	2	2	>sp|P20138|CD33_HUMAN Myeloid cell surface antigen CD33 OS=Homo sapiens GN=CD33 PE=1 SV=2	7.4	39.825	0	50.317
sp|P20142|PEPC_HUMAN	4	4	4	>sp|P20142|PEPC_HUMAN Gastricsin OS=Homo sapiens GN=PGC PE=1 SV=1	10.3	42.425	0	57.354
sp|P20151|KLK2_HUMAN	5	4	4	>sp|P20151|KLK2_HUMAN Kallikrein-2 OS=Homo sapiens GN=KLK2 PE=1 SV=1	33.7	28.671	0	46.106
sp|P20155|ISK2_HUMAN	1	1	1	>sp|P20155|ISK2_HUMAN Serine protease inhibitor Kazal-type 2 OS=Homo sapiens GN=SPINK2 PE=1 SV=2	26.2	9.2909	0.0041609	10.228
sp|P20333|TNR1B_HUMAN	2	2	2	>sp|P20333|TNR1B_HUMAN Tumor necrosis factor receptor superfamily member 1B OS=Homo sapiens GN=TNFRSF1B PE=1 SV=3	6.5	48.291	0	14.318
sp|P20827|EFNA1_HUMAN	3	3	3	>sp|P20827|EFNA1_HUMAN Ephrin-A1 OS=Homo sapiens GN=EFNA1 PE=1 SV=2	20	23.787	0	24.962
sp|P20916|MAG_HUMAN	2	2	2	>sp|P20916|MAG_HUMAN Myelin-associated glycoprotein OS=Homo sapiens GN=MAG PE=1 SV=1	3.5	69.068	0	15.677
sp|P21281|VATB2_HUMAN;sp|P15313|VATB1_HUMAN	2;1	2;1	2;1	>sp|P21281|VATB2_HUMAN V-type proton ATPase subunit B, brain isoform OS=Homo sapiens GN=ATP6V1B2 PE=1 SV=3;>sp|P15313|VATB1_HUMAN V-type proton ATPase subunit B, kidney isoform OS=Homo sapiens GN=ATP6V1B1 PE=1 SV=3	7	56.5	0	13.012
sp|P21695|GPDA_HUMAN	2	2	2	>sp|P21695|GPDA_HUMAN Glycerol-3-phosphate dehydrogenase [NAD(+)], cytoplasmic OS=Homo sapiens GN=GPD1 PE=1 SV=4	8	37.567	0.0028986	11.16
sp|P21709|EPHA1_HUMAN	3	3	3	>sp|P21709|EPHA1_HUMAN Ephrin type-A receptor 1 OS=Homo sapiens GN=EPHA1 PE=1 SV=4	5.8	108.13	0	34.948
sp|P21810|PGS1_HUMAN	2	2	2	>sp|P21810|PGS1_HUMAN Biglycan OS=Homo sapiens GN=BGN PE=1 SV=2	11.1	41.654	0	30.08
sp|P21926|CD9_HUMAN	6	6	6	>sp|P21926|CD9_HUMAN CD9 antigen OS=Homo sapiens GN=CD9 PE=1 SV=4	26.3	25.416	0	323.31
sp|P22105|TENX_HUMAN;sp|Q16473|TENXA_HUMAN	5;1	5;1	5;1	>sp|P22105|TENX_HUMAN Tenascin-X OS=Homo sapiens GN=TNXB PE=1 SV=4	4.8	458.22	0	42.071
sp|P22304|IDS_HUMAN	2	2	2	>sp|P22304|IDS_HUMAN Iduronate 2-sulfatase OS=Homo sapiens GN=IDS PE=1 SV=1	5.6	61.872	0	12.052
sp|P22352|GPX3_HUMAN	11	11	11	>sp|P22352|GPX3_HUMAN Glutathione peroxidase 3 OS=Homo sapiens GN=GPX3 PE=1 SV=2	39.8	25.552	0	72.467
sp|P22692|IBP4_HUMAN	1	1	1	>sp|P22692|IBP4_HUMAN Insulin-like growth factor-binding protein 4 OS=Homo sapiens GN=IGFBP4 PE=1 SV=2	6.6	27.934	0.0042553	10.675
sp|P22732|GTR5_HUMAN	4	4	4	>sp|P22732|GTR5_HUMAN Solute carrier family 2, facilitated glucose transporter member 5 OS=Homo sapiens GN=SLC2A5 PE=1 SV=1	9	54.973	0	31.32
sp|P22792|CPN2_HUMAN	7	7	7	>sp|P22792|CPN2_HUMAN Carboxypeptidase N subunit 2 OS=Homo sapiens GN=CPN2 PE=1 SV=3	17.4	60.556	0	52.085
sp|P22891|PROZ_HUMAN	12	12	12	>sp|P22891|PROZ_HUMAN Vitamin K-dependent protein Z OS=Homo sapiens GN=PROZ PE=1 SV=2	30.5	44.743	0	132.16
sp|P23142|FBLN1_HUMAN;CON__ENSEMBL:ENSBTAP00000016046	18;4	18;4	18;4	>sp|P23142|FBLN1_HUMAN Fibulin-1 OS=Homo sapiens GN=FBLN1 PE=1 SV=4	33	77.213	0	278.95
sp|P23284|PPIB_HUMAN	11	11	11	>sp|P23284|PPIB_HUMAN Peptidyl-prolyl cis-trans isomerase B OS=Homo sapiens GN=PPIB PE=1 SV=2	43.1	23.742	0	82.707
sp|P23470|PTPRG_HUMAN	4	4	4	>sp|P23470|PTPRG_HUMAN Receptor-type tyrosine-protein phosphatase gamma OS=Homo sapiens GN=PTPRG PE=1 SV=4	4.8	162	0	40.911
sp|P23526|SAHH_HUMAN	4	4	4	>sp|P23526|SAHH_HUMAN Adenosylhomocysteinase OS=Homo sapiens GN=AHCY PE=1 SV=4	14.8	47.716	0	43.922
sp|P23528|COF1_HUMAN	5	5	5	>sp|P23528|COF1_HUMAN Cofilin-1 OS=Homo sapiens GN=CFL1 PE=1 SV=3	44	18.502	0	64.488
sp|P24394|IL4RA_HUMAN	1	1	1	>sp|P24394|IL4RA_HUMAN Interleukin-4 receptor subunit alpha OS=Homo sapiens GN=IL4R PE=1 SV=1	2.4	89.657	0	13.429
sp|P24592|IBP6_HUMAN	3	3	3	>sp|P24592|IBP6_HUMAN Insulin-like growth factor-binding protein 6 OS=Homo sapiens GN=IGFBP6 PE=1 SV=1	11.7	25.322	0	47.322
sp|P24593|IBP5_HUMAN	1	1	1	>sp|P24593|IBP5_HUMAN Insulin-like growth factor-binding protein 5 OS=Homo sapiens GN=IGFBP5 PE=1 SV=1	3.7	30.57	0	42.756
sp|P24855|DNAS1_HUMAN	11	11	11	>sp|P24855|DNAS1_HUMAN Deoxyribonuclease-1 OS=Homo sapiens GN=DNASE1 PE=1 SV=1	37.9	31.433	0	171.2
sp|P24941|CDK2_HUMAN;sp|Q00535|CDK5_HUMAN;sp|P06493|CDK1_HUMAN;sp|P11802|CDK4_HUMAN;sp|Q00526|CDK3_HUMAN;sp|Q00534|CDK6_HUMAN;sp|P50750|CDK9_HUMAN;sp|Q96Q40|CDK15_HUMAN;sp|O94921|CDK14_HUMAN;sp|Q07002|CDK18_HUMAN;sp|Q00536|CDK16_HUMAN;sp|Q00537|CDK17_HUMAN;sp|Q9NYV4|CDK12_HUMAN;sp|Q14004|CDK13_HUMAN	2;1;1;1;1;1;1;1;1;1;1;1;1;1	2;1;1;1;1;1;1;1;1;1;1;1;1;1	2;1;1;1;1;1;1;1;1;1;1;1;1;1	>sp|P24941|CDK2_HUMAN Cyclin-dependent kinase 2 OS=Homo sapiens GN=CDK2 PE=1 SV=2;>sp|Q00535|CDK5_HUMAN Cyclin-dependent-like kinase 5 OS=Homo sapiens GN=CDK5 PE=1 SV=3;>sp|P06493|CDK1_HUMAN Cyclin-dependent kinase 1 OS=Homo sapiens GN=CDK1 PE=1 SV=3;>sp|P	5.7	33.929	0.0041783	10.307
sp|P25311|ZA2G_HUMAN	28	28	28	>sp|P25311|ZA2G_HUMAN Zinc-alpha-2-glycoprotein OS=Homo sapiens GN=AZGP1 PE=1 SV=2	62.8	34.258	0	323.31
sp|P25325|THTM_HUMAN	1	1	1	>sp|P25325|THTM_HUMAN 3-mercaptopyruvate sulfurtransferase OS=Homo sapiens GN=MPST PE=1 SV=3	11.1	33.178	0	12.727
sp|P25940|CO5A3_HUMAN	4	4	4	>sp|P25940|CO5A3_HUMAN Collagen alpha-3(V) chain OS=Homo sapiens GN=COL5A3 PE=1 SV=3	4.7	172.12	0	44.872
sp|P26038|MOES_HUMAN	6	3	2	>sp|P26038|MOES_HUMAN Moesin OS=Homo sapiens GN=MSN PE=1 SV=3	13.2	67.819	0	19.921
sp|P26842|CD27_HUMAN	6	6	6	>sp|P26842|CD27_HUMAN CD27 antigen OS=Homo sapiens GN=CD27 PE=1 SV=2	25.4	29.137	0	85.602
sp|P26992|CNTFR_HUMAN	8	8	8	>sp|P26992|CNTFR_HUMAN Ciliary neurotrophic factor receptor subunit alpha OS=Homo sapiens GN=CNTFR PE=1 SV=2	37.6	40.633	0	68.608
sp|P27105|STOM_HUMAN	4	4	4	>sp|P27105|STOM_HUMAN Erythrocyte band 7 integral membrane protein OS=Homo sapiens GN=STOM PE=1 SV=3	14.9	31.73	0	27.901
sp|P27348|1433T_HUMAN	2	2	2	>sp|P27348|1433T_HUMAN 14-3-3 protein theta OS=Homo sapiens GN=YWHAQ PE=1 SV=1	10.2	27.764	0.0041958	10.338
sp|P27487|DPP4_HUMAN	12	12	12	>sp|P27487|DPP4_HUMAN Dipeptidyl peptidase 4 OS=Homo sapiens GN=DPP4 PE=1 SV=2	17.6	88.278	0	88.072
sp|P27930|IL1R2_HUMAN	2	2	2	>sp|P27930|IL1R2_HUMAN Interleukin-1 receptor type 2 OS=Homo sapiens GN=IL1R2 PE=1 SV=1	7.8	45.421	0.002907	11.237
sp|P28066|PSA5_HUMAN	1	1	1	>sp|P28066|PSA5_HUMAN Proteasome subunit alpha type-5 OS=Homo sapiens GN=PSMA5 PE=1 SV=3	7.9	26.411	0.0042735	10.802
sp|P28799|GRN_HUMAN	2	2	2	>sp|P28799|GRN_HUMAN Granulins OS=Homo sapiens GN=GRN PE=1 SV=2	5.1	63.544	0	14.086
sp|P29323|EPHB2_HUMAN	6	6	6	>sp|P29323|EPHB2_HUMAN Ephrin type-B receptor 2 OS=Homo sapiens GN=EPHB2 PE=1 SV=5	11.8	117.49	0	55.316
sp|P29400|CO4A5_HUMAN;sp|P02462|CO4A1_HUMAN	2;1	2;1	2;1	>sp|P29400|CO4A5_HUMAN Collagen alpha-5(IV) chain OS=Homo sapiens GN=COL4A5 PE=1 SV=2;>sp|P02462|CO4A1_HUMAN Collagen alpha-1(IV) chain OS=Homo sapiens GN=COL4A1 PE=1 SV=3	2.1	161.04	0	12.385
sp|P48594|SPB4_HUMAN;sp|P29508|SPB3_HUMAN	2;2	2;2	2;2	>sp|P48594|SPB4_HUMAN Serpin B4 OS=Homo sapiens GN=SERPINB4 PE=1 SV=2;>sp|P29508|SPB3_HUMAN Serpin B3 OS=Homo sapiens GN=SERPINB3 PE=1 SV=2	7.7	44.853	0	17.523
sp|P29622|KAIN_HUMAN	4	4	4	>sp|P29622|KAIN_HUMAN Kallistatin OS=Homo sapiens GN=SERPINA4 PE=1 SV=3	11.2	48.541	0	25.019
sp|P29972|AQP1_HUMAN	3	3	3	>sp|P29972|AQP1_HUMAN Aquaporin-1 OS=Homo sapiens GN=AQP1 PE=1 SV=3	10.4	28.526	0	39.495
sp|P30039|PBLD_HUMAN	2	2	2	>sp|P30039|PBLD_HUMAN Phenazine biosynthesis-like domain-containing protein OS=Homo sapiens GN=PBLD PE=1 SV=2	10.4	31.785	0.0042918	10.888
sp|P30041|PRDX6_HUMAN	2	2	2	>sp|P30041|PRDX6_HUMAN Peroxiredoxin-6 OS=Homo sapiens GN=PRDX6 PE=1 SV=3	14.3	25.035	0	21.652
sp|P30086|PEBP1_HUMAN	7	7	7	>sp|P30086|PEBP1_HUMAN Phosphatidylethanolamine-binding protein 1 OS=Homo sapiens GN=PEBP1 PE=1 SV=3	58.3	21.057	0	101.31
sp|P30530|UFO_HUMAN	8	8	8	>sp|P30530|UFO_HUMAN Tyrosine-protein kinase receptor UFO OS=Homo sapiens GN=AXL PE=1 SV=3	13.4	98.335	0	120.05
sp|P31431|SDC4_HUMAN	2	2	2	>sp|P31431|SDC4_HUMAN Syndecan-4 OS=Homo sapiens GN=SDC4 PE=1 SV=2	12.1	21.641	0	19.446
sp|P31944|CASPE_HUMAN	3	3	3	>sp|P31944|CASPE_HUMAN Caspase-14 OS=Homo sapiens GN=CASP14 PE=1 SV=2	15.3	27.679	0	18.259
sp|P31946|1433B_HUMAN;sp|P61981|1433G_HUMAN	2;1	2;1	2;1	>sp|P31946|1433B_HUMAN 14-3-3 protein beta/alpha OS=Homo sapiens GN=YWHAB PE=1 SV=3;>sp|P61981|1433G_HUMAN 14-3-3 protein gamma OS=Homo sapiens GN=YWHAG PE=1 SV=2	14.6	28.082	0	13.792
sp|P32004|L1CAM_HUMAN	8	8	8	>sp|P32004|L1CAM_HUMAN Neural cell adhesion molecule L1 OS=Homo sapiens GN=L1CAM PE=1 SV=2	9.4	140	0	52.202
sp|P32119|PRDX2_HUMAN	8	8	7	>sp|P32119|PRDX2_HUMAN Peroxiredoxin-2 OS=Homo sapiens GN=PRDX2 PE=1 SV=5	36.4	21.892	0	69.077
sp|P33908|MA1A1_HUMAN	11	11	11	>sp|P33908|MA1A1_HUMAN Mannosyl-oligosaccharide 1,2-alpha-mannosidase IA OS=Homo sapiens GN=MAN1A1 PE=1 SV=3	24.2	72.968	0	118.85
sp|P34059|GALNS_HUMAN	7	7	7	>sp|P34059|GALNS_HUMAN N-acetylgalactosamine-6-sulfatase OS=Homo sapiens GN=GALNS PE=1 SV=1	15.9	58.025	0	60.715
sp|P34810|CD68_HUMAN	1	1	1	>sp|P34810|CD68_HUMAN Macrosialin OS=Homo sapiens GN=CD68 PE=1 SV=2	6.2	37.408	0.0040872	8.5396
sp|P34896|GLYC_HUMAN	3	3	3	>sp|P34896|GLYC_HUMAN Serine hydroxymethyltransferase, cytosolic OS=Homo sapiens GN=SHMT1 PE=1 SV=1	8.9	53.082	0	16.469
sp|P35052|GPC1_HUMAN	4	4	4	>sp|P35052|GPC1_HUMAN Glypican-1 OS=Homo sapiens GN=GPC1 PE=1 SV=2	14.7	61.68	0	29.848
sp|P35555|FBN1_HUMAN	16	16	16	>sp|P35555|FBN1_HUMAN Fibrillin-1 OS=Homo sapiens GN=FBN1 PE=1 SV=3	6.8	312.24	0	141.63
sp|P35858|ALS_HUMAN	9	9	9	>sp|P35858|ALS_HUMAN Insulin-like growth factor-binding protein complex acid labile subunit OS=Homo sapiens GN=IGFALS PE=1 SV=1	24.6	66.034	0	61.756
sp|P36543|VATE1_HUMAN	2	2	2	>sp|P36543|VATE1_HUMAN V-type proton ATPase subunit E 1 OS=Homo sapiens GN=ATP6V1E1 PE=1 SV=1	5.8	26.145	0	17.744
sp|P36639|8ODP_HUMAN	1	1	1	>sp|P36639|8ODP_HUMAN 7,8-dihydro-8-oxoguanine triphosphatase OS=Homo sapiens GN=NUDT1 PE=1 SV=3	7.6	22.519	0	25.218
sp|P36896|ACV1B_HUMAN	2	2	2	>sp|P36896|ACV1B_HUMAN Activin receptor type-1B OS=Homo sapiens GN=ACVR1B PE=1 SV=1	7.9	56.806	0	16.627
sp|P36955|PEDF_HUMAN;CON__Q95121	9;3	9;3	9;3	>sp|P36955|PEDF_HUMAN Pigment epithelium-derived factor OS=Homo sapiens GN=SERPINF1 PE=1 SV=4	28	46.312	0	57.747
sp|P38606|VATA_HUMAN	3	3	3	>sp|P38606|VATA_HUMAN V-type proton ATPase catalytic subunit A OS=Homo sapiens GN=ATP6V1A PE=1 SV=2	7.5	68.303	0	20.509
sp|P39059|COFA1_HUMAN	4	4	4	>sp|P39059|COFA1_HUMAN Collagen alpha-1(XV) chain OS=Homo sapiens GN=COL15A1 PE=1 SV=2	4.7	141.72	0	51.796
sp|P39060|COIA1_HUMAN	7	7	7	>sp|P39060|COIA1_HUMAN Collagen alpha-1(XVIII) chain OS=Homo sapiens GN=COL18A1 PE=1 SV=5	6.2	178.19	0	111.96
sp|P40121|CAPG_HUMAN	3	3	3	>sp|P40121|CAPG_HUMAN Macrophage-capping protein OS=Homo sapiens GN=CAPG PE=1 SV=2	12.6	38.498	0	20.214
sp|P40189|IL6RB_HUMAN	1	1	1	>sp|P40189|IL6RB_HUMAN Interleukin-6 receptor subunit beta OS=Homo sapiens GN=IL6ST PE=1 SV=2	1.9	103.54	0.0064103	7.0404
sp|P40197|GPV_HUMAN	2	2	2	>sp|P40197|GPV_HUMAN Platelet glycoprotein V OS=Homo sapiens GN=GP5 PE=1 SV=1	4.5	60.958	0	12.469
sp|P40925|MDHC_HUMAN	4	4	4	>sp|P40925|MDHC_HUMAN Malate dehydrogenase, cytoplasmic OS=Homo sapiens GN=MDH1 PE=1 SV=4	19.2	36.426	0	30.896
sp|P40926|MDHM_HUMAN	1	1	1	>sp|P40926|MDHM_HUMAN Malate dehydrogenase, mitochondrial OS=Homo sapiens GN=MDH2 PE=1 SV=3	6.5	35.503	0.0041152	8.6856
sp|P41181|AQP2_HUMAN	3	3	3	>sp|P41181|AQP2_HUMAN Aquaporin-2 OS=Homo sapiens GN=AQP2 PE=1 SV=1	7	28.837	0	22.363
sp|P41222|PTGDS_HUMAN	10	10	10	>sp|P41222|PTGDS_HUMAN Prostaglandin-H2 D-isomerase OS=Homo sapiens GN=PTGDS PE=1 SV=1	37.9	21.029	0	220.79
sp|P42785|PCP_HUMAN	7	7	7	>sp|P42785|PCP_HUMAN Lysosomal Pro-X carboxypeptidase OS=Homo sapiens GN=PRCP PE=1 SV=1	17.7	55.799	0	58.286
sp|P43005|EAA3_HUMAN	1	1	1	>sp|P43005|EAA3_HUMAN Excitatory amino acid transporter 3 OS=Homo sapiens GN=SLC1A1 PE=1 SV=2	3.4	57.1	0.0052701	7.3696
sp|P43121|MUC18_HUMAN	7	7	7	>sp|P43121|MUC18_HUMAN Cell surface glycoprotein MUC18 OS=Homo sapiens GN=MCAM PE=1 SV=2	18.9	71.607	0	82.096
sp|P43251|BTD_HUMAN	5	5	5	>sp|P43251|BTD_HUMAN Biotinidase OS=Homo sapiens GN=BTD PE=1 SV=2	15.3	61.132	0	45.328
sp|Q14953|KI2S5_HUMAN;sp|P43626|KI2L1_HUMAN;sp|Q14954|KI2S1_HUMAN;sp|P43632|KI2S4_HUMAN;sp|P43631|KI2S2_HUMAN;sp|A8MWS1|KI3P1_HUMAN;sp|P43628|KI2L3_HUMAN;sp|P43627|KI2L2_HUMAN;sp|Q14943|KI3S1_HUMAN;sp|P43629|KI3L1_HUMAN	2;2;1;1;1;1;1;1;1;1	2;2;1;1;1;1;1;1;1;1	2;2;1;1;1;1;1;1;1;1	>sp|Q14953|KI2S5_HUMAN Killer cell immunoglobulin-like receptor 2DS5 OS=Homo sapiens GN=KIR2DS5 PE=2 SV=1;>sp|P43626|KI2L1_HUMAN Killer cell immunoglobulin-like receptor 2DL1 OS=Homo sapiens GN=KIR2DL1 PE=1 SV=1;>sp|Q14954|KI2S1_HUMAN Killer cell immunoglo	6.6	33.644	0.0014663	11.612
sp|P43652|AFAM_HUMAN	9	9	9	>sp|P43652|AFAM_HUMAN Afamin OS=Homo sapiens GN=AFM PE=1 SV=1	20.7	69.068	0	54.002
sp|P45877|PPIC_HUMAN	1	1	1	>sp|P45877|PPIC_HUMAN Peptidyl-prolyl cis-trans isomerase C OS=Homo sapiens GN=PPIC PE=1 SV=1	6.1	22.763	0.0063532	6.9614
sp|P47756|CAPZB_HUMAN	1	1	1	>sp|P47756|CAPZB_HUMAN F-actin-capping protein subunit beta OS=Homo sapiens GN=CAPZB PE=1 SV=4	3.6	31.35	0	12.653
sp|P48745|NOV_HUMAN	3	3	3	>sp|P48745|NOV_HUMAN Protein NOV homolog OS=Homo sapiens GN=NOV PE=1 SV=1	14.6	39.162	0	26.173
sp|Q9UHX3|AGRE2_HUMAN;sp|P48960|CD97_HUMAN	1;1	1;1	1;1	>sp|Q9UHX3|AGRE2_HUMAN Adhesion G protein-coupled receptor E2 OS=Homo sapiens GN=ADGRE2 PE=1 SV=2;>sp|P48960|CD97_HUMAN CD97 antigen OS=Homo sapiens GN=CD97 PE=1 SV=4	3.2	90.471	0.0041436	9.4962
sp|P49221|TGM4_HUMAN	4	4	4	>sp|P49221|TGM4_HUMAN Protein-glutamine gamma-glutamyltransferase 4 OS=Homo sapiens GN=TGM4 PE=1 SV=2	8.9	77.144	0	34.261
sp|P49763|PLGF_HUMAN	2	2	2	>sp|P49763|PLGF_HUMAN Placenta growth factor OS=Homo sapiens GN=PGF PE=1 SV=2	19	24.788	0	16.572
sp|P49913|CAMP_HUMAN	2	2	2	>sp|P49913|CAMP_HUMAN Cathelicidin antimicrobial peptide OS=Homo sapiens GN=CAMP PE=1 SV=1	17.1	19.301	0	37.154
sp|P50053|KHK_HUMAN	1	1	1	>sp|P50053|KHK_HUMAN Ketohexokinase OS=Homo sapiens GN=KHK PE=1 SV=2	8.7	32.523	0	24.327
sp|P50395|GDIB_HUMAN	7	7	7	>sp|P50395|GDIB_HUMAN Rab GDP dissociation inhibitor beta OS=Homo sapiens GN=GDI2 PE=1 SV=2	23.8	50.663	0	53.67
sp|P50895|BCAM_HUMAN	15	15	15	>sp|P50895|BCAM_HUMAN Basal cell adhesion molecule OS=Homo sapiens GN=BCAM PE=1 SV=2	32.6	67.404	0	176.29
sp|P50897|PPT1_HUMAN	2	2	2	>sp|P50897|PPT1_HUMAN Palmitoyl-protein thioesterase 1 OS=Homo sapiens GN=PPT1 PE=1 SV=1	13.7	34.193	0	18.583
sp|P50990|TCPQ_HUMAN	2	2	2	>sp|P50990|TCPQ_HUMAN T-complex protein 1 subunit theta OS=Homo sapiens GN=CCT8 PE=1 SV=4	4.6	59.62	0.0042135	10.522
sp|P50995|ANX11_HUMAN	10	10	10	>sp|P50995|ANX11_HUMAN Annexin A11 OS=Homo sapiens GN=ANXA11 PE=1 SV=1	25.7	54.389	0	75.383
sp|P51148|RAB5C_HUMAN	4	4	4	>sp|P51148|RAB5C_HUMAN Ras-related protein Rab-5C OS=Homo sapiens GN=RAB5C PE=1 SV=2	30.6	23.482	0	27.812
sp|P51149|RAB7A_HUMAN	1	1	1	>sp|P51149|RAB7A_HUMAN Ras-related protein Rab-7a OS=Homo sapiens GN=RAB7A PE=1 SV=1	6.8	23.489	0.0064516	7.1159
sp|P51512|MMP16_HUMAN	2	2	2	>sp|P51512|MMP16_HUMAN Matrix metalloproteinase-16 OS=Homo sapiens GN=MMP16 PE=1 SV=2	2.8	69.521	0.0042254	10.623
sp|P51654|GPC3_HUMAN	3	3	3	>sp|P51654|GPC3_HUMAN Glypican-3 OS=Homo sapiens GN=GPC3 PE=1 SV=1	7.1	65.562	0	21.299
sp|P51688|SPHM_HUMAN	3	3	3	>sp|P51688|SPHM_HUMAN N-sulphoglucosamine sulphohydrolase OS=Homo sapiens GN=SGSH PE=1 SV=1	11	56.695	0	19.541
sp|P51884|LUM_HUMAN;CON__Q05443	15;4	15;4	15;4	>sp|P51884|LUM_HUMAN Lumican OS=Homo sapiens GN=LUM PE=1 SV=2	37	38.429	0	246.3
sp|P52272|HNRPM_HUMAN	1	1	1	>sp|P52272|HNRPM_HUMAN Heterogeneous nuclear ribonucleoprotein M OS=Homo sapiens GN=HNRNPM PE=1 SV=3	1.9	77.515	1	-2
sp|P52565|GDIR1_HUMAN	2	2	2	>sp|P52565|GDIR1_HUMAN Rho GDP-dissociation inhibitor 1 OS=Homo sapiens GN=ARHGDIA PE=1 SV=3	25.5	23.207	0	21.053
sp|P52823|STC1_HUMAN	1	1	1	>sp|P52823|STC1_HUMAN Stanniocalcin-1 OS=Homo sapiens GN=STC1 PE=1 SV=1	8.1	27.621	0.0040984	8.6074
sp|P53634|CATC_HUMAN	10	10	10	>sp|P53634|CATC_HUMAN Dipeptidyl peptidase 1 OS=Homo sapiens GN=CTSC PE=1 SV=2	28.5	51.853	0	74.674
sp|P53990|IST1_HUMAN	13	13	13	>sp|P53990|IST1_HUMAN IST1 homolog OS=Homo sapiens GN=IST1 PE=1 SV=1	44.2	39.75	0	123.75
sp|P54107|CRIS1_HUMAN	17	17	17	>sp|P54107|CRIS1_HUMAN Cysteine-rich secretory protein 1 OS=Homo sapiens GN=CRISP1 PE=1 SV=1	46.6	28.481	0	323.31
sp|P54108|CRIS3_HUMAN;sp|P16562|CRIS2_HUMAN	13;1	13;1	13;1	>sp|P54108|CRIS3_HUMAN Cysteine-rich secretory protein 3 OS=Homo sapiens GN=CRISP3 PE=1 SV=1	39.6	27.63	0	323.31
sp|P54289|CA2D1_HUMAN	3	3	3	>sp|P54289|CA2D1_HUMAN Voltage-dependent calcium channel subunit alpha-2/delta-1 OS=Homo sapiens GN=CACNA2D1 PE=1 SV=3	5.1	124.57	0	25.766
sp|P54753|EPHB3_HUMAN;sp|P54762|EPHB1_HUMAN	7;1	7;1	7;1	>sp|P54753|EPHB3_HUMAN Ephrin type-B receptor 3 OS=Homo sapiens GN=EPHB3 PE=1 SV=2	9.6	110.33	0	51.24
sp|P54760|EPHB4_HUMAN	9	9	9	>sp|P54760|EPHB4_HUMAN Ephrin type-B receptor 4 OS=Homo sapiens GN=EPHB4 PE=1 SV=2	13.6	108.27	0	117.47
sp|P54802|ANAG_HUMAN	23	23	23	>sp|P54802|ANAG_HUMAN Alpha-N-acetylglucosaminidase OS=Homo sapiens GN=NAGLU PE=1 SV=2	42.4	82.265	0	193.79
sp|P54826|GAS1_HUMAN	5	5	5	>sp|P54826|GAS1_HUMAN Growth arrest-specific protein 1 OS=Homo sapiens GN=GAS1 PE=2 SV=2	24.9	35.693	0	34.15
sp|P55000|SLUR1_HUMAN	3	3	3	>sp|P55000|SLUR1_HUMAN Secreted Ly-6/uPAR-related protein 1 OS=Homo sapiens GN=SLURP1 PE=1 SV=2	44.7	11.186	0	39.146
sp|P55017|S12A3_HUMAN	12	12	12	>sp|P55017|S12A3_HUMAN Solute carrier family 12 member 3 OS=Homo sapiens GN=SLC12A3 PE=1 SV=3	16.5	113.14	0	110.4
sp|P55259|GP2_HUMAN	1	1	1	>sp|P55259|GP2_HUMAN Pancreatic secretory granule membrane major glycoprotein GP2 OS=Homo sapiens GN=GP2 PE=2 SV=3	1.9	59.48	0.0039788	7.526
sp|P55268|LAMB2_HUMAN	5	5	5	>sp|P55268|LAMB2_HUMAN Laminin subunit beta-2 OS=Homo sapiens GN=LAMB2 PE=1 SV=2	4.6	195.98	0	37.062
sp|P55285|CADH6_HUMAN	3	3	3	>sp|P55285|CADH6_HUMAN Cadherin-6 OS=Homo sapiens GN=CDH6 PE=1 SV=1	5.6	88.308	0	25.169
sp|P55287|CAD11_HUMAN	6	6	6	>sp|P55287|CAD11_HUMAN Cadherin-11 OS=Homo sapiens GN=CDH11 PE=2 SV=2	14.4	87.964	0	66.152
sp|P55290|CAD13_HUMAN	11	11	11	>sp|P55290|CAD13_HUMAN Cadherin-13 OS=Homo sapiens GN=CDH13 PE=1 SV=1	20.2	78.286	0	95
sp|P55291|CAD15_HUMAN	14	14	14	>sp|P55291|CAD15_HUMAN Cadherin-15 OS=Homo sapiens GN=CDH15 PE=1 SV=1	26.9	88.915	0	113.23
sp|P55957|BID_HUMAN	2	2	2	>sp|P55957|BID_HUMAN BH3-interacting domain death agonist OS=Homo sapiens GN=BID PE=1 SV=1	10.3	21.994	0	40.808
sp|P56537|IF6_HUMAN	6	6	6	>sp|P56537|IF6_HUMAN Eukaryotic translation initiation factor 6 OS=Homo sapiens GN=EIF6 PE=1 SV=1	42.9	26.599	0	57.139
sp|Q15365|PCBP1_HUMAN;sp|Q15366|PCBP2_HUMAN;sp|P57721|PCBP3_HUMAN	2;2;2	2;2;2	2;2;2	>sp|Q15365|PCBP1_HUMAN Poly(rC)-binding protein 1 OS=Homo sapiens GN=PCBP1 PE=1 SV=2;>sp|Q15366|PCBP2_HUMAN Poly(rC)-binding protein 2 OS=Homo sapiens GN=PCBP2 PE=1 SV=1;>sp|P57721|PCBP3_HUMAN Poly(rC)-binding protein 3 OS=Homo sapiens GN=PCBP3 PE=2 SV=2	8.7	37.497	0.0043042	10.927
sp|P58499|FAM3B_HUMAN	7	7	7	>sp|P58499|FAM3B_HUMAN Protein FAM3B OS=Homo sapiens GN=FAM3B PE=1 SV=2	45.1	25.982	0	51.077
sp|P60033|CD81_HUMAN	2	2	2	>sp|P60033|CD81_HUMAN CD81 antigen OS=Homo sapiens GN=CD81 PE=1 SV=1	18.2	25.809	0	37.181
sp|P60174|TPIS_HUMAN	7	7	7	>sp|P60174|TPIS_HUMAN Triosephosphate isomerase OS=Homo sapiens GN=TPI1 PE=1 SV=3	47.2	30.791	0	79.224
sp|P60709|ACTB_HUMAN;sp|P63267|ACTH_HUMAN;sp|P68133|ACTS_HUMAN;sp|P68032|ACTC_HUMAN;sp|P62736|ACTA_HUMAN;sp|Q6S8J3|POTEE_HUMAN;sp|A5A3E0|POTEF_HUMAN;sp|Q9BYX7|ACTBM_HUMAN;sp|P0CG38|POTEI_HUMAN	22;10;10;10;10;3;2;1;1	22;10;10;10;10;3;2;1;1	2;0;0;0;0;0;0;0;0	>sp|P60709|ACTB_HUMAN Actin, cytoplasmic 1 OS=Homo sapiens GN=ACTB PE=1 SV=1	66.4	41.736	0	283.73
sp|P60953|CDC42_HUMAN	5	5	5	>sp|P60953|CDC42_HUMAN Cell division control protein 42 homolog OS=Homo sapiens GN=CDC42 PE=1 SV=2	34.6	21.258	0	36.19
sp|P61106|RAB14_HUMAN	2	2	2	>sp|P61106|RAB14_HUMAN Ras-related protein Rab-14 OS=Homo sapiens GN=RAB14 PE=1 SV=4	14.4	23.897	0	27.539
sp|P62834|RAP1A_HUMAN;sp|P61224|RAP1B_HUMAN;sp|A6NIZ1|RP1BL_HUMAN	2;2;1	2;2;1	2;2;1	>sp|P62834|RAP1A_HUMAN Ras-related protein Rap-1A OS=Homo sapiens GN=RAP1A PE=1 SV=1;>sp|P61224|RAP1B_HUMAN Ras-related protein Rap-1b OS=Homo sapiens GN=RAP1B PE=1 SV=1;>sp|A6NIZ1|RP1BL_HUMAN Ras-related protein Rap-1b-like protein OS=Homo sapiens PE=2 SV	13.6	20.987	0	12.544
sp|P61586|RHOA_HUMAN;sp|P08134|RHOC_HUMAN	3;2	3;2	3;2	>sp|P61586|RHOA_HUMAN Transforming protein RhoA OS=Homo sapiens GN=RHOA PE=1 SV=1;>sp|P08134|RHOC_HUMAN Rho-related GTP-binding protein RhoC OS=Homo sapiens GN=RHOC PE=1 SV=1	18.1	21.768	0	18.366
sp|P61626|LYSC_HUMAN	5	5	5	>sp|P61626|LYSC_HUMAN Lysozyme C OS=Homo sapiens GN=LYZ PE=1 SV=1	46.6	16.537	0	35.955
sp|P61769|B2MG_HUMAN	7	7	7	>sp|P61769|B2MG_HUMAN Beta-2-microglobulin OS=Homo sapiens GN=B2M PE=1 SV=1	50.4	13.714	0	50.027
sp|P61916|NPC2_HUMAN	7	7	7	>sp|P61916|NPC2_HUMAN Epididymal secretory protein E1 OS=Homo sapiens GN=NPC2 PE=1 SV=1	53.6	16.57	0	96.242
sp|P61970|NTF2_HUMAN	5	5	5	>sp|P61970|NTF2_HUMAN Nuclear transport factor 2 OS=Homo sapiens GN=NUTF2 PE=1 SV=1	55.9	14.478	0	52.209
sp|P62158|CALM_HUMAN	3	3	3	>sp|P62158|CALM_HUMAN Calmodulin OS=Homo sapiens GN=CALM1 PE=1 SV=2	30.9	16.837	0	47.612
sp|P62258|1433E_HUMAN	3	3	3	>sp|P62258|1433E_HUMAN 14-3-3 protein epsilon OS=Homo sapiens GN=YWHAE PE=1 SV=1	15.7	29.174	0	18.489
sp|P62873|GBB1_HUMAN	5	2	2	>sp|P62873|GBB1_HUMAN Guanine nucleotide-binding protein G(I)/G(S)/G(T) subunit beta-1 OS=Homo sapiens GN=GNB1 PE=1 SV=3	22.6	37.377	0	14.874
sp|P62879|GBB2_HUMAN;sp|Q9HAV0|GBB4_HUMAN	6;1	6;1	3;0	>sp|P62879|GBB2_HUMAN Guanine nucleotide-binding protein G(I)/G(S)/G(T) subunit beta-2 OS=Homo sapiens GN=GNB2 PE=1 SV=3	27.6	37.331	0	35.422
sp|P62937|PPIA_HUMAN;sp|F5H284|PAL4D_HUMAN	4;1	4;1	3;0	>sp|P62937|PPIA_HUMAN Peptidyl-prolyl cis-trans isomerase A OS=Homo sapiens GN=PPIA PE=1 SV=2	35.2	18.012	0	26.88
sp|P63000|RAC1_HUMAN;sp|P60763|RAC3_HUMAN;sp|P15153|RAC2_HUMAN	5;2;2	5;2;2	5;2;2	>sp|P63000|RAC1_HUMAN Ras-related C3 botulinum toxin substrate 1 OS=Homo sapiens GN=RAC1 PE=1 SV=1	26	21.45	0	33.75
sp|P63092|GNAS2_HUMAN;sp|Q5JWF2|GNAS1_HUMAN	2;2	1;1	1;1	>sp|P63092|GNAS2_HUMAN Guanine nucleotide-binding protein G(s) subunit alpha isoforms short OS=Homo sapiens GN=GNAS PE=1 SV=1;>sp|Q5JWF2|GNAS1_HUMAN Guanine nucleotide-binding protein G(s) subunit alpha isoforms XLas OS=Homo sapiens GN=GNAS PE=1 SV=2	7.6	45.664	0.0098888	6.6661
sp|P63104|1433Z_HUMAN	4	4	4	>sp|P63104|1433Z_HUMAN 14-3-3 protein zeta/delta OS=Homo sapiens GN=YWHAZ PE=1 SV=1	18	27.745	0	51.566
sp|P63261|ACTG_HUMAN	22	2	2	>sp|P63261|ACTG_HUMAN Actin, cytoplasmic 2 OS=Homo sapiens GN=ACTG1 PE=1 SV=1	66.4	41.792	0	24.647
sp|Q5VTE0|EF1A3_HUMAN;sp|P68104|EF1A1_HUMAN;sp|Q05639|EF1A2_HUMAN	4;4;2	4;4;2	4;4;2	>sp|Q5VTE0|EF1A3_HUMAN Putative elongation factor 1-alpha-like 3 OS=Homo sapiens GN=EEF1A1P5 PE=5 SV=1;>sp|P68104|EF1A1_HUMAN Elongation factor 1-alpha 1 OS=Homo sapiens GN=EEF1A1 PE=1 SV=1;>sp|Q05639|EF1A2_HUMAN Elongation factor 1-alpha 2 OS=Homo sapiens	16.9	50.184	0	41.71
sp|Q9BQE3|TBA1C_HUMAN;sp|Q71U36|TBA1A_HUMAN;sp|P68363|TBA1B_HUMAN;sp|P68366|TBA4A_HUMAN;sp|Q9NY65|TBA8_HUMAN;sp|Q6PEY2|TBA3E_HUMAN;sp|Q13748|TBA3C_HUMAN	2;2;2;1;1;1;1	2;2;2;1;1;1;1	2;2;2;1;1;1;1	>sp|Q9BQE3|TBA1C_HUMAN Tubulin alpha-1C chain OS=Homo sapiens GN=TUBA1C PE=1 SV=1;>sp|Q71U36|TBA1A_HUMAN Tubulin alpha-1A chain OS=Homo sapiens GN=TUBA1A PE=1 SV=1;>sp|P68363|TBA1B_HUMAN Tubulin alpha-1B chain OS=Homo sapiens GN=TUBA1B PE=1 SV=1;>sp|P68366	7.6	49.895	0.0028902	11.042
sp|P68371|TBB4B_HUMAN;sp|P04350|TBB4A_HUMAN;sp|Q3ZCM7|TBB8_HUMAN;sp|P07437|TBB5_HUMAN;sp|A6NNZ2|TBB8L_HUMAN;sp|Q9BVA1|TBB2B_HUMAN;sp|Q13885|TBB2A_HUMAN;sp|Q9BUF5|TBB6_HUMAN;sp|Q13509|TBB3_HUMAN;sp|Q9H4B7|TBB1_HUMAN;CON__ENSEMBL:ENSBTAP00000025008	5;4;3;2;2;2;2;2;2;1;1	5;4;3;2;2;2;2;2;2;1;1	5;4;3;2;2;2;2;2;2;1;1	>sp|P68371|TBB4B_HUMAN Tubulin beta-4B chain OS=Homo sapiens GN=TUBB4B PE=1 SV=1;>sp|P04350|TBB4A_HUMAN Tubulin beta-4A chain OS=Homo sapiens GN=TUBB4A PE=1 SV=2;>sp|Q3ZCM7|TBB8_HUMAN Tubulin beta-8 chain OS=Homo sapiens GN=TUBB8 PE=1 SV=2	15.7	49.83	0	32.804
sp|P68871|HBB_HUMAN;sp|P02042|HBD_HUMAN	6;1	6;1	6;1	>sp|P68871|HBB_HUMAN Hemoglobin subunit beta OS=Homo sapiens GN=HBB PE=1 SV=2	72.8	15.998	0	60.171
sp|P69905|HBA_HUMAN;CON__P01966	8;2	8;2	8;2	>sp|P69905|HBA_HUMAN Hemoglobin subunit alpha OS=Homo sapiens GN=HBA1 PE=1 SV=2	61.3	15.257	0	56.345
sp|P78324|SHPS1_HUMAN;sp|Q9P1W8|SIRPG_HUMAN	6;2	6;2	1;0	>sp|P78324|SHPS1_HUMAN Tyrosine-protein phosphatase non-receptor type substrate 1 OS=Homo sapiens GN=SIRPA PE=1 SV=2	19.2	54.966	0	72.143
sp|P78380|OLR1_HUMAN	8	8	8	>sp|P78380|OLR1_HUMAN Oxidized low-density lipoprotein receptor 1 OS=Homo sapiens GN=OLR1 PE=1 SV=1	30.4	30.959	0	112.81
sp|P78527|PRKDC_HUMAN	1	1	1	>sp|P78527|PRKDC_HUMAN DNA-dependent protein kinase catalytic subunit OS=Homo sapiens GN=PRKDC PE=1 SV=3	0.6	469.08	0.0052288	7.252
sp|P80188|NGAL_HUMAN	4	4	4	>sp|P80188|NGAL_HUMAN Neutrophil gelatinase-associated lipocalin OS=Homo sapiens GN=LCN2 PE=1 SV=2	32.3	22.588	0	26.446
sp|P80303|NUCB2_HUMAN	15	15	15	>sp|P80303|NUCB2_HUMAN Nucleobindin-2 OS=Homo sapiens GN=NUCB2 PE=1 SV=2	35	50.195	0	115.16
sp|P80723|BASP1_HUMAN	1	1	1	>sp|P80723|BASP1_HUMAN Brain acid soluble protein 1 OS=Homo sapiens GN=BASP1 PE=1 SV=2	12.8	22.693	0	20.952
sp|P80748|LV302_HUMAN	1	1	1	>sp|P80748|LV302_HUMAN Ig lambda chain V-III region LOI OS=Homo sapiens PE=1 SV=1	7.2	11.935	0.0074906	6.8291
sp|P84095|RHOG_HUMAN	1	1	1	>sp|P84095|RHOG_HUMAN Rho-related GTP-binding protein RhoG OS=Homo sapiens GN=RHOG PE=1 SV=1	9.9	21.308	0.0040761	8.4816
sp|P98095|FBLN2_HUMAN	4	4	4	>sp|P98095|FBLN2_HUMAN Fibulin-2 OS=Homo sapiens GN=FBLN2 PE=1 SV=2	6.6	126.57	0	52.382
sp|P98155|VLDLR_HUMAN	1	1	1	>sp|P98155|VLDLR_HUMAN Very low-density lipoprotein receptor OS=Homo sapiens GN=VLDLR PE=1 SV=1	2.2	96.098	0.0040816	8.4944
sp|P98160|PGBM_HUMAN	49	49	49	>sp|P98160|PGBM_HUMAN Basement membrane-specific heparan sulfate proteoglycan core protein OS=Homo sapiens GN=HSPG2 PE=1 SV=4	14.7	468.83	0	323.31
sp|P98164|LRP2_HUMAN	72	72	72	>sp|P98164|LRP2_HUMAN Low-density lipoprotein receptor-related protein 2 OS=Homo sapiens GN=LRP2 PE=1 SV=3	20	521.95	0	323.31
sp|P98172|EFNB1_HUMAN	4	4	4	>sp|P98172|EFNB1_HUMAN Ephrin-B1 OS=Homo sapiens GN=EFNB1 PE=1 SV=1	19.7	38.006	0	54.341
sp|Q00796|DHSO_HUMAN	3	3	3	>sp|Q00796|DHSO_HUMAN Sorbitol dehydrogenase OS=Homo sapiens GN=SORD PE=1 SV=4	14.6	38.324	0	21.09
sp|Q01459|DIAC_HUMAN	7	7	7	>sp|Q01459|DIAC_HUMAN Di-N-acetylchitobiase OS=Homo sapiens GN=CTBS PE=1 SV=1	22.6	43.759	0	96.356
sp|Q01638|ILRL1_HUMAN	1	1	1	>sp|Q01638|ILRL1_HUMAN Interleukin-1 receptor-like 1 OS=Homo sapiens GN=IL1RL1 PE=1 SV=4	3.1	63.357	0.0039841	7.5762
sp|Q01973|ROR1_HUMAN	2	2	2	>sp|Q01973|ROR1_HUMAN Tyrosine-protein kinase transmembrane receptor ROR1 OS=Homo sapiens GN=ROR1 PE=1 SV=2	3.8	104.28	0	17.093
sp|Q01974|ROR2_HUMAN	4	4	4	>sp|Q01974|ROR2_HUMAN Tyrosine-protein kinase transmembrane receptor ROR2 OS=Homo sapiens GN=ROR2 PE=1 SV=2	5	104.76	0	46.869
sp|Q02383|SEMG2_HUMAN	115	115	109	>sp|Q02383|SEMG2_HUMAN Semenogelin-2 OS=Homo sapiens GN=SEMG2 PE=1 SV=1	93.3	65.444	0	323.31
sp|Q02413|DSG1_HUMAN	7	7	7	>sp|Q02413|DSG1_HUMAN Desmoglein-1 OS=Homo sapiens GN=DSG1 PE=1 SV=2	12.7	113.75	0	57.707
sp|Q02487|DSC2_HUMAN	7	7	7	>sp|Q02487|DSC2_HUMAN Desmocollin-2 OS=Homo sapiens GN=DSC2 PE=1 SV=1	15.1	99.961	0	66.544
sp|Q02747|GUC2A_HUMAN	2	2	2	>sp|Q02747|GUC2A_HUMAN Guanylin OS=Homo sapiens GN=GUCA2A PE=1 SV=2	43.5	12.388	0	17.454
sp|Q02818|NUCB1_HUMAN	12	12	12	>sp|Q02818|NUCB1_HUMAN Nucleobindin-1 OS=Homo sapiens GN=NUCB1 PE=1 SV=4	23.6	53.879	0	107.22
sp|Q03154|ACY1_HUMAN	9	9	9	>sp|Q03154|ACY1_HUMAN Aminoacylase-1 OS=Homo sapiens GN=ACY1 PE=1 SV=1	43.6	45.884	0	76.333
sp|Q03403|TFF2_HUMAN	4	4	4	>sp|Q03403|TFF2_HUMAN Trefoil factor 2 OS=Homo sapiens GN=TFF2 PE=1 SV=2	23.3	14.284	0	32.371
sp|Q03405|UPAR_HUMAN	3	3	3	>sp|Q03405|UPAR_HUMAN Urokinase plasminogen activator surface receptor OS=Homo sapiens GN=PLAUR PE=1 SV=1	17.9	36.978	0	20.39
sp|Q03591|FHR1_HUMAN;sp|P36980|FHR2_HUMAN	7;2	3;2	2;2	>sp|Q03591|FHR1_HUMAN Complement factor H-related protein 1 OS=Homo sapiens GN=CFHR1 PE=1 SV=2	43.9	37.65	0	24.725
sp|Q04760|LGUL_HUMAN	1	1	1	>sp|Q04760|LGUL_HUMAN Lactoylglutathione lyase OS=Homo sapiens GN=GLO1 PE=1 SV=4	9.2	20.777	0.0040377	7.8087
sp|Q05707|COEA1_HUMAN	1	1	1	>sp|Q05707|COEA1_HUMAN Collagen alpha-1(XIV) chain OS=Homo sapiens GN=COL14A1 PE=1 SV=3	1.7	193.51	0	16.068
sp|Q06418|TYRO3_HUMAN	1	1	1	>sp|Q06418|TYRO3_HUMAN Tyrosine-protein kinase receptor TYRO3 OS=Homo sapiens GN=TYRO3 PE=1 SV=1	1.7	96.904	0.0052016	7.1998
sp|Q06481|APLP2_HUMAN	3	3	3	>sp|Q06481|APLP2_HUMAN Amyloid-like protein 2 OS=Homo sapiens GN=APLP2 PE=1 SV=2	5	86.955	0	23.514
sp|Q06830|PRDX1_HUMAN;sp|Q13162|PRDX4_HUMAN	7;1	6;1	6;1	>sp|Q06830|PRDX1_HUMAN Peroxiredoxin-1 OS=Homo sapiens GN=PRDX1 PE=1 SV=1	39.2	22.11	0	43.001
sp|Q07075|AMPE_HUMAN	5	5	5	>sp|Q07075|AMPE_HUMAN Glutamyl aminopeptidase OS=Homo sapiens GN=ENPEP PE=1 SV=3	7.6	109.24	0	41.114
sp|Q07507|DERM_HUMAN	5	5	5	>sp|Q07507|DERM_HUMAN Dermatopontin OS=Homo sapiens GN=DPT PE=1 SV=2	38.3	24.005	0	50.744
sp|Q08174|PCDH1_HUMAN	5	5	5	>sp|Q08174|PCDH1_HUMAN Protocadherin-1 OS=Homo sapiens GN=PCDH1 PE=1 SV=2	8.3	114.74	0	33.407
sp|Q08334|I10R2_HUMAN	2	2	2	>sp|Q08334|I10R2_HUMAN Interleukin-10 receptor subunit beta OS=Homo sapiens GN=IL10RB PE=1 SV=2	8.9	36.995	0	27.356
sp|Q08345|DDR1_HUMAN	7	7	7	>sp|Q08345|DDR1_HUMAN Epithelial discoidin domain-containing receptor 1 OS=Homo sapiens GN=DDR1 PE=1 SV=1	11	101.13	0	63.705
sp|Q08380|LG3BP_HUMAN	26	26	26	>sp|Q08380|LG3BP_HUMAN Galectin-3-binding protein OS=Homo sapiens GN=LGALS3BP PE=1 SV=1	43.9	65.33	0	323.31
sp|Q08629|TICN1_HUMAN	3	3	3	>sp|Q08629|TICN1_HUMAN Testican-1 OS=Homo sapiens GN=SPOCK1 PE=1 SV=1	10.9	49.124	0	20.261
sp|Q09328|MGT5A_HUMAN	3	3	3	>sp|Q09328|MGT5A_HUMAN Alpha-1,6-mannosylglycoprotein 6-beta-N-acetylglucosaminyltransferase A OS=Homo sapiens GN=MGAT5 PE=2 SV=1	7.6	84.542	0	18.942
sp|Q10588|BST1_HUMAN	1	1	1	>sp|Q10588|BST1_HUMAN ADP-ribosyl cyclase/cyclic ADP-ribose hydrolase 2 OS=Homo sapiens GN=BST1 PE=1 SV=2	5.7	35.724	0.0040706	8.2421
sp|Q11201|SIA4A_HUMAN	1	1	1	>sp|Q11201|SIA4A_HUMAN CMP-N-acetylneuraminate-beta-galactosamide-alpha-2,3-sialyltransferase 1 OS=Homo sapiens GN=ST3GAL1 PE=2 SV=1	4.7	39.075	0.0063452	6.9563
sp|Q11206|SIA4C_HUMAN	2	2	2	>sp|Q11206|SIA4C_HUMAN CMP-N-acetylneuraminate-beta-galactosamide-alpha-2,3-sialyltransferase 4 OS=Homo sapiens GN=ST3GAL4 PE=2 SV=1	6	38.045	0	13.878
sp|Q12794|HYAL1_HUMAN	9	9	9	>sp|Q12794|HYAL1_HUMAN Hyaluronidase-1 OS=Homo sapiens GN=HYAL1 PE=1 SV=2	30.8	48.368	0	119.74
sp|Q12805|FBLN3_HUMAN	24	24	24	>sp|Q12805|FBLN3_HUMAN EGF-containing fibulin-like extracellular matrix protein 1 OS=Homo sapiens GN=EFEMP1 PE=1 SV=2	51.7	54.64	0	281.96
sp|Q12841|FSTL1_HUMAN	4	4	4	>sp|Q12841|FSTL1_HUMAN Follistatin-related protein 1 OS=Homo sapiens GN=FSTL1 PE=1 SV=1	19.2	34.985	0	49.426
sp|Q12860|CNTN1_HUMAN	32	32	32	>sp|Q12860|CNTN1_HUMAN Contactin-1 OS=Homo sapiens GN=CNTN1 PE=1 SV=1	48	113.32	0	303.67
sp|Q12907|LMAN2_HUMAN	24	24	24	>sp|Q12907|LMAN2_HUMAN Vesicular integral-membrane protein VIP36 OS=Homo sapiens GN=LMAN2 PE=1 SV=1	57.3	40.228	0	284.3
sp|Q12913|PTPRJ_HUMAN	5	5	5	>sp|Q12913|PTPRJ_HUMAN Receptor-type tyrosine-protein phosphatase eta OS=Homo sapiens GN=PTPRJ PE=1 SV=3	6.3	145.94	0	44.457
sp|Q12929|EPS8_HUMAN	8	8	8	>sp|Q12929|EPS8_HUMAN Epidermal growth factor receptor kinase substrate 8 OS=Homo sapiens GN=EPS8 PE=1 SV=1	21.5	91.88	0	126.14
sp|Q13145|BAMBI_HUMAN	1	1	1	>sp|Q13145|BAMBI_HUMAN BMP and activin membrane-bound inhibitor homolog OS=Homo sapiens GN=BAMBI PE=1 SV=1	11.2	29.107	0	19.041
sp|Q13201|MMRN1_HUMAN	2	2	2	>sp|Q13201|MMRN1_HUMAN Multimerin-1 OS=Homo sapiens GN=MMRN1 PE=1 SV=3	1.6	138.11	0	22.915
sp|Q13308|PTK7_HUMAN	1	1	1	>sp|Q13308|PTK7_HUMAN Inactive tyrosine-protein kinase 7 OS=Homo sapiens GN=PTK7 PE=1 SV=2	2.5	118.39	0.0040431	7.8108
sp|Q13332|PTPRS_HUMAN	11	11	11	>sp|Q13332|PTPRS_HUMAN Receptor-type tyrosine-protein phosphatase S OS=Homo sapiens GN=PTPRS PE=1 SV=3	11.6	217.04	0	95.218
sp|Q13421|MSLN_HUMAN	3	3	3	>sp|Q13421|MSLN_HUMAN Mesothelin OS=Homo sapiens GN=MSLN PE=1 SV=2	6	68.985	0	18.963
sp|Q13438|OS9_HUMAN	2	2	2	>sp|Q13438|OS9_HUMAN Protein OS-9 OS=Homo sapiens GN=OS9 PE=1 SV=1	5.5	75.561	0	14.346
sp|Q13477|MADCA_HUMAN	8	8	8	>sp|Q13477|MADCA_HUMAN Mucosal addressin cell adhesion molecule 1 OS=Homo sapiens GN=MADCAM1 PE=1 SV=2	27.2	40.155	0	75.085
sp|Q13510|ASAH1_HUMAN	11	11	11	>sp|Q13510|ASAH1_HUMAN Acid ceramidase OS=Homo sapiens GN=ASAH1 PE=1 SV=5	32.9	44.659	0	88.654
sp|Q13591|SEM5A_HUMAN	2	2	2	>sp|Q13591|SEM5A_HUMAN Semaphorin-5A OS=Homo sapiens GN=SEMA5A PE=1 SV=3	2.9	120.61	0	12.145
sp|Q13621|S12A1_HUMAN;sp|P55011|S12A2_HUMAN	5;1	5;1	5;1	>sp|Q13621|S12A1_HUMAN Solute carrier family 12 member 1 OS=Homo sapiens GN=SLC12A1 PE=1 SV=2	5.9	121.45	0	27.075
sp|Q13822|ENPP2_HUMAN	3	3	3	>sp|Q13822|ENPP2_HUMAN Ectonucleotide pyrophosphatase/phosphodiesterase family member 2 OS=Homo sapiens GN=ENPP2 PE=1 SV=3	5.6	98.993	0	18.609
sp|Q13873|BMPR2_HUMAN	2	2	2	>sp|Q13873|BMPR2_HUMAN Bone morphogenetic protein receptor type-2 OS=Homo sapiens GN=BMPR2 PE=1 SV=2	3.6	115.2	0	69.502
sp|Q14108|SCRB2_HUMAN	1	1	1	>sp|Q14108|SCRB2_HUMAN Lysosome membrane protein 2 OS=Homo sapiens GN=SCARB2 PE=1 SV=2	6.3	54.29	0.0098644	6.6258
sp|Q14118|DAG1_HUMAN	17	17	17	>sp|Q14118|DAG1_HUMAN Dystroglycan OS=Homo sapiens GN=DAG1 PE=1 SV=2	20.9	97.44	0	214.35
sp|Q14126|DSG2_HUMAN	3	3	3	>sp|Q14126|DSG2_HUMAN Desmoglein-2 OS=Homo sapiens GN=DSG2 PE=1 SV=2	2.4	122.29	0	18.021
sp|Q14314|FGL2_HUMAN	6	6	6	>sp|Q14314|FGL2_HUMAN Fibroleukin OS=Homo sapiens GN=FGL2 PE=1 SV=1	20.7	50.228	0	42.199
sp|Q14393|GAS6_HUMAN	6	6	6	>sp|Q14393|GAS6_HUMAN Growth arrest-specific protein 6 OS=Homo sapiens GN=GAS6 PE=1 SV=2	16.2	79.676	0	56.371
sp|Q14508|WFDC2_HUMAN	6	6	6	>sp|Q14508|WFDC2_HUMAN WAP four-disulfide core domain protein 2 OS=Homo sapiens GN=WFDC2 PE=1 SV=2	51.6	12.993	0	250.59
sp|Q14515|SPRL1_HUMAN	22	22	22	>sp|Q14515|SPRL1_HUMAN SPARC-like protein 1 OS=Homo sapiens GN=SPARCL1 PE=1 SV=2	35.1	75.207	0	323.31
sp|Q14624|ITIH4_HUMAN	25	25	25	>sp|Q14624|ITIH4_HUMAN Inter-alpha-trypsin inhibitor heavy chain H4 OS=Homo sapiens GN=ITIH4 PE=1 SV=4	28.7	103.36	0	323.31
sp|Q14766|LTBP1_HUMAN	3	3	3	>sp|Q14766|LTBP1_HUMAN Latent-transforming growth factor beta-binding protein 1 OS=Homo sapiens GN=LTBP1 PE=1 SV=4	1.7	186.79	0	28.272
sp|Q14767|LTBP2_HUMAN	13	13	13	>sp|Q14767|LTBP2_HUMAN Latent-transforming growth factor beta-binding protein 2 OS=Homo sapiens GN=LTBP2 PE=1 SV=3	9.4	195.05	0	117.68
sp|Q14914|PTGR1_HUMAN	5	5	5	>sp|Q14914|PTGR1_HUMAN Prostaglandin reductase 1 OS=Homo sapiens GN=PTGR1 PE=1 SV=2	20.4	35.869	0	31.369
sp|Q14982|OPCM_HUMAN	11	11	11	>sp|Q14982|OPCM_HUMAN Opioid-binding protein/cell adhesion molecule OS=Homo sapiens GN=OPCML PE=1 SV=1	31.6	38.007	0	115.59
sp|Q15043|S39AE_HUMAN	1	1	1	>sp|Q15043|S39AE_HUMAN Zinc transporter ZIP14 OS=Homo sapiens GN=SLC39A14 PE=1 SV=3	4.1	54.212	0.0041209	8.8106
sp|Q15113|PCOC1_HUMAN	6	6	6	>sp|Q15113|PCOC1_HUMAN Procollagen C-endopeptidase enhancer 1 OS=Homo sapiens GN=PCOLCE PE=1 SV=2	15.4	47.972	0	49.483
sp|Q15223|PVRL1_HUMAN	4	4	4	>sp|Q15223|PVRL1_HUMAN Nectin-1 OS=Homo sapiens GN=PVRL1 PE=1 SV=3	8.9	57.157	0	22.15
sp|Q15262|PTPRK_HUMAN	2	2	2	>sp|Q15262|PTPRK_HUMAN Receptor-type tyrosine-protein phosphatase kappa OS=Homo sapiens GN=PTPRK PE=1 SV=2	2.4	162.1	0	14.406
sp|Q15274|NADC_HUMAN	2	2	2	>sp|Q15274|NADC_HUMAN Nicotinate-nucleotide pyrophosphorylase [carboxylating] OS=Homo sapiens GN=QPRT PE=1 SV=3	10.8	30.845	0	13.166
sp|Q15375|EPHA7_HUMAN;sp|P54756|EPHA5_HUMAN	6;1	6;1	5;1	>sp|Q15375|EPHA7_HUMAN Ephrin type-A receptor 7 OS=Homo sapiens GN=EPHA7 PE=1 SV=3	10.9	112.1	0	79.963
sp|Q15746|MYLK_HUMAN	2	2	2	>sp|Q15746|MYLK_HUMAN Myosin light chain kinase, smooth muscle OS=Homo sapiens GN=MYLK PE=1 SV=4	1.4	210.71	0.0029112	11.241
sp|Q15828|CYTM_HUMAN	5	5	5	>sp|Q15828|CYTM_HUMAN Cystatin-M OS=Homo sapiens GN=CST6 PE=1 SV=1	24.2	16.511	0	106.55
sp|Q15846|CLUL1_HUMAN	2	2	2	>sp|Q15846|CLUL1_HUMAN Clusterin-like protein 1 OS=Homo sapiens GN=CLUL1 PE=2 SV=1	6.9	54.214	0	12.556
sp|Q15904|VAS1_HUMAN	2	2	2	>sp|Q15904|VAS1_HUMAN V-type proton ATPase subunit S1 OS=Homo sapiens GN=ATP6AP1 PE=1 SV=2	5.7	52.025	0	13.578
sp|Q16270|IBP7_HUMAN	22	22	22	>sp|Q16270|IBP7_HUMAN Insulin-like growth factor-binding protein 7 OS=Homo sapiens GN=IGFBP7 PE=1 SV=1	66	29.13	0	296.11
sp|Q16610|ECM1_HUMAN	16	16	16	>sp|Q16610|ECM1_HUMAN Extracellular matrix protein 1 OS=Homo sapiens GN=ECM1 PE=1 SV=2	48.7	60.673	0	169.43
sp|Q16651|PRSS8_HUMAN	6	6	6	>sp|Q16651|PRSS8_HUMAN Prostasin OS=Homo sapiens GN=PRSS8 PE=1 SV=1	31.5	36.431	0	131.71
sp|Q16698|DECR_HUMAN	1	1	1	>sp|Q16698|DECR_HUMAN 2,4-dienoyl-CoA reductase, mitochondrial OS=Homo sapiens GN=DECR1 PE=1 SV=1	6.6	36.067	0.004104	8.6435
sp|Q16706|MA2A1_HUMAN	3	3	3	>sp|Q16706|MA2A1_HUMAN Alpha-mannosidase 2 OS=Homo sapiens GN=MAN2A1 PE=1 SV=2	4.6	131.14	0	16.357
sp|Q16769|QPCT_HUMAN	17	17	17	>sp|Q16769|QPCT_HUMAN Glutaminyl-peptide cyclotransferase OS=Homo sapiens GN=QPCT PE=1 SV=1	52.1	40.876	0	225.6
sp|Q16832|DDR2_HUMAN	5	5	5	>sp|Q16832|DDR2_HUMAN Discoidin domain-containing receptor 2 OS=Homo sapiens GN=DDR2 PE=1 SV=2	10.1	96.735	0	42.932
sp|Q24JP5|T132A_HUMAN	1	1	1	>sp|Q24JP5|T132A_HUMAN Transmembrane protein 132A OS=Homo sapiens GN=TMEM132A PE=2 SV=1	1.5	110.11	0.0064267	7.066
sp|Q2KHT4|GSG1_HUMAN	1	1	1	>sp|Q2KHT4|GSG1_HUMAN Germ cell-specific gene 1 protein OS=Homo sapiens GN=GSG1 PE=1 SV=2	2.3	39.248	1	-2
sp|Q2UY09|COSA1_HUMAN	3	3	3	>sp|Q2UY09|COSA1_HUMAN Collagen alpha-1(XXVIII) chain OS=Homo sapiens GN=COL28A1 PE=2 SV=2	3.7	116.66	0	26.163
sp|Q3LXA3|DHAK_HUMAN	2	2	2	>sp|Q3LXA3|DHAK_HUMAN Bifunctional ATP-dependent dihydroxyacetone kinase/FAD-AMP lyase (cyclizing) OS=Homo sapiens GN=DAK PE=1 SV=2	4.2	58.946	0	16.095
sp|Q495M3|S36A2_HUMAN	2	2	2	>sp|Q495M3|S36A2_HUMAN Proton-coupled amino acid transporter 2 OS=Homo sapiens GN=SLC36A2 PE=1 SV=1	8.3	53.216	0	14.446
sp|Q496F6|CLM2_HUMAN	2	2	2	>sp|Q496F6|CLM2_HUMAN CMRF35-like molecule 2 OS=Homo sapiens GN=CD300E PE=1 SV=2	19.5	22.918	0	15.481
sp|Q53GD3|CTL4_HUMAN	1	1	1	>sp|Q53GD3|CTL4_HUMAN Choline transporter-like protein 4 OS=Homo sapiens GN=SLC44A4 PE=2 SV=2	2	79.253	0.0075567	6.9266
sp|Q53RD9|FBLN7_HUMAN	2	2	2	>sp|Q53RD9|FBLN7_HUMAN Fibulin-7 OS=Homo sapiens GN=FBLN7 PE=2 SV=1	4.8	47.375	0	13.871
sp|Q53TN4|CYBR1_HUMAN	1	1	1	>sp|Q53TN4|CYBR1_HUMAN Cytochrome b reductase 1 OS=Homo sapiens GN=CYBRD1 PE=1 SV=1	8.7	31.641	0	18.866
sp|Q5CZC0|FSIP2_HUMAN	2	2	2	>sp|Q5CZC0|FSIP2_HUMAN Fibrous sheath-interacting protein 2 OS=Homo sapiens GN=FSIP2 PE=2 SV=4	0.5	780.6	0.0042614	10.707
sp|Q5IJ48|CRUM2_HUMAN	8	8	8	>sp|Q5IJ48|CRUM2_HUMAN Protein crumbs homolog 2 OS=Homo sapiens GN=CRB2 PE=1 SV=2	9.5	134.26	0	50.814
sp|Q5JR59|MTUS2_HUMAN	2	2	2	>sp|Q5JR59|MTUS2_HUMAN Microtubule-associated tumor suppressor candidate 2 OS=Homo sapiens GN=MTUS2 PE=1 SV=3	3.7	150.19	0.0041667	10.231
sp|Q5JRA6|MIA3_HUMAN	2	2	2	>sp|Q5JRA6|MIA3_HUMAN Melanoma inhibitory activity protein 3 OS=Homo sapiens GN=MIA3 PE=1 SV=1	1.8	213.7	0.0014684	11.622
sp|Q5JS37|NHLC3_HUMAN	3	3	3	>sp|Q5JS37|NHLC3_HUMAN NHL repeat-containing protein 3 OS=Homo sapiens GN=NHLRC3 PE=2 SV=1	17	38.282	0	33.065
sp|Q5JZY3|EPHAA_HUMAN	5	4	4	>sp|Q5JZY3|EPHAA_HUMAN Ephrin type-A receptor 10 OS=Homo sapiens GN=EPHA10 PE=1 SV=2	6.4	109.71	0	32.042
sp|Q5KU26|COL12_HUMAN	2	2	2	>sp|Q5KU26|COL12_HUMAN Collectin-12 OS=Homo sapiens GN=COLEC12 PE=1 SV=3	4	81.514	0	16.547
sp|Q5SZK8|FREM2_HUMAN	17	17	17	>sp|Q5SZK8|FREM2_HUMAN FRAS1-related extracellular matrix protein 2 OS=Homo sapiens GN=FREM2 PE=1 SV=2	8.7	351.15	0	128.7
sp|Q5T2W1|NHRF3_HUMAN	1	1	1	>sp|Q5T2W1|NHRF3_HUMAN Na(+)/H(+) exchange regulatory cofactor NHE-RF3 OS=Homo sapiens GN=PDZK1 PE=1 SV=2	5.2	57.129	0.0040268	7.7149
sp|Q5UCC4|EMC10_HUMAN	3	3	3	>sp|Q5UCC4|EMC10_HUMAN ER membrane protein complex subunit 10 OS=Homo sapiens GN=EMC10 PE=1 SV=1	11.1	27.347	0	17.787
sp|Q5VW32|BROX_HUMAN	9	9	9	>sp|Q5VW32|BROX_HUMAN BRO1 domain-containing protein BROX OS=Homo sapiens GN=BROX PE=1 SV=1	36.5	46.476	0	69.5
sp|Q5ZPR3|CD276_HUMAN	2	2	2	>sp|Q5ZPR3|CD276_HUMAN CD276 antigen OS=Homo sapiens GN=CD276 PE=1 SV=1	10.1	57.235	0	24.062
sp|Q66K79|CBPZ_HUMAN	2	2	2	>sp|Q66K79|CBPZ_HUMAN Carboxypeptidase Z OS=Homo sapiens GN=CPZ PE=1 SV=2	3.8	73.655	0	12.214
sp|Q6EMK4|VASN_HUMAN	23	23	23	>sp|Q6EMK4|VASN_HUMAN Vasorin OS=Homo sapiens GN=VASN PE=1 SV=1	22.9	71.712	0	323.31
sp|Q6FHJ7|SFRP4_HUMAN	2	2	2	>sp|Q6FHJ7|SFRP4_HUMAN Secreted frizzled-related protein 4 OS=Homo sapiens GN=SFRP4 PE=1 SV=2	12.1	39.826	0	18.572
sp|Q6GTX8|LAIR1_HUMAN	5	5	3	>sp|Q6GTX8|LAIR1_HUMAN Leukocyte-associated immunoglobulin-like receptor 1 OS=Homo sapiens GN=LAIR1 PE=1 SV=1	10.5	31.412	0	36.396
sp|Q6H9L7|ISM2_HUMAN	2	2	2	>sp|Q6H9L7|ISM2_HUMAN Isthmin-2 OS=Homo sapiens GN=ISM2 PE=2 SV=1	7.7	63.906	0	20.594
sp|Q6ISS4|LAIR2_HUMAN	3	1	1	>sp|Q6ISS4|LAIR2_HUMAN Leukocyte-associated immunoglobulin-like receptor 2 OS=Homo sapiens GN=LAIR2 PE=1 SV=1	17.8	16.28	0.0041494	9.6799
sp|Q6P531|GGT6_HUMAN	6	6	6	>sp|Q6P531|GGT6_HUMAN Gamma-glutamyltransferase 6 OS=Homo sapiens GN=GGT6 PE=2 SV=2	19.9	50.509	0	139.32
sp|Q6P9A2|GLT18_HUMAN	1	1	1	>sp|Q6P9A2|GLT18_HUMAN Polypeptide N-acetylgalactosaminyltransferase 18 OS=Homo sapiens GN=GALNT18 PE=2 SV=2	2.3	69.56	0.0040107	7.6714
sp|Q6PCB0|VWA1_HUMAN	7	7	7	>sp|Q6PCB0|VWA1_HUMAN von Willebrand factor A domain-containing protein 1 OS=Homo sapiens GN=VWA1 PE=2 SV=1	24.9	46.804	0	50.01
sp|Q6PK18|OGFD3_HUMAN	2	2	2	>sp|Q6PK18|OGFD3_HUMAN 2-oxoglutarate and iron-dependent oxygenase domain-containing protein 3 OS=Homo sapiens GN=OGFOD3 PE=1 SV=2	9.4	35.646	0.0042674	10.743
sp|Q6UVK1|CSPG4_HUMAN	9	9	9	>sp|Q6UVK1|CSPG4_HUMAN Chondroitin sulfate proteoglycan 4 OS=Homo sapiens GN=CSPG4 PE=1 SV=2	4.3	250.53	0	74.854
sp|Q6UWH4|F198B_HUMAN	1	1	1	>sp|Q6UWH4|F198B_HUMAN Protein FAM198B OS=Homo sapiens GN=FAM198B PE=2 SV=1	2.9	57.552	0.0040161	7.6943
sp|Q6UWV6|ENPP7_HUMAN	1	1	1	>sp|Q6UWV6|ENPP7_HUMAN Ectonucleotide pyrophosphatase/phosphodiesterase family member 7 OS=Homo sapiens GN=ENPP7 PE=1 SV=3	3.7	51.493	0.0052632	7.3156
sp|Q6UX71|PXDC2_HUMAN	2	2	2	>sp|Q6UX71|PXDC2_HUMAN Plexin domain-containing protein 2 OS=Homo sapiens GN=PLXDC2 PE=1 SV=1	5.5	59.582	0	12.047
sp|Q6UX73|CP089_HUMAN	7	7	7	>sp|Q6UX73|CP089_HUMAN UPF0764 protein C16orf89 OS=Homo sapiens GN=C16orf89 PE=1 SV=2	23.9	45.391	0	52.839
sp|Q6UXB4|CLC4G_HUMAN	1	1	1	>sp|Q6UXB4|CLC4G_HUMAN C-type lectin domain family 4 member G OS=Homo sapiens GN=CLEC4G PE=1 SV=1	3.1	32.561	0	16.919
sp|Q6UXB8|PI16_HUMAN	5	5	5	>sp|Q6UXB8|PI16_HUMAN Peptidase inhibitor 16 OS=Homo sapiens GN=PI16 PE=1 SV=1	11.9	49.471	0	39.602
sp|Q6UXD5|SE6L2_HUMAN	5	5	5	>sp|Q6UXD5|SE6L2_HUMAN Seizure 6-like protein 2 OS=Homo sapiens GN=SEZ6L2 PE=1 SV=2	10.1	97.559	0	51.733
sp|Q6UXG3|CLM9_HUMAN	4	4	4	>sp|Q6UXG3|CLM9_HUMAN CMRF35-like molecule 9 OS=Homo sapiens GN=CD300LG PE=1 SV=2	13	36.06	0	323.31
sp|Q6V0I7|FAT4_HUMAN	8	8	8	>sp|Q6V0I7|FAT4_HUMAN Protocadherin Fat 4 OS=Homo sapiens GN=FAT4 PE=1 SV=2	2.6	542.68	0	53.213
sp|Q6W4X9|MUC6_HUMAN	45	45	45	>sp|Q6W4X9|MUC6_HUMAN Mucin-6 OS=Homo sapiens GN=MUC6 PE=1 SV=3	19.1	257.05	0	323.31
sp|Q6ZMH5|S39A5_HUMAN	1	1	1	>sp|Q6ZMH5|S39A5_HUMAN Zinc transporter ZIP5 OS=Homo sapiens GN=SLC39A5 PE=1 SV=3	1.7	56.46	0.0063694	6.9859
sp|Q709C8|VP13C_HUMAN	3	3	3	>sp|Q709C8|VP13C_HUMAN Vacuolar protein sorting-associated protein 13C OS=Homo sapiens GN=VPS13C PE=1 SV=1	1	422.39	0	16.374
sp|Q71RC9|SMIM5_HUMAN	1	1	1	>sp|Q71RC9|SMIM5_HUMAN Small integral membrane protein 5 OS=Homo sapiens GN=SMIM5 PE=4 SV=2	13	8.5403	0.005284	7.3951
sp|Q7KYR7|BT2A1_HUMAN;sp|Q8WVV5|BT2A2_HUMAN	7;6	7;6	7;6	>sp|Q7KYR7|BT2A1_HUMAN Butyrophilin subfamily 2 member A1 OS=Homo sapiens GN=BTN2A1 PE=1 SV=3;>sp|Q8WVV5|BT2A2_HUMAN Butyrophilin subfamily 2 member A2 OS=Homo sapiens GN=BTN2A2 PE=1 SV=2	9.9	59.632	0	102.41
sp|Q7LBR1|CHM1B_HUMAN	2	2	2	>sp|Q7LBR1|CHM1B_HUMAN Charged multivesicular body protein 1b OS=Homo sapiens GN=CHMP1B PE=1 SV=1	11.6	22.109	0	27.692
sp|Q7Z3B1|NEGR1_HUMAN	13	13	13	>sp|Q7Z3B1|NEGR1_HUMAN Neuronal growth regulator 1 OS=Homo sapiens GN=NEGR1 PE=1 SV=3	41	38.719	0	167.87
sp|Q7Z406|MYH14_HUMAN	1	1	1	>sp|Q7Z406|MYH14_HUMAN Myosin-14 OS=Homo sapiens GN=MYH14 PE=1 SV=2	0.7	227.87	0.009901	6.6911
sp|Q7Z4R8|CF120_HUMAN	2	2	2	>sp|Q7Z4R8|CF120_HUMAN UPF0669 protein C6orf120 OS=Homo sapiens GN=C6orf120 PE=1 SV=1	24.6	20.772	0	19.393
sp|Q7Z4W1|DCXR_HUMAN	3	3	3	>sp|Q7Z4W1|DCXR_HUMAN L-xylulose reductase OS=Homo sapiens GN=DCXR PE=1 SV=2	13.1	25.913	0	19.143
sp|Q7Z5L0|VMO1_HUMAN	11	11	11	>sp|Q7Z5L0|VMO1_HUMAN Vitelline membrane outer layer protein 1 homolog OS=Homo sapiens GN=VMO1 PE=1 SV=1	62.4	21.534	0	178.39
sp|Q7Z5N4|SDK1_HUMAN	6	6	6	>sp|Q7Z5N4|SDK1_HUMAN Protein sidekick-1 OS=Homo sapiens GN=SDK1 PE=2 SV=3	5.4	242.11	0	45.852
sp|Q7Z6J4|FGD2_HUMAN	1	1	1	>sp|Q7Z6J4|FGD2_HUMAN FYVE, RhoGEF and PH domain-containing protein 2 OS=Homo sapiens GN=FGD2 PE=1 SV=1	1.2	74.891	0.005168	7.1784
sp|Q7Z7G0|TARSH_HUMAN	2	2	2	>sp|Q7Z7G0|TARSH_HUMAN Target of Nesh-SH3 OS=Homo sapiens GN=ABI3BP PE=1 SV=1	2.5	118.64	0.0042194	10.595
sp|Q7Z7M0|MEGF8_HUMAN	14	14	14	>sp|Q7Z7M0|MEGF8_HUMAN Multiple epidermal growth factor-like domains protein 8 OS=Homo sapiens GN=MEGF8 PE=1 SV=2	8.9	303.1	0	115.43
sp|Q86T13|CLC14_HUMAN	17	17	17	>sp|Q86T13|CLC14_HUMAN C-type lectin domain family 14 member A OS=Homo sapiens GN=CLEC14A PE=1 SV=1	47.3	51.635	0	220.43
sp|Q86TH1|ATL2_HUMAN	4	4	4	>sp|Q86TH1|ATL2_HUMAN ADAMTS-like protein 2 OS=Homo sapiens GN=ADAMTSL2 PE=1 SV=1	9.5	104.62	0	36.366
sp|Q86UD1|OAF_HUMAN	3	3	3	>sp|Q86UD1|OAF_HUMAN Out at first protein homolog OS=Homo sapiens GN=OAF PE=2 SV=1	23.4	30.688	0	41.974
sp|Q86UN3|R4RL2_HUMAN	13	13	13	>sp|Q86UN3|R4RL2_HUMAN Reticulon-4 receptor-like 2 OS=Homo sapiens GN=RTN4RL2 PE=1 SV=1	27.4	46.105	0	105.34
sp|Q86V85|GP180_HUMAN	4	4	4	>sp|Q86V85|GP180_HUMAN Integral membrane protein GPR180 OS=Homo sapiens GN=GPR180 PE=2 SV=1	12.5	49.395	0	25.019
sp|Q86VB7|C163A_HUMAN	1	1	1	>sp|Q86VB7|C163A_HUMAN Scavenger receptor cysteine-rich type 1 protein M130 OS=Homo sapiens GN=CD163 PE=1 SV=2	1.6	125.45	0.006402	7.0341
sp|Q8IUK5|PLDX1_HUMAN	3	3	3	>sp|Q8IUK5|PLDX1_HUMAN Plexin domain-containing protein 1 OS=Homo sapiens GN=PLXDC1 PE=1 SV=2	9.8	55.76	0	24.109
sp|Q8IUL8|CILP2_HUMAN	19	19	19	>sp|Q8IUL8|CILP2_HUMAN Cartilage intermediate layer protein 2 OS=Homo sapiens GN=CILP2 PE=2 SV=2	20.2	126.29	0	175.44
sp|Q8IV08|PLD3_HUMAN	5	5	5	>sp|Q8IV08|PLD3_HUMAN Phospholipase D3 OS=Homo sapiens GN=PLD3 PE=1 SV=1	19	54.705	0	33.743
sp|Q8IWY4|SCUB1_HUMAN	1	1	1	>sp|Q8IWY4|SCUB1_HUMAN Signal peptide, CUB and EGF-like domain-containing protein 1 OS=Homo sapiens GN=SCUBE1 PE=1 SV=3	1.9	107.91	0.0099379	6.7469
sp|Q8IYS5|OSCAR_HUMAN	3	3	3	>sp|Q8IYS5|OSCAR_HUMAN Osteoclast-associated immunoglobulin-like receptor OS=Homo sapiens GN=OSCAR PE=2 SV=3	19.9	30.481	0	36.373
sp|Q8IZF2|AGRF5_HUMAN	7	7	7	>sp|Q8IZF2|AGRF5_HUMAN Adhesion G protein-coupled receptor F5 OS=Homo sapiens GN=ADGRF5 PE=1 SV=3	6.9	149.46	0	43.878
sp|Q8N114|SHSA5_HUMAN	1	1	1	>sp|Q8N114|SHSA5_HUMAN Protein shisa-5 OS=Homo sapiens GN=SHISA5 PE=1 SV=1	12.1	25.582	0	21.317
sp|Q8N271|PROM2_HUMAN	8	8	8	>sp|Q8N271|PROM2_HUMAN Prominin-2 OS=Homo sapiens GN=PROM2 PE=1 SV=1	15.6	91.882	0	65.754
sp|Q8N2S1|LTBP4_HUMAN	3	3	3	>sp|Q8N2S1|LTBP4_HUMAN Latent-transforming growth factor beta-binding protein 4 OS=Homo sapiens GN=LTBP4 PE=1 SV=2	3.4	173.43	0	19.966
sp|Q8N307|MUC20_HUMAN	4	4	4	>sp|Q8N307|MUC20_HUMAN Mucin-20 OS=Homo sapiens GN=MUC20 PE=1 SV=3	7.2	71.981	0	27
sp|Q8N3J6|CADM2_HUMAN	2	2	2	>sp|Q8N3J6|CADM2_HUMAN Cell adhesion molecule 2 OS=Homo sapiens GN=CADM2 PE=2 SV=1	7.6	47.553	0	14.979
sp|Q8N474|SFRP1_HUMAN	1	1	1	>sp|Q8N474|SFRP1_HUMAN Secreted frizzled-related protein 1 OS=Homo sapiens GN=SFRP1 PE=1 SV=1	5.1	35.385	0.005298	7.42
sp|Q8N6Q3|CD177_HUMAN	6	6	6	>sp|Q8N6Q3|CD177_HUMAN CD177 antigen OS=Homo sapiens GN=CD177 PE=1 SV=2	20.4	46.363	0	54.973
sp|Q8NBJ4|GOLM1_HUMAN	16	16	16	>sp|Q8NBJ4|GOLM1_HUMAN Golgi membrane protein 1 OS=Homo sapiens GN=GOLM1 PE=1 SV=1	29.4	45.333	0	323.31
sp|Q8NBJ7|SUMF2_HUMAN	1	1	1	>sp|Q8NBJ7|SUMF2_HUMAN Sulfatase-modifying factor 2 OS=Homo sapiens GN=SUMF2 PE=1 SV=2	5	33.843	0.0075094	6.8667
sp|Q8NC54|KCT2_HUMAN	1	1	1	>sp|Q8NC54|KCT2_HUMAN Keratinocyte-associated transmembrane protein 2 OS=Homo sapiens GN=KCT2 PE=2 SV=2	3.8	29.234	0.0063857	7.0055
sp|Q8NCC3|PAG15_HUMAN	4	4	4	>sp|Q8NCC3|PAG15_HUMAN Group XV phospholipase A2 OS=Homo sapiens GN=PLA2G15 PE=1 SV=2	11.4	46.657	0	29.398
sp|Q8NCW5|NNRE_HUMAN	2	2	2	>sp|Q8NCW5|NNRE_HUMAN NAD(P)H-hydrate epimerase OS=Homo sapiens GN=APOA1BP PE=1 SV=2	12.8	31.674	0.0042373	10.643
sp|Q8NDA2|HMCN2_HUMAN	6	6	6	>sp|Q8NDA2|HMCN2_HUMAN Hemicentin-2 OS=Homo sapiens GN=HMCN2 PE=2 SV=2	1.9	542.49	0	45.141
sp|Q8NFJ5|RAI3_HUMAN	1	1	1	>sp|Q8NFJ5|RAI3_HUMAN Retinoic acid-induced protein 3 OS=Homo sapiens GN=GPRC5A PE=1 SV=2	5	40.251	0.0039947	7.6297
sp|Q8NFT8|DNER_HUMAN	3	3	3	>sp|Q8NFT8|DNER_HUMAN Delta and Notch-like epidermal growth factor-related receptor OS=Homo sapiens GN=DNER PE=1 SV=1	6.6	78.474	0	20.177
sp|Q8NFZ8|CADM4_HUMAN	16	16	16	>sp|Q8NFZ8|CADM4_HUMAN Cell adhesion molecule 4 OS=Homo sapiens GN=CADM4 PE=1 SV=1	38.4	42.785	0	323.31
sp|Q8NHJ6|LIRB4_HUMAN	2	2	2	>sp|Q8NHJ6|LIRB4_HUMAN Leukocyte immunoglobulin-like receptor subfamily B member 4 OS=Homo sapiens GN=LILRB4 PE=1 SV=3	14.1	49.355	0	49.296
sp|Q8NHP8|PLBL2_HUMAN	5	5	5	>sp|Q8NHP8|PLBL2_HUMAN Putative phospholipase B-like 2 OS=Homo sapiens GN=PLBD2 PE=1 SV=2	13.2	65.471	0	48.963
sp|Q8TAB3|PCD19_HUMAN	1	1	1	>sp|Q8TAB3|PCD19_HUMAN Protocadherin-19 OS=Homo sapiens GN=PCDH19 PE=1 SV=3	1.9	126.25	0.0041725	10.277
sp|Q8TB96|TIP_HUMAN	3	3	3	>sp|Q8TB96|TIP_HUMAN T-cell immunomodulatory protein OS=Homo sapiens GN=ITFG1 PE=1 SV=1	8.7	68.107	0	22.965
sp|Q8TCT8|SPP2A_HUMAN	2	2	2	>sp|Q8TCT8|SPP2A_HUMAN Signal peptide peptidase-like 2A OS=Homo sapiens GN=SPPL2A PE=1 SV=2	3.1	58.143	0	14.802
sp|Q8TDQ0|HAVR2_HUMAN	8	8	8	>sp|Q8TDQ0|HAVR2_HUMAN Hepatitis A virus cellular receptor 2 OS=Homo sapiens GN=HAVCR2 PE=1 SV=3	25.9	33.394	0	77.954
sp|Q8TDY8|IGDC4_HUMAN	1	1	1	>sp|Q8TDY8|IGDC4_HUMAN Immunoglobulin superfamily DCC subclass member 4 OS=Homo sapiens GN=IGDCC4 PE=1 SV=1	1.3	134.21	0.0087173	6.7944
sp|Q8TF66|LRC15_HUMAN	4	4	4	>sp|Q8TF66|LRC15_HUMAN Leucine-rich repeat-containing protein 15 OS=Homo sapiens GN=LRRC15 PE=2 SV=2	12.9	64.365	0	31.24
sp|Q8WUM4|PDC6I_HUMAN	18	18	18	>sp|Q8WUM4|PDC6I_HUMAN Programmed cell death 6-interacting protein OS=Homo sapiens GN=PDCD6IP PE=1 SV=1	25.3	96.022	0	129.51
sp|Q8WUT4|LRRN4_HUMAN	2	2	2	>sp|Q8WUT4|LRRN4_HUMAN Leucine-rich repeat neuronal protein 4 OS=Homo sapiens GN=LRRN4 PE=2 SV=3	5.9	78.842	0.0042433	10.65
sp|Q8WVN6|SCTM1_HUMAN	5	5	5	>sp|Q8WVN6|SCTM1_HUMAN Secreted and transmembrane protein 1 OS=Homo sapiens GN=SECTM1 PE=1 SV=2	23	27.039	0	97.467
sp|Q8WVQ1|CANT1_HUMAN	4	4	4	>sp|Q8WVQ1|CANT1_HUMAN Soluble calcium-activated nucleotidase 1 OS=Homo sapiens GN=CANT1 PE=1 SV=1	22.4	44.839	0	28.955
sp|Q8WWB7|GLMP_HUMAN	1	1	1	>sp|Q8WWB7|GLMP_HUMAN Glycosylated lysosomal membrane protein OS=Homo sapiens GN=GLMP PE=2 SV=1	6.4	43.864	0.005291	7.4023
sp|Q8WXA2|PATE1_HUMAN	2	2	2	>sp|Q8WXA2|PATE1_HUMAN Prostate and testis expressed protein 1 OS=Homo sapiens GN=PATE1 PE=1 SV=1	13.5	14.271	0.0014815	11.923
sp|Q8WZ42|TITIN_HUMAN	4	4	4	>sp|Q8WZ42|TITIN_HUMAN Titin OS=Homo sapiens GN=TTN PE=1 SV=4	0.2	3816	0	21.527
sp|Q8WZ75|ROBO4_HUMAN	15	15	15	>sp|Q8WZ75|ROBO4_HUMAN Roundabout homolog 4 OS=Homo sapiens GN=ROBO4 PE=1 SV=1	14.4	107.46	0	283.01
sp|Q92520|FAM3C_HUMAN	7	7	7	>sp|Q92520|FAM3C_HUMAN Protein FAM3C OS=Homo sapiens GN=FAM3C PE=1 SV=1	36.1	24.68	0	65.237
sp|Q92692|PVRL2_HUMAN	8	8	8	>sp|Q92692|PVRL2_HUMAN Nectin-2 OS=Homo sapiens GN=PVRL2 PE=1 SV=1	18.8	57.741	0	70.594
sp|Q92820|GGH_HUMAN	5	5	5	>sp|Q92820|GGH_HUMAN Gamma-glutamyl hydrolase OS=Homo sapiens GN=GGH PE=1 SV=2	19.2	35.964	0	51.837
sp|Q92859|NEO1_HUMAN	10	10	10	>sp|Q92859|NEO1_HUMAN Neogenin OS=Homo sapiens GN=NEO1 PE=1 SV=2	10.4	160.01	0	139.23
sp|Q92896|GSLG1_HUMAN	24	24	24	>sp|Q92896|GSLG1_HUMAN Golgi apparatus protein 1 OS=Homo sapiens GN=GLG1 PE=1 SV=2	30.1	134.55	0	221.84
sp|Q92956|TNR14_HUMAN	4	4	4	>sp|Q92956|TNR14_HUMAN Tumor necrosis factor receptor superfamily member 14 OS=Homo sapiens GN=TNFRSF14 PE=1 SV=3	24.7	30.391	0	84.356
sp|Q93088|BHMT1_HUMAN;sp|Q9H2M3|BHMT2_HUMAN	10;3	10;3	10;3	>sp|Q93088|BHMT1_HUMAN Betaine--homocysteine S-methyltransferase 1 OS=Homo sapiens GN=BHMT PE=1 SV=2	39.9	44.998	0	85.01
sp|Q969P0|IGSF8_HUMAN	6	6	6	>sp|Q969P0|IGSF8_HUMAN Immunoglobulin superfamily member 8 OS=Homo sapiens GN=IGSF8 PE=1 SV=1	11.6	65.033	0	181.42
sp|Q969Z4|TR19L_HUMAN	1	1	1	>sp|Q969Z4|TR19L_HUMAN Tumor necrosis factor receptor superfamily member 19L OS=Homo sapiens GN=RELT PE=1 SV=1	4.9	46.091	0.0040595	8.0402
sp|Q96A08|H2B1A_HUMAN;sp|Q99880|H2B1L_HUMAN;sp|Q99879|H2B1M_HUMAN;sp|Q99877|H2B1N_HUMAN;sp|Q93079|H2B1H_HUMAN;sp|Q8N257|H2B3B_HUMAN;sp|Q5QNW6|H2B2F_HUMAN;sp|Q16778|H2B2E_HUMAN;sp|P62807|H2B1C_HUMAN;sp|P58876|H2B1D_HUMAN;sp|P57053|H2BFS_HUMAN;sp|P33778|H2B1B_HUMAN;sp|P23527|H2B1O_HUMAN;sp|P06899|H2B1J_HUMAN;sp|O60814|H2B1K_HUMAN	2;1;1;1;1;1;1;1;1;1;1;1;1;1;1	2;1;1;1;1;1;1;1;1;1;1;1;1;1;1	2;1;1;1;1;1;1;1;1;1;1;1;1;1;1	>sp|Q96A08|H2B1A_HUMAN Histone H2B type 1-A OS=Homo sapiens GN=HIST1H2BA PE=1 SV=3;>sp|Q99880|H2B1L_HUMAN Histone H2B type 1-L OS=Homo sapiens GN=HIST1H2BL PE=1 SV=3;>sp|Q99879|H2B1M_HUMAN Histone H2B type 1-M OS=Homo sapiens GN=HIST1H2BM PE=1 SV=3;>sp|Q99	18.9	14.167	0	14.559
sp|Q96AM1|MRGRF_HUMAN	1	1	1	>sp|Q96AM1|MRGRF_HUMAN Mas-related G-protein coupled receptor member F OS=Homo sapiens GN=MRGPRF PE=2 SV=1	4.1	38.171	0.0075188	6.8798
sp|Q96AP7|ESAM_HUMAN	5	5	5	>sp|Q96AP7|ESAM_HUMAN Endothelial cell-selective adhesion molecule OS=Homo sapiens GN=ESAM PE=1 SV=1	13.1	41.176	0	51.255
sp|Q96D42|HAVR1_HUMAN	1	1	1	>sp|Q96D42|HAVR1_HUMAN Hepatitis A virus cellular receptor 1 OS=Homo sapiens GN=HAVCR1 PE=1 SV=2	7.2	38.72	0	13.845
sp|Q96DR8|MUCL1_HUMAN	2	2	2	>sp|Q96DR8|MUCL1_HUMAN Mucin-like protein 1 OS=Homo sapiens GN=MUCL1 PE=1 SV=1	13.3	9.0391	0	13.022
sp|Q96EE4|CC126_HUMAN	1	1	1	>sp|Q96EE4|CC126_HUMAN Coiled-coil domain-containing protein 126 OS=Homo sapiens GN=CCDC126 PE=2 SV=2	8.6	15.668	0.0098765	6.6629
sp|Q96EY5|MB12A_HUMAN	3	3	3	>sp|Q96EY5|MB12A_HUMAN Multivesicular body subunit 12A OS=Homo sapiens GN=MVB12A PE=1 SV=1	17.6	28.783	0	21.26
sp|Q96FE7|P3IP1_HUMAN	3	3	3	>sp|Q96FE7|P3IP1_HUMAN Phosphoinositide-3-kinase-interacting protein 1 OS=Homo sapiens GN=PIK3IP1 PE=1 SV=2	18.3	28.248	0	30.875
sp|Q96FN5|KIF12_HUMAN	1	1	1	>sp|Q96FN5|KIF12_HUMAN Kinesin-like protein KIF12 OS=Homo sapiens GN=KIF12 PE=1 SV=3	2.8	70.659	0.0051813	7.179
sp|Q96IU4|ABHEB_HUMAN	3	3	3	>sp|Q96IU4|ABHEB_HUMAN Alpha/beta hydrolase domain-containing protein 14B OS=Homo sapiens GN=ABHD14B PE=1 SV=1	23.3	22.345	0	23.346
sp|Q96J84|KIRR1_HUMAN	8	8	8	>sp|Q96J84|KIRR1_HUMAN Kin of IRRE-like protein 1 OS=Homo sapiens GN=KIRREL PE=1 SV=2	14.8	83.535	0	79.121
sp|Q96JQ0|PCD16_HUMAN	3	3	3	>sp|Q96JQ0|PCD16_HUMAN Protocadherin-16 OS=Homo sapiens GN=DCHS1 PE=1 SV=1	1.5	346.18	0	22.605
sp|Q96KP4|CNDP2_HUMAN	10	10	10	>sp|Q96KP4|CNDP2_HUMAN Cytosolic non-specific dipeptidase OS=Homo sapiens GN=CNDP2 PE=1 SV=2	24.4	52.878	0	78.2
sp|Q96LA6|FCRL1_HUMAN	1	1	1	>sp|Q96LA6|FCRL1_HUMAN Fc receptor-like protein 1 OS=Homo sapiens GN=FCRL1 PE=1 SV=1	4	46.936	0.0052151	7.2449
sp|Q96MM6|HS12B_HUMAN	2	2	2	>sp|Q96MM6|HS12B_HUMAN Heat shock 70 kDa protein 12B OS=Homo sapiens GN=HSPA12B PE=1 SV=2	2.6	75.687	0.0042076	10.511
sp|Q96NY8|PVRL4_HUMAN	15	15	15	>sp|Q96NY8|PVRL4_HUMAN Nectin-4 OS=Homo sapiens GN=PVRL4 PE=1 SV=1	40.2	55.454	0	118.73
sp|Q96PD5|PGRP2_HUMAN;CON__ENSEMBL:ENSBTAP00000016285	19;3	19;3	19;3	>sp|Q96PD5|PGRP2_HUMAN N-acetylmuramoyl-L-alanine amidase OS=Homo sapiens GN=PGLYRP2 PE=1 SV=1	41.8	62.216	0	312
sp|Q96PX8|SLIK1_HUMAN	2	2	2	>sp|Q96PX8|SLIK1_HUMAN SLIT and NTRK-like protein 1 OS=Homo sapiens GN=SLITRK1 PE=1 SV=2	5.5	77.734	0	15.5
sp|Q96RW7|HMCN1_HUMAN	8	8	8	>sp|Q96RW7|HMCN1_HUMAN Hemicentin-1 OS=Homo sapiens GN=HMCN1 PE=1 SV=2	2.3	613.38	0	244.65
sp|Q96S96|PEBP4_HUMAN	4	4	4	>sp|Q96S96|PEBP4_HUMAN Phosphatidylethanolamine-binding protein 4 OS=Homo sapiens GN=PEBP4 PE=1 SV=3	32.2	25.733	0	50.541
sp|Q99497|PARK7_HUMAN	2	2	2	>sp|Q99497|PARK7_HUMAN Protein deglycase DJ-1 OS=Homo sapiens GN=PARK7 PE=1 SV=2	8.5	19.891	0	13.312
sp|Q99519|NEUR1_HUMAN	5	5	5	>sp|Q99519|NEUR1_HUMAN Sialidase-1 OS=Homo sapiens GN=NEU1 PE=1 SV=1	22.9	45.467	0	41.31
sp|Q99538|LGMN_HUMAN	2	2	2	>sp|Q99538|LGMN_HUMAN Legumain OS=Homo sapiens GN=LGMN PE=1 SV=1	9.2	49.411	0	27.497
sp|Q99574|NEUS_HUMAN	5	5	5	>sp|Q99574|NEUS_HUMAN Neuroserpin OS=Homo sapiens GN=SERPINI1 PE=1 SV=1	12.7	46.426	0	28.957
sp|Q99816|TS101_HUMAN	3	3	3	>sp|Q99816|TS101_HUMAN Tumor susceptibility gene 101 protein OS=Homo sapiens GN=TSG101 PE=1 SV=2	9.7	43.944	0	24.267
sp|Q99969|RARR2_HUMAN	3	3	3	>sp|Q99969|RARR2_HUMAN Retinoic acid receptor responder protein 2 OS=Homo sapiens GN=RARRES2 PE=1 SV=1	14.7	18.617	0	44.115
sp|Q99988|GDF15_HUMAN	1	1	1	>sp|Q99988|GDF15_HUMAN Growth/differentiation factor 15 OS=Homo sapiens GN=GDF15 PE=2 SV=3	5.2	34.14	0.0075377	6.883
sp|Q9BQ51|PD1L2_HUMAN	4	4	4	>sp|Q9BQ51|PD1L2_HUMAN Programmed cell death 1 ligand 2 OS=Homo sapiens GN=PDCD1LG2 PE=1 SV=2	13.9	30.957	0	28.419
sp|Q9BRK3|MXRA8_HUMAN	21	21	21	>sp|Q9BRK3|MXRA8_HUMAN Matrix-remodeling-associated protein 8 OS=Homo sapiens GN=MXRA8 PE=2 SV=1	34.8	49.131	0	137.37
sp|Q9BRK5|CAB45_HUMAN	3	3	3	>sp|Q9BRK5|CAB45_HUMAN 45 kDa calcium-binding protein OS=Homo sapiens GN=SDF4 PE=1 SV=1	15.7	41.806	0	22.012
sp|Q9BTY2|FUCO2_HUMAN	1	1	1	>sp|Q9BTY2|FUCO2_HUMAN Plasma alpha-L-fucosidase OS=Homo sapiens GN=FUCA2 PE=1 SV=2	3.4	54.066	0.0028944	11.107
sp|Q9BUT1|BDH2_HUMAN	2	2	2	>sp|Q9BUT1|BDH2_HUMAN 3-hydroxybutyrate dehydrogenase type 2 OS=Homo sapiens GN=BDH2 PE=1 SV=2	14.3	26.724	0	14.329
sp|Q9BVM4|GGACT_HUMAN	4	4	4	>sp|Q9BVM4|GGACT_HUMAN Gamma-glutamylaminecyclotransferase OS=Homo sapiens GN=GGACT PE=1 SV=2	51.6	17.328	0	32.311
sp|Q9BXN2|CLC7A_HUMAN	2	2	2	>sp|Q9BXN2|CLC7A_HUMAN C-type lectin domain family 7 member A OS=Homo sapiens GN=CLEC7A PE=1 SV=1	9.3	27.627	0.002886	11.028
sp|Q9BXP8|PAPP2_HUMAN	11	11	11	>sp|Q9BXP8|PAPP2_HUMAN Pappalysin-2 OS=Homo sapiens GN=PAPPA2 PE=1 SV=4	9.4	198.54	0	102.06
sp|Q9BY67|CADM1_HUMAN	5	5	5	>sp|Q9BY67|CADM1_HUMAN Cell adhesion molecule 1 OS=Homo sapiens GN=CADM1 PE=1 SV=2	24.2	48.509	0	85.825
sp|Q9BYE9|CDHR2_HUMAN	7	7	7	>sp|Q9BYE9|CDHR2_HUMAN Cadherin-related family member 2 OS=Homo sapiens GN=CDHR2 PE=1 SV=2	8.8	141.54	0	47.429
sp|Q9BYF1|ACE2_HUMAN	3	3	3	>sp|Q9BYF1|ACE2_HUMAN Angiotensin-converting enzyme 2 OS=Homo sapiens GN=ACE2 PE=1 SV=2	7.3	92.462	0	35.532
sp|Q9BYJ0|FGFP2_HUMAN	4	4	4	>sp|Q9BYJ0|FGFP2_HUMAN Fibroblast growth factor-binding protein 2 OS=Homo sapiens GN=FGFBP2 PE=1 SV=1	22	24.581	0	28.824
sp|Q9BZR6|RTN4R_HUMAN	3	3	3	>sp|Q9BZR6|RTN4R_HUMAN Reticulon-4 receptor OS=Homo sapiens GN=RTN4R PE=1 SV=1	12.3	50.707	0	22.885
sp|Q9C0H2|TTYH3_HUMAN	3	3	3	>sp|Q9C0H2|TTYH3_HUMAN Protein tweety homolog 3 OS=Homo sapiens GN=TTYH3 PE=1 SV=3	8.6	57.544	0	18.411
sp|Q9GZM7|TINAL_HUMAN	4	4	4	>sp|Q9GZM7|TINAL_HUMAN Tubulointerstitial nephritis antigen-like OS=Homo sapiens GN=TINAGL1 PE=1 SV=1	10.9	52.387	0	23.672
sp|Q9GZX9|TWSG1_HUMAN	4	4	4	>sp|Q9GZX9|TWSG1_HUMAN Twisted gastrulation protein homolog 1 OS=Homo sapiens GN=TWSG1 PE=1 SV=1	22.4	25.017	0	50.679
sp|Q9H0B8|CRLD2_HUMAN	1	1	1	>sp|Q9H0B8|CRLD2_HUMAN Cysteine-rich secretory protein LCCL domain-containing 2 OS=Homo sapiens GN=CRISPLD2 PE=2 SV=1	3.4	55.919	0.0040053	7.6583
sp|Q9H0W9|CK054_HUMAN	4	4	4	>sp|Q9H0W9|CK054_HUMAN Ester hydrolase C11orf54 OS=Homo sapiens GN=C11orf54 PE=1 SV=1	24.1	35.117	0	30.787
sp|Q9H0X4|ITFG3_HUMAN	4	4	4	>sp|Q9H0X4|ITFG3_HUMAN Protein ITFG3 OS=Homo sapiens GN=ITFG3 PE=1 SV=1	12.1	59.659	0	24.075
sp|Q9H159|CAD19_HUMAN	3	3	3	>sp|Q9H159|CAD19_HUMAN Cadherin-19 OS=Homo sapiens GN=CDH19 PE=2 SV=1	6.5	87.001	0	21.934
sp|Q9H173|SIL1_HUMAN	1	1	1	>sp|Q9H173|SIL1_HUMAN Nucleotide exchange factor SIL1 OS=Homo sapiens GN=SIL1 PE=1 SV=1	3.3	52.084	0.0051948	7.1988
sp|Q9H1C7|CYTM1_HUMAN	1	1	1	>sp|Q9H1C7|CYTM1_HUMAN Cysteine-rich and transmembrane domain-containing protein 1 OS=Homo sapiens GN=CYSTM1 PE=1 SV=1	11.3	10.631	0	17.29
sp|Q9H223|EHD4_HUMAN	2	2	2	>sp|Q9H223|EHD4_HUMAN EH domain-containing protein 4 OS=Homo sapiens GN=EHD4 PE=1 SV=1	5	61.174	0	14.397
sp|Q9H299|SH3L3_HUMAN	1	1	1	>sp|Q9H299|SH3L3_HUMAN SH3 domain-binding glutamic acid-rich-like protein 3 OS=Homo sapiens GN=SH3BGRL3 PE=1 SV=1	20.4	10.438	0.004	7.6392
sp|Q9H3G5|CPVL_HUMAN	8	8	8	>sp|Q9H3G5|CPVL_HUMAN Probable serine carboxypeptidase CPVL OS=Homo sapiens GN=CPVL PE=1 SV=2	23.3	54.163	0	55.573
sp|Q9H3S7|PTN23_HUMAN	1	1	1	>sp|Q9H3S7|PTN23_HUMAN Tyrosine-protein phosphatase non-receptor type 23 OS=Homo sapiens GN=PTPN23 PE=1 SV=1	0.6	178.97	0.0099256	6.7465
sp|Q9H461|FZD8_HUMAN	2	2	2	>sp|Q9H461|FZD8_HUMAN Frizzled-8 OS=Homo sapiens GN=FZD8 PE=1 SV=1	5.2	73.299	0.0014793	11.909
sp|Q9H4M9|EHD1_HUMAN;sp|Q9NZN3|EHD3_HUMAN;sp|Q9NZN4|EHD2_HUMAN	8;1;1	8;1;1	8;1;1	>sp|Q9H4M9|EHD1_HUMAN EH domain-containing protein 1 OS=Homo sapiens GN=EHD1 PE=1 SV=2	27	60.626	0	63.974
sp|Q9H665|IGFR1_HUMAN	2	2	2	>sp|Q9H665|IGFR1_HUMAN IGF-like family receptor 1 OS=Homo sapiens GN=IGFLR1 PE=1 SV=1	13	37.894	0.0014706	11.769
sp|Q9H6B4|CLMP_HUMAN	1	1	1	>sp|Q9H6B4|CLMP_HUMAN CXADR-like membrane protein OS=Homo sapiens GN=CLMP PE=1 SV=1	7	41.28	0	15.38
sp|Q9H6X2|ANTR1_HUMAN	1	1	1	>sp|Q9H6X2|ANTR1_HUMAN Anthrax toxin receptor 1 OS=Homo sapiens GN=ANTXR1 PE=1 SV=2	2.7	62.788	0.0075	6.86
sp|Q9H6Y7|RN167_HUMAN	2	2	2	>sp|Q9H6Y7|RN167_HUMAN E3 ubiquitin-protein ligase RNF167 OS=Homo sapiens GN=RNF167 PE=1 SV=1	5.4	38.298	0.0014599	11.294
sp|Q9H741|CL049_HUMAN	1	1	1	>sp|Q9H741|CL049_HUMAN UPF0454 protein C12orf49 OS=Homo sapiens GN=C12orf49 PE=1 SV=1	6.8	23.594	0.0052562	7.3088
sp|Q9H756|LRC19_HUMAN	1	1	1	>sp|Q9H756|LRC19_HUMAN Leucine-rich repeat-containing protein 19 OS=Homo sapiens GN=LRRC19 PE=2 SV=1	5.7	42.334	0.0063291	6.9476
sp|Q9H8L6|MMRN2_HUMAN	4	4	4	>sp|Q9H8L6|MMRN2_HUMAN Multimerin-2 OS=Homo sapiens GN=MMRN2 PE=1 SV=2	5.1	104.41	0	27.7
sp|Q9H9P2|CHODL_HUMAN	2	2	2	>sp|Q9H9P2|CHODL_HUMAN Chondrolectin OS=Homo sapiens GN=CHODL PE=2 SV=2	8.1	30.43	0.0014749	11.825
sp|Q9HAT2|SIAE_HUMAN	7	7	7	>sp|Q9HAT2|SIAE_HUMAN Sialate O-acetylesterase OS=Homo sapiens GN=SIAE PE=1 SV=1	16.8	58.314	0	56.726
sp|Q9HB40|RISC_HUMAN	5	5	5	>sp|Q9HB40|RISC_HUMAN Retinoid-inducible serine carboxypeptidase OS=Homo sapiens GN=SCPEP1 PE=1 SV=1	13.1	50.83	0	30.273
sp|Q9HBB8|CDHR5_HUMAN	7	7	7	>sp|Q9HBB8|CDHR5_HUMAN Cadherin-related family member 5 OS=Homo sapiens GN=CDHR5 PE=1 SV=3	11.6	88.222	0	80.297
sp|Q9HC84|MUC5B_HUMAN	1	1	1	>sp|Q9HC84|MUC5B_HUMAN Mucin-5B OS=Homo sapiens GN=MUC5B PE=1 SV=3	1.1	596.33	0.0099133	6.7432
sp|Q9HCN6|GPVI_HUMAN	8	8	8	>sp|Q9HCN6|GPVI_HUMAN Platelet glycoprotein VI OS=Homo sapiens GN=GP6 PE=1 SV=4	21.2	36.866	0	65.533
sp|Q9HCU0|CD248_HUMAN	15	15	15	>sp|Q9HCU0|CD248_HUMAN Endosialin OS=Homo sapiens GN=CD248 PE=1 SV=1	24.6	80.858	0	165.9
sp|Q9HD42|CHM1A_HUMAN	2	2	2	>sp|Q9HD42|CHM1A_HUMAN Charged multivesicular body protein 1a OS=Homo sapiens GN=CHMP1A PE=1 SV=1	12.8	21.703	0	12.055
sp|Q9NP79|VTA1_HUMAN	6	6	6	>sp|Q9NP79|VTA1_HUMAN Vacuolar protein sorting-associated protein VTA1 homolog OS=Homo sapiens GN=VTA1 PE=1 SV=1	26.7	33.879	0	36.945
sp|Q9NP85|PODO_HUMAN	2	2	2	>sp|Q9NP85|PODO_HUMAN Podocin OS=Homo sapiens GN=NPHS2 PE=1 SV=1	9.4	42.2	0	12.055
sp|Q9NPF0|CD320_HUMAN	4	4	4	>sp|Q9NPF0|CD320_HUMAN CD320 antigen OS=Homo sapiens GN=CD320 PE=1 SV=1	26.2	28.991	0	33.24
sp|Q9NPG4|PCD12_HUMAN	4	4	4	>sp|Q9NPG4|PCD12_HUMAN Protocadherin-12 OS=Homo sapiens GN=PCDH12 PE=1 SV=1	7.2	128.99	0	45.804
sp|Q9NQ36|SCUB2_HUMAN	4	4	4	>sp|Q9NQ36|SCUB2_HUMAN Signal peptide, CUB and EGF-like domain-containing protein 2 OS=Homo sapiens GN=SCUBE2 PE=2 SV=2	6.9	109.96	0	29.359
sp|Q9NQ38|ISK5_HUMAN	2	2	2	>sp|Q9NQ38|ISK5_HUMAN Serine protease inhibitor Kazal-type 5 OS=Homo sapiens GN=SPINK5 PE=1 SV=2	4.6	120.71	0	30.684
sp|Q9NQ79|CRAC1_HUMAN	11	11	11	>sp|Q9NQ79|CRAC1_HUMAN Cartilage acidic protein 1 OS=Homo sapiens GN=CRTAC1 PE=1 SV=2	21.9	71.42	0	83.176
sp|Q9NQ84|GPC5C_HUMAN	11	11	11	>sp|Q9NQ84|GPC5C_HUMAN G-protein coupled receptor family C group 5 member C OS=Homo sapiens GN=GPRC5C PE=1 SV=2	30.8	48.193	0	142.1
sp|Q9NQS3|PVRL3_HUMAN	4	4	4	>sp|Q9NQS3|PVRL3_HUMAN Nectin-3 OS=Homo sapiens GN=PVRL3 PE=1 SV=1	7.1	61.002	0	34.852
sp|Q9NR16|C163B_HUMAN	1	1	1	>sp|Q9NR16|C163B_HUMAN Scavenger receptor cysteine-rich type 1 protein M160 OS=Homo sapiens GN=CD163L1 PE=1 SV=2	1	159.24	0.0087282	6.8228
sp|Q9NR99|MXRA5_HUMAN	5	5	5	>sp|Q9NR99|MXRA5_HUMAN Matrix-remodeling-associated protein 5 OS=Homo sapiens GN=MXRA5 PE=2 SV=3	3.2	312.15	0	29.084
sp|Q9NY72|SCN3B_HUMAN	1	1	1	>sp|Q9NY72|SCN3B_HUMAN Sodium channel subunit beta-3 OS=Homo sapiens GN=SCN3B PE=1 SV=1	6	24.702	0.0063776	7.0027
sp|Q9NY97|B3GN2_HUMAN	6	6	6	>sp|Q9NY97|B3GN2_HUMAN N-acetyllactosaminide beta-1,3-N-acetylglucosaminyltransferase 2 OS=Homo sapiens GN=B3GNT2 PE=1 SV=2	22.7	46.021	0	41.269
sp|Q9NYT6|ZN226_HUMAN	1	1	1	>sp|Q9NYT6|ZN226_HUMAN Zinc finger protein 226 OS=Homo sapiens GN=ZNF226 PE=2 SV=2	1.9	91.92	1	-2
sp|Q9NZH0|GPC5B_HUMAN	5	5	5	>sp|Q9NZH0|GPC5B_HUMAN G-protein coupled receptor family C group 5 member B OS=Homo sapiens GN=GPRC5B PE=2 SV=2	14.9	44.794	0	104.23
sp|Q9NZP8|C1RL_HUMAN	9	9	9	>sp|Q9NZP8|C1RL_HUMAN Complement C1r subcomponent-like protein OS=Homo sapiens GN=C1RL PE=1 SV=2	24.6	53.498	0	91.366
sp|Q9NZU0|FLRT3_HUMAN	3	3	3	>sp|Q9NZU0|FLRT3_HUMAN Leucine-rich repeat transmembrane protein FLRT3 OS=Homo sapiens GN=FLRT3 PE=1 SV=1	6.8	73.003	0	16.896
sp|Q9NZV1|CRIM1_HUMAN	3	3	3	>sp|Q9NZV1|CRIM1_HUMAN Cysteine-rich motor neuron 1 protein OS=Homo sapiens GN=CRIM1 PE=1 SV=1	5.6	113.74	0	23.345
sp|Q9NZZ3|CHMP5_HUMAN	7	7	7	>sp|Q9NZZ3|CHMP5_HUMAN Charged multivesicular body protein 5 OS=Homo sapiens GN=CHMP5 PE=1 SV=1	41.6	24.57	0	120.93
sp|Q9P121|NTRI_HUMAN	7	7	7	>sp|Q9P121|NTRI_HUMAN Neurotrimin OS=Homo sapiens GN=NTM PE=1 SV=1	35.5	37.971	0	67.271
sp|Q9UBD6|RHCG_HUMAN	1	1	1	>sp|Q9UBD6|RHCG_HUMAN Ammonium transporter Rh type C OS=Homo sapiens GN=RHCG PE=1 SV=1	4	53.178	0.0042796	10.812
sp|Q9UBG0|MRC2_HUMAN	3	3	3	>sp|Q9UBG0|MRC2_HUMAN C-type mannose receptor 2 OS=Homo sapiens GN=MRC2 PE=1 SV=2	3	166.67	0	21.834
sp|Q9UBQ7|GRHPR_HUMAN	1	1	1	>sp|Q9UBQ7|GRHPR_HUMAN Glyoxylate reductase/hydroxypyruvate reductase OS=Homo sapiens GN=GRHPR PE=1 SV=1	6.7	35.668	0.0041551	10.155
sp|Q9UBR2|CATZ_HUMAN	8	8	8	>sp|Q9UBR2|CATZ_HUMAN Cathepsin Z OS=Homo sapiens GN=CTSZ PE=1 SV=1	32.3	33.868	0	65.762
sp|Q9UBX1|CATF_HUMAN	3	3	3	>sp|Q9UBX1|CATF_HUMAN Cathepsin F OS=Homo sapiens GN=CTSF PE=1 SV=1	9.1	53.365	0	19.485
sp|Q9UBX5|FBLN5_HUMAN	6	6	6	>sp|Q9UBX5|FBLN5_HUMAN Fibulin-5 OS=Homo sapiens GN=FBLN5 PE=1 SV=1	20.1	50.18	0	45.191
sp|Q9UGN4|CLM8_HUMAN	4	4	4	>sp|Q9UGN4|CLM8_HUMAN CMRF35-like molecule 8 OS=Homo sapiens GN=CD300A PE=1 SV=2	15.1	33.2	0	91.486
sp|Q9UGT4|SUSD2_HUMAN	17	17	17	>sp|Q9UGT4|SUSD2_HUMAN Sushi domain-containing protein 2 OS=Homo sapiens GN=SUSD2 PE=1 SV=1	33.8	90.207	0	215.7
sp|Q9UHC9|NPCL1_HUMAN	1	1	1	>sp|Q9UHC9|NPCL1_HUMAN Niemann-Pick C1-like protein 1 OS=Homo sapiens GN=NPC1L1 PE=1 SV=2	0.9	148.73	0.0040214	7.7127
sp|Q9UHG2|PCSK1_HUMAN	3	3	3	>sp|Q9UHG2|PCSK1_HUMAN ProSAAS OS=Homo sapiens GN=PCSK1N PE=1 SV=1	18.8	27.372	0	23.438
sp|Q9UHI8|ATS1_HUMAN	1	1	1	>sp|Q9UHI8|ATS1_HUMAN A disintegrin and metalloproteinase with thrombospondin motifs 1 OS=Homo sapiens GN=ADAMTS1 PE=1 SV=4	3.1	105.36	0	12.238
sp|Q9UHL4|DPP2_HUMAN	5	5	5	>sp|Q9UHL4|DPP2_HUMAN Dipeptidyl peptidase 2 OS=Homo sapiens GN=DPP7 PE=1 SV=3	14.6	54.341	0	44.321
sp|Q9UIB8|SLAF5_HUMAN	7	7	7	>sp|Q9UIB8|SLAF5_HUMAN SLAM family member 5 OS=Homo sapiens GN=CD84 PE=1 SV=1	20	38.782	0	53.286
sp|Q9UJJ9|GNPTG_HUMAN	2	2	2	>sp|Q9UJJ9|GNPTG_HUMAN N-acetylglucosamine-1-phosphotransferase subunit gamma OS=Homo sapiens GN=GNPTG PE=1 SV=1	18.7	33.973	0	29.902
sp|Q9UK41|VPS28_HUMAN	2	2	2	>sp|Q9UK41|VPS28_HUMAN Vacuolar protein sorting-associated protein 28 homolog OS=Homo sapiens GN=VPS28 PE=1 SV=1	14.9	25.425	0	14.97
sp|Q9UKU9|ANGL2_HUMAN	10	10	10	>sp|Q9UKU9|ANGL2_HUMAN Angiopoietin-related protein 2 OS=Homo sapiens GN=ANGPTL2 PE=2 SV=1	21.1	57.104	0	149.88
sp|Q9ULC0|MUCEN_HUMAN	2	2	2	>sp|Q9ULC0|MUCEN_HUMAN Endomucin OS=Homo sapiens GN=EMCN PE=1 SV=2	6.5	27.452	0	12.645
sp|Q9ULI3|HEG1_HUMAN	11	11	11	>sp|Q9ULI3|HEG1_HUMAN Protein HEG homolog 1 OS=Homo sapiens GN=HEG1 PE=1 SV=3	11.3	147.46	0	253.73
sp|Q9ULV1|FZD4_HUMAN	2	2	2	>sp|Q9ULV1|FZD4_HUMAN Frizzled-4 OS=Homo sapiens GN=FZD4 PE=1 SV=2	3.2	59.88	0	36.33
sp|Q9UM22|EPDR1_HUMAN	1	1	1	>sp|Q9UM22|EPDR1_HUMAN Mammalian ependymin-related protein 1 OS=Homo sapiens GN=EPDR1 PE=1 SV=2	4.9	25.437	0.0041322	9.0819
sp|Q9UMR5|PPT2_HUMAN	1	1	1	>sp|Q9UMR5|PPT2_HUMAN Lysosomal thioesterase PPT2 OS=Homo sapiens GN=PPT2 PE=1 SV=4	6	34.225	0	20.596
sp|Q9UN37|VPS4A_HUMAN	5	3	3	>sp|Q9UN37|VPS4A_HUMAN Vacuolar protein sorting-associated protein 4A OS=Homo sapiens GN=VPS4A PE=1 SV=1	17.4	48.897	0	20.842
sp|Q9UN70|PCDGK_HUMAN	7	7	7	>sp|Q9UN70|PCDGK_HUMAN Protocadherin gamma-C3 OS=Homo sapiens GN=PCDHGC3 PE=1 SV=1	9.6	101.08	0	55.875
sp|Q9UN75|PCDAC_HUMAN;sp|Q9Y5H7|PCDA5_HUMAN;sp|Q9UN72|PCDA7_HUMAN;sp|Q9UN74|PCDA4_HUMAN;sp|Q9Y5I0|PCDAD_HUMAN;sp|Q9Y5H8|PCDA3_HUMAN;sp|Q9Y5H6|PCDA8_HUMAN;sp|Q9Y5H5|PCDA9_HUMAN;sp|Q9UN73|PCDA6_HUMAN	2;1;1;1;1;1;1;1;1	2;1;1;1;1;1;1;1;1	2;1;1;1;1;1;1;1;1	>sp|Q9UN75|PCDAC_HUMAN Protocadherin alpha-12 OS=Homo sapiens GN=PCDHA12 PE=2 SV=1;>sp|Q9Y5H7|PCDA5_HUMAN Protocadherin alpha-5 OS=Homo sapiens GN=PCDHA5 PE=2 SV=1;>sp|Q9UN72|PCDA7_HUMAN Protocadherin alpha-7 OS=Homo sapiens GN=PCDHA7 PE=2 SV=1;>sp|Q9UN74|	4.8	101.65	0	12.414
sp|Q9UNN8|EPCR_HUMAN	7	7	7	>sp|Q9UNN8|EPCR_HUMAN Endothelial protein C receptor OS=Homo sapiens GN=PROCR PE=1 SV=1	31.9	26.671	0	229.76
sp|Q9UNW1|MINP1_HUMAN	4	4	4	>sp|Q9UNW1|MINP1_HUMAN Multiple inositol polyphosphate phosphatase 1 OS=Homo sapiens GN=MINPP1 PE=1 SV=1	17	55.051	0	30.131
sp|Q9UQB8|BAIP2_HUMAN	3	3	3	>sp|Q9UQB8|BAIP2_HUMAN Brain-specific angiogenesis inhibitor 1-associated protein 2 OS=Homo sapiens GN=BAIAP2 PE=1 SV=1	11.4	60.867	0	16.839
sp|Q9UQN3|CHM2B_HUMAN	1	1	1	>sp|Q9UQN3|CHM2B_HUMAN Charged multivesicular body protein 2b OS=Homo sapiens GN=CHMP2B PE=1 SV=1	6.1	23.906	0.0052493	7.2932
sp|Q9Y2E5|MA2B2_HUMAN	4	4	4	>sp|Q9Y2E5|MA2B2_HUMAN Epididymis-specific alpha-mannosidase OS=Homo sapiens GN=MAN2B2 PE=1 SV=4	6.8	113.98	0	24.279
sp|Q9Y4D7|PLXD1_HUMAN	1	1	1	>sp|Q9Y4D7|PLXD1_HUMAN Plexin-D1 OS=Homo sapiens GN=PLXND1 PE=1 SV=3	1.5	212	0.0014837	11.944
sp|Q9Y5X9|LIPE_HUMAN	2	2	2	>sp|Q9Y5X9|LIPE_HUMAN Endothelial lipase OS=Homo sapiens GN=LIPG PE=1 SV=1	7.2	56.794	0	16.445
sp|Q9Y5Y7|LYVE1_HUMAN	5	5	5	>sp|Q9Y5Y7|LYVE1_HUMAN Lymphatic vessel endothelial hyaluronic acid receptor 1 OS=Homo sapiens GN=LYVE1 PE=1 SV=2	13.7	35.213	0	32.453
sp|Q9Y624|JAM1_HUMAN	3	3	3	>sp|Q9Y624|JAM1_HUMAN Junctional adhesion molecule A OS=Homo sapiens GN=F11R PE=1 SV=1	23.4	32.583	0	24.215
sp|Q9Y646|CBPQ_HUMAN	12	12	12	>sp|Q9Y646|CBPQ_HUMAN Carboxypeptidase Q OS=Homo sapiens GN=CPQ PE=1 SV=1	28.6	51.887	0	91.745
sp|Q9Y653|GPR56_HUMAN	2	2	2	>sp|Q9Y653|GPR56_HUMAN G-protein coupled receptor 56 OS=Homo sapiens GN=GPR56 PE=1 SV=2	5.2	77.737	0	20.06
sp|Q9Y6R7|FCGBP_HUMAN	5	5	5	>sp|Q9Y6R7|FCGBP_HUMAN IgGFc-binding protein OS=Homo sapiens GN=FCGBP PE=1 SV=3	4	572.01	0	42.92
sp|Q9Y6W3|CAN7_HUMAN	8	8	8	>sp|Q9Y6W3|CAN7_HUMAN Calpain-7 OS=Homo sapiens GN=CAPN7 PE=1 SV=1	16.4	92.651	0	53.639
