# Supplementary material for: An Ultrafast N-Glycoproteome Analysis Method Using Thermoresponsive Magnetic Fluid-Immobilized Enzymes
Source: Front Chem. 2021 Apr 26;9:676100. doi: 10.3389/fchem.2021.676100 (PMC8107388; doi:10.3389/fchem.2021.676100)
Supplement: Supplementary file 7 [file Table_4.XLSX]

## Sheet: all
Table S4. 5702 peptides identified by TMF-trypsin digestion
Sequence
AAAAKPNNLSLVVHGPGDLR
AAAATGTIFTFR
AAAGIQPPGYLIHESACWSDTLQR
AAAVSEAEADFYEQNSR
AACGPSSCYALFPR
AADCEVEQWDSDEPIPAKELER
AAFGQGSGPIMLDEVQCTGTEASLADCK
AAFGQGSGPIMLDEVQCTGTEASLADCKSLGWLK
AAGGAVCEQPLGLECR
AAGGDLKPSANLYEK
AAGGVSECICNAR
AAILNLLPITSYPRPQVTWFR
AAIVEKLSSLPFQK
AAIVHNVDSDDLISMGSNDIEVLK
AAIVHNVDSDDLISMGSNDIEVLKK
AALACSKELWILNR
AALAPLPPLPAQFK
AALEDSSGSSELQEIMR
AALLNDCVCDGLERPICESVKENMAR
AALLTGRLPIR
AALLTGRLPVR
AALTRDPQFQK
AALTTLFK
AAPGQEPPEHMAELQR
AAPSVTLFPPSSEELQANK
AAPYDWRLEPGQQEEYYR
AAQCDPCIPGVSFSPDHHTRPHCESCR
AAQGLLACGVAQGALR
AAQKADVLTTGAGNPVGDKLNVITVGPR
AASCVLLHTGQK
AASEFESSEGVFLFPELR
AASGFNAMEDAQTLR
AASGFNAMEDAQTLRK
AASNIIFSNGNLDPWAGGGIRR
AASQPGELKDWFVGR
AATDFVQEMR
AATGECTATVGK
AATGECTATVGKR
AATPEVVFPWPPLCCR
AATPEVVFPWPPLCCRR
AATSDLEHYDKTR
AATSDLEHYDKTRHEEFK
AATVGSLAGQPLQER
AAVPSGASTGIYEALELR
AAVPSGASTGIYEALELRDNDKTR
AAVPSIKFCLDNGAK
AAVYHHFISDGVR
AAVYHHFISDGVRK
AAVYQPQPHPQPPPYGHCVTDSGVVYSVGMQWLK
AAVYQPQPHPQPPPYGHCVTDSGVVYSVGMQWLKTQGNK
AAWGKVGAHAGEYGAEALER
AAYSYRPGPGAGPGPAAGAALPDQSFLWNVFQR
ACAEFSFHVPSLEELAGVMQK
ACAHWSGHCCLWDASVQVK
ACANPAAGSVILLENLR
ACAQGTFKPLSGEGSCQPCPANSHSNTIGSAVCQCR
ACDGINDCGDQSDELCCK
ACEEAPPSAAHFR
ACEPIIQNFCHDVADNQIDSGDLMECLIQNK
ACGACPLWGKCDAESSK
ACNPQPNGENAISAR
ACPPGTAACLVR
ACPSHQPDISSGLELPFPPGVPTLDNIK
ACPSHQPDISSGLELPFPPGVPTLDNIKNICHLRR
ACRELGGDLATPR
ACTEAEFACHSYNECVALEYR
ADAAPDEKVLDSGFR
ADAAPDEKVLDSGFREIENK
ADAVTLDGGFIYEAGLAPYK
ADEDPIMGFHQMFLLK
ADEGWYWCGVK
ADGFLCEFHFPATCRPLAVEPGAAAAAVSITYGTPFAAR
ADGSPVKAGVETTKPSK
ADGSWREGDEVTLICSAR
ADIPKFCHGILTK
ADLSGITGAR
ADQAPFDTDVNTLTR
ADQLTEEQIAEFK
ADQLTEEQIAEFKEAFSLFDKDGDGTITTK
ADQVCINLR
ADRDQYELLCLDNTR
ADRLLDLYASGERR
ADSGRFFTDYGCDMEQGSVCTYHPGAVHCVR
ADSPMDDFFQCVNGK
ADSSPVKAGVETTTPSK
ADSSPVKAGVETTTPSKQSNNK
ADTDGGLIFR
ADYEKHKVYACEVTHQGLSSPVTK
AEAAASALADADADLEERLK
AEAIGYAYPTR
AEDDTWEPEQK
AEDDTWEPEQKLCK
AEDMYSAQSHQAATPPKDGK
AEDTAVYYCAR
AEEEHLGILGPQLHADVGDKVK
AEEYEFLTPVEEAPKGMLAR
AEKSDEGTYMCVATNSAGHR
AEKSDEGTYMCVATNSAGHRESR
AELKEKFTAFCK
AELPTTETPGDATLCSGR
AEPAKIEAFR
AEQEPTAEQLAQIAAENEEDEHSVNYKPPAQK
AEQVIFVR
AETGDKVYVHLK
AEVGQNAYLPCFYTPAAPGNLVPVCWGK
AEWPKEQFIPPYVPR
AFADMMGK
AFADMMGKVDVWK
AFAEALLLKGAK
AFCSFQIYAVPWQGTMTLSK
AFIPGGPSPGSR
AFIQLWAFDAVK
AFIQLWAFDAVKGK
AFLASPEYVNLPINGNGKQ
AFLLVQDIMEDTMR
AFMDGSNRK
AFNAKPAATIIWFR
AFNNKGDGPYSLVAVINSAQDAPSEAPTEVGVK
AFPALTSLDLSDNPGLGER
AFPALTSLDLSDNPGLGERGLMAALCPHKFPAIQNLALR
AFQAMQVHCNNMHTLGAR
AFQAMQVHCNNMHTLGARLPGGVECR
AFQELGVR
AFQNVFAPR
AFQVDPTSGSVTLGVLPLR
AFRPLPR
AFSMDEHNAALR
AFSMDEPVAAK
AFWLDVSHNRLEALPNSLLAPLGR
AFYPEEISSMVLTK
AFYSDVIAEDLRR
AGAAAGGPGVSGVCVCK
AGALNSNDAFVLK
AGALNSNDAFVLKTPSAAYLWVGTGASEAEKTGAQELLR
AGASIIGVNCHFDPTISLK
AGATLDLLVENMGR
AGAVEKGVPLYR
AGCSASGACYSLHHATMK
AGCSASGACYSLHHATMKR
AGEVQEPELR
AGFALDEGIANPTDAFTVFYSER
AGFVGGQFWSVYTPCDTQNK
AGFVGGQFWSVYTPCDTQNKDAVR
AGFVGGQFWSVYTPCDTQNKDAVRR
AGGADAVQTVTGGLR
AGGMATTGKEAVLDVIPTDIHQR
AGHMVPSDQGDMALK
AGKCAELPNCLDDLGGFACECATGFELGKDGR
AGKPVICATQMLESMIK
AGLAASLAGPHSIVGR
AGLLRPDYALLGHR
AGLQLNVKER
AGLQVYNKCWK
AGLQVYNKCWKFEHCNFNDVTTR
AGMEWYQTCSNNGLVAGFQSR
AGNCPAALERETDPCSMSQLNK
AGNCPAALERETDPCSMSQLNKVCAETHCSMLLR
AGPGPGGGSKDLLFWVALER
AGPLCLGTGCSPDNGGCEHECVEEVDGHVSCR
AGPWTPEAAVEHPEAVR
AGSNVMQTFTFYASEDKLENR
AGSPTAPVHDESLVGPVDPSSGQQSR
AGTWLAVHPNK
AGTWLAVHPNKVSMMEK
AGVETTKPSK
AGVETTTPSK
AGVETTTPSKQSNNK
AGVETTTPSKQSNNKYAASSYLSLTPEQWK
AGVLAGHDNR
AGYIIPLQGPGLTTTESR
AGYIIPLQGPGLTTTESRQQPMALAVALTK
AHDQKVEGCFNQLLYDIR
AHFPLDVQWNDLDYMDSR
AHFPLDVQWNDLDYMDSRR
AHFPLDVQWNDLDYMDSRRDFTFNK
AHFSISNSAEDPFIAIHAESKL
AHFSPSNIILDFPAAGSAAR
AHGQDLGTAGSCLR
AHGQESAIFNEVAPGYFSR
AHKISYPSSR
AHKPYTEDLTAHVR
AHLMSQPLAYHTPDCNKQGFIDLPEFPFGLEPR
AHLVAVFNEYQR
AHNQDLGLAGSCLAR
AHRFPALTQEQKK
AHRGTQNPSQDQGNSPSGK
AHRGTQNPSQDQGNSPSGKGISSQYSNTEER
AHSSMVGVNLPQK
AHVDALRTHLAPYSDELR
AHVSFKPTVAQQR
AIAEELAPER
AIAEELAPERGFLPPASEK
AIDGLNLLPTLLQGR
AIEDLPKQDKAPDHGGLISK
AIEPCLPR
AIGAVPLIQGEYMIPCEK
AIGAVPLIQGEYMIPCEKVSTLPAITLK
AIGYLNTGYQR
AIHCPRPHDFENGEYWPR
AIHVHQFGDLSQGCESTGPHYNPLAVPHPQHPGDFGNFAVR
AIHYALNCCGLAGGVEQFISDICPK
AIHYALNCCGLAGGVEQFISDICPKKDVLETFTVK
AIINLAVYGK
AILDKLHNLNSNWFPAGSKPFIYQEVIDLGGEPIK
AILQFYPK
AIMEKLEMSK
AIMEKLEMSKFQPTLLTLPR
AIPVAQDLNAPSDWDSR
AIPVAQDLNAPSDWDSRGKDSYETSQLDDQSAETHSHK
AIQDGTIVLMGTYDDGATKLNDEAR
AIQDGTIVLMGTYDDGATKLNDEARR
AIQDPRLFAEEK
AIQDPRLFAEEKAVADTR
AIQIMYQNLQQDGLEK
AIQLTYNPDESSKPNMIDAATLK
AIQYQQHFSR
AISQSGVALSPWVIQK
AISQSGVALSPWVIQKNPLFWAK
AISQSGVALSPWVIQKNPLFWAKK
AITQEQCEAR
AIVDSPCIYEAEQK
AIVLAQDDASQPR
AIVLDPCQGYLYWADWDTHAKIER
AKAYLEEECPATLR
AKAYLEEECPATLRK
AKDDSELEGQVISCLK
AKDLFIGDVIHNAGPHR
AKFEELNMDLFR
AKIPLVTNEECQKR
AKLDSLQDIGMDHQALLK
AKLGNFPWQAFTSIHGR
AKLHIDEMDSVPTVR
AKLPDATPKELAK
AKNTGVSVGQK
AKPSAPVVSGPAAR
AKPSAPVVSGPAVR
AKVTLNGVPAQPLGPR
ALAAKPGLDTYSLGGGGAAR
ALAEDVKAWRPALYLAALDCAEETNSAVCR
ALAHLLEAERQER
ALALAGNPLR
ALAQCAPPPAVCAELVREPGCGCCLTCALSEGQPCGIYTER
ALASECAQHLSLPLR
ALASECAQHLSLPLRYVVVSHTAGSSCNTPASCQQQAR
ALCLFEMPTGVPLRR
ALDFAVGEYNK
ALDFAVGEYNKASNDMYHSR
ALDIAENEMPGLMR
ALDKALSTMDLQK
ALDKKLLSLK
ALDYESCEHYELK
ALENPQPHPGWQGTLK
ALENPQPHPGWQGTLKAK
ALEQALEKTKANIK
ALESPERPFLAILGGAK
ALEVEECRCPPGYIGLSCQDCAPGYTR
ALFVYEKGAR
ALGHLDLSGNR
ALGHLDLSGNRLR
ALGPAGCEADASAPATCAEMR
ALGSLHLPTNPTSLPAVAK
ALGVQGGQAGVPEGPGFCPQRTPEGDR
ALGVQGGQAGVPEGPGFCPQRTPEGDRAFR
ALILGELEKGQSQFQALCFVTQLQHNEIIPSEAMAK
ALINSPEGAVGR
ALKDERFQLEEFSPR
ALKEASMVITESPAALQLR
ALKLLTTGRE
ALLATGCGNVAPGPVITPSNTFTAVFQSQEAPAQGFSASFVSR
ALLETSEKITAVSLDVLDKR
ALLQDKDVIAINQDPLGK
ALLQDKDVIAINQDPLGKQGYQLR
ALLSAPWYLNR
ALLSPGLAGAAGVPAEEAIVLANR
ALLSYDGLNQR
ALMDETMKELK
ALMDEVVK
ALMDEVVKATSR
ALMSPAGMLR
ALNEACESVIQTACK
ALNSMGQDLERPLELR
ALPAPIEK
ALPAPIEKTISK
ALPAPIEKTISKAK
ALPGQLKPFETLLSQNQGGK
ALPGTPVASSQPR
ALPPLRLPR
ALQASALAAWGGK
ALQATVGNSYK
ALQATVGNSYKCNAEEHVR
ALQDQLVLVAAK
ALREADFQACPPAAPTRPGSR
ALRLPPTTTCQQQKEELLPAQDIK
ALSDADVQKQIK
ALSIGFETCR
ALSIGFETCRYGFIEGHVVIPR
ALSLAPLAGAGLELQLER
ALTDMPQMR
ALTPQCGSGEDLYILTGTVPSDYR
ALTPQCGSGEDLYILTGTVPSDYRVK
ALTVPELTQQMFDAK
ALVEMQDVVAELLR
ALVFVDNHDNQR
ALVKEEQATTIFQSEQGKK
ALVLEQLTPALHSTNFSCVLVDPEQVVQR
ALVQAQHPDWPAPQVEAVAQDQFQGAAR
ALYGTTSETATWRR
ALYLQYTDETFR
ALYPSIYMPAVLEGTGK
ALYPSIYMPAVLEGTGKSQMYVQHR
ALYYDLISSPDIHGTYKELLDTVTAPQK
AMAVLTDHPYASLTLPDDAAADCLFLRPGLPGVPPFLLHR
AMAYKEGTMLNCECKR
AMCGGELSEPAGVVLSPDWPQSYSPGQDCVWGVHVQEEKR
AMIAYWTNFAK
AMSIMNSFVTDIFER
AMVGSDVELSCACPEGSRFDLNDVYVYWQTSESK
ANAGKPKDPTFIPAPIQAK
ANDESNEHSDVIDSQELSK
ANDESNEHSDVIDSQELSKVSR
ANIQAVSLK
ANKISYQSSSTEER
ANKISYQSSSTEERR
ANNQVGLAPVA
ANNTFYGLSAGVFTK
ANPTVTLFPPSSEELQANK
ANVAVVSGAPLQGQLVAR
ANVAVVSGAPLQGQLVARPSSINYMVAPVTGNDVGIR
ANVDKVFFDLMR
ANYGLVEPIPFEFPPTSVQWTPETLAAFDLTKRPK
APDFVFYAPR
APDLQDLPWQVK
APFQLHSAALDFSPPGTEVSALCR
APGKDTFYSLGSSLDITFR
APLQGTLLGYR
APNHAVVTR
APNHAVVTRK
APPPSLTDCIGTVDSR
APQGVHLICYSQGGLVCR
APQLRETLLQDFR
APSPLYSVEFSEEPFGVIVR
APSPLYSVEFSEEPFGVIVRR
APSVSAKPGPALWPLPLSVK
APVILGSPDDVLEFLK
AQAAVEDVLELHCEALR
AQAGANTRPCPS
AQAYQTGKDISTNYYASQKK
AQCPCILEGYK
AQEHYPVSAGYTK
AQGFTEDTIVFLPQTDK
AQGFTEDTIVFLPQTDKCMTEQ
AQGKSQKQITIPSQEQEHSQK
AQGPAASAEEPKPVEAPAANSDQTVTVKE
AQIINDAFNLASAHK
AQLDAAVTFGPSQVAR
AQLGDLPWQVAIK
AQLGGPEAAKSDETAAK
AQLHGASEEPGHFSLTNAASTHTTNEGIFSPTPGELGFSSFHR
AQLLVVGSPGPVPR
AQLVEEWANSVKK
AQLVPLPPSTYVEFTVSGTDCVAK
AQLVPLPPSTYVEFTVSGTDCVAKEATEAAK
AQLVPLPPSTYVEFTVSGTDCVAKEATEAAKCNLLAEK
AQNDQLGWLWGQSR
AQPENIPAKNWYR
AQPVQVAEGSEPDGFWEALGGK
AQPVQVAEGSEPDGFWEALGGKAAYR
AQRQVVAGLNFR
AQVSPTASDMLHMR
AQVSPTASDMLHMRWDEELAAFAK
AQVVVTVKDMNDNAPTIEIR
AREDIFMETLK
ARFEELCSDLFR
ARFEELNADLFR
ARPLWAWFQR
ARPNCGGNLLGVR
ARPNIPVYRDWEMVGR
ARVQVVAGK
ARVQVVAGKK
ARVSSSDVTCATPPERQGR
ARVVWCAVGEQELR
ARVVWCAVGEQELRK
ARWYDYYTGVDINAR
ASAGLLGAHAAAITAYALTLTKAPADLR
ASCCCSLGK
ASCLYGQLPK
ASCLYGQLPKFQDGDLTLYQSNTILR
ASDGKTCLALDGHQLLAGGEVDLK
ASDGKTCLALDGHQLLAGGEVDLKNQVTPLDILSK
ASELEQEQEREGSSLDSPR
ASFENNCEIGCFAK
ASFHIPQVQVR
ASFPIITVTAAHSGTYR
ASGDPYWAYSGAYGPEHWVTSSVSCGGR
ASGKPGECCDLYECKPVFGVDCR
ASGSLCGACTEDGTFR
ASGVAVSDGVIKVFNDMK
ASGVAVSDGVIKVFNDMKVR
ASGVPDRFSGSGSGTDFTLK
ASGVPDRFSGSGSGTDFTLKISR
ASHEEVEGLVEK
ASHEEVEGLVEKIR
ASLEDLGWADWVLSPR
ASLIEYIK
ASLISAVSDKLR
ASLQHGQAAEKGPHR
ASLSKLGDVYVNDAFGTAHR
ASLVHVGSRPYTEFPFGQHSSGEAAQDAVR
ASLVPMEHCITR
ASPFPVYKWR
ASQAELGWTALPSNGWEEISGVDEHDRPIR
ASQEEDSPDSFSSLDSEMCKDYR
ASQSVSNSYLAWYQQKPGQAPR
ASQSVSSSYLAWYQQK
ASQSVSSSYLAWYQQKPGQAPR
ASQSVSSYLAWYQQKPGQAPR
ASSIIDELFQDR
ASSIIDELFQDRFFTR
ASTDTMGRPCLPWNSATVLQQTYHAHR
ASVSVTAEDEGTQR
ASWIAQKLNLAK
ASYAQQPAESR
ASYLDCIR
ATANSQVMGSANSTLR
ATANSQVMGSANSTLRAEDMYSAQSHQAATPPKDGK
ATAPVSFNYYGVVTGPSASK
ATARNELLHFER
ATAVMPDGQFK
ATAVMPDGQFKDISLSDYK
ATAVVDGAFKEVK
ATCLCDTEIK
ATDFVVPGPGKVEITYTPSDGTQK
ATECHHSAVPVDGCNCPDGTYLNQK
ATECHHSAVPVDGCNCPDGTYLNQKGECVR
ATECHHSAVPVDGCNCPDGTYLNQKGECVRK
ATEDEGSEQKIPEATNR
ATEDEGSEQKIPEATNRR
ATEHLSTLSEKAKPALEDLR
ATFISVQLKK
ATFNPAQDKCGIR
ATGANKIVLRDNVPNLR
ATGIPAR
ATGIPDRFSGSGSGTDFTLTISR
ATISDEEIERQLK
ATISHVSPDSLYLFR
ATLKDSGSYFCR
ATLLEEQLPLGK
ATLPGFR
ATLVCLISDFYPGAVTVAWKADSSPVK
ATLVCLISDFYPGAVTVAWKADSSPVKAGVETTTPSK
ATLWAEPGSVISR
ATNPQLAAVLR
ATNYNAGDRSTDYGIFQINSR
ATPEHTVSFTCESHGFSPR
ATPFIECNGGR
ATPQHTVSFTCESHGFSPR
ATSVALTWSR
ATTVTGTPCQDWAAQEPHR
ATTVTGTPCQDWAAQEPHRHSIFTPETNPR
ATVFLEQRLPEINLDGMVGVR
ATVNPSAPR
ATWSGAVLAGR
ATWSGAVLAGRDAVLR
ATYIGTSNWSGNYFTETAGTSLLVTQNGR
AVADTRDQADGSRASVDSGSSEEQGGSSR
AVAIDLPGLGHSK
AVALSSSVMCPDAR
AVCGGVLVHPQWVLTAAHCIR
AVCSQEAMTGPCR
AVDAALK
AVDAALKK
AVDAALKKYNSQNQSNNQFVLYR
AVDLIPWMEYEFR
AVDPDGDGHVSWDEYKVK
AVDTNRASVGQDSPEPR
AVDTWSWGER
AVDTWSWGERASHEEVEGLVEK
AVEHINKTIAPALVSK
AVFPSIVGRPR
AVFVDLEPTVIDEVRTGTYR
AVGFVSEDEYLEIQGITREQSGDYECSASNDVAAPVVRR
AVGVPALGFSPMNR
AVHKAVLTIDEK
AVIHWIMDIPFVLSANLHGGDLVANYPYDETR
AVIQHFQEKVESLEQEAANERQQLVETHMAR
AVKATFNPAQDKCGIR
AVLALLR
AVLDGCSCCLVCAR
AVLGAVPR
AVLTIDEK
AVLTIDEKGTEAAGAMFLEAIPMSIPPEVK
AVLVDLEPGTMDSVR
AVPTQCDVPPNSRFDCAPDK
AVPTQCDVPPNSRFDCAPDKAITQEQCEAR
AVQLMQQVASNGATLPSALSASK
AVRVPGHEDGVTISGLEPDHKYK
AVSDYFGGSCVPGAGETSYSESLCR
AVSEKEVDSGNDIYGNPIK
AVSEKEVDSGNDIYGNPIKR
AVTEQGAELSNEER
AVTLECVSAGEPR
AVVEVDESGTR
AVVEVDESGTRAAAATGTIFTFR
AVVFLEPQWYR
AVVFLEPQWYSVLEKDSVTLK
AVVHGILMGVPVPFPIPEPDGCK
AVVHGILMGVPVPFPIPEPDGCKSGINCPIQK
AVVHGILMGVPVPFPIPEPDGCKSGINCPIQKDK
AVVVHAGEDDLGR
AVVVHAGEDDLGRGGNQASVENGNAGR
AVVVHAGEDDLGRGGNQASVENGNAGRR
AVVVPWGSCHFLEK
AVVVPWGSCHFLEKAR
AVYQVACGDELTGEGVIR
AWAGIDLK
AWLCDRDNDCGDMSDEKDCPTQPFR
AWMAGTLQLGR
AWRDPDEPVLLEEPVVLALAEKYGR
AWRPALYLAALDCAEETNSAVCR
AYANDKFTPSEQVEGVVVTLVNLEPAPGFSANPR
AYCHYDGGDCCSSTLSSK
AYCHYDGGDCCSSTLSSKK
AYGPLFLR
AYGPLFLRDR
AYIKDCVSPSEYTAACSR
AYIPNFESGRNNLVQEVDLKLK
AYKSELEEQLTPVAEETR
AYLEEECPATLR
AYLEEECPATLRK
AYMENKAFSMDEHNAALR
AYPDVAALSDGYWVVSNR
AYSLKVEAANVHIDPK
AYSSFNPAMSDPNRPPCR
AYSSFNPAMSDPNRPPCRK
AYSTVATNCHK
AYTNFDAERDALNIETAIKTK
AYVAFPDFFR
AYVAVDGIPQGVLER
CAAEGSSPLLLLPDNVR
CAELPNCLDDLGGFACECATGFELGKDGR
CAFSSQEPYFSYSGAFK
CAGPEAVKGQTLLAVAK
CALEDETYADGAETEVDCNR
CANYVNGNMENAVGR
CAPGYLREPDGKTCR
CAPGYYGNPSQGQPCQR
CAVGAACQPFHFYFPTPTVLCNEIWTHSYK
CAVLQATGGVEPAGWK
CAVLQATGGVEPAGWKEMR
CAVSVLDNDALAQRPGR
CAYGYYQDETTGR
CAYGYYQDETTGRCEACR
CCDLPFPEQACCAEEEKLTFINDLCGPR
CCDLPFPEQACCAEEEKLTFINDLCGPRR
CCESASEDCMAKELPEHTVK
CCKAESPEVCFNEESPKIGN
CCPDTCGIKCLDPVDTPNPTR
CCSAGCATFCSLPNDK
CCSAGCATFCSLPNDKEGSCPQVNINFPQLGLCR
CCVECPPCPAPPVAGPSVFLFPPKPK
CCVECPPCPAPPVAGPSVFLFPPKPKDTLMISR
CDCGLGPFLGWLR
CDDNVEFVPR
CDEWSVNSVGKIECVSAETTEDCIAK
CDHWTPCPSDTYAYR
CDNCRRPGGEPSPEGTTGQSYNQYSQR
CDPTEVELDNQIVTATQSNICDEDSATETCYTYDRNK
CDPVDQCQDSETGTFYQIGDSWEKYVHGVR
CDRCEPGFWNFR
CDRDLDCSDGSDEEECRIEPCTQK
CDVDIRKDLYANTVLSGGTTMYPGIADR
CEESFVKIPGEKDSVICLK
CEGACISAASFNIITQQVDAR
CEGAGVPPPAFEWYKGEK
CEGAGVPPPAFEWYKGEKK
CEGPIPDVTFELLREGETK
CEGPIPDVTFELLREGETKAVK
CEQCQPGYYGDAQR
CEVSGAPKPAITWKR
CFDGSSDGFSR
CFDMYEGDNSGPMTK
CFLAFTQTK
CFLAFTQTKTFHEASEDCISR
CFLGCELPPEGSR
CGKNGVGVLIWKVPVSR
CGLVPVLAENYK
CGLVPVLAENYKSQQSSDPDPNCVDRPVEGYLAVAVVR
CGPPPPIDNGDITSFPLSVYAPASSVEYQCQNLYQLEGNKR
CGSGHCIPADWR
CHATVNPAPFYKR
CHCSPGYVAEAGPPHCTAKE
CHEGGQSYKIGDTWR
CHFPPKNAGR
CHLSPEKNAEDMEVR
CHQLVSCPR
CICKAGYQQKGDTCEPCGR
CIDPIRCEEPYLR
CIEGTCVCKLPYQCPK
CINHYGGYLCLPR
CIPIWWKCDGQKDCSDGSDELALCPQR
CIPQFWR
CIQANYSLMENGK
CIQANYSLMENGKIK
CIQMWFDPAQGNPNEEVAR
CISEGEDATCQCLK
CISEGEDATCQCLKGFAGDGK
CIWGPSYWCQNTETAAQCNAVEHCKR
CKPVNTFVHEPLVDVQNVCFQEK
CKPVNTFVHEPLVDVQNVCFQEKVTCK
CKTGSGDIENYNDATQVR
CKTGSGDIENYNDATQVRDCR
CKVSNKGLPAPIEK
CKVSNKGLPSSIEK
CLADGNPPPHFSISKQNPSTR
CLAEGAGDVAFVK
CLAEGAGDVAFVKHSTVLENTDGK
CLAENAGDVAFVK
CLAENAGDVAFVKDVTVLQNTDGNNNEAWAK
CLAENAGDVAFVKDVTVLQNTDGNNNEAWAKDLK
CLAFECPENYRR
CLAPLEGAR
CLAYDFYPGK
CLAYDFYPGKIDVHWTR
CLCLPGFSGPR
CLCPASNPLCR
CLCPEGFSLSSSGR
CLCPEGFSLSSSGRR
CLDPVDTPNPTR
CLEALKPGNCGEYVVR
CLKDGAGDVAFVK
CLNPSFNPPEKK
CLQCQMCDPAMGLR
CLRDGAGDVAFIR
CLVEKGDVAFVK
CLVEKGDVAFVKHQTVPQNTGGK
CLVENAGDVAFVR
CLVGEFVSDALLVPDKCK
CLVNLIEKVASYGVKPR
CLYDYVK
CMCPAENPGCRDQPFTILYR
CMGTVTLNQAR
CNFDVLEIYGGPDFHSPR
CNFYDNKDLECVTNLQEVAR
CNGHASLCNTNTGK
CNLLAEKQYGFCK
CNLLAEKQYGFCKATLSEK
CNNVGVR
CNPGTGQCVCPAGWVGEQCQHCGGR
CPAPELLGGPSVFLFPPKPK
CPAPELLGGPSVFLFPPKPKDTLMISR
CPDYTCPITFSSPADITILLDGSASVGSHNFDTTK
CPDYTCPITFSSPADITILLDGSASVGSHNFDTTKR
CPEALFQPSFLGMESCGIHETTFNSIMK
CPEPKSCDTPPPCPR
CPLLVDSEGWVK
CPLLVDSEGWVKAQYEGR
CPNPPVQENFDVNK
CPNPPVQENFDVNKYLGR
CPNPPVQENFDVNKYLGRWYEIEK
CPSPPMINLISVGGQHQGVFGLPR
CPVCLSMEGCLEGTTEEICPK
CPVPSFHVELCR
CQCPAGAALQADGR
CQEEVSHIPAVHPGSFRPK
CQFFTYTPAQASCNEGKGK
CQGPPGVDLYR
CQGPPGVDLYRLEK
CQLQVQGEPPEVHWLR
CQPGFVMKGPR
CQPGYQPARGDKACQACPR
CQPSPDEARPLQALLDGR
CRDQLPYICQFGIV
CREILSVDCSTNNPSQAK
CRGQSISVTSIRPCAAETQ
CRSGLSTGWTQLSK
CRTVAGPVGGSLSVQCPYEKEHR
CSATGSPAPTIHWSK
CSCCRPLHSYEQQLELPCPDPSTPGR
CSCCRPLHSYEQQLELPCPDPSTPGRR
CSCDTGYMLESDGR
CSCKPGYQGEGR
CSDGEELQGPGLSWGDFGDWSDHCPK
CSDGEELQGPGLSWGDFGDWSDHCPKGACGLQTK
CSDIVFAR
CSGFNDR
CSGFNDRDNR
CSGFNDRDNRDWVSVVTPAR
CSGIASAAAAAVEAAR
CSGMLFDQR
CSGPGLPLYTLHSSVNDKGLR
CSGTIYAEEEGQETMK
CSGTIYAEEEGQETMKGR
CSHALIRGVPESLASGEGAGAGLPALDLAK
CSPHLVLSALTSDNHGATYAFSGTHYWR
CSQCQGTAQDGGPCQPCGVGVHFSPGAR
CSSDQVETQACTREQNR
CSTSPLLEACEFLR
CSTSPLLEACEFLRK
CSTSSLLEACTFRRP
CSVCEAPAIAIAVHSQDVSIPHCPAGWR
CSVINSQTFATCHSK
CTCVGNGRGEWTCIAYSQLR
CTEEGKWSPELPVCAPIICPPPSIPTFATLR
CTEGFRLAADGR
CTIDDRVTR
CTLKPCDYPDIK
CTLSDDCIPLTWR
CTSTGWIPAPR
CTWLIEGQPNR
CTWLIEGQPNRIMR
CVALEASGEHR
CVCKMPYECGPSLDVCAQDER
CVCKMPYECGPSLDVCAQDERSK
CVCPVSNAMCR
CVDIDECTQVQHLCSQGR
CVDVDECAPPAEPCGKGHR
CVEPYIQVSENR
CVHGICEDLMR
CVHGICEDLMREQAGEPK
CVLFPYGGCQGNGNK
CVLFPYGGCQGNGNKFYSEK
CVLFPYGGCQGNGNKFYSEKECR
CVNHYGGYLCLPK
CVNQQCIPSR
CVPNSNER
CVPNSNERYYGYTGAFR
CVVESGGPPKYSDEVELK
CWKFEHCNFNDVTTR
CYPHPGSELPLQALVMGEGTCEK
CYPRNPCQDPYILTPENR
CYTAVVPLVYGGETK
CYTAVVPLVYGGETKMVETALTPDACYPD
CYTCKEPMTSASCR
DAAKAATGECTATVGKR
DACGCCPMCAR
DAEYGASPEQVADNGDDHSEGGLVENHVDSTMNMLGGGGSAGR
DAGFYWCLTNGDTLWR
DAGGRYCQEQDLCCR
DAGIYYCLASNNYGMVR
DAGLYTCLAESPAGAIEK
DAGTIAGLNVLR
DAKLDKSQIHDIVLVGGSTR
DALKSSVDAVK
DALKSSVDAVKYFGK
DALSQLMNGPIRK
DAQELYAAGENR
DAQYAPGYDKVKDISEVVTPR
DASGATFTWTPSSGK
DASGVTFTWTPSSGK
DASGVTFTWTPSSGKSAVQGPPER
DASLNHPPYMPHLESR
DAVLRCEGPIPDVTFELLREGETK
DCASHFEQMAAASMHR
DCDDVLQTHPSGTQSGIFNIK
DCDDVLQTHPSGTQSGIFNIKLPGSSK
DCGSVDGVIKEVNVSPCPTQPCQLSK
DCHLAQVPSHTVVAR
DCHLARVPSHAVVAR
DCLQALEDGHDTSSIYLVKPENTNR
DCRLTGLLDLALEKDYVR
DCSIALPYVCK
DCSLPYATESKECR
DCVSPHKVAIIIPFR
DDDGALHAACQVQPSATLDAAQPR
DDDIAALVVDNGSGMCK
DDDIAALVVDNGSGMCKAGFAGDDAPR
DDGGIIICEAQNQALPSGHSK
DDGGIIICEAQNQALPSGHSKQTQYVLDVQYSPTAR
DFAEHLLIPR
DFAISVVVKPSSTR
DFALQNPSAVPR
DFCGCHVAWSGSQLR
DFCLEILPYSGSMMGGKDFVVR
DFDPAVTEYIQR
DFIDIESK
DFLKKHNLNPAR
DFNIPGFPTVR
DFPAMVQELHQGGR
DFPAMVQELHQGGRR
DFPAVPYSGWDFNDGK
DFPAVPYSGWDFNDGKCK
DFPAVPYSGWDFNDGKCKTGSGDIENYNDATQVR
DFQPVLHLVALNSPLSGGMR
DFTCVHQALK
DFTCVHQALKGFTTK
DFTFDLYR
DFTFNKDGFR
DFTFNKDGFRDFPAMVQELHQGGR
DFVEILDGGHEDAPLR
DFVEILDGGHEDAPLRGR
DFVQPPTKICVGCPR
DGAGDVAFIR
DGAGDVAFIRESTVFEDLSDEAERDEYELLCPDNTR
DGAGDVAFVK
DGDNNLAQQLAVLCGR
DGEATLEVDGTRGQSEVSAAQLQER
DGEYVVEVR
DGFRDFPAMVQELHQGGR
DGFRDFPAMVQELHQGGRR
DGIEPGHIPGTVNIPFTDFLSQEGLEKSPEEIR
DGKNCEDMDECSIR
DGKPLALQPGR
DGKPLALQPGRHTVSGGSLLMAR
DGKVDIVYGNWNGPHR
DGLALGMGQGLKAWPR
DGLKYHYLIR
DGPCGTVLTR
DGPLYQDPLLGKFCTTFSVPPLQTTGPFAR
DGQILELADSTQTQVPLGEDEQDDWIVVSQLR
DGRGALQNIIPASTGAAK
DGRWTELAGCTADFR
DGSPDVTTADIGANTPDATK
DGSPDVTTADIGANTPDATKGCPDVQASLPDAK
DGSRADVTEWR
DGSRADVTEWRQCHLAR
DGTFLNLVSDDRR
DGTQQEGAVASTELLKDGKR
DGTRYVQKGEYR
DGVDFGKWR
DGVDSDAPILSK
DGVDSDAPILSKFCGTSLPSSQWSSGEVMYLR
DGVFCLLSDDHGASWR
DGVTGPGFTLSGSCCQGSR
DGWQLQVQGGVAQLVIK
DGWQLQVQGGVAQLVIKGAR
DHDKSKGHFHMIVIHHK
DHDKSKGHFHR
DHDTFLAVR
DHLGFQVTWPDESK
DHLGFQVTWPDESKAGGSWDLAVQER
DHSAIPVINR
DHSPDLYSLELAGLDEIGKR
DIAPTLTLYVGKK
DIASGLIGPLIICKK
DIDECDIVPDACK
DIDECDIVPDACKGGMK
DIFSTQDELLVYNK
DIFSTQDELLVYNKNQHQTK
DIFSTQDELLVYNKNQHQTKNLNQDQQHGR
DIFTTQDELLVYNKNQHQTK
DIFYKPFHGDIQCGGHAPGSSK
DIIPHPSYLQEGSQGDIALLQLSRPITFSR
DILLPFQGQLDSIPVSNPSCPMIPLYR
DIPMNPMCIYR
DIPMNPMCIYRSPEK
DIPMNPMCIYRSPEKK
DIPTNSPELEETLTHTITK
DIQAAGGIVTAEDLNNYR
DIQMTQSPSSLSASVGDR
DIQMTQSPSSLSASVGDRVTITCR
DIQMTQSPSSVSASVGDRVTITCR
DIQMTQSPSTLSASVGDR
DIQMTQSPSTLSASVGDRVTITCR
DISEMFLQIYK
DITDTLVAVTISEGAHHLDLR
DITLKWFK
DIVLTQSPLSLPVTPGEPASISCR
DIVMTQSPDSLAVSLGER
DIVMTQSPDSLAVSLGERATINCK
DIVMTQSPLSLPVTPGEPASISCR
DKAPFRGLPPVDFVPPIGVESR
DKCEPLEK
DKCEPLEKQHEK
DKECTECDPLPNPSLTAR
DKLAACLEGNCAEGLGTNYR
DKPVCVNTYGSYR
DLAQYDAAHHEEFKR
DLCGCYSVSSVLPGCAEPWNHGK
DLCGCYSVSSVLPGCAEPWNHGKTFTCTAAYPESK
DLCGCYSVSSVLPGCAQPWNHGETFTCTAAHPELK
DLECVTNLQEVAR
DLEGTYLCR
DLELLIQTATR
DLEWHTWGMFSR
DLEWHTWGMFSRDQPPGYKK
DLFIGDVIHNAGPHR
DLGGRDDLLYNVICK
DLGGRDDLLYNVICKK
DLGPPMVAR
DLKLADFALLCLDGK
DLKLADFALLCLDGKR
DLKPVCGDDGQTYNNPCMLCHENLIR
DLKWWELR
DLLAGLPAPGVEVYCLYGVGLPTPR
DLLFKDSAHGFLK
DLLFKDSAHGFLKVPPR
DLLFKDSAIGFSR
DLLFKDSAIGFSRVPPR
DLLFRDDTVCLAK
DLNIKINFACSYPLDMK
DLPHITVDRLVSK
DLPSCPCAYPLEAMDSPVSLQDEHQGR
DLQFVEVTDVK
DLQHHCVIHDAWSGLR
DLSENNDQR
DLSENNDQRQQLQALSEPQPR
DLSPDDPQVQK
DLSRLPQLVGVSTPLQGGSNSAAAIGQSSGELR
DLTALSNMLPK
DLVEPWVVVR
DLVGELGTALR
DLYANTVLSGGTTMYPGIADR
DMDDAYDRLTR
DMQGLSLDAASQPSKGGLLER
DMYATHLASGMLGMR
DNEIGTWSDWSVAAHATPWTEEPR
DNFHGLAIFLDTYPNDETTER
DNGDVCQDCIQMVTDIQTAVR
DNINWLR
DNLAQQSFNMEQANYTIQSLKDTK
DNNGGCEQVCVLSHR
DNQRPSGVPDRFSGSK
DNRDWVSVVTPAR
DNRDWVSVVTPARDGPCGTVLTR
DNSALDPIIHGLK
DNTPNAIAIVQLQELSLR
DPGENYNLLGGVAGATPEVLQALK
DPPQYPVVPVHLDR
DPPQYPVVPVHLDRII
DPVASSLSPYFGTK
DQAGEYECSAENDVSFPDVR
DQCQVDSQCPGQMK
DQCQVDSQCPGQMKCCR
DQFNKLVTDLPNVQEEIVNIHNALR
DQFNKLVTDLPNVQEEIVNIHNALRR
DQGNQEQDPNISNGEEEEEKEPGEVGTHNDNQER
DQHMAIAWVK
DQHMAIAWVKR
DQIGVSGGVASFVCQATGDPKPR
DQLLPPSPNNR
DQPFTILYR
DQPFTILYRDMDVVSGR
DQRRDPPQYPVVPVHLDR
DQSGEYECSALNDVAAPDVR
DQSGEYECSALNDVAAPDVRK
DQTVRYPIVSPR
DRDQPNVSAACLEFK
DRIPVYSAFR
DRKESLDVYELDAK
DRKYCEDVNECAFWNHGCTLGCK
DRLDEVKEQVAEVR
DRLVPGPVFGSK
DRLVPGPVFGSKDNFHGLAIFLDTYPNDETTER
DRPSLGPFLEATTTLNLFTVDQSYR
DRVAVGADAFER
DSAGAMKQINDYVAK
DSAGAMKQINDYVAKQTK
DSAHGFLKVPPR
DSAHGFLKVPPRMDAK
DSAIGFSRVPPRIDSGLYLGSGYFTAIQNLR
DSCTLPASAEKACGACPLWGK
DSCTLPASAEKACGACPLWGKCDAESSK
DSCTMRPSSLGQGAGEVWLR
DSDIIDFRLFAK
DSDIIEDVMVKDLQK
DSFHLDEQFTVPVEMMQAR
DSFLKDGQPFR
DSGFQMNQLR
DSGFQMNQLRGK
DSGPYSCSVNVQDKQGK
DSGVPDRFSGSGSGTDFTLK
DSGVPDRFSGSGSGTDFTLKISR
DSHAGLYMWHLVGHQR
DSHLTAVGK
DSHLTAVGKLLDNLNQDAPDTYHYVVSEPLGR
DSPIQCIQAIAENR
DSPIQCIQAIAENRADAVTLDGGFIYEAGLAPYK
DSPVATNKLDQEVQEETQGR
DSQEEEKTEALTSAKR
DSQVTVDVLDPQEDSGK
DSSHAFTLDELR
DSSLCKLCMGSGLNLCEPNNKEGYYGYTGAFR
DSTFLDESPSESAGLKK
DSTGHVGFIFK
DSTGHVGFIFKNGK
DSTIQVVENGESSQGR
DSTIQVVENGESSQGRFSVQMFR
DSTSELVPIATQTYEAWLGHEYLHAMK
DSTYSLSSTLTLSK
DSTYSLSSTLTLSKADYEK
DSTYSLSSTLTLSKADYEKHK
DSYETSQLDDQSAETHSHKQSR
DTANLFPQTSLTLHMWPDTEGTFNVECLTTDHYTGGMK
DTANLFPQTSLTLHMWPDTEGTFNVECLTTDHYTGGMKQK
DTCVGDSGGPLMCDGVLQGVTSWGYVPCGTPNKPSVAVR
DTDRFSSHVGGTLGQFYQEVLWGSPAASDDGR
DTDRFSSHVGGTLGQFYQEVLWGSPAASDDGRR
DTEEEDFHVDQVTTVK
DTEEEDFHVDQVTTVKVPMMK
DTINLLDQR
DTINLLDQREK
DTLMISR
DTSCVNPPTVQNAYIVSR
DTTPLNVLCSPGIQVVSVGIK
DTVCQCKEGTFRNENSPEMCR
DTVIVWPR
DTVQCLCVVK
DTYHPMSEYPTYHTHGR
DVAAEAGVSKYTGGR
DVAALNGLYR
DVGKVVDSDRPER
DVGPHRDLVGELGTALR
DVKLPVQLQR
DVNDNPPTLDVASLR
DVNDWVGPPNDNGVTK
DVNECLTIPEACKGEMK
DVPCEDKFSFVCK
DVQALWTNDHALAWHLSDDFREDPVAWAR
DVQKGVSKGSISIQTEEK
DVQNVAAAPELAMGALELESR
DVRDMDDAYDRLTR
DVRDYFMPCPGR
DVRDYFMPCPGRGHGHR
DVSKGSISIQTEEK
DVSKGSISIQTEEKIHGK
DVSLAKADAAPDEK
DVSQRSIYSQTEKLVAGK
DVSQSSISFQIEK
DVSQSSISFQIEKLVEGK
DVSQSSISFQIEKLVEGKSQIQTPNPNQDQWSGQNAK
DVSQSSIYSQTEEK
DVSQSSIYSQTEEKAQGK
DVSQSSIYSQTEEKAQGKSQK
DVTADFEGQSPK
DVTIFDK
DVTIFDKQVQPR
DVTRGQAAVQQLQAEGLSPR
DVTVLQNTDGNNNEAWAK
DVTVLQNTDGNNNEAWAKDLK
DVWGIEGPIDAAFTR
DWHGVPGQVDAAMAGR
DWVIPPISCPENEKGPFPK
DWVIPPISCPENEKGPFPKNLVQIK
DWVSVVTPAR
DWVSVVTPARDGPCGTVLTR
DYATGFCCSCVAGYTGNGR
DYFMPCPGRGHGHR
DYSADTLAHHNDIALLK
DYSADTLAHHNDIALLKIR
DYSLQIQNVDVTDDGPYTCSVQTQHTPR
EAAANAQKWANQCNYR
EAACLQQTQIEEAR
EACGELTGTVCEPCPPGTYIAHLNGLSK
EACPTGLYTHSGECCK
EADFQACPPAAPTRPGSR
EAEEHQETQCLR
EAEPLVDIR
EAFQSVNPEFSPEALDNCCR
EAGIQPSLLCVR
EAINVEQAFQTIAR
EAKVQWKVDNALQSGNSQESVTEQDSK
EALPSWLHWDSQSHTLEGLPLDTDKGVHYISVSATR
EANVACLDLGFQQGADTQR
EANVACLDLGFQQGADTQRR
EAPAPTPTSLEVSSPPDTTEEVDHKPK
EAPGAWDCSVENGGCEHACNAIPGAPR
EAQLPVIENK
EASGLLSLTSTLYLR
EATDVIIIHSK
EATEAAKCNLLAEK
EATEAAKCNLLAEKQYGFCK
EAVLDVIPTDIHQR
ECLQTCR
ECPGIEPVCVDLGDWEATER
ECQGAPVTASHFR
ECQQPHYYGSEVTTK
ECREYCGVPGDGDEELLR
ECREYCGVPGDGDEELLRFSN
ECRPGGSCAPCGGDLTFDPGPR
ECRPGGSCAPCGGDLTFDPGPRDLVEPWVVVR
ECTRWADAECEEIPGR
ECVGFEAVQEVPVGLVQPASATLYDYYNPERR
EDAGEYECHASNSQGQASASAK
EDAGRYLCGAHSDGQLQEGSPIQAWQLFVNEESTIPR
EDARPVPQGSCQSELHR
EDFQIQPR
EDLSPSITQR
EDQTSPAPGLR
EDQYHYLLDR
EDQYHYLLDRNLSCR
EDRTFLVGNLEIR
EDSCQLGYSAGPCMGMTSR
EDSTKYAELVLER
EEEIAALVIDNGSGMCK
EEEIAALVIDNGSGMCKAGFAGDDAPR
EEHSSKLQTSLHPAHQDR
EEHSSKLQTSLHPAHQDRLQHGPK
EEHSSKVQTSLCPAHQDK
EEHSSKVQTSLCPAHQDKLQHGSK
EEYSNLKLPR
EFHSHEFHSHEDMLVVDPK
EFLEDTCVQYVQK
EFLEDTCVQYVQKHISAENTK
EFRLEGEPVALR
EFTEAFLGCPAIHPR
EFTRPEEIIFLR
EFVGQLVAPLPLGTGALR
EFWLGNDKIHLLTK
EFYSASVAEDAAK
EGAIISRDSPVATNKLDQEVQEETQGR
EGAKLECGGGPWGNKGYFVQPTVFSNVTDEMR
EGAMSAQLGYPVVGWHIANKKPPLPK
EGCEAIVDTGTSLMVGPVDEVR
EGCEAIVDTGTSLMVGPVDEVRELQK
EGCYGDKDEFPGVR
EGDALELTCEAIGKPQPVMVTWVR
EGDCPVQSGK
EGDCPVQSGKTWQDCEYK
EGDCPVQSGKTWQDCEYKDAAK
EGDDDRTVCR
EGDMLTLFDGDGPSAR
EGDTLVLTCAVTGNPRPNQIR
EGDTVQLLCR
EGDTVQLLCRGDGSPSPEYTLFR
EGEAVVLPEVEPGLTAR
EGFINYLTR
EGGLGPLNIPLLADVTRR
EGGSIPVTLTFQEATGK
EGHSYYYISKPIHQHEDR
EGILQYCQEVYPELQITNVVEANQPVTIQNWCKR
EGKEYGVVLAPDGSTVAVEPLLAGLEAGLQGR
EGKEYGVVLAPDGSTVAVEPLLAGLEAGLQGRR
EGKQVGSGVTTDQVQAEAK
EGLELLK
EGLVHSFDFQGFNGDWTAR
EGLWTQEFK
EGMLQHWELGQALR
EGMNIVEAMER
EGPYIGHVMEGSPTGTTVMR
EGQGFVSEDEYLEISDIKRDQSGEYECSALNDVAAPDVR
EGQMESVEAAMSSK
EGSEEDLDALEHMFR
EGSIWNHQPCFLK
EGSNSLICSCDYDGGSVHISK
EGSPDALQNPCYIGTHGCDTNAACRPGPR
EGTCPEAPTDECKPVK
EGTCPEAPTDECKPVKWCALSHHER
EGTFRNENSPEMCR
EGTINVHDVETQFNQYK
EGTIQVQGQALFFR
EGTYSLPKSEFVVPDLELPSWLTTGNYR
EGVQKEDIPPADLSDQVPDTESETR
EGYYGYTGAFR
EHALLAYTLGVK
EHAVEGDCDFQLLKLDGK
EHGDPLIEELNPGDALEPEGR
EHLLMALAGIDTLLIR
EHSLIKPYQGVGSSSMPLWDFQGSTMLTSQYVR
EHVAHLLFLR
EHVAHLLFLRDTK
EIADYLAAGKDER
EICALVGFCDEVK
EICALVGFCDEVKEMPMQTLVPAK
EICALVGFCDEVKEMPMQTLVPAKVASK
EIEELYNNPQNPER
EIEEVLTPEMLMR
EIEGSQVTFDVAWSPK
EIFDSRGNPTVEVDLFTSK
EIFDSRGNPTVEVDLFTSKGLFR
EIGADLVLQISKESPQEIAR
EIGELYLPK
EIGELYLPKFSISR
EIKTVESITDIR
EILDAFDKMCSKLPK
EILSVDCSTNNPSQAK
EILSVDCSTNNPSQAKLR
EILSVDCSTNNPSQAKLRR
EIMENYNIALR
EIPAWVPFDPAAQITKQKWEAEPVYVQR
EIPENLMDQYSEVNAISTACSNGVPECEEMVSGLFK
EIPGVCENGVCINMVGSFR
EITALAPSTMK
EITALAPSTMKIK
EITIHTKLPAKDVYER
EIVLTQSPGTLSLSPGER
EIVLTQSPGTLSLSPGERATLSCR
EIVMTQSPVTLSVSPGER
EIVMTQSPVTLSVSPGERATLSCR
EIVNKHNELR
EIVNKHNELRR
EIYCPAPPQIDNGIIQGER
EIYCPAPPQIDNGIIQGERDHYGYR
EIYTHFTCATDTK
EKDNERVFSLQWGEVK
EKEQVTEPAAKVPMK
EKGFAVGNVVANLGLDLGSLSAR
EKKAALSMCK
EKVHENENIGTTEPGEHQEAK
EKYLTWASR
EKYLTWASRQEPSQGTTTFAVTSILR
ELACEGYPIELR
ELACQEITVPLCK
ELAPGLHLR
ELASQPDVDGFLVGGASLKPEFVDIINAKQ
ELAVFREKVTEQHR
ELCSACHNERLDVPVWDVEATLNFLK
ELDESLQVAER
ELDESLQVAERLTR
ELDESLQVAERLTRK
ELDFVSHHVR
ELDLNSVLLK
ELDLVSHHVR
ELDREAQAEYLLQVR
ELDSGLAESVSTLIWAAPR
ELESEVNKLSSELK
ELFYKADGESCSASMMYQEGKFR
ELGCGAASGTPSGILYEPPAEKEQK
ELGCGGPQQPDPAAGR
ELGGDLATPR
ELGGDLATPRTPEEAQRVDSLVGAGPASR
ELGICPDDAAVIPIK
ELGICPDDAAVIPIKNNR
ELHRGFQQLLQELNQPR
ELIHISDWLPTLVK
ELISERWK
ELIYNQKEGHFPR
ELKGVSSSQENGKVWSVASTVR
ELLALIQLER
ELLALIQLEREFQR
ELLREETGAALKPR
ELLVIELSDNPGVHEPGEPEFK
ELPAAVAPAGPASLAR
ELPEHTVKLCDNLSTK
ELPQSIVYK
ELPQSIVYKYMSIR
ELPQSIVYKYMSIRSDR
ELQEESGLTVDALHK
ELQEGTYVMVAGPSFETVAECR
ELQQAVLHMEQR
ELQQAVLHMEQRK
ELSEALGQIFDSQR
ELSEIAQSIVANGK
ELSELSLLSLYGIHK
ELSELSLLSLYGIHKQK
ELSELSLLSLYGIHKQKEK
ELSGSSPVLEETHPAHQQGASRPGPR
ELSLVGPFPGLNMK
ELSNTAAYQSVR
ELSSFIDKGQELCADYSENTFTEYK
ELSSFIDKGQELCADYSENTFTEYKK
ELTITWAPLSR
ELVNNLGEIYQK
ELVSVVDSGAGFTVTR
EMEDTLNHLKFLNVLSPR
EMLDQSNQWGGTALVVPAFEIR
EMLDQSNQWGGTALVVPAFEIRR
EMNLSETAFIR
EMPMQTLVPAK
EMPMQTLVPAKVASK
EMSEAAQAQAR
ENELTYYCCK
ENELTYYCCKK
ENFLFLTPDCK
ENGFIYFQKIPTEAPQLELK
ENGTLVQVATISGNMFNQMAKWVK
ENHILASGSVRIPR
ENISQPR
ENKEVVLQWFTENSK
ENKISYQSSSTEER
ENKISYQSSSTEERHLNCGEK
ENKPSIIFIDEIDSLCGSR
ENNLPSLHLITIK
ENNQVPAVVAFSQGSVGFLWK
ENSLLFDPLSSSSSNKER
ENYNQYDLNR
EPAHLMSLFGGKPMIIYK
EPAHLMSLFGGKPMIIYKGGTSR
EPAIHSEGQWVTLPAPLDTINVHLR
EPGLCTWQSLR
EPQDTYHYLPFSLPHR
EPQVYTLPPSQEEMTKNQVSLTCLVK
EPQVYTLPPSRDELTKNQVSLTCLVK
EPQVYTLPPSREEMTK
EPQVYTLPPSREEMTKNQVSLTCLVK
EQAVEGGEVELSCLVPR
EQDAPVAGLQPVER
EQDLLSHEQKGR
EQLANPIVSSGNSLFLR
EQLFAEASGARPGVPK
EQLGEFYEALDCLCIPR
EQLGEFYEALDCLRIPK
EQMELHHQNLNLQETLKR
EQQALQTVCLK
EQQALQTVCLKGTKVHMK
EQQEEITFK
EQSGDYECSASNDVAAPVVR
EQSPSLPEK
EQTFGGVNYFFDVEVGR
EQTMSECEAGALR
EQTSVSGAQK
EQTSVSGAQKGR
EQTSVSGAQKGRK
EQWPQCPTIK
EQWPQCPTIKEIR
EREEETPAYQGPGIPELLSPMR
ERGPEEEHLGILGPVIWAEVGDTIR
ERGSTGTQLCK
ERHIIVACEGSPYVPVHFDASVEDST
ERLIEEGVDVPEGLAVDWIGR
ERLIEEGVDVPEGLAVDWIGRR
ERNDLIVFLADQNAPYFKPK
ERPLNVFCDMETDGGGWLVFQR
ERRLDYQEGPPGVEISCWSVEL
ERTEEQMEEYRGR
ERVEFLRPSFTDGTIR
ESALPCQASPLHPALAYSLPQSPIVR
ESCNDPCKETVPSMETGDLCADTAPTPK
ESHPGLFPPTFGAVAPFLADLDTTDGLGK
ESHVTLASPEETR
ESHVTLASPEETRCHFPPK
ESHVTLASPEETRCHFPPKNAGR
ESHWIGLTDSERENEWK
ESLDVYELDAK
ESLDVYELDAKQGR
ESLPVIIVANEPLQPFLCK
ESLQQMAEVTR
ESNEELTESCETK
ESNEELTESCETKK
ESNEELTESCETKKLGQSLDCNAEVYVVPWEK
ESSWPQGFGQLTQLGMEQHYELGEYIR
ESSYACYYDEKR
ESSYGPEIDSHDFVLR
ESTGAQVQVAGDMLPNSTER
ESTVFEDLSDEAERDEYELLCPDNTR
ETAFEEDVQLPR
ETCNCLYNIDAKPEEPHFVQEDMVCAGYVEGGK
ETDPCSMSQLNK
ETDPCSMSQLNKVCAETHCSMLLR
ETKKHVLFGTVGVPEHTYR
ETKNSHQNK
ETKNSHQNKGHYQNVVEVR
ETLLQDFR
ETLLQDFRVVAQGVGIPEDSIFTMADR
ETTCSKESNEELTESCETK
ETTCSKESNEELTESCETKK
ETTIQGLDGLSER
ETTVSQLLINPTDLDIGR
ETTVSQLLINPTDLDIGRVFTCR
ETVNVITLYK
EVALDLSQHK
EVDDDTKKQFSAGDNHSGVK
EVFEMATR
EVFIQTLDDLTWMDAETK
EVGTPHGIILDSVDAAFICPGSSR
EVILCKDQDGKIGLR
EVKEQCEERIEEVTK
EVLNMLKESK
EVNVSPCPTQPCQLSK
EVPLLQSLWLAHNEIR
EVPLNTIIFMGR
EVQEFYKDTYNK
EVQEFYKDTYNKLK
EVQGFESATFLGYFK
EVQGNESDLFMSYFPR
EVQLLESGGGLVQPGGSLR
EVQLVESGGDLVQPGR
EVQLVESGGGLVQPGGSLR
EVQVFEITENSAK
EVTINPDTTCGNDWVCEHR
EVTINPDTTCGNDWVCEHRWR
EVVLQWFTENSK
EVVSLTEACCAEGADPDCYDTR
EVVSLTEACCAEGADPDCYDTRTSALSAK
EVWLDPLHDLVLQVQPGDR
EYCGVPGDGDEELLR
EYCGVPGDGDEELLRFSN
EYHYGNNFGYIVAFKPFDGEEWKK
EYILNDTGCHYVGAAR
EYLGAICSCTCFGGQR
EYYDQTAQMCCSK
FAALQKLDDPGEICTFQDIPSTHVR
FAAPYEGFICESDQTKPLSNQPIVTISADDKDDTANGPR
FAELVGPVIPQDWSTECMTTNSHQGTEDSTD
FAGFPALINR
FAGVFHVEK
FAGVFHVEKNGR
FAIQTDPNSNDGLVTVVKPIDFETNR
FAIQYGTGR
FAIQYGTGRVDGILSEDKLTIGGIK
FALGLSGGSLVSMLAR
FARVEADKYEYNVVPFR
FATTFYQHLADSKNDNDNIFLSPLSISTAFAMTK
FAYGKVTLEK
FAYGKVTLEKLK
FAYPMPFCDRWGKLPLSPK
FCEAEFSVK
FCENTQAGEGR
FCGQLGSPLGNPPGKK
FCGSSLPHELLSSDNALYFHLYSEHLR
FCGTFRPAPLVAPGNQVTLR
FCGTSLPSSQWSSGEVMYLR
FCTTFSVPPLQTTGPFAR
FDCAPDKAITQEQCEAR
FDEFFSEGCAPGSK
FDEFFSEGCAPGSKK
FDEFFSEGCAPGSKKDSSLCK
FDEYFSQSCAPGSDPR
FDFRPKPDPYCQAK
FDGGVEAIATR
FDGILGMAYPR
FDGMWIDMNEPSSFVNGAVSPGCR
FDPVRGEVPPRYPR
FDYIETVTYDGIQRK
FEDGGYVVCNTR
FEDGVLDPDYPR
FEHCNFNDVTTR
FEPGQSYAGVVQYSHSQMQEHVSLR
FESSMEECGGDLQGSIGTFTSPNYPNPNPHGR
FEVENLILHK
FEVENLILHKDYSADTLAHHNDIALLK
FFDSACTMGAYHPLLYEK
FFEECDPNKDKHITLK
FFESFGDLSTPDAVMGNPK
FFESFGDLSTPDAVMGNPKVK
FFGLPITGMLNSR
FFHPEEWADLFQAAGAK
FFLCAMYAPICTLEFLHDPIKPCK
FFLCSMYAPVCTVLDQAIPPCR
FFLCSMYTPICLEDYKKPLPPCR
FFPFGLVQLSSDLSK
FFPFGLVQLSSDLSKK
FFSASCVPGADKGQFPNLCR
FFSRFTEVR
FFTDYGCDMEQGSVCTYHPGAVHCVR
FFTREPQDTYHYLPFSLPHR
FGAACAPTCQMLATGVACVPTK
FGDQVLQINGENCAGWSSDK
FGDQVLQINGENCAGWSSDKAHK
FGDQVLQINGENCAGWSSDKAHKVLK
FGDYNKEVHKSGYLSSER
FGFCPMAAHEEICTTNEGVMYR
FGFQWPERLR
FGFSLPYVQYFGGVSALSK
FGKDKSPK
FGLFKPGEIAPLLFR
FGMHFCGGTLISPEWVLTAAHCLEK
FGPPPCPDYEFRENCGLNDHGDFVTPPFR
FGRLPWPR
FGRNGSDCPDKFCLFQSETK
FGTVLTEHVAAAELGAR
FGVPSPSTLEPHPRPLLQR
FHIDSVSEGNAGLYR
FHLGEPEASTQFMTQNYQDSPTLQAPR
FHQLDIDDLQSIR
FICPLTGLWPINTLK
FIFWSSEVAGSLYR
FILAEQSTVINGITCHCINGR
FIMDLVSSLSR
FIPLIPIPER
FIPVTDHSMNVCMR
FIQQTYPSGGEEQAQYCR
FISDGSGSGTGFQATFMK
FISLGEACKK
FISNGPFKDTVTVK
FIVLSNNYLQIR
FKDSIQTLGHVDSSGQVHCVSPLLYESGR
FKIPGSPPESMGR
FKLICSELNGR
FKSDSVTSDRGYEIIWTSSPSGCGGTLYGDR
FKTDLSINGR
FLAPKIENEYETWTMK
FLCTGGVSPYADPNTCR
FLDDFESCPALYQR
FLDTGVVQSDR
FLEDTFGNDGRPR
FLEPHKFAALQK
FLEPHKFAALQKLDDPGEICTFQDIPSTHVR
FLFGIYQQAEK
FLGDKVTSYGGELR
FLGPAEHLTFTPAAR
FLLGSWLEQAR
FLNESYKHEQVYIR
FLNKQPY
FLNVLSPR
FLPAAVADSGIYTCIVR
FLPFKVVEKK
FLQSFAR
FLRPGDDSSHDLMLLR
FLSGKGLVIYPK
FLTAGRTDPAHDVR
FLVGPDGIPIMR
FLVHDSFWALPEQFLGNKVDSYGGSLR
FLYLGPFKDSATVR
FMCAQLPNPVLDSISIIDTPGILSGEKQR
FMCSQLPNQVLK
FMEDTAAEKLHK
FMETVAEK
FMETVAEKALQEYR
FMETVAEKALQEYRK
FMLCAGR
FMLCAGRWTGGK
FMRDNYPPGFSYADFGPQFTAR
FNALQYLR
FNGAPTANFQQDVGTK
FNIPHSVTLDSAGR
FNKNNEGTYYSPNYNPQSR
FNKPFVFLMIEQNTK
FNKPFVFLMIEQNTKSPLFMGK
FNPNAIGVPQPYLNK
FNSEKECQETCIQG
FNWNHCGEMAPACK
FNWNHCGEMAPACKR
FNWYVDGVEVHNAK
FQDGDLTLYQSNTILR
FQELESETLK
FQELESETLKSEEFQK
FQELESETLKSEEFQKR
FQGLQQTVDKK
FQGTSYDSCTTEGR
FQLEEFSPR
FQLEEFSPRR
FQLFGSPSGQK
FQLFGSPSGQKDLLFK
FQLFGSPSGQKDLLFKDSAIGFSR
FQRQHMDSDSSPSSSSTYCNQMMR
FQVAYEDSDCGNR
FQVNAQSGVISTR
FRCPEALFQPSFLGMESCGIHETTFNSIMK
FRCSDGEELQGPGLSWGDFGDWSDHCPK
FRCSDGEELQGPGLSWGDFGDWSDHCPKGACGLQTK
FRDNTPNAIAIVQLQELSLR
FRIDSVSEGNAGPYR
FRISHELDSASSEVN
FRRPDIQYPDATDEDITSHMESEELNGAYK
FRSDNSPTHVGFK
FRSDNSPTHVGFKAK
FRSGSVIDQSR
FRYLIGEK
FSCFQEEAPQPHYQLR
FSCHCPQGYQLLATR
FSDCWNTEGSYDCVCSPGYEPVSGAK
FSDNGFLMTEK
FSGSGSGTDFTLK
FSGSGSGTDFTLTISR
FSGTWYAMAK
FSGWYDADLSPAGHEEAKR
FSHVAVDVVQGR
FSIEGSYQLEK
FSIPSMTEHHAGR
FSISATYDLGATLLK
FSLQEAETDRR
FSNVPSSPESPIGGTITYK
FSPATHPSEGLEENYCRNPDNDPQGPWCYTTDPEKR
FSQEPADQTVVAGQR
FSRHHGPTITAK
FSSGITGCVK
FSSGITGCVKNLVLHSARPGAPPPQPLDLQHR
FSSHVGGTLGQFYQEVLWGSPAASDDGR
FSSHVGGTLGQFYQEVLWGSPAASDDGRR
FSSPDEIDLPRELEDEVPILGR
FSSYEKYWCK
FSTEYELQQLEQFKK
FSTEYELQQLEQFKKDNEETGFGSGTR
FSTMPFLYCNPGDVCYYASR
FSVQMFR
FSVSLKHGNTDSEGIVEVK
FSWTLPNGMHLEGPQTLGR
FSYDLSQCINQMKEVK
FTAFCKAQGFTEDTIVFLPQTDK
FTAFCKAQGFTEDTIVFLPQTDKCMTEQ
FTAPTSQFYHLFLHGNSLTR
FTAVTPDGATVEVTVR
FTCKEATDVIIIHSK
FTCTVTHTDLPSPLK
FTDHLKYVMLPVADQDQCIR
FTETNPQVYYQASLRPYGVTVYHSLR
FTFEYSR
FTFQEAANECR
FTGSLQQLTVHPDPR
FTILEGDPDGQFTIRTDPK
FTILEGDPDGQFTIRTDPKTNEGVLSIVK
FTISRDNAK
FTLVPSGR
FTLVPSGRADGVTVTCKVEHESFEEPALIPVTLSVR
FTNIGPDTMR
FTPFTLGKEFK
FTQVTPTSLSAQWTPPNVQLTGYR
FTSQPEPSSVYAGNNAILNCEVNADLVPFVR
FTYGGCYGNKNNFEEEQQCLESCR
FTYTVLVDGCSK
FVEGLPINDFSR
FVGQGGAR
FVIKPIDKK
FVSAIEGMHPNQEDHETFVDINPLTGIILK
FVSISDLLVPK
FVSISDLLVPKDLGTESQIFISR
FVTDGSVTASGFR
FVTHVSDWGALATISTLEAVR
FVTLLYR
FVTLVFR
FVTVPLHHR
FVTWIEGVMR
FVYHLSDLCK
FVYHLSDLCKK
FVYTPAMESVCGYFHR
FWKHEWEKHGTCAAQVDALNSQK
FWLEQGVDSSVFEALPK
FWSLGEKPQILTK
FYDRSDIDAVYVTTNGIIATSEPPAK
FYEKEMECAGTYDGSIDACK
FYGSPEELAR
FYNELTEILVR
FYNQVSTPLLR
FYREASSGAAK
FYSEKECR
FYSEKECREYCGVPGDGDEELLR
FYTIEILK
FYTIEILKVE
FYTKPPQCVDIPADLR
FYWKDRLLK
FYWTDRGK
FYWTDRGKSLIGR
GAAPPKQEFLDIEDP
GAASLHCTPQGDWSPEAPR
GACGLQTK
GACPVFECGNVVLR
GACPVFECGNVVLRTDER
GADFLVTEVENGGSLGSKK
GADFQALPVGSSAAVAPLGLQLMCTAPPGAVQGHWAR
GADFQCFQQAR
GADGGWQHCVWSSSLQQCLSPSYLPLR
GAEEMETVIPVDVMR
GAEEMETVIPVDVMRR
GAEIVADTFRDFAVSTVPVSGPSHLR
GAGAGVVVKDAAAPSQPLR
GAGGQSMSEAPTGDHAPAPTR
GAKPDLILGPVCEYAAAPVAR
GAKTTFDVYTESWAQDPSQENK
GALILSNVQPSDTMVTQCEAR
GALKSPEECPPLCSQR
GALQNIIPASTGAAK
GANLLLSASPDFGDIAVSHVGAVVPTHGFSSFK
GANPGFHEAIGDVLALSVSTPEHLHK
GAPALLTCVNR
GAPCTTPPSAPR
GAPVCAPSPCLHDGACR
GAQAAIVVYDITNTDTFAR
GAQTLYVPNCDHR
GASLLCVKQPEGGVGWSR
GATHCYDGYIHLSGGGLSTK
GATLALTQVTPQDER
GATTSPGVYELSSR
GATTTFSAVER
GATTTFSAVERDR
GAVADTRDTEQTLYQVQER
GAVSQTYPSGTCAYIQR
GAYPLSIEPIGVR
GAYTQVIFLAR
GCAAILDTGTSLITGPTEEIR
GCALKDKPGVYTR
GCHESCLDEEVEGQGFCSGPGWDPVTGWGTPNFPALLK
GCHLEGVAGHKEAHILR
GCPDVQASLPDAK
GCPSGTFKANQGDEACTHCPINSR
GCSFLPDPYQK
GDECQLCEVENR
GDFPSPIHVSGPR
GDKLFGPDLK
GDKVWVYPPEKK
GDMFLVANLGTKEPCHSSDPR
GDPECHLFYNEQQEAR
GDSGEQVGQVAWAR
GDSSGEGVCDKSPLER
GDSVVYGLR
GDTFSCMVGHEALPLAFTQK
GDVAFVKHQTVPQNTGGKNPDPWAK
GDVKLVASSHISK
GDVNGEKEQKFYTFLK
GEADAMSLDGGYVYTAGK
GECVPGEQEPEPILIPR
GECWCVNPNTGK
GEDPALQICCHPGCTPR
GEGEPCGGGGAGR
GEGEPCGGGGAGRGYCAPGMECVK
GEKAITQVSK
GELFWDDGESLEVLER
GEQCVDIDECTIPPYCHQR
GESGQSTNREQDLLSHEQK
GESGQSTNREQDLLSHEQKGR
GEVQAMLGQSTEELRVR
GFAGDGKLCSDIDECEMGVPVCPPASSK
GFALQASSGQYIRPMQK
GFAVGNVVANLGLDLGSLSAR
GFAVGNVVANLGLDLGSLSARR
GFGGVQVSPPNENVAIHNPFRPWWER
GFGGVQVSPPNENVAIHNPFRPWWERYQPVSYK
GFGGVQVSPPNENVAIYNPFRPWWER
GFGGVQVSPPNENVAIYNPFRPWWERYQPVSYK
GFGHIGIAVPDVYSACK
GFGSLNDEGEGEFWLGNDYLHLLTQR
GFHQEVFLGKDLGGFDEDAEPR
GFIYPMLPGGPGGPGAEDVAVWTR
GFKLPDTPQGLLGEAR
GFNCESKPEAEETCFDKYTGNTYR
GFNPVTVNSLGVLNGAQLFSLNKDELR
GFPEISFQPSSAVVVTWESVAPYQGPSR
GFPEISFQPSSAVVVTWESVAPYQGPSRDPDQK
GFPEISFQPSSAVVVTWESVAPYQGPSRDPDQKGK
GFPSVLR
GFPSVLRGGK
GFQALGDAADIR
GFQQLLQELNQPR
GFSGIFEDR
GFSLDEATNLNGGLLR
GFSLSDVPQAEISGEHLR
GFSPKDVLVR
GFTCECPDDFR
GFTCECPDDFRTLQLSGSTYCMPMCSSTQFLCANNEK
GFTMIGEHSIYCTVNNDEGEWSGPPPECR
GFTWTTGDQDTAFTNWAQPASGGPCPAQR
GFYPSDIAVEWESNGQPENNYK
GFYPSDIAVEWESNGQPENNYKTTPPVLDSDGSFFLYSK
GGADTYSVPSVLSPR
GGAYLVAFSLRVEAPTTLGDNTAANNVR
GGCITLISSEGYVSSK
GGCITLISSEGYVSSKYAGR
GGETSEMYLIQPDSSVKPYR
GGGALLGDRWILTAAHTIYPKDSVSLR
GGGALLGDRWILTAAHTLYPK
GGGAYYLISR
GGGHILPYDQPLR
GGGHILPYDQPLRAFDMINR
GGHSSSLFGNIK
GGKAHRGTQNPSQDQGNSPSGK
GGKYAATSQVLLPSKDVMQGTDEHVVCK
GGLPLEEVTVAEVLAAR
GGLSVAVPGEIR
GGPEKHEVTGWVLVSPLSK
GGPEKHEVTGWVLVSPLSKEDAGEYECHASNSQGQASASAK
GGQAHHGTQNPSQDQGNSPSGK
GGQAHHGTQNPSQDQGNSPSGKGLSSQCSNTEK
GGQAHHGTQNPSQDQGNSPSGKGLSSQCSNTEKR
GGSFQLNELQGLK
GGSFQLNELQGLKSCHTGLR
GGSFQLNELQGLKSCHTGLRR
GGSGGFTAPVGGPDGTVPMPMPMPMPSANTPFSYPLPK
GGSKGRLPSEFSQFPHGQK
GGSVLVTCSTSCDQPK
GGTLGTPQTGSENDALYEYLR
GGVVGIKVDKGVVPLAGTNGETTTQGLDGLSER
GGYILPWQEPALNTHLSR
GHAHDGQALSTDLGVYTCEASNR
GHDWGAPPFR
GHFHMIVIHHK
GHFHMIVIHHKGGQAHHGTQNPSQDQGNSPSGK
GHGAGGASILTFWDAR
GHLDPTWALQQLQQLR
GHLIHGR
GHQLQLDYFGACK
GHYGVQRTELLPGDRDNLAIQTR
GHYQNVVDVR
GHYQNVVDVREEHSSK
GHYQNVVDVREEHSSKLQTSLHPAHQDR
GHYQNVVEVR
GHYQNVVEVREEHSSK
GIAAQPLYAGYCNHENM
GIAVHPMAK
GIAVHPMAKR
GICTATTEEACMVGR
GIFRINENTGSVSVTR
GIGMWNANCLDYSGDAVAK
GIGMWNANCLDYSGDAVAKQQTEEMWEVLKPK
GILAADESVGTMGNR
GILALRDVAAEAGVSK
GILALRDVAAEAGVSKYTGGR
GILLFGPPGTGKSYLAK
GILSCEASAVPMAEFQWFKEETR
GIMGEDTYPYQGK
GIMGEDTYPYQGKDGYCK
GINTVVKNQK
GINVALANGK
GISEETTTGVHNLYK
GISLANWMCLAK
GISSQYSNTEER
GISSQYSNTEERLWVHGLSK
GISSQYSNTEERLWVHGLSKEQTSVSGAQK
GIVDQSQQAYQEAFEISKK
GIVVGIKLDQGGAPLAGTNK
GIVVGIKLDQGGAPLAGTNKETTIQGLDGLSER
GKAGAAAGGPGVSGVCVCK
GKCEEAGECPYQVSLPPLTIQLPK
GKCVLFPYGGCQGNGNK
GKCVLFPYGGCQGNGNKFYSEK
GKDSYETSQLDDQSAETHSHK
GKDSYETSQLDDQSAETHSHKQSR
GKGAGMPNLISTDFSPK
GKIVDLLK
GKIVVYNQPYINYSR
GKLYWSDQGTDSGVPAK
GKLYWSDQGTDSGVPAKIASANMDGTSVK
GKNMCGLAACASYPIPLV
GKQQTESK
GKRPYQEGTPCSQCPSGYHCK
GKSGQSADSK
GKSGQSADSKQDLLSHEQK
GLAFTDVDVDSIK
GLALHPQYGYLYWADWGHR
GLAPASAPQNLHAIR
GLASANVDFAFSLYK
GLASDLGFLQGPGAVR
GLDLHGLLAFIQLQQCAQDR
GLDTSLGAVQSDTGR
GLEDQNLWHIGR
GLEDQNLWHIGREGAMLK
GLELEPGAGLFVAQAGGADPDKFQGVIAELK
GLELEPGAGLFVAQAGGADPDKFQGVIAELKVR
GLELPSEIQREK
GLEPDTDWEEREVR
GLEQLLVGGSHLK
GLEQLLVGGSHLKENK
GLETSLAECTFTK
GLETSLAECTFTKR
GLETSLAECTFTKRR
GLFIIDDKGILR
GLFIIDGKGVLR
GLFTISPETGEIQVK
GLGDDTALNDAR
GLGDVDQLVKCSHER
GLGTDEDAIISVLAYR
GLGTDEDTIIDIITHR
GLGTDEESILTLLTSR
GLHLYGTQGNVGLTNAWSIIQTDFR
GLIMYSWDCPMEQCKR
GLKDNFADVQVSVVDCPDLTKEPFTFPVK
GLKYQEGGVESAFHK
GLLCDPNRLPPYLR
GLLGEFLR
GLLKDFLK
GLLKDFLKK
GLLSGWAR
GLMAALCPHKFPAIQNLALR
GLMCQAPEKVR
GLNCEQCQDFYR
GLPAPIEKTISK
GLPAPIEKTISKTK
GLPPVDFVPPIGVESR
GLPSSIEKTISK
GLPSSIEKTISKAK
GLQAQIASSGLTVEVDAPK
GLREALLTR
GLREMLDQSNQWGGTALVVPAFEIR
GLREMLDQSNQWGGTALVVPAFEIRR
GLRVCEDGPVFYPPPK
GLRVPFGR
GLSLFPESCPDFCCGTCDDQYCCSDVLKK
GLSSQCSNTEK
GLSSQCSNTEKR
GLTEGLHGFHVHEFGDNTAGCTSAGPHFNPLSR
GLTSVINQK
GLTVPIASIDIPSGWDVEK
GLVKEAEEREPK
GLVLQPLLPQTQDSWDPAPPPSDPGV
GLYDVVSVLR
GLYGIKDDVFLSVPCILGQNGISDLVK
GLYKSSAGNAPCSPCPAR
GLYVFKGSSTVR
GMADQDGLKPTIDKPSEDSPPLEMLGPR
GMSISRPNAVVGR
GMVLLCDPPYHFPDDLSYR
GNCSSTVCGQDLQSHLCMCAEGYALSR
GNDDHWIVDTDYDTYAVQYSCR
GNDISSGTVLSDYVGSGPPK
GNDISSGTVLSDYVGSGPPKGTGLHR
GNEAVASRDLSENNDQR
GNEAVASRDLSENNDQRQQLQALSEPQPR
GNLGMNCQQALQTLIQETDPGADYRIDR
GNLLQCICTGNGRGEWK
GNLLQCICTGNGRGEWKCER
GNLVFLTGSAQNIEFR
GNPTVEVDLFTSK
GNQENVLTFYCQ
GNQGFNNNWLR
GNVLGNTHVVESQSGSWGEWSEPLWCR
GNYVLEKISGQEVNEAACDIAR
GPLINSEFYTGWLDHWGQPHSTIK
GPLLASLSGSTRPPPIEASSGK
GPLLPNRPFTTVWNANTQWCLER
GPPGPPGGLRIEDIR
GPPVSCIKR
GPSVFPLAPCSR
GPSVFPLAPSSK
GPSVFPLAPSSKSTSGGTAALGCLVK
GPVGVQTFR
GPVGVQTFRLER
GPVGVQTFRLERESR
GPVLQLHDLKR
GPWCYVSGEAGVPEKRPCEDLR
GQAAVQQLQAEGLSPR
GQCPPPPGLPCPCTGVSDCSGGTDKK
GQDHCGIESEVVAGIPR
GQESSTDIKAPEGFAVR
GQHYFGQK
GQHYFGQKDQQHTK
GQHYSGQKGKQQTESK
GQLPISVTCIADEIGAR
GQLPSGSSQFPHGQK
GQLPSGSSQFPHGQKGQHYFGQK
GQLPSGSSQFPHGQKGQHYFGQKDQQHTK
GQLYPFSLSSDVQVATFTLTNSAPMTQSFQER
GQPLSPEKYVTSAPMPEPQAPGR
GQPREPQVYTLPPSQEEMTKNQVSLTCLVK
GQPREPQVYTLPPSRDELTK
GQPREPQVYTLPPSREEMTK
GQPSVLQVVNLPIVERPVCK
GQSEDPGSLLSLFR
GQSGTYGCRVEDYDAADDVQLSK
GQSGTYGCRVEDYDAADDVQLSKTLELR
GQVFDQNGNPLPNVIVEVQDRK
GQVPENEANVVITTLK
GQWGTVCDDGWDIKDVAVLCR
GQWGTVCDNLWDLTDASVVCR
GQYCYELDEK
GQYCYELDEKAVRPGYPK
GQYDTSCESIVETKGEEKVER
GRAVCGGVLVHPQWVLTAAHCIR
GRGALKSPEECPPLCSQR
GRGICTATTEEACMVGR
GRGYWLGLR
GRKQGGSQSSYVLQTEELVANK
GRLLVLDLFAESQPVYTR
GRLPSEFSQFPHGQK
GRLPSEFSQFPHGQKGQHYSGQK
GRLTVMTDLEDKNEWK
GRSPPYQLDSQGR
GRTQGGSQSSYVLQTEELVVNK
GRTQGGSQSSYVLQTEELVVNKQQR
GRVPAGQSYFVDFGSTECSCPPGGGK
GRWACQQGTHCPSTCTLYGEGHVITFDGQR
GRYLPEVMGDGLANQINNPEVEVDITKPDMTIR
GSAVWCQNVK
GSCIANAEEVDVPIKLYCNGDGEWLVPIGR
GSDNHSPISKYTIQTK
GSDRDGGADGMSAECECNIK
GSEAINAPGDNPAK
GSFACQCPPGYQK
GSFACQCPPGYQKR
GSFACQCPPGYQKRGEQCVDIDECTIPPYCHQR
GSFSIQHTYHVDINDHDWTR
GSFSIQHTYHVDINDHDWTRK
GSFSSTAAQDAQGQR
GSGACGVNTMASSAVVD
GSHLDQGEAAVAFKPTSNR
GSIQVDGEELVSGR
GSIQVDGEELVSGRSPGPNVAVNAK
GSISIQTEEK
GSISIQTEEKIHGK
GSISIQTEEQIHGK
GSISIQTEEQIHGKSQNQVR
GSLDDTEADVLGLVASGTPDVAR
GSLGVDGESGFLLHVTR
GSLLLGGLDAEASR
GSLLWNQQDGTLSLSQR
GSLVKDSQYEMDSEFEGELADDLAGFYR
GSMPAYSGNNMDKSDSELNSEVAAR
GSQTQSHPDLGTEGCWDQLSAPR
GSTCYGLWEKSKGDINLVK
GSTGTQLCK
GSTGVAAAAGLHR
GSVACECRPGFELAKNQR
GSVTFHCALGPEVANVAK
GSVYIGGAPDVATLTGGR
GSVYIGGAPDVATLTGGRFSSGITGCVK
GSWFLTGVLGSQPVGGQAHMVLVTK
GSYECVCADGFTSMSDRPGKR
GSYQCIDTPCPPNYQRDPVSGFCLK
GSYSLSHVYTPNDVR
GTCEQGPSIVTPPK
GTCVSSAEEEAENAPR
GTDECAIESIAVAATPIPK
GTDECAIESIAVAATPIPKL
GTDLWLGVDALGLNIYEKDDKLTPK
GTDVPKWISIMTER
GTEAAGAMFLEAIPMSIPPEVK
GTEGLCPLLCHADGTPLGAGAR
GTGELTQLLNSLCTAVK
GTGLTAVAVQEGNSDVVEVR
GTITDAPGFDPLRDAEVLR
GTITDAPGFDPLRDAEVLRK
GTQEQDFYVTSETVVR
GTQNPSQDQGNSPSGK
GTQNPSQDQGNSPSGKGISSQYSNTEER
GTQNPSQDQGNSPSGKGISSQYSNTEERLWVHGLSK
GTRPFVISR
GTRPGIPFLFLEASDRDEPGTANSDLR
GTSRPLRGCLHAATLNGR
GTTHCYDGLLR
GTTHLLVHDVALEDAGYYR
GTVTDFPGFDERADAETLR
GTVTDFPGFDERADAETLRK
GTVVTNDRWGAGSICK
GTYTDCAIKK
GVACNPACFITQLLPVK
GVACNPACFITQLLPVKR
GVAGGSVAVLCPYNR
GVAGGSVAVLCPYNRK
GVAGGSVAVLCPYNRKESK
GVALADFNRDGKVDIVYGNWNGPHR
GVASLFAGR
[truncated: 3,704 more rows]

## Sheet: test1
Sequence	Length	Missed cleavages	Mass	Proteins	Start position	End position	Unique (Groups)	Unique (Proteins)	Charges	PEP	Score	Intensity
AAAAKPNNLSLVVHGPGDLR	20	1	1999.1	sp|Q00796|DHSO_HUMAN	2	21	yes	yes	3	2.3709e-05	99.092	8383100
AAAATGTIFTFR	12	0	1225.65	sp|P05154|IPSP_HUMAN	362	373	yes	yes	2;3	5.811e-06	153.54	260180000
AAAGIQPPGYLIHESACWSDTLQR	24	0	2640.28	sp|Q8WVQ1|CANT1_HUMAN	271	294	yes	yes	3	4.4732e-05	65.833	4495200
AAAVSEAEADFYEQNSR	17	0	1856.82	sp|P54802|ANAG_HUMAN	627	643	yes	yes	2;3	7.509e-25	197.73	67329000
AACGPSSCYALFPR	14	0	1555.69	sp|Q9HCU0|CD248_HUMAN	27	40	yes	yes	2;3	3.3856e-14	188.15	196490000
AADCEVEQWDSDEPIPAKELER	22	1	2586.15	sp|Q9UBQ7|GRHPR_HUMAN	26	47	yes	yes	3	7e-07	94.234	5398800
AAFGQGSGPIMLDEVQCTGTEASLADCK	28	0	2912.3	sp|Q08380|LG3BP_HUMAN	77	104	yes	yes	3;4	7.0522e-23	145.19	401930000
AAFGQGSGPIMLDEVQCTGTEASLADCKSLGWLK	34	1	3596.69	sp|Q08380|LG3BP_HUMAN	77	110	yes	yes	3;4	1.6781e-25	121.24	364250000
AAGGAVCEQPLGLECR	16	0	1686.78	sp|Q9HC84|MUC5B_HUMAN	2346	2361	yes	no	2	0.0018064	114.54	3148300
AAGGDLKPSANLYEK	15	1	1532.78	sp|Q5JR59|MTUS2_HUMAN	684	698	yes	yes	2	0.071752	61.423	14993000
AAGGVSECICNAR	13	0	1363.6	sp|Q5IJ48|CRUM2_HUMAN	1190	1202	yes	yes	2	0.049135	65.043	5858000
AAILNLLPITSYPRPQVTWFR	21	1	2455.37	sp|Q7Z5N4|SDK1_HUMAN	207	227	yes	yes	3	0.0005568	69.111	16099000
AAIVEKLSSLPFQK	14	1	1529.88	sp|P61970|NTF2_HUMAN	50	63	yes	yes	2;3	1.4279e-20	196.37	42809000
AAIVHNVDSDDLISMGSNDIEVLK	24	0	2554.26	sp|O43567|RNF13_HUMAN	118	141	yes	yes	3	7.8249e-09	122.34	7743000
AAIVHNVDSDDLISMGSNDIEVLKK	25	1	2682.35	sp|O43567|RNF13_HUMAN	118	142	yes	yes	4	0.05591	31.599	4077200
AALACSKELWILNR	14	1	1643.88	sp|P15144|AMPN_HUMAN	830	843	yes	yes	2;3	0.00048952	138.55	9204900
AALAPLPPLPAQFK	14	0	1432.84	sp|Q9NP79|VTA1_HUMAN	2	15	yes	yes	2;3	0.00022972	124.39	33635000
AALLTGRLPIR	11	1	1179.75	sp|P34059|GALNS_HUMAN	84	94	yes	yes	2;3	0.014617	76.228	30838000
AALLTGRLPVR	11	1	1165.73	sp|P15289|ARSA_HUMAN	74	84	yes	yes	2;3	0.0058767	102.95	45348000
AALTRDPQFQK	11	1	1273.68	sp|P06744|G6PI_HUMAN	2	12	yes	yes	2	0.017737	79.23	3465500
AALTTLFK	8	0	863.512	sp|Q96KP4|CNDP2_HUMAN	2	9	yes	yes	2	0.0081868	110.31	2167500
AAPGQEPPEHMAELQR	16	0	1759.83	sp|O00391|QSOX1_HUMAN	615	630	yes	yes	2;3	0.00051038	92.427	290280000
AAPSVTLFPPSSEELQANK	19	0	1985.01	sp|P0CG06|LAC3_HUMAN;sp|P0CG05|LAC2_HUMAN;sp|P0CF74|LAC6_HUMAN;sp|A0M8Q6|LAC7_HUMAN	5	23	no	no	2;3	3.4527e-05	129.42	48295000
AAQCDPCIPGVSFSPDHHTRPHCESCR	27	1	3177.34	sp|P26842|CD27_HUMAN	59	85	yes	yes	3;4	1.3858e-09	89.631	38358000
AAQGLLACGVAQGALR	16	0	1554.83	sp|O75594|PGRP1_HUMAN	147	162	yes	yes	2;3	4.5559e-22	195.1	1399000000
AAQKADVLTTGAGNPVGDKLNVITVGPR	28	2	2761.51	sp|P04040|CATA_HUMAN	20	47	yes	yes	4	5.2531e-05	55.022	5045100
AASCVLLHTGQK	12	0	1283.67	sp|P14550|AK1A1_HUMAN	2	13	yes	yes	2	1.9272e-08	158.34	29265000
AASEFESSEGVFLFPELR	18	0	2013.97	sp|O94985|CSTN1_HUMAN	666	683	yes	yes	2;3	2.3088e-11	175.7	16977000
AASNIIFSNGNLDPWAGGGIRR	22	1	2285.17	sp|Q9UHL4|DPP2_HUMAN	406	427	yes	yes	3	9.9996e-07	89.877	9159400
AASQPGELKDWFVGR	15	1	1659.84	sp|P16870|CBPE_HUMAN	165	179	yes	yes	2;3	0.00053676	111.88	39812000
AATDFVQEMR	10	0	1166.54	sp|Q71RC9|SMIM5_HUMAN	2	11	yes	yes	2	0.00040258	129.88	4257000
AATGECTATVGKR	13	1	1320.65	sp|P01042|KNG1_HUMAN	102	114	yes	yes	2;3	1.1502e-19	199.8	87875000
AATPEVVFPWPPLCCR	16	0	1898.92	sp|O00322|UPK1A_HUMAN	177	192	yes	yes	2	0.00095397	89.136	5539300
AATPEVVFPWPPLCCRR	17	1	2055.02	sp|O00322|UPK1A_HUMAN	177	193	yes	yes	3	0.021962	52.5	5289700
AATSDLEHYDKTR	13	1	1505.71	sp|P80303|NUCB2_HUMAN	161	173	yes	yes	3	0.00046368	102.97	13364000
AATSDLEHYDKTRHEEFK	18	2	2176.02	sp|P80303|NUCB2_HUMAN	161	178	yes	yes	4	0.0028044	65.511	13914000
AATVGSLAGQPLQER	15	0	1496.79	sp|P02649|APOE_HUMAN	210	224	yes	yes	2	0.025076	66.674	13581000
AAVPSGASTGIYEALELR	18	0	1803.94	sp|P06733|ENOA_HUMAN;sp|P13929|ENOB_HUMAN;sp|P09104|ENOG_HUMAN	33	50	yes	no	2;3	0.0001812	112.82	9443700
AAVPSGASTGIYEALELRDNDKTR	24	2	2533.28	sp|P06733|ENOA_HUMAN	33	56	yes	yes	4	0.00019998	61.757	14244000
AAVPSIKFCLDNGAK	15	1	1589.82	sp|P00558|PGK1_HUMAN	42	56	yes	yes	3	0.027406	57.53	4871700
AAVYHHFISDGVR	13	0	1470.74	sp|P01024|CO3_HUMAN	914	926	yes	yes	3;4	0.00018562	132.56	23336000
AAVYHHFISDGVRK	14	1	1598.83	sp|P01024|CO3_HUMAN	914	927	yes	yes	4;5	0.00094267	87.831	18703000
AAVYQPQPHPQPPPYGHCVTDSGVVYSVGMQWLK	34	0	3792.82	sp|P02751|FINC_HUMAN	291	324	yes	yes	3;4	7.1121e-05	49.98	50674000
AAWGKVGAHAGEYGAEALER	20	1	2042	sp|P69905|HBA_HUMAN	13	32	yes	yes	3	1.3633e-05	90.755	6848500
AAYSYRPGPGAGPGPAAGAALPDQSFLWNVFQR	33	1	3388.67	sp|O75340|PDCD6_HUMAN	2	34	yes	yes	3;4	1.0423e-09	72.433	11055000
ACAEFSFHVPSLEELAGVMQK	21	0	2349.11	sp|Q9H0W9|CK054_HUMAN	2	22	yes	yes	3	0.0017948	58.848	6955700
ACAHWSGHCCLWDASVQVK	19	0	2270.98	sp|P07911|UROM_HUMAN	247	265	yes	yes	2;3;4	2.1231e-83	237.46	1419100000
ACANPAAGSVILLENLR	17	0	1767.93	sp|P00558|PGK1_HUMAN	107	123	yes	yes	2	0.0079304	114.96	6424800
ACAQGTFKPLSGEGSCQPCPANSHSNTIGSAVCQCR	36	1	3893.68	sp|P54760|EPHB4_HUMAN	270	305	yes	yes	3;4	8.227e-29	122.63	55162000
ACDGINDCGDQSDELCCK	18	0	2115.76	sp|P05156|CFAI_HUMAN	240	257	yes	yes	2;3	4.8713e-75	247.44	47232000
ACEEAPPSAAHFR	13	0	1441.64	sp|O75339|CILP1_HUMAN	901	913	yes	yes	3	0.0003235	130.69	41778000
ACGACPLWGKCDAESSK	17	1	1895.8	sp|P10643|CO7_HUMAN	772	788	yes	yes	2;3	0.0016897	115.87	30505000
ACNPQPNGENAISAR	15	0	1597.73	sp|Q8NHP8|PLBL2_HUMAN	494	508	yes	yes	2	3.8545e-09	173.59	38911000
ACPPGTAACLVR	12	0	1271.61	sp|P11717|MPRI_HUMAN	227	238	yes	yes	2	0.0097714	92.611	10635000
ACPSHQPDISSGLELPFPPGVPTLDNIK	28	0	2985.49	sp|Q16610|ECM1_HUMAN	283	310	yes	yes	3;4	0.0031232	45.745	16195000
ACPSHQPDISSGLELPFPPGVPTLDNIKNICHLRR	35	2	3934.99	sp|Q16610|ECM1_HUMAN	283	317	yes	yes	5;6	0.00026257	41.758	28589000
ACRELGGDLATPR	13	1	1414.7	sp|Q9HCU0|CD248_HUMAN	50	62	yes	yes	2;3	0.00037865	128.85	98043000
ACTEAEFACHSYNECVALEYR	21	0	2579.05	sp|P98160|PGBM_HUMAN	198	218	yes	yes	2;3	5.7757e-30	186.15	31874000
ADAAPDEKVLDSGFR	15	1	1589.77	sp|P01833|PIGR_HUMAN	578	592	yes	yes	2;3	0.00057011	145.7	37189000
ADAAPDEKVLDSGFREIENK	20	2	2203.08	sp|P01833|PIGR_HUMAN	578	597	yes	yes	3;4	4.2291e-06	138.98	209510000
ADAVTLDGGFIYEAGLAPYK	20	0	2070.03	sp|P02788|TRFL_HUMAN	73	92	yes	yes	2;3	7.7585e-07	142.84	109050000
ADEDPIMGFHQMFLLK	16	0	1890.9	sp|P61970|NTF2_HUMAN	91	106	yes	yes	2;3	0.00038344	115.09	9679700
ADEGWYWCGVK	11	0	1369.58	sp|P01833|PIGR_HUMAN	537	547	yes	yes	2	0.0024821	121.61	34378000
ADGFLCEFHFPATCRPLAVEPGAAAAAVSITYGTPFAAR	39	1	4108.99	sp|P07204|TRBM_HUMAN	162	200	yes	yes	4	0.0044509	34.661	4139100
ADGSPVKAGVETTKPSK	17	2	1670.88	sp|P0CG04|LAC1_HUMAN;sp|B9A064|IGLL5_HUMAN	44	60	yes	no	4	0.00018855	87.669	2722500
ADIPKFCHGILTK	13	1	1498.8	sp|Q92896|GSLG1_HUMAN	944	956	yes	yes	2;3;4	0.01428	85.45	11048000
ADLSGITGAR	10	0	959.504	sp|P01011|AACT_HUMAN	341	350	yes	yes	2	0.01043	102.95	55036000
ADQAPFDTDVNTLTR	15	0	1662.78	sp|P09467|F16P1_HUMAN	2	16	yes	yes	2	0.00055654	91.789	8360300
ADQLTEEQIAEFKEAFSLFDKDGDGTITTK	30	2	3346.61	sp|P62158|CALM_HUMAN	2	31	yes	yes	3;4	7.9001e-20	132.77	12630000
ADQVCINLR	9	0	1087.54	sp|Q12805|FBLN3_HUMAN	186	194	yes	yes	1;2	0.00039174	137.14	126560000
ADRDQYELLCLDNTR	15	1	1880.87	sp|P02787|TRFE_HUMAN	237	251	yes	yes	3	0.0078232	68.845	11508000
ADRLLDLYASGERR	14	2	1633.85	sp|Q9BRK3|MXRA8_HUMAN	219	232	yes	yes	3;4	0.007992	75.911	14514000
ADSGRFFTDYGCDMEQGSVCTYHPGAVHCVR	31	1	3578.49	sp|Q9UGT4|SUSD2_HUMAN	322	352	yes	yes	4;5	1.2596e-20	134.81	52619000
ADSPMDDFFQCVNGK	15	0	1729.71	sp|P05156|CFAI_HUMAN	219	233	yes	yes	2;3	0.0015089	109.99	10099000
ADSSPVKAGVETTTPSK	17	1	1673.85	sp|P0CG05|LAC2_HUMAN	44	60	yes	yes	2;3	3.1345e-24	197.94	324990000
ADSSPVKAGVETTTPSKQSNNK	22	2	2245.12	sp|P0CG05|LAC2_HUMAN	44	65	yes	yes	2;3;4	7.1865e-150	286.67	56270000
ADTDGGLIFR	10	0	1063.53	sp|P08582|TRFM_HUMAN	285	294	yes	yes	2	0.0058036	114.51	38752000
ADYEKHKVYACEVTHQGLSSPVTK	24	2	2746.34	sp|P01834|IGKC_HUMAN	76	99	yes	yes	2;3;4;5;6	7.6817e-129	280.85	2543300000
AEAAASALADADADLEERLK	20	1	2029	sp|O43633|CHM2A_HUMAN	198	217	yes	yes	3	9.8554e-06	130.01	11332000
AEAIGYAYPTR	11	0	1210.6	sp|Q6UX73|CP089_HUMAN	238	248	yes	yes	2	0.009194	100.09	28200000
AEDDTWEPEQK	11	0	1346.56	sp|P01133|EGF_HUMAN	306	316	yes	yes	2	1.4524e-05	143.97	6230300
AEDDTWEPEQKLCK	14	1	1747.77	sp|P01133|EGF_HUMAN	306	319	yes	yes	2;3	4.0913e-40	228.17	245420000
AEDMYSAQSHQAATPPKDGK	20	1	2130.96	sp|Q9NQ84|GPC5C_HUMAN	410	429	yes	yes	3;4	4.3334e-05	98.804	11876000
AEDTAVYYCAR	11	0	1317.57	sp|P01766|HV305_HUMAN;sp|P01767|HV306_HUMAN;sp|P01763|HV302_HUMAN	87	97	no	no	2	0.015673	92.611	35543000
AEEEHLGILGPQLHADVGDKVK	22	1	2354.22	sp|P00450|CERU_HUMAN	800	821	yes	yes	3;5	0.0035814	54.875	6353400
AEEYEFLTPVEEAPKGMLAR	20	1	2279.11	sp|P52565|GDIR1_HUMAN	153	172	yes	yes	3	4.0596e-05	98.062	7723600
AEKSDEGTYMCVATNSAGHR	20	1	2182.94	sp|Q8WZ75|ROBO4_HUMAN	197	216	yes	yes	2;3;4	4.2434e-39	209.23	233000000
AEKSDEGTYMCVATNSAGHRESR	23	2	2555.11	sp|Q8WZ75|ROBO4_HUMAN	197	219	yes	yes	2;3;4;5	5.4565e-58	222.92	1034800000
AELKEKFTAFCK	12	2	1470.75	sp|P41222|PTGDS_HUMAN	157	168	yes	yes	2;3;4	1.2532e-28	217.46	102300000
AELPTTETPGDATLCSGR	18	0	1874.87	sp|P55017|S12A3_HUMAN	2	19	yes	yes	2;3	0.00020992	98.077	4512300
AEQVIFVR	8	0	960.539	sp|Q92692|PVRL2_HUMAN	340	347	yes	yes	2	0.0090042	121.05	57694000
AEVGQNAYLPCFYTPAAPGNLVPVCWGK	28	0	3078.47	sp|Q8TDQ0|HAVR2_HUMAN	28	55	yes	yes	3;4	1.3613e-15	105.52	250410000
AEWPKEQFIPPYVPR	15	1	1855.96	sp|Q12929|EPS8_HUMAN	418	432	yes	yes	3	0.032855	55.335	3051800
AFADMMGK	8	0	869.378	sp|O60896|RAMP3_HUMAN	43	50	yes	yes	1;2	0.023373	109.01	44188000
AFADMMGKVDVWK	13	1	1496.72	sp|O60896|RAMP3_HUMAN	43	55	yes	yes	2;3	0.0028084	118.24	9247500
AFCSFQIYAVPWQGTMTLSK	20	0	2334.12	sp|P01034|CYTC_HUMAN	121	140	yes	yes	2;3	2.0339e-05	128.01	51363000
AFIPGGPSPGSR	12	0	1141.59	sp|Q8NHP8|PLBL2_HUMAN	385	396	yes	yes	2	0.040318	72.531	24275000
AFIQLWAFDAVK	12	0	1407.76	sp|P02760|AMBP_HUMAN	298	309	yes	yes	2;3	0.0001071	138.89	2271400000
AFIQLWAFDAVKGK	14	1	1592.87	sp|P02760|AMBP_HUMAN	298	311	yes	yes	2;3	4.0133e-06	166.03	2577000000
AFLASPEYVNLPINGNGKQ	19	1	2031.04	sp|P09211|GSTP1_HUMAN	192	210	yes	yes	2;3	0.00017161	106.93	24030000
AFLLVQDIMEDTMR	14	0	1680.82	sp|P09603|CSF1_HUMAN	85	98	yes	yes	2;3	0.0004701	111.66	25721000
AFMDGSNRK	9	1	1024.48	sp|P98164|LRP2_HUMAN	541	549	yes	yes	2;3	0.031438	109.44	4913000
AFNAKPAATIIWFR	14	1	1604.88	sp|Q96J84|KIRR1_HUMAN	145	158	yes	yes	3	0.00086692	94.781	2014600
AFNNKGDGPYSLVAVINSAQDAPSEAPTEVGVK	33	1	3344.65	sp|Q12860|CNTN1_HUMAN	786	818	yes	yes	3;4	4.4872e-21	91.151	15702000
AFPALTSLDLSDNPGLGER	19	0	1971.99	sp|P08571|CD14_HUMAN	192	210	yes	yes	2;3	3.8104e-05	132.62	414620000
AFPALTSLDLSDNPGLGERGLMAALCPHKFPAIQNLALR	39	2	4174.18	sp|P08571|CD14_HUMAN	192	230	yes	yes	5	0.013951	25.575	29532000
AFQAMQVHCNNMHTLGAR	18	0	2084.95	sp|Q08345|DDR1_HUMAN	279	296	yes	yes	2;4	4.0569e-07	159.44	44094000
AFQELGVR	8	0	918.492	sp|Q5SZK8|FREM2_HUMAN	258	265	yes	yes	2	0.011128	118.74	10779000
AFQNVFAPR	9	0	1048.55	sp|P15586|GNS_HUMAN	247	255	yes	yes	2	3.6545e-06	147.29	153640000
AFQVDPTSGSVTLGVLPLR	19	0	1956.07	sp|O75309|CAD16_HUMAN	390	408	yes	yes	2	0.00011001	118.72	4804600
AFRPLPR	7	1	855.508	sp|P09466|PAEP_HUMAN	157	163	yes	yes	2	0.083756	105.2	22346000
AFSMDEHNAALR	12	0	1360.62	sp|Q9NZH0|GPC5B_HUMAN	335	346	yes	yes	2;3	5.7598e-51	241.31	610830000
AFSMDEPVAAK	11	0	1164.55	sp|Q9NQ84|GPC5C_HUMAN	342	352	yes	yes	2	6.3381e-05	141.1	77829000
AFWLDVSHNRLEALPNSLLAPLGR	24	1	2688.45	sp|P35858|ALS_HUMAN	484	507	yes	yes	3;4	8.7124e-08	90.017	4197400
AFYPEEISSMVLTK	14	0	1613.8	sp|P0DMV9|HS71B_HUMAN;sp|P0DMV8|HS71A_HUMAN;sp|P34931|HS71L_HUMAN	113	126	yes	no	2	0.008343	80.746	3631000
AFYSDVIAEDLRR	13	1	1553.78	sp|P55017|S12A3_HUMAN	707	719	yes	yes	3	0.0041844	80.014	5934200
AGAAAGGPGVSGVCVCK	17	0	1516.71	sp|Q16270|IBP7_HUMAN	98	114	yes	yes	2;3	6.1933e-07	162.64	1261600000
AGALNSNDAFVLK	13	0	1318.69	sp|P06396|GELS_HUMAN;CON__Q3SX14	585	597	yes	no	2	0.0024052	100.02	33746000
AGALNSNDAFVLKTPSAAYLWVGTGASEAEKTGAQELLR	39	2	4006.04	sp|P06396|GELS_HUMAN	585	623	yes	yes	3;4;5;6	2.4738e-37	136.2	221520000
AGASIIGVNCHFDPTISLK	19	0	1999.02	sp|Q93088|BHMT1_HUMAN	208	226	yes	yes	2;3	9.861e-05	112.16	20009000
AGATLDLLVENMGR	14	0	1458.75	sp|P16278|BGAL_HUMAN	469	482	yes	yes	2;3	1.9267e-05	156.6	52736000
AGAVEKGVPLYR	12	1	1258.7	sp|P06733|ENOA_HUMAN	121	132	yes	yes	2;3	0.00021849	131.12	34881000
AGCSASGACYSLHHATMKR	19	1	2063.91	sp|Q86T13|CLC14_HUMAN	29	47	yes	yes	2;3;4;5	3.2554e-39	189.44	72389000
AGEVQEPELR	10	0	1126.56	sp|P25311|ZA2G_HUMAN	242	251	yes	yes	2	1.7088e-06	152.54	230290000
AGFALDEGIANPTDAFTVFYSER	23	0	2490.17	sp|Q03154|ACY1_HUMAN	169	191	yes	yes	2;3	1.2805e-08	133.74	8772700
AGFVGGQFWSVYTPCDTQNKDAVR	24	1	2702.25	sp|P16444|DPEP1_HUMAN	73	96	yes	yes	3	7.6184e-08	91.964	5398300
AGFVGGQFWSVYTPCDTQNKDAVRR	25	2	2858.36	sp|P16444|DPEP1_HUMAN	73	97	yes	yes	4	0.00038824	54.058	12941000
AGGMATTGKEAVLDVIPTDIHQR	23	1	2379.22	sp|P09467|F16P1_HUMAN	292	314	yes	yes	4	0.0018792	52.095	6630700
AGHMVPSDQGDMALK	15	0	1555.71	sp|Q9HB40|RISC_HUMAN	429	443	yes	yes	2;3	0.031028	84.173	10484000
AGKCAELPNCLDDLGGFACECATGFELGKDGR	32	2	3487.53	sp|Q86T13|CLC14_HUMAN	253	284	yes	yes	4	9.68e-23	105.25	6098700
AGKPVICATQMLESMIK	17	1	1875.96	sp|P14618|KPYM_HUMAN	320	336	yes	yes	3	2.2081e-07	162.79	3228900
AGLAASLAGPHSIVGR	16	0	1475.82	sp|P08294|SODE_HUMAN	161	176	yes	yes	2;3	4.9136e-05	153.41	34070000
AGLLRPDYALLGHR	14	1	1550.87	sp|Q96PD5|PGRP2_HUMAN;CON__ENSEMBL:ENSBTAP00000016285	510	523	yes	no	2;3;4	0.00043972	115.34	85699000
AGLQLNVKER	10	1	1126.65	sp|O15197|EPHB6_HUMAN	190	199	yes	yes	2;3	8.2693e-06	147.74	53403000
AGLQVYNKCWK	11	1	1365.69	sp|P13987|CD59_HUMAN	56	66	yes	yes	2;3	2.4385e-38	221.68	1537800000
AGLQVYNKCWKFEHCNFNDVTTR	23	2	2886.33	sp|P13987|CD59_HUMAN	56	78	yes	yes	3;4;5	1.1384e-09	140.63	272230000
AGMEWYQTCSNNGLVAGFQSR	21	0	2375.04	sp|Q07507|DERM_HUMAN	98	118	yes	yes	2;3	2.3997e-06	137.39	25539000
AGNCPAALERETDPCSMSQLNK	22	1	2448.08	sp|Q6W4X9|MUC6_HUMAN	564	585	yes	yes	2;3	9.0003e-27	191.97	43575000
AGNCPAALERETDPCSMSQLNKVCAETHCSMLLR	34	2	3905.74	sp|Q6W4X9|MUC6_HUMAN	564	597	yes	yes	4;5	6.7316e-23	102.91	60495000
AGPGPGGGSKDLLFWVALER	20	1	2026.06	sp|Q86T13|CLC14_HUMAN	79	98	yes	yes	3	1.6555e-05	91.547	9126300
AGPLCLGTGCSPDNGGCEHECVEEVDGHVSCR	32	0	3514.41	sp|Q9HCU0|CD248_HUMAN	226	257	yes	yes	3;4	7.0903e-23	110.7	368790000
AGPWTPEAAVEHPEAVR	17	0	1815.89	sp|Q93088|BHMT1_HUMAN	41	57	yes	yes	2;3	0.00049843	97.823	28632000
AGSPTAPVHDESLVGPVDPSSGQQSR	26	0	2574.23	sp|Q12913|PTPRJ_HUMAN	301	326	yes	yes	3	2.4541e-08	86.508	13785000
AGTWLAVHPNK	11	0	1192.64	sp|Q9UGT4|SUSD2_HUMAN	141	151	yes	yes	2;3	6.7844e-05	139.15	11970000
AGTWLAVHPNKVSMMEK	17	1	1897.95	sp|Q9UGT4|SUSD2_HUMAN	141	157	yes	yes	2;3;4	0.00016691	130.47	38104000
AGVETTTPSKQSNNK	15	1	1560.77	sp|P0CG06|LAC3_HUMAN;sp|P0CG05|LAC2_HUMAN	51	65	no	no	2;3	4.131e-86	258.39	193680000
AGVETTTPSKQSNNKYAASSYLSLTPEQWK	30	2	3285.62	sp|P0CG06|LAC3_HUMAN;sp|P0CG05|LAC2_HUMAN	51	80	no	no	3;4	2.7346e-28	161.56	151800000
AGYIIPLQGPGLTTTESR	18	0	1872.99	sp|P10253|LYAG_HUMAN	820	837	yes	yes	2;3	8.6348e-05	142.32	478080000
AGYIIPLQGPGLTTTESRQQPMALAVALTK	30	1	3124.7	sp|P10253|LYAG_HUMAN	820	849	yes	yes	3	0.0023472	44.6	13469000
AHDQKVEGCFNQLLYDIR	18	1	2205.06	sp|O60635|TSN1_HUMAN	192	209	yes	yes	3;4	7.9433e-06	151.63	40414000
AHFPLDVQWNDLDYMDSR	18	0	2220.99	sp|P10253|LYAG_HUMAN	394	411	yes	yes	2;3;4	6.0361e-11	167.99	416100000
AHFPLDVQWNDLDYMDSRR	19	1	2377.09	sp|P10253|LYAG_HUMAN	394	412	yes	yes	2;3;4	3.3717e-05	117.48	411790000
AHFPLDVQWNDLDYMDSRRDFTFNK	25	2	3129.44	sp|P10253|LYAG_HUMAN	394	418	yes	yes	4	0.050767	32.484	3919900
AHFSISNSAEDPFIAIHAESKL	22	1	2383.18	sp|P19961|AMY2B_HUMAN;sp|P04746|AMYP_HUMAN;sp|P04745|AMY1_HUMAN	490	511	no	no	3;4	5.7563e-08	122.3	22366000
AHFSPSNIILDFPAAGSAAR	20	0	2041.04	sp|O00391|QSOX1_HUMAN	533	552	yes	yes	2;3	7.2984e-06	138.82	29221000
AHGQDLGTAGSCLR	14	0	1441.67	sp|P29400|CO4A5_HUMAN;sp|P02462|CO4A1_HUMAN	1498	1511	yes	no	3	0.00049793	108.97	8078000
AHGQESAIFNEVAPGYFSR	19	0	2078.98	sp|Q8WVN6|SCTM1_HUMAN	70	88	yes	yes	2;3	1.8918e-20	183.21	167270000
AHKISYPSSR	10	1	1144.6	sp|Q02383|SEMG2_HUMAN	283	292	yes	yes	2;3	1.5218e-15	181.53	20769000
AHKPYTEDLTAHVR	14	1	1636.83	sp|Q6P9A2|GLT18_HUMAN	386	399	yes	yes	4	0.00021312	141.65	7917300
AHLMSQPLAYHTPDCNKQGFIDLPEFPFGLEPR	33	1	3824.84	sp|Q93088|BHMT1_HUMAN	242	274	yes	yes	5	0.032248	28.717	8672300
AHLVAVFNEYQR	12	0	1445.74	sp|P50995|ANX11_HUMAN	389	400	yes	yes	2;3	0.0085822	94.465	15551000
AHNQDLGLAGSCLAR	15	0	1581.77	sp|P08572|CO4A2_HUMAN	1526	1540	yes	yes	2	0.0013467	110.22	12892000
AHRFPALTQEQKK	13	2	1552.85	sp|P05062|ALDOB_HUMAN	2	14	yes	yes	3;4	2.9509e-29	209.67	47036000
AHRGTQNPSQDQGNSPSGK	19	1	1964.9	sp|P04279|SEMG1_HUMAN	135	153	yes	yes	2;3;4	2.6262e-40	218.88	747500000
AHRGTQNPSQDQGNSPSGKGISSQYSNTEER	31	2	3316.51	sp|P04279|SEMG1_HUMAN	135	165	yes	yes	3;4;5	4.6974e-20	131.69	141590000
AHSSMVGVNLPQK	13	0	1366.7	sp|P00558|PGK1_HUMAN	172	184	yes	yes	2;3	3.2287e-20	195.77	55596000
AHVSFKPTVAQQR	13	1	1467.79	sp|P19823|ITIH2_HUMAN	247	259	yes	yes	3;4	1.3099e-05	153.75	23229000
AIAEELAPER	10	0	1097.57	sp|Q93088|BHMT1_HUMAN;sp|Q9H2M3|BHMT2_HUMAN	309	318	yes	no	2	0.0043398	107.45	25910000
AIAEELAPERGFLPPASEK	19	1	2024.06	sp|Q93088|BHMT1_HUMAN;sp|Q9H2M3|BHMT2_HUMAN	309	327	yes	no	3	0.010372	55.912	5827600
AIDGLNLLPTLLQGR	15	0	1592.92	sp|P34059|GALNS_HUMAN	362	376	yes	yes	3	0.0015489	82.578	1340400
AIEDLPKQDKAPDHGGLISK	20	2	2131.13	sp|Q15846|CLUL1_HUMAN	276	295	yes	yes	4	0.001064	66.264	7235200
AIEPCLPR	8	0	954.496	sp|P54826|GAS1_HUMAN	142	149	yes	yes	2	0.054011	89.296	26146000
AIGAVPLIQGEYMIPCEK	18	0	1988.01	sp|P07339|CATD_HUMAN	314	331	yes	yes	2;3	0.00023642	113.14	142570000
AIGAVPLIQGEYMIPCEKVSTLPAITLK	28	1	3011.64	sp|P07339|CATD_HUMAN	314	341	yes	yes	3;4	1.5385e-15	104.81	225580000
AIGYLNTGYQR	11	0	1254.64	sp|P01023|A2MG_HUMAN	1004	1014	yes	yes	2	0.00079138	131.09	14256000
AIHCPRPHDFENGEYWPR	18	1	2280.03	sp|P00751|CFAB_HUMAN	100	117	yes	yes	3;4;5	0.00015417	108.66	21130000
AIHVHQFGDLSQGCESTGPHYNPLAVPHPQHPGDFGNFAVR	41	0	4490.12	sp|P08294|SODE_HUMAN	112	152	yes	yes	5;6;7	3.0554e-19	79.991	49516000
AIHYALNCCGLAGGVEQFISDICPK	25	0	2792.31	sp|P21926|CD9_HUMAN	145	169	yes	yes	3;4	2.0476e-20	156.23	95377000
AIINLAVYGK	10	0	1060.63	sp|Q9Y646|CBPQ_HUMAN	49	58	yes	yes	2	0.0053244	115.71	12244000
AILDKLHNLNSNWFPAGSKPFIYQEVIDLGGEPIK	35	2	3923.06	sp|P19961|AMY2B_HUMAN;sp|P04746|AMYP_HUMAN	224	258	no	no	4;5	2.6342e-23	103.04	90415000
AILQFYPK	8	0	978.554	sp|P12821|ACE_HUMAN	797	804	yes	yes	2	0.025289	102.77	4912900
AIMEKLEMSK	10	1	1178.6	sp|P05155|IC1_HUMAN	381	390	yes	yes	2;3	4.5756e-21	196.44	30947000
AIMEKLEMSKFQPTLLTLPR	20	2	2345.29	sp|P05155|IC1_HUMAN	381	400	yes	yes	3;4	4.9796e-07	142.23	151130000
AIPVAQDLNAPSDWDSR	17	0	1853.89	sp|P10451|OSTP_HUMAN	204	220	yes	yes	2;3	7.8211e-17	188.44	1749200000
AIPVAQDLNAPSDWDSRGKDSYETSQLDDQSAETHSHK	38	2	4197.91	sp|P10451|OSTP_HUMAN	204	241	yes	yes	5;6	5.749e-05	38.742	34228000
AIQDGTIVLMGTYDDGATKLNDEAR	25	1	2666.29	sp|Q92520|FAM3C_HUMAN	138	162	yes	yes	3	2.4691e-20	154.66	13290000
AIQDGTIVLMGTYDDGATKLNDEARR	26	2	2822.39	sp|Q92520|FAM3C_HUMAN	138	163	yes	yes	3;4	0.013101	51.876	6373000
AIQDPRLFAEEK	12	1	1415.74	sp|P01833|PIGR_HUMAN	598	609	yes	yes	2	0.0090317	98.368	8833400
AIQDPRLFAEEKAVADTR	18	2	2029.06	sp|P01833|PIGR_HUMAN	598	615	yes	yes	3	0.065438	47.904	3723100
AIQIMYQNLQQDGLEK	16	0	1890.95	sp|Q9Y646|CBPQ_HUMAN	87	102	yes	yes	2;3	0.00032242	127.05	7696800
AIQLTYNPDESSKPNMIDAATLK	23	1	2519.26	sp|P02679|FIBG_HUMAN	89	111	yes	yes	3	2.2534e-05	78.419	8828800
AIQYQQHFSR	10	0	1276.63	sp|Q6UX73|CP089_HUMAN	299	308	yes	yes	3	4.4733e-05	140.17	57780000
AISQSGVALSPWVIQK	16	0	1682.94	sp|P19835|CEL_HUMAN	236	251	yes	yes	2;3	0.00057936	112.34	8681600
AISQSGVALSPWVIQKNPLFWAK	23	1	2539.4	sp|P19835|CEL_HUMAN	236	258	yes	yes	2;3;4	3.3941e-11	144.74	64382000
AISQSGVALSPWVIQKNPLFWAKK	24	2	2667.49	sp|P19835|CEL_HUMAN	236	259	yes	yes	3;4	4.9984e-08	108.25	20756000
AIVDSPCIYEAEQK	14	0	1621.77	sp|O95490|AGRL2_HUMAN	142	155	yes	yes	2	0.0013324	122.97	5343900
AIVLAQDDASQPR	13	0	1382.72	sp|P55291|CAD15_HUMAN	451	463	yes	yes	2	0.0013659	120.59	34253000
AIVLDPCQGYLYWADWDTHAKIER	24	1	2919.4	sp|P98164|LRP2_HUMAN	2511	2534	yes	yes	4	3.9625e-09	124.45	13390000
AKAYLEEECPATLRK	15	2	1777.9	sp|P25311|ZA2G_HUMAN	178	192	yes	yes	2;3;4	1.1756e-20	194.01	469880000
AKDDSELEGQVISCLK	16	1	1790.87	sp|Q92896|GSLG1_HUMAN	957	972	yes	yes	2;3	3.0049e-09	168.16	8656800
AKFEELNMDLFR	12	1	1511.74	sp|P11021|GRP78_HUMAN	325	336	yes	yes	2;3	0.0010091	109.95	8946500
AKIPLVTNEECQKR	14	2	1684.89	sp|P03951|FA11_HUMAN	535	548	yes	yes	3	0.0010336	122.52	12147000
AKLGNFPWQAFTSIHGR	17	1	1929	sp|Q9NZP8|C1RL_HUMAN	251	267	yes	yes	3;4	2.7254e-11	174.4	72234000
AKLPDATPKELAK	13	2	1380.8	sp|P02774|VTDB_HUMAN	428	440	yes	yes	2;4	0.00029884	122.52	58013000
AKNTGVSVGQK	11	1	1087.6	sp|Q14982|OPCM_HUMAN	229	239	yes	yes	2;3	0.00081971	134.38	1670000
AKPSAPVVSGPAAR	14	1	1306.74	sp|P78324|SHPS1_HUMAN	146	159	no	no	2;3	0.00053568	108.36	58410000
AKPSAPVVSGPAVR	14	1	1334.77	sp|O00241|SIRB1_HUMAN	145	158	yes	yes	2;3	0.00049712	139.74	119570000
AKVTLNGVPAQPLGPR	16	1	1616.94	sp|P05362|ICAM1_HUMAN	338	353	yes	yes	2;3	0.000272	94.007	15610000
ALAAKPGLDTYSLGGGGAAR	20	1	1844.97	sp|P54802|ANAG_HUMAN	55	74	yes	yes	2;3	4.0514e-14	170.89	231970000
ALAEDVKAWRPALYLAALDCAEETNSAVCR	30	2	3362.64	sp|O00391|QSOX1_HUMAN	82	111	yes	yes	4	0.035639	31.157	2437100
ALAHLLEAERQER	13	1	1534.82	sp|Q9UHG2|PCSK1_HUMAN	78	90	yes	yes	3	0.031348	60.598	14375000
ALALAGNPLR	10	0	994.592	sp|Q8WUT4|LRRN4_HUMAN	150	159	yes	yes	2	0.036287	96.668	4836600
ALAQCAPPPAVCAELVREPGCGCCLTCALSEGQPCGIYTER	41	1	4578.04	sp|P17936|IBP3_HUMAN	47	87	yes	yes	4;5	6.2936e-06	43.739	7837800
ALASECAQHLSLPLR	15	0	1664.87	sp|O75594|PGRP1_HUMAN	41	55	yes	yes	2;3;4	9.2616e-126	285.81	963020000
ALASECAQHLSLPLRYVVVSHTAGSSCNTPASCQQQAR	38	1	4153.98	sp|O75594|PGRP1_HUMAN	41	78	yes	yes	4;5	1.5699e-17	80.721	74041000
ALCLFEMPTGVPLRR	15	1	1758.93	sp|P19801|AOC1_HUMAN	415	429	yes	yes	3	0.00037807	90.793	28311000
ALDFAVGEYNK	11	0	1225.6	sp|P01034|CYTC_HUMAN	52	62	yes	yes	2	0.016237	91.961	47887000
ALDFAVGEYNKASNDMYHSR	20	1	2287.03	sp|P01034|CYTC_HUMAN	52	71	yes	yes	2;3;4	1.5435e-09	157.88	197050000
ALDIAENEMPGLMR	14	0	1558.75	sp|P23526|SAHH_HUMAN	21	34	yes	yes	2	0.0247	70.373	1349200
ALDKKLLSLK	10	2	1127.73	sp|Q16769|QPCT_HUMAN	173	182	yes	yes	3	0.0066529	102.53	21775000
ALDYESCEHYELK	13	0	1655.71	sp|P55291|CAD15_HUMAN	327	339	yes	yes	2;3	0.0014199	109.95	14019000
ALENPQPHPGWQGTLK	16	0	1771.9	sp|P19835|CEL_HUMAN	61	76	yes	yes	2;3	9.3087e-32	216	191770000
ALENPQPHPGWQGTLKAK	18	1	1971.03	sp|P19835|CEL_HUMAN	61	78	yes	yes	2;3;4	4.7179e-07	161.2	154670000
ALEQALEKTKANIK	14	2	1555.89	sp|P15144|AMPN_HUMAN	936	949	yes	yes	2;3;4	0.00046197	126.34	23976000
ALESPERPFLAILGGAK	17	1	1767.99	sp|P00558|PGK1_HUMAN	200	216	yes	yes	3	0.00026291	113.43	5326500
ALEVEECRCPPGYIGLSCQDCAPGYTR	27	1	3157.37	sp|P98160|PGBM_HUMAN	1524	1550	yes	yes	3	1.6502e-12	119.45	43526000
ALFVYEKGAR	10	1	1152.63	sp|Q9H6Y7|RN167_HUMAN	150	159	yes	yes	2;3	0.01612	106.88	7511900
ALGHLDLSGNR	11	0	1151.6	sp|P02750|A2GL_HUMAN	165	175	yes	yes	2;3	0.0054381	105.13	22693000
ALGHLDLSGNRLR	13	1	1420.79	sp|P02750|A2GL_HUMAN	165	177	yes	yes	2;3;4	2.4661e-13	181.66	31354000
ALGPAGCEADASAPATCAEMR	21	0	2104.9	sp|O00468|AGRIN_HUMAN	885	905	yes	yes	2;3	2.9441e-10	155.53	23353000
ALGSLHLPTNPTSLPAVAK	19	0	1886.06	sp|P42785|PCP_HUMAN	28	46	yes	yes	3	0.013067	51.942	1995500
ALGVQGGQAGVPEGPGFCPQRTPEGDR	27	1	2736.3	sp|P25940|CO5A3_HUMAN	37	63	yes	yes	3	7.4007e-07	71.946	16816000
ALGVQGGQAGVPEGPGFCPQRTPEGDRAFR	30	2	3110.51	sp|P25940|CO5A3_HUMAN	37	66	yes	yes	3;4	7.4597e-08	66.401	46507000
ALILGELEKGQSQFQALCFVTQLQHNEIIPSEAMAK	36	1	4041.07	sp|Q86UD1|OAF_HUMAN	84	119	yes	yes	4	1.286e-26	112.85	10631000
ALINSPEGAVGR	12	0	1182.64	sp|O00115|DNS2A_HUMAN	66	77	yes	yes	2	0.00059472	131.12	33759000
ALKDERFQLEEFSPR	15	2	1863.95	sp|Q8NFZ8|CADM4_HUMAN	71	85	yes	yes	2;3;4	6.3358e-05	160.63	348340000
ALKEASMVITESPAALQLR	19	1	2027.11	sp|P27105|STOM_HUMAN	233	251	yes	yes	3	0.0015788	71.842	7733000
ALLATGCGNVAPGPVITPSNTFTAVFQSQEAPAQGFSASFVSR	43	0	4352.15	sp|O60494|CUBN_HUMAN	2877	2919	yes	yes	4	2.5781e-10	52.561	8068400
ALLETSEKITAVSLDVLDKR	20	2	2200.23	sp|P01133|EGF_HUMAN	194	213	yes	yes	3;4	4.2059e-10	161.14	40718000
ALLQDKDVIAINQDPLGK	18	1	1950.08	sp|P06280|AGAL_HUMAN	309	326	yes	yes	2;3	6.5254e-17	186.36	4528300
ALLQDKDVIAINQDPLGKQGYQLR	24	2	2695.47	sp|P06280|AGAL_HUMAN	309	332	yes	yes	3;4	2.5752e-15	161.02	22039000
ALLSAPWYLNR	11	0	1302.71	sp|P06865|HEXA_HUMAN	414	424	yes	yes	2	1.8636e-08	163.66	22376000
ALLSPGLAGAAGVPAEEAIVLANR	24	0	2259.26	sp|Q5SZK8|FREM2_HUMAN	54	77	yes	yes	2;3	1.8462e-11	145.67	10956000
ALLSYDGLNQR	11	0	1248.65	sp|Q9UM22|EPDR1_HUMAN	65	75	yes	yes	2	8.2811e-06	123.11	6269400
ALMDETMKELK	11	1	1307.65	sp|P02649|APOE_HUMAN	80	90	yes	yes	2	9.2772e-09	166.29	16336000
ALMDEVVK	8	0	903.474	sp|P00558|PGK1_HUMAN	354	361	yes	yes	2	0.07799	85.161	5264500
ALMDEVVKATSR	12	1	1318.69	sp|P00558|PGK1_HUMAN	354	365	yes	yes	3	0.0010203	109.39	5798500
ALMSPAGMLR	10	0	1045.54	sp|O75144|ICOSL_HUMAN	84	93	yes	yes	2	2.0017e-21	199.89	508490000
ALNEACESVIQTACK	15	0	1692.78	sp|Q92896|GSLG1_HUMAN	502	516	yes	yes	2	1.4808e-21	196.37	17757000
ALNSMGQDLERPLELR	16	1	1840.95	sp|Q02413|DSG1_HUMAN	129	144	yes	yes	3	0.0010704	81.565	12031000
ALPAPIEK	8	0	837.496	sp|P01860|IGHG3_HUMAN;sp|P01857|IGHG1_HUMAN	210	217	no	no	2	0.038581	95.815	622470000
ALPAPIEKTISK	12	1	1266.75	sp|P01860|IGHG3_HUMAN;sp|P01857|IGHG1_HUMAN	210	221	no	no	2;3	5.4384e-05	149.23	492050000
ALPAPIEKTISKAK	14	2	1465.89	sp|P01857|IGHG1_HUMAN	210	223	yes	yes	2;3;4	0.00069659	108.23	50218000
ALPGQLKPFETLLSQNQGGK	20	1	2125.15	sp|P09211|GSTP1_HUMAN	122	141	yes	yes	3	5.1272e-05	106.31	14396000
ALPGTPVASSQPR	13	0	1279.69	sp|O14498|ISLR_HUMAN	291	303	yes	yes	2	0.00093883	130.56	191720000
ALPPLRLPR	9	1	1031.66	sp|Q6EMK4|VASN_HUMAN	162	170	yes	yes	2;3	0.00012486	139.97	652630000
ALQASALAAWGGK	13	0	1242.67	sp|P05062|ALDOB_HUMAN	305	317	yes	yes	2	0.010399	84.365	26946000
ALQATVGNSYK	11	0	1150.6	sp|P11279|LAMP1_HUMAN	327	337	yes	yes	2	0.0046289	111.86	30368000
ALQATVGNSYKCNAEEHVR	19	1	2146.02	sp|P11279|LAMP1_HUMAN	327	345	yes	yes	3	9.1535e-05	106.44	13906000
ALQDQLVLVAAK	12	0	1267.75	sp|P01019|ANGT_HUMAN	83	94	yes	yes	2	6.9621e-06	140.78	4390500
ALREADFQACPPAAPTRPGSR	21	2	2267.12	sp|Q86UN3|R4RL2_HUMAN	301	321	yes	yes	3;4	0.00041983	99.413	48497000
ALRLPPTTTCQQQKEELLPAQDIK	24	2	2777.47	sp|P00751|CFAB_HUMAN	606	629	yes	yes	4	0.00036916	59.242	19628000
ALSDADVQKQIK	12	1	1314.71	sp|P36543|VATE1_HUMAN	2	13	yes	yes	2	3.2367e-09	170.4	8886800
ALSIGFETCR	10	0	1152.56	sp|P16070|CD44_HUMAN	69	78	yes	yes	2	3.9234e-15	182.16	3132200000
ALSIGFETCRYGFIEGHVVIPR	22	1	2520.29	sp|P16070|CD44_HUMAN	69	90	yes	yes	3;4	6.3964e-07	92.474	24312000
ALSLAPLAGAGLELQLER	18	0	1821.04	sp|Q9ULI3|HEG1_HUMAN	41	58	yes	yes	2;3	1.7557e-05	145.79	14885000
ALTDMPQMR	9	0	1061.5	sp|P02671|FIBA_HUMAN	250	258	yes	yes	2	0.049458	84.615	7880900
ALTPQCGSGEDLYILTGTVPSDYR	24	0	2612.24	sp|O94919|ENDD1_HUMAN	185	208	yes	yes	2;3	2.6533e-15	155.71	41920000
ALTPQCGSGEDLYILTGTVPSDYRVK	26	1	2839.41	sp|O94919|ENDD1_HUMAN	185	210	yes	yes	3	4.6806e-12	118.05	11876000
ALTVPELTQQMFDAK	15	0	1690.86	sp|P68371|TBB4B_HUMAN;sp|P04350|TBB4A_HUMAN;sp|Q13509|TBB3_HUMAN	283	297	yes	no	2	0.0088861	75.968	3454900
ALVFVDNHDNQR	12	0	1426.7	sp|P19961|AMY2B_HUMAN;sp|P04746|AMYP_HUMAN;sp|P04745|AMY1_HUMAN	307	318	no	no	2;3	8.402e-29	211.63	2249200000
ALVKEEQATTIFQSEQGKK	19	2	2134.13	sp|P55017|S12A3_HUMAN	811	829	yes	yes	3;4	4.3978e-21	189.52	20275000
ALVLEQLTPALHSTNFSCVLVDPEQVVQR	29	0	3262.7	sp|O95998|I18BP_HUMAN	133	161	yes	yes	3;4	1.8899e-15	101.71	60010000
ALVQAQHPDWPAPQVEAVAQDQFQGAAR	28	0	3027.5	sp|Q12794|HYAL1_HUMAN	153	180	yes	yes	3;4	1.2783e-42	186.65	154370000
ALYGTTSETATWRR	14	1	1611.8	sp|P08473|NEP_HUMAN	397	410	yes	yes	2;3	0.012984	96.059	6215200
ALYLQYTDETFR	12	0	1518.74	sp|P00450|CERU_HUMAN	70	81	yes	yes	2	0.0044353	100.93	9884600
ALYPSIYMPAVLEGTGK	17	0	1808.94	sp|Q12794|HYAL1_HUMAN	241	257	yes	yes	2;3	0.00022136	94.203	19413000
ALYPSIYMPAVLEGTGKSQMYVQHR	25	1	2838.42	sp|Q12794|HYAL1_HUMAN	241	265	yes	yes	4	0.00095163	50.858	10241000
AMAVLTDHPYASLTLPDDAAADCLFLRPGLPGVPPFLLHR	40	1	4327.23	sp|O95865|DDAH2_HUMAN	198	237	yes	yes	4;5	1.9387e-26	101.22	66473000
AMAYKEGTMLNCECKR	16	2	1960.86	sp|P01589|IL2RA_HUMAN	38	53	yes	yes	3	0.00017058	146.77	8061900
AMCGGELSEPAGVVLSPDWPQSYSPGQDCVWGVHVQEEKR	40	1	4441.02	sp|Q6UXD5|SE6L2_HUMAN	525	564	yes	yes	4	1.246e-26	101.81	28006000
AMIAYWTNFAK	11	0	1314.64	sp|P19835|CEL_HUMAN	483	493	yes	yes	2	0.0061879	105.13	60936000
AMSIMNSFVTDIFER	15	0	1759.83	sp|Q96A08|H2B1A_HUMAN	60	74	yes	yes	2	0.0013175	95.57	2387100
AMVGSDVELSCACPEGSRFDLNDVYVYWQTSESK	34	1	3898.71	sp|O75144|ICOSL_HUMAN	27	60	yes	yes	4	0.00050083	41.758	10369000
ANAGKPKDPTFIPAPIQAK	19	2	1963.09	sp|P01019|ANGT_HUMAN	57	75	yes	yes	2;3	2.9543e-05	140.96	50620000
ANDESNEHSDVIDSQELSKVSR	22	1	2458.12	sp|P10451|OSTP_HUMAN	250	271	yes	yes	2;3;4	7.8484e-90	254.11	206140000
ANIQAVSLK	9	0	942.55	sp|O43633|CHM2A_HUMAN	81	89	yes	yes	2	0.03197	89.029	6531200
ANKISYQSSSTEER	14	1	1598.75	sp|P04279|SEMG1_HUMAN	283	296	yes	no	2;3	5.6425e-30	217.39	64747000
ANKISYQSSSTEERR	15	2	1754.85	sp|P04279|SEMG1_HUMAN	283	297	yes	no	2;3;4	0.00096113	127.18	8721800
ANNQVGLAPVA	11	0	1052.56	sp|P0DJD8|PEPA3_HUMAN;sp|P0DJD9|PEPA5_HUMAN;sp|P0DJD7|PEPA4_HUMAN	378	388	yes	no	2	0.0020051	123.86	321720000
ANPTVTLFPPSSEELQANK	19	0	2042.03	sp|P0CG04|LAC1_HUMAN;sp|B9A064|IGLL5_HUMAN	5	23	yes	no	2;3	1.2378e-06	144.25	38575000
ANVAVVSGAPLQGQLVAR	18	0	1748.99	sp|O00560|SDCB1_HUMAN	68	85	yes	yes	2;3	0.00023002	128.82	23791000
ANVDKVFFDLMR	12	1	1453.74	sp|P11234|RALB_HUMAN;sp|P11233|RALA_HUMAN	163	174	yes	no	3	0.00053126	123.26	1776900
ANYGLVEPIPFEFPPTSVQWTPETLAAFDLTKRPK	35	2	3959.05	sp|Q5VW32|BROX_HUMAN	346	380	yes	yes	4	0.051213	22.309	16002000
APDFVFYAPR	10	0	1181.59	sp|P15311|EZRI_HUMAN;sp|P26038|MOES_HUMAN	264	273	no	no	2	0.058038	77.533	5787500
APDLQDLPWQVK	12	0	1408.74	sp|P22891|PROZ_HUMAN	182	193	yes	yes	2	9.3566e-09	169.09	31971000
APFQLHSAALDFSPPGTEVSALCR	24	0	2570.26	sp|Q86T13|CLC14_HUMAN	194	217	yes	yes	3;4	3.6891e-10	138.77	58297000
APGKDTFYSLGSSLDITFR	19	1	2074.04	sp|O00187|MASP2_HUMAN	100	118	yes	yes	3	0.00034872	81.357	3606900
APLQGTLLGYR	11	0	1187.67	sp|P30530|UFO_HUMAN	358	368	yes	yes	2	1.0814e-05	146.71	85366000
APNHAVVTRK	10	1	1091.62	sp|P02787|TRFE_HUMAN	601	610	yes	yes	3	0.013545	82.831	2871200
APPPSLTDCIGTVDSR	16	0	1684.81	sp|Q9NZZ3|CHMP5_HUMAN	12	27	yes	yes	2;3	0.00073245	111.64	21131000
APQGVHLICYSQGGLVCR	18	0	2013.99	sp|Q9UMR5|PPT2_HUMAN	101	118	yes	yes	2;3	2.5368e-17	181.69	30050000
APQLRETLLQDFR	13	1	1585.86	sp|P02760|AMBP_HUMAN	154	166	yes	yes	2;3	0.0037222	95.854	32879000
APSPLYSVEFSEEPFGVIVR	20	0	2222.13	sp|P10253|LYAG_HUMAN	204	223	yes	yes	2;3	9.7308e-05	113.23	10212000
APSPLYSVEFSEEPFGVIVRR	21	1	2378.23	sp|P10253|LYAG_HUMAN	204	224	yes	yes	3	8.7445e-06	113.11	70497000
APSVSAKPGPALWPLPLSVK	20	1	2014.16	sp|P07686|HEXB_HUMAN	45	64	yes	yes	3	2.6804e-05	105.01	14911000
APVILGSPDDVLEFLK	16	0	1711.94	sp|P09467|F16P1_HUMAN	315	330	yes	yes	2	0.00085813	101.42	6335000
AQAAVEDVLELHCEALR	17	0	1922.95	sp|Q96LA6|FCRL1_HUMAN	217	233	yes	yes	3	0.00056903	82.837	4332500
AQAGANTRPCPS	12	1	1228.56	sp|P98160|PGBM_HUMAN	4380	4391	yes	yes	2	1.3646e-28	210.93	13312000
AQAYQTGKDISTNYYASQKK	20	2	2264.11	sp|P14625|ENPL_HUMAN	664	683	yes	yes	3	0.00012273	87.323	3067800
AQCPCILEGYK	11	0	1337.61	sp|Q6W4X9|MUC6_HUMAN	719	729	yes	yes	2	0.02564	84.479	19398000
AQEHYPVSAGYTK	13	0	1449.69	sp|P06858|LIPL_HUMAN	117	129	yes	yes	2;3	7.8215e-07	166.79	8506600
AQGFTEDTIVFLPQTDK	17	0	1908.95	sp|P41222|PTGDS_HUMAN	169	185	yes	yes	2;3	0.00015498	145.82	118900000
AQGFTEDTIVFLPQTDKCMTEQ	22	1	2558.17	sp|P41222|PTGDS_HUMAN	169	190	yes	yes	2;3	1.635e-35	197.05	763580000
AQGPAASAEEPKPVEAPAANSDQTVTVKE	29	2	2891.41	sp|P80723|BASP1_HUMAN	199	227	yes	yes	3	1.1168e-17	121.59	24563000
AQIINDAFNLASAHK	15	0	1611.84	sp|P15144|AMPN_HUMAN	659	673	yes	yes	3	0.00050033	119.54	4409200
AQLDAAVTFGPSQVAR	16	0	1629.85	sp|P15289|ARSA_HUMAN	464	479	yes	yes	2;3	0.00011575	151.49	43929000
AQLGDLPWQVAIK	13	0	1437.8	sp|P05156|CFAI_HUMAN	346	358	yes	yes	2	0.0049928	93.348	21929000
AQLGGPEAAKSDETAAK	17	1	1642.82	sp|P04792|HSPB1_HUMAN	189	205	yes	yes	3	0.0030626	72.583	3042000
AQLHGASEEPGHFSLTNAASTHTTNEGIFSPTPGELGFSSFHR	43	0	4523.12	sp|P98160|PGBM_HUMAN	941	983	yes	yes	4;5;6	1.7943e-10	56.108	51953000
AQLLVVGSPGPVPR	14	0	1388.81	sp|P32004|L1CAM_HUMAN	604	617	yes	yes	2	0.052533	62.357	10202000
AQLVEEWANSVKK	13	1	1500.79	sp|Q99574|NEUS_HUMAN	273	285	yes	yes	2	0.0084255	111.72	19557000
AQLVPLPPSTYVEFTVSGTDCVAK	24	0	2578.3	sp|P02765|FETUA_HUMAN	188	211	yes	yes	2;3	4.1871e-08	115.83	50679000
AQLVPLPPSTYVEFTVSGTDCVAKEATEAAK	31	1	3278.64	sp|P02765|FETUA_HUMAN	188	218	yes	yes	3;4	1.1885e-16	107.29	163290000
AQLVPLPPSTYVEFTVSGTDCVAKEATEAAKCNLLAEK	38	2	4107.05	sp|P02765|FETUA_HUMAN	188	225	yes	yes	3;4;5	2.1613e-13	76.937	80372000
AQNDQLGWLWGQSR	14	0	1657.8	sp|Q12794|HYAL1_HUMAN	227	240	yes	yes	2;3	5.5042e-14	184.87	33420000
AQPENIPAKNWYR	13	1	1585.8	sp|P08123|CO1A2_HUMAN	1206	1218	yes	yes	2;3	0.0054548	96.756	24811000
AQPVQVAEGSEPDGFWEALGGK	22	0	2271.08	sp|P06396|GELS_HUMAN	627	648	yes	yes	2;3	2.0155e-11	151.21	63496000
AQPVQVAEGSEPDGFWEALGGKAAYR	26	1	2732.32	sp|P06396|GELS_HUMAN	627	652	yes	yes	3	4.9513e-12	117.4	58631000
AQRQVVAGLNFR	12	1	1357.76	sp|P01042|KNG1_HUMAN	185	196	yes	yes	2;3	0.0020662	123.67	83989000
AQVSPTASDMLHMR	14	0	1542.73	sp|Q6UXB8|PI16_HUMAN	45	58	yes	yes	2;3	0.00016118	124.51	48875000
AQVSPTASDMLHMRWDEELAAFAK	24	1	2703.28	sp|Q6UXB8|PI16_HUMAN	45	68	yes	yes	4	0.016887	56.428	8779100
AQVVVTVKDMNDNAPTIEIR	20	1	2212.15	sp|Q08174|PCDH1_HUMAN	371	390	yes	yes	3	0.0003216	86.258	4156900
AREDIFMETLK	11	1	1351.68	sp|P25311|ZA2G_HUMAN	92	102	yes	yes	2;3	0.007811	109.15	8875500
ARFEELCSDLFR	12	1	1541.73	sp|P0DMV9|HS71B_HUMAN;sp|P0DMV8|HS71A_HUMAN;sp|P48741|HSP77_HUMAN	300	311	no	no	3	0.014618	72.681	3184700
ARFEELNADLFR	12	1	1479.75	sp|P11142|HSP7C_HUMAN;sp|P54652|HSP72_HUMAN	300	311	yes	no	3	0.003234	94.122	4133400
ARPLWAWFQR	10	1	1329.71	sp|Q86UN3|R4RL2_HUMAN	269	278	yes	yes	3	0.027136	73.887	1727500
ARPNCGGNLLGVR	13	1	1382.72	sp|P16112|PGCA_HUMAN	314	326	yes	yes	2;3	0.00036106	129.74	35052000
ARPNIPVYRDWEMVGR	16	2	1957.99	sp|P34059|GALNS_HUMAN	174	189	yes	yes	3;4	0.020244	54.393	4288700
ARVQVVAGK	9	1	926.566	sp|P01042|KNG1_HUMAN	307	315	yes	yes	2	0.0002503	138.06	5211500
ARVQVVAGKK	10	2	1054.66	sp|P01042|KNG1_HUMAN	307	316	yes	yes	2;3	0.010925	114.51	6823600
ARVSSSDVTCATPPERQGR	19	2	2073	sp|Q86UN3|R4RL2_HUMAN	279	297	yes	yes	4	0.00062955	74.726	5999200
ARVVWCAVGEQELR	14	1	1671.85	sp|P02788|TRFL_HUMAN	362	375	yes	yes	2;3	0.00033506	127.07	41976000
ARVVWCAVGEQELRK	15	2	1799.95	sp|P02788|TRFL_HUMAN	362	376	yes	yes	3;4	0.00032009	115.1	18974000
ARWYDYYTGVDINAR	15	1	1861.87	sp|O43451|MGA_HUMAN	1680	1694	yes	yes	2;3	1.8578e-05	154.13	7362800
ASAGLLGAHAAAITAYALTLTKAPADLR	28	1	2707.5	sp|P0C0L5|CO4B_HUMAN	1183	1210	yes	yes	4	2.348e-12	86.604	7527900
ASCCCSLGK	9	0	1041.4	sp|P35555|FBN1_HUMAN	1560	1568	yes	yes	2	0.067798	79.986	304430
ASCLYGQLPKFQDGDLTLYQSNTILR	26	1	3000.5	sp|P09211|GSTP1_HUMAN	46	71	yes	yes	3	4.4565e-08	83.934	7482500
ASDGKTCLALDGHQLLAGGEVDLK	24	1	2467.24	sp|P01133|EGF_HUMAN	774	797	yes	yes	3;4	5.3875e-21	177.24	24957000
ASDGKTCLALDGHQLLAGGEVDLKNQVTPLDILSK	35	2	3675.91	sp|P01133|EGF_HUMAN	774	808	yes	yes	4;5	5.7467e-26	119.97	78618000
ASELEQEQEREGSSLDSPR	19	1	2145.98	sp|P01258|CALC_HUMAN	63	81	yes	yes	2;3	1.3515e-118	270.95	41896000
ASFENNCEIGCFAK	14	0	1645.69	sp|P56537|IF6_HUMAN	5	18	yes	yes	2	0.0013345	111.66	11818000
ASFHIPQVQVR	11	0	1280.7	sp|Q9BQ51|PD1L2_HUMAN	85	95	yes	yes	3	0.0021258	105.4	5022700
ASFPIITVTAAHSGTYR	17	0	1790.93	sp|Q9HCN6|GPVI_HUMAN	163	179	yes	yes	2;3	0.00033519	137.27	86782000
ASGDPYWAYSGAYGPEHWVTSSVSCGGR	28	0	3003.29	sp|P23470|PTPRG_HUMAN	54	81	yes	yes	3	1.4872e-17	116.7	9210400
ASGKPGECCDLYECKPVFGVDCR	23	2	2703.16	sp|Q9NZV1|CRIM1_HUMAN	234	256	yes	yes	3;4	7.3018e-07	97.049	6856100
ASGSLCGACTEDGTFR	16	0	1687.69	sp|Q9BXP8|PAPP2_HUMAN	876	891	yes	yes	2	0.003773	78.244	23223000
ASGVAVSDGVIKVFNDMK	18	1	1835.95	sp|P23528|COF1_HUMAN	2	19	yes	yes	2;3	3.5632e-22	183.88	14609000
ASGVAVSDGVIKVFNDMKVR	20	2	2091.11	sp|P23528|COF1_HUMAN	2	21	yes	yes	3	3.288e-05	95.554	6308800
ASGVPDRFSGSGSGTDFTLK	20	1	1984.95	sp|P01617|KV204_HUMAN;sp|P01614|KV201_HUMAN;sp|P06309|KV205_HUMAN	60	79	yes	no	2;3	4.9183e-05	110.61	383660000
ASHEEVEGLVEK	12	0	1325.65	sp|Q08380|LG3BP_HUMAN	334	345	yes	yes	2;3	1.895e-09	176.99	683120000
ASHEEVEGLVEKIR	14	1	1594.83	sp|Q08380|LG3BP_HUMAN	334	347	yes	yes	3;4	0.00040741	106.55	16115000
ASLEDLGWADWVLSPR	16	0	1813.9	sp|Q99988|GDF15_HUMAN	218	233	yes	yes	3	0.0013091	78.244	1742600
ASLIEYIK	8	0	935.533	sp|P14384|CBPM_HUMAN	302	309	yes	yes	2	0.017339	111.74	8455800
ASLISAVSDKLR	12	1	1258.72	sp|Q99816|TS101_HUMAN	228	239	yes	yes	2;3	1.6616e-09	163.9	15248000
ASLQHGQAAEKGPHR	15	1	1585.81	sp|Q6UWH4|F198B_HUMAN	58	72	yes	yes	3;4;5	0.00020217	141.59	1215500
ASLSKLGDVYVNDAFGTAHR	20	1	2120.07	sp|P00558|PGK1_HUMAN;sp|P07205|PGK2_HUMAN	152	171	yes	no	4	0.0067962	51.524	2705000
ASLVPMEHCITR	12	0	1412.69	sp|Q14515|SPRL1_HUMAN	618	629	yes	yes	2;3	0.0022522	117.2	74083000
ASPFPVYKWR	10	1	1249.66	sp|Q12860|CNTN1_HUMAN	69	78	yes	yes	2;3	0.032102	90.15	13179000
ASQAELGWTALPSNGWEEISGVDEHDRPIR	30	1	3319.59	sp|Q5JZY3|EPHAA_HUMAN	43	72	yes	yes	4	0.0020935	41.986	20523000
ASQEEDSPDSFSSLDSEMCKDYR	23	1	2682.07	sp|Q9NQ38|ISK5_HUMAN	975	997	yes	yes	2;3	3.732e-07	117.62	18794000
ASQSVSNSYLAWYQQKPGQAPR	22	1	2465.21	sp|P01620|KV302_HUMAN	25	46	yes	yes	2;3	1.3667e-96	246.1	77955000
ASQSVSSSYLAWYQQK	16	0	1831.87	sp|P18135|KV312_HUMAN;sp|P18136|KV313_HUMAN;sp|P01621|KV303_HUMAN	45	60	yes	no	2	0.0012373	98.508	3614300
ASQSVSSSYLAWYQQKPGQAPR	22	1	2438.2	sp|P18135|KV312_HUMAN;sp|P18136|KV313_HUMAN;sp|P01621|KV303_HUMAN	45	66	yes	no	2;3;4	6.4255e-23	177.6	59471000
ASQSVSSYLAWYQQKPGQAPR	21	1	2351.17	sp|P04433|KV309_HUMAN	45	65	yes	yes	2;3	4.4207e-05	89.557	25895000
ASSIIDELFQDR	12	0	1392.69	sp|P10909|CLUS_HUMAN	183	194	yes	yes	2;3	1.2482e-28	207.95	47223000
ASSIIDELFQDRFFTR	16	1	1943.97	sp|P10909|CLUS_HUMAN	183	198	yes	yes	2;3	0.00030753	92.039	20324000
ASTDTMGRPCLPWNSATVLQQTYHAHR	27	1	3097.46	sp|P00749|UROK_HUMAN	82	108	yes	yes	4;5	4.4951e-08	76.909	22201000
ASWIAQKLNLAK	12	1	1341.78	sp|Q01459|DIAC_HUMAN	120	131	yes	yes	3	4.6081e-05	140.78	13545000
ASYLDCIR	8	0	996.47	sp|P02787|TRFE_HUMAN	62	69	yes	yes	2	0.010517	119.41	226820000
ATANSQVMGSANSTLR	16	0	1606.77	sp|Q9NQ84|GPC5C_HUMAN	394	409	yes	yes	2	1.3595e-15	191.44	50140000
ATANSQVMGSANSTLRAEDMYSAQSHQAATPPKDGK	36	2	3719.73	sp|Q9NQ84|GPC5C_HUMAN	394	429	yes	yes	4;5	1.5325e-07	55.34	42586000
ATAPVSFNYYGVVTGPSASK	20	0	2015	sp|Q5VW32|BROX_HUMAN	12	31	yes	yes	2;3	1.2061e-05	127.49	15413000
ATARNELLHFER	12	1	1455.76	sp|P98160|PGBM_HUMAN	3343	3354	yes	yes	3	0.0040024	90.861	5474100
ATAVMPDGQFK	11	0	1163.56	sp|Q06830|PRDX1_HUMAN	17	27	yes	yes	2	0.0074937	102.05	20680000
ATAVMPDGQFKDISLSDYK	19	1	2085.01	sp|Q06830|PRDX1_HUMAN	17	35	yes	yes	3	9.0229e-05	88.19	3574700
ATCLCDTEIK	10	0	1209.54	sp|P54107|CRIS1_HUMAN	240	249	yes	yes	2	3.7021e-11	173.24	129810000
ATDFVVPGPGKVEITYTPSDGTQK	24	1	2506.26	sp|O75874|IDHC_HUMAN	141	164	yes	yes	3	1.0432e-07	98.76	2635300
ATECHHSAVPVDGCNCPDGTYLNQK	25	0	2829.19	sp|Q6W4X9|MUC6_HUMAN	688	712	yes	yes	3;4	1.2738e-13	141.45	50485000
ATECHHSAVPVDGCNCPDGTYLNQKGECVR	30	1	3430.45	sp|Q6W4X9|MUC6_HUMAN	688	717	yes	yes	3;4;5	3.4048e-23	142.85	108240000
ATECHHSAVPVDGCNCPDGTYLNQKGECVRK	31	2	3558.55	sp|Q6W4X9|MUC6_HUMAN	688	718	yes	yes	4	0.0014669	41.366	20555000
ATEDEGSEQKIPEATNR	17	1	1873.87	sp|P01008|ANT3_HUMAN	62	78	yes	yes	2;3	3.6157e-111	278.19	45656000
ATEDEGSEQKIPEATNRR	18	2	2029.97	sp|P01008|ANT3_HUMAN	62	79	yes	yes	3;4	0.00037794	117.48	25515000
ATFISVQLKK	10	1	1133.68	sp|Q8WUM4|PDC6I_HUMAN	2	11	yes	yes	2	0.0039756	90.05	10683000
ATFNPAQDKCGIR	13	1	1476.71	sp|O00592|PODXL_HUMAN	386	398	yes	yes	2;3	6.7877e-09	175.48	112100000
ATGANKIVLRDNVPNLR	17	2	1850.05	sp|P98164|LRP2_HUMAN	1989	2005	yes	yes	4	0.055608	41.482	4218200
ATGIPAR	7	0	684.392	sp|P01624|KV306_HUMAN;sp|P04207|KV308_HUMAN;sp|P04433|KV309_HUMAN	75	81	no	no	2	0.0077509	133.47	909020
ATGIPDRFSGSGSGTDFTLTISR	23	1	2342.15	sp|P18135|KV312_HUMAN;sp|P18136|KV313_HUMAN;sp|P01623|KV305_HUMAN;sp|P04206|KV307_HUMAN;sp|P01622|KV304_HUMAN;sp|P01620|KV302_HUMAN	76	98	no	no	2;3	4.8783e-07	104.67	48122000
ATISHVSPDSLYLFR	15	0	1704.88	sp|P23470|PTPRG_HUMAN	408	422	yes	yes	2;3	0.00053795	121.42	9543300
ATLKDSGSYFCR	12	1	1403.65	sp|O75015|FCG3B_HUMAN;sp|P08637|FCG3A_HUMAN	162	173	no	no	2;3	1.571e-28	209.67	651380000
ATLLEEQLPLGK	12	0	1310.74	sp|Q9BQ51|PD1L2_HUMAN	73	84	yes	yes	2	2.6511e-06	161.48	42383000
ATLPGFR	7	0	760.423	sp|P15907|SIAT1_HUMAN	396	402	yes	yes	2	0.07256	100.07	4786900
ATLVCLISDFYPGAVTVAWKADSSPVK	27	1	2894.49	sp|P0CG05|LAC2_HUMAN	24	50	yes	yes	3	6.5875e-11	103.53	41076000
ATLVCLISDFYPGAVTVAWKADSSPVKAGVETTTPSK	37	2	3865.98	sp|P0CG05|LAC2_HUMAN	24	60	yes	yes	4;5	5.2855e-25	90.742	17819000
ATLWAEPGSVISR	13	0	1385.73	sp|A6NI73|LIRA5_HUMAN	47	59	yes	yes	2	0.0068485	89.26	10786000
ATNPQLAAVLR	11	0	1152.66	sp|Q6P531|GGT6_HUMAN	249	259	yes	yes	2	0.0058943	106.4	20944000
ATNYNAGDRSTDYGIFQINSR	21	1	2362.09	sp|P61626|LYSC_HUMAN	60	80	yes	yes	2;3	1.9251e-05	91.964	18415000
ATPEHTVSFTCESHGFSPR	19	0	2145.95	sp|O00241|SIRB1_HUMAN	159	177	yes	yes	2;3;4	7.1167e-21	189.56	175730000
ATPFIECNGGR	11	0	1220.56	sp|P08572|CO4A2_HUMAN	1652	1662	yes	yes	2	0.0043992	112.85	24448000
ATPQHTVSFTCESHGFSPR	19	0	2144.97	sp|P78324|SHPS1_HUMAN	160	178	no	no	4	4.4524e-05	98.572	138680000
ATSVALTWSR	10	0	1090.58	sp|Q12860|CNTN1_HUMAN	617	626	yes	yes	2	5.3605e-11	169.99	39753000
ATTVTGTPCQDWAAQEPHR	19	0	2124.96	sp|P00747|PLMN_HUMAN	494	512	yes	yes	2;3	6.4007e-13	160.09	29279000
ATVFLEQRLPEINLDGMVGVR	21	1	2356.26	sp|Q6UX73|CP089_HUMAN	46	66	yes	yes	3	6.6055e-06	89.659	14375000
ATWSGAVLAGR	11	0	1087.58	sp|P04217|A1BG_HUMAN	407	417	yes	yes	2	0.0026891	120.63	77516000
ATWSGAVLAGRDAVLR	16	1	1641.9	sp|P04217|A1BG_HUMAN	407	422	yes	yes	3	0.0014307	77.776	34022000
ATYIGTSNWSGNYFTETAGTSLLVTQNGR	29	0	3108.48	sp|Q8IV08|PLD3_HUMAN	425	453	yes	yes	3	0.06194	30.922	10219000
AVAIDLPGLGHSK	13	0	1276.71	sp|Q96IU4|ABHEB_HUMAN	64	76	yes	yes	2;3	0.00042062	124.38	16104000
AVALSSSVMCPDAR	14	0	1462.69	sp|P28799|GRN_HUMAN	199	212	yes	yes	2	0.0011993	128.35	16564000
AVCGGVLVHPQWVLTAAHCIR	21	0	2343.21	sp|P07288|KLK3_HUMAN	48	68	yes	yes	3;4	1.5504e-06	133.32	86350000
AVCSQEAMTGPCR	13	0	1465.61	sp|Q06481|APLP2_HUMAN	308	320	yes	yes	2	9.367e-06	158.25	12249000
AVDAALK	7	0	686.396	sp|P01042|KNG1_HUMAN	36	42	yes	yes	2	0.02294	124.37	7215800
AVDAALKK	8	1	814.491	sp|P01042|KNG1_HUMAN	36	43	yes	yes	2	0.0095383	130.22	83714
AVDAALKKYNSQNQSNNQFVLYR	23	2	2670.35	sp|P01042|KNG1_HUMAN	36	58	yes	yes	2;3;4	4.5715e-26	190.37	664040000
AVDLIPWMEYEFR	13	0	1667.8	sp|Q12860|CNTN1_HUMAN	668	680	yes	yes	2;3	0.0047712	79.744	6640300
AVDPDGDGHVSWDEYKVK	18	1	2015.92	sp|Q9BRK5|CAB45_HUMAN	148	165	yes	yes	3;4	0.0027661	66.977	19473000
AVDTNRASVGQDSPEPR	17	1	1797.86	sp|Q6UX71|PXDC2_HUMAN	74	90	yes	yes	3	0.026927	52.019	43745000
AVDTWSWGER	10	0	1205.55	sp|Q08380|LG3BP_HUMAN	324	333	yes	yes	1;2	2.4695e-11	175.65	259380000
AVDTWSWGERASHEEVEGLVEK	22	1	2513.18	sp|Q08380|LG3BP_HUMAN	324	345	yes	yes	3;4	9.9499e-07	102.84	35082000
AVEHINKTIAPALVSK	16	1	1689.98	sp|P06733|ENOA_HUMAN	65	80	yes	yes	2;3;4	0.00033309	148.36	40106000
AVFPSIVGRPR	11	1	1197.7	sp|P60709|ACTB_HUMAN;sp|P63267|ACTH_HUMAN;sp|P68133|ACTS_HUMAN;sp|P68032|ACTC_HUMAN;sp|P62736|ACTA_HUMAN;sp|Q6S8J3|POTEE_HUMAN;sp|A5A3E0|POTEF_HUMAN;sp|P0CG38|POTEI_HUMAN;sp|P63261|ACTG_HUMAN	29	39	no	no	2;3	0.0003936	128.27	161070000
AVFVDLEPTVIDEVRTGTYR	20	1	2279.18	sp|Q9BQE3|TBA1C_HUMAN;sp|Q71U36|TBA1A_HUMAN;sp|P68363|TBA1B_HUMAN	65	84	yes	no	3	0.015362	50.252	5809600
AVGFVSEDEYLEIQGITREQSGDYECSASNDVAAPVVRR	39	2	4316.03	sp|Q9P121|NTRI_HUMAN	176	214	yes	yes	4	0.074759	17.742	7901600
AVGVPALGFSPMNR	14	0	1414.74	sp|Q03154|ACY1_HUMAN	354	367	yes	yes	2	0.0046301	86.944	12314000
AVHKAVLTIDEK	12	1	1322.76	sp|P01009|A1AT_HUMAN	356	367	yes	yes	3	2.2042e-05	145.14	11860000
AVIHWIMDIPFVLSANLHGGDLVANYPYDETR	32	0	3625.8	sp|P16870|CBPE_HUMAN	231	262	yes	yes	4	1.1721e-20	94.957	10513000
AVIQHFQEKVESLEQEAANERQQLVETHMAR	31	2	3647.81	sp|P05067|A4_HUMAN	430	460	yes	yes	5	0.00099943	44.164	9411500
AVKATFNPAQDKCGIR	16	2	1774.91	sp|O00592|PODXL_HUMAN	383	398	yes	yes	3;4	0.00021568	125.39	13965000
AVLALLR	7	0	754.507	sp|Q86T13|CLC14_HUMAN	72	78	yes	yes	2	0.0072788	133.99	9205200
AVLDGCSCCLVCAR	14	0	1639.69	sp|P48745|NOV_HUMAN	56	69	yes	yes	2;3	1.5301e-05	158.86	74420000
AVLGAVPR	8	0	781.481	sp|P54802|ANAG_HUMAN	368	375	yes	yes	2	0.014129	115.46	49337000
AVLTIDEK	8	0	887.496	sp|P01009|A1AT_HUMAN	360	367	yes	yes	2	0.025785	102.51	30440000
AVLTIDEKGTEAAGAMFLEAIPMSIPPEVK	30	1	3127.62	sp|P01009|A1AT_HUMAN	360	389	yes	yes	3;4	6.1232e-20	133.91	68518000
AVLVDLEPGTMDSVR	15	0	1600.81	sp|P68371|TBB4B_HUMAN;sp|P04350|TBB4A_HUMAN;sp|Q3ZCM7|TBB8_HUMAN	63	77	yes	no	2	0.0013918	95.195	4576200
AVPTQCDVPPNSRFDCAPDK	20	1	2273.02	sp|P10253|LYAG_HUMAN	77	96	yes	yes	3	0.076406	37.431	11329000
AVPTQCDVPPNSRFDCAPDKAITQEQCEAR	30	2	3459.56	sp|P10253|LYAG_HUMAN	77	106	yes	yes	3;4	1.0824e-15	104.89	322300000
AVQLMQQVASNGATLPSALSASK	23	0	2271.19	sp|Q9UQB8|BAIP2_HUMAN	240	262	yes	yes	5	0.013109	45.992	147180000
AVSDYFGGSCVPGAGETSYSESLCR	25	0	2655.12	sp|P08582|TRFM_HUMAN	163	187	yes	yes	2;3	2.2245e-10	104.97	26926000
AVSEKEVDSGNDIYGNPIKR	20	2	2190.09	sp|P16035|TIMP2_HUMAN	49	68	yes	yes	2;3;4	8.265e-81	249.49	116910000
AVVEVDESGTR	11	0	1160.57	sp|P05154|IPSP_HUMAN	351	361	yes	yes	2	1.001e-05	147.3	142160000
AVVEVDESGTRAAAATGTIFTFR	23	1	2368.2	sp|P05154|IPSP_HUMAN	351	373	yes	yes	2;3	2.9198e-11	146.13	79444000
AVVFLEPQWYR	11	0	1406.73	sp|P08637|FCG3A_HUMAN	26	36	yes	yes	2;3	3.2611e-06	147.75	485580000
AVVFLEPQWYSVLEKDSVTLK	21	1	2450.31	sp|O75015|FCG3B_HUMAN	26	46	yes	yes	3	9.3906e-06	111.63	44548000
AVVHGILMGVPVPFPIPEPDGCK	23	0	2428.26	sp|P61916|NPC2_HUMAN	72	94	yes	yes	2;3;4	5.7874e-09	131.31	200440000
AVVHGILMGVPVPFPIPEPDGCKSGINCPIQK	32	1	3425.77	sp|P61916|NPC2_HUMAN	72	103	yes	yes	3;4;5	2.6819e-27	130.14	85250000
AVVVHAGEDDLGR	13	0	1336.67	sp|P08294|SODE_HUMAN	177	189	yes	yes	2;3	0.00072726	116.71	34226000
AVVVHAGEDDLGRGGNQASVENGNAGR	27	1	2648.27	sp|P08294|SODE_HUMAN	177	203	yes	yes	3;4	1.4557e-08	82.362	136110000
AVVVHAGEDDLGRGGNQASVENGNAGRR	28	2	2804.37	sp|P08294|SODE_HUMAN	177	204	yes	yes	3;4;5	2.6249e-15	104.52	713410000
AVVVPWGSCHFLEK	14	0	1627.82	sp|Q8TCT8|SPP2A_HUMAN	87	100	yes	yes	3	0.0006424	100.73	9535700
AVVVPWGSCHFLEKAR	16	1	1854.96	sp|Q8TCT8|SPP2A_HUMAN	87	102	yes	yes	4	0.00024534	95.195	4074500
AVYQVACGDELTGEGVIR	18	0	1935.94	sp|O60494|CUBN_HUMAN	811	828	yes	yes	2;3	0.00028707	122.5	9572900
AWAGIDLK	8	0	872.476	sp|O43278|SPIT1_HUMAN	165	172	yes	yes	2	0.021174	107.29	5892500
AWLCDRDNDCGDMSDEKDCPTQPFR	25	2	3087.22	sp|P98164|LRP2_HUMAN	1287	1311	yes	yes	4	1.9151e-12	124.82	61918000
AWMAGTLQLGR	11	0	1202.62	sp|Q12794|HYAL1_HUMAN	181	191	yes	yes	2	3.3403e-08	160.53	36407000
AWRPALYLAALDCAEETNSAVCR	23	1	2636.25	sp|O00391|QSOX1_HUMAN	89	111	yes	yes	3	3.8372e-09	135.23	13857000
AYANDKFTPSEQVEGVVVTLVNLEPAPGFSANPR	34	1	3615.82	sp|Q8IUL8|CILP2_HUMAN	743	776	yes	yes	3;4	5.0896e-15	84.481	23827000
AYCHYDGGDCCSSTLSSKK	19	1	2194.87	sp|Q9BXP8|PAPP2_HUMAN	1749	1767	yes	yes	3;4	7.5473e-05	106.87	7247500
AYGPLFLR	8	0	935.523	sp|Q9BRK3|MXRA8_HUMAN	233	240	yes	yes	2	0.023631	104.45	15652000
AYGPLFLRDR	10	1	1206.65	sp|Q9BRK3|MXRA8_HUMAN	233	242	yes	yes	3	0.0035116	105.1	30563000
AYIKDCVSPSEYTAACSR	18	1	2076.92	sp|Q9UK41|VPS28_HUMAN	55	72	yes	yes	3	8.1365e-05	138.77	12250000
AYKSELEEQLTPVAEETR	18	1	2092.03	sp|P02649|APOE_HUMAN	91	108	yes	yes	2;3	3.3513e-75	253.09	54941000
AYLEEECPATLR	12	0	1450.68	sp|P25311|ZA2G_HUMAN	180	191	yes	yes	2;3	1.9061e-20	199.82	962730000
AYLEEECPATLRK	13	1	1578.77	sp|P25311|ZA2G_HUMAN	180	192	yes	yes	2;3	8.7033e-20	201.38	707150000
AYMENKAFSMDEHNAALR	18	1	2096.94	sp|Q9NZH0|GPC5B_HUMAN	329	346	yes	yes	2;3;4	3.793e-11	175.19	69243000
AYPDVAALSDGYWVVSNR	18	0	1981.95	sp|O14773|TPP1_HUMAN	448	465	yes	yes	2;3	0.011429	66.264	6761400
AYSSFNPAMSDPNRPPCR	18	1	2065.91	sp|P16870|CBPE_HUMAN	284	301	yes	yes	2;3	0.00015691	133.9	160410000
AYSSFNPAMSDPNRPPCRK	19	2	2194	sp|P16870|CBPE_HUMAN	284	302	yes	yes	4	2.0305e-05	91.969	17282000
AYSTVATNCHK	11	0	1250.57	sp|Q8WZ42|TITIN_HUMAN	22924	22934	yes	yes	2	0.064934	70.399	25755000
AYVAFPDFFR	10	0	1231.6	sp|O43451|MGA_HUMAN;sp|Q2M2H8|MGAL_HUMAN	1378	1387	yes	no	2	0.020601	93.667	20077000
AYVAVDGIPQGVLER	15	0	1585.85	sp|P16278|BGAL_HUMAN	443	457	yes	yes	2;3	0.00063436	144.88	75620000
CAAEGSSPLLLLPDNVR	17	0	1810.92	sp|P98164|LRP2_HUMAN	4047	4063	yes	yes	2	0.00073438	130.87	22236000
CAELPNCLDDLGGFACECATGFELGKDGR	29	1	3231.37	sp|Q86T13|CLC14_HUMAN	256	284	yes	yes	3	1.655e-23	151.19	13472000
CAFSSQEPYFSYSGAFK	17	0	1974.85	sp|P02788|TRFL_HUMAN	200	216	yes	yes	2;3	3.7893e-59	233.84	140320000
CAGPEAVKGQTLLAVAK	17	1	1711.93	sp|P02750|A2GL_HUMAN	329	345	yes	yes	2;3	0.00020828	121.45	33727000
CALEDETYADGAETEVDCNR	20	0	2316.91	sp|Q12841|FSTL1_HUMAN	233	252	yes	yes	2;3	2.4958e-29	200.94	10558000
CANYVNGNMENAVGR	15	0	1667.71	sp|P08473|NEP_HUMAN	411	425	yes	yes	2	0.0013094	137.93	10082000
CAPGYLREPDGKTCR	15	2	1778.82	sp|P98164|LRP2_HUMAN	3178	3192	yes	yes	3;4	0.038278	59.294	41522000
CAPGYYGNPSQGQPCQR	17	0	1938.81	sp|P98160|PGBM_HUMAN	1249	1265	yes	yes	2;3	2.1033e-07	165.89	21217000
CAVGAACQPFHFYFPTPTVLCNEIWTHSYK	30	0	3600.64	sp|P15328|FOLR1_HUMAN	169	198	yes	yes	3;4	5.1826e-16	102.72	41017000
CAVLQATGGVEPAGWK	16	0	1642.81	sp|Q86T13|CLC14_HUMAN	143	158	yes	yes	2;3	0.00081343	121.32	9240800
CAVLQATGGVEPAGWKEMR	19	1	2059	sp|Q86T13|CLC14_HUMAN	143	161	yes	yes	2;3	0.00023931	123.43	24608000
CAYGYYQDETTGR	13	0	1582.64	sp|P08138|TNR16_HUMAN	109	121	yes	yes	2	3.5656e-05	153.75	36806000
CAYGYYQDETTGRCEACR	18	1	2258.88	sp|P08138|TNR16_HUMAN	109	126	yes	yes	2;3	1.0246e-16	182.35	54122000
CCDLPFPEQACCAEEEKLTFINDLCGPR	28	1	3428.46	sp|Q16610|ECM1_HUMAN	449	476	yes	yes	3;4	1.0043e-11	80.477	8818800
CCDLPFPEQACCAEEEKLTFINDLCGPRR	29	2	3584.56	sp|Q16610|ECM1_HUMAN	449	477	yes	yes	4	1.5435e-08	73.404	17283000
CCESASEDCMAKELPEHTVK	20	1	2379.98	sp|P02774|VTDB_HUMAN	265	284	yes	yes	3;4	1.9926e-05	95.409	38329000
CCPDTCGIKCLDPVDTPNPTR	21	1	2475.07	sp|P03973|SLPI_HUMAN	63	83	yes	yes	3	0.003199	59.339	17418000
CCSAGCATFCSLPNDKEGSCPQVNINFPQLGLCR	34	1	3916.69	sp|Q14508|WFDC2_HUMAN	61	94	yes	yes	3;4;5	8.1571e-28	130.51	245840000
CCVECPPCPAPPVAGPSVFLFPPKPK	26	1	2907.39	sp|P01859|IGHG2_HUMAN	102	127	yes	yes	3;4	1.5476e-10	104.23	213140000
CCVECPPCPAPPVAGPSVFLFPPKPKDTLMISR	33	2	3723.81	sp|P01859|IGHG2_HUMAN	102	134	yes	yes	3;4;5;6	1.1583e-14	81.507	182050000
CDCGLGPFLGWLR	13	0	1549.72	sp|P40197|GPV_HUMAN	425	437	yes	yes	2	0.033918	70.54	1582700
CDDNVEFVPR	10	0	1249.54	sp|P54753|EPHB3_HUMAN;sp|P54762|EPHB1_HUMAN	392	401	yes	no	2	0.044776	82.494	7972800
CDEWSVNSVGKIECVSAETTEDCIAK	26	1	2986.3	sp|P02787|TRFE_HUMAN	374	399	yes	yes	3	2.4306e-26	169.51	25567000
CDHWTPCPSDTYAYR	15	0	1927.76	sp|P58499|FAM3B_HUMAN	63	77	yes	yes	2	0.0013794	115.09	2451800
CDNCRRPGGEPSPEGTTGQSYNQYSQR	27	2	3100.31	sp|P02751|FINC_HUMAN	2330	2356	yes	yes	3;4	2.1752e-10	91.481	29791000
CDPTEVELDNQIVTATQSNICDEDSATETCYTYDRNK	37	1	4354.84	sp|P01591|IGJ_HUMAN	94	130	yes	yes	4	4.5165e-25	92.766	9084200
CDPVDQCQDSETGTFYQIGDSWEKYVHGVR	30	1	3575.54	sp|P02751|FINC_HUMAN	555	584	yes	yes	4	1.7224e-08	70.771	11882000
CDRCEPGFWNFR	12	1	1642.68	sp|O00468|AGRIN_HUMAN	823	834	yes	yes	3	0.019039	69.261	2030500
CDVDIRKDLYANTVLSGGTTMYPGIADR	28	2	3100.5	sp|P60709|ACTB_HUMAN;sp|P63261|ACTG_HUMAN	285	312	no	no	4	0.012175	45.042	12215000
CEESFVKIPGEKDSVICLK	19	2	2237.11	sp|P08174|DAF_HUMAN	65	83	yes	yes	4	0.059137	36.504	8052900
CEGACISAASFNIITQQVDAR	21	0	2310.07	sp|Q6W4X9|MUC6_HUMAN	2372	2392	yes	yes	3	8.2156e-11	157.88	24432000
CEGAGVPPPAFEWYKGEK	18	1	2020.94	sp|Q7Z3B1|NEGR1_HUMAN	245	262	yes	yes	3	9.0653e-05	117.53	7387900
CEGAGVPPPAFEWYKGEKK	19	2	2149.03	sp|Q7Z3B1|NEGR1_HUMAN	245	263	yes	yes	3;4	0.00062816	80.585	13081000
CEGPIPDVTFELLREGETK	19	1	2189.07	sp|P04217|A1BG_HUMAN	423	441	yes	yes	3	9.7242e-05	105.01	48484000
CEGPIPDVTFELLREGETKAVK	22	2	2487.27	sp|P04217|A1BG_HUMAN	423	444	yes	yes	4	4.7081e-07	95.554	5588200
CEQCQPGYYGDAQR	14	0	1730.68	sp|P98160|PGBM_HUMAN	1187	1200	yes	yes	2	0.001646	121.92	11782000
CFDGSSDGFSR	11	0	1233.47	sp|Q8IUL8|CILP2_HUMAN	1080	1090	yes	yes	2	0.018988	89.266	8091000
CFDMYEGDNSGPMTK	15	0	1750.66	sp|P58499|FAM3B_HUMAN	126	140	yes	yes	2	0.0013605	129.38	14045000
CFLAFTQTK	9	0	1114.55	sp|P05452|TETN_HUMAN	81	89	yes	yes	2	3.9045e-06	146.79	47660000
CFLAFTQTKTFHEASEDCISR	21	1	2547.15	sp|P05452|TETN_HUMAN	81	101	yes	yes	3;4	4.8832e-05	83.792	7459200
CFLGCELPPEGSR	13	0	1520.68	sp|Q9UNN8|EPCR_HUMAN	114	126	yes	yes	2	4.2285e-05	153.49	47364000
CGKNGVGVLIWKVPVSR	17	2	1868.05	sp|Q9Y5Y7|LYVE1_HUMAN	106	122	yes	yes	3;4	0.00031812	84.41	8722700
CGLVPVLAENYK	12	0	1361.7	sp|P02788|TRFL_HUMAN	424	435	no	no	1;2	0.0012957	124.39	307530000
CGLVPVLAENYKSQQSSDPDPNCVDRPVEGYLAVAVVR	38	2	4201.06	sp|P02788|TRFL_HUMAN	424	461	yes	yes	4;5	1.125e-07	53.522	54344000
CGPPPPIDNGDITSFPLSVYAPASSVEYQCQNLYQLEGNKR	41	1	4581.16	sp|Q03591|FHR1_HUMAN;sp|P08603|CFAH_HUMAN	1109	1149	no	no	4	9.8657e-14	70.946	9699500
CGSGHCIPADWR	12	0	1414.59	sp|P98164|LRP2_HUMAN	35	46	yes	yes	2;3	1.5251e-05	152.96	145250000
CHATVNPAPFYKR	13	1	1559.77	sp|Q6W4X9|MUC6_HUMAN	605	617	yes	yes	2;3;4	3.1182e-81	260.57	134310000
CHCSPGYVAEAGPPHCTAKE	20	1	2226.92	sp|Q14767|LTBP2_HUMAN	1802	1821	yes	yes	2;3;4	6.2641e-15	173.34	177830000
CHLSPEKNAEDMEVR	15	1	1813.81	sp|Q7KYR7|BT2A1_HUMAN;sp|Q8WVV5|BT2A2_HUMAN	51	65	yes	no	2;3;4	1.7463e-56	218.21	746200000
CHQLVSCPR	9	0	1155.53	sp|P01133|EGF_HUMAN	395	403	yes	yes	3	0.00049836	125.71	2338100
CIDPIRCEEPYLR	13	1	1719.81	sp|Q9UBX5|FBLN5_HUMAN	314	326	yes	yes	2;3	0.015167	67.879	117150000
CINHYGGYLCLPR	13	0	1621.75	sp|O95967|FBLN4_HUMAN	71	83	yes	yes	3	0.00010854	142.89	7648200
CIPQFWR	7	0	1005.49	sp|P01130|LDLR_HUMAN	82	88	yes	yes	2	0.054551	106.76	17268000
CIQANYSLMENGK	13	0	1526.69	sp|P05090|APOD_HUMAN	61	73	yes	yes	2	0.0057841	99.941	7654000
CIQANYSLMENGKIK	15	1	1767.86	sp|P05090|APOD_HUMAN	61	75	yes	yes	2	0.0024083	129.17	6691000
CIQMWFDPAQGNPNEEVAR	19	0	2261	sp|P15328|FOLR1_HUMAN	209	227	yes	yes	2;3	2.8039e-51	223.93	91599000
CISEGEDATCQCLK	14	0	1669.67	sp|P01133|EGF_HUMAN	846	859	yes	yes	2;3	8.0414e-67	254.18	413360000
CISEGEDATCQCLKGFAGDGK	21	1	2301.97	sp|P01133|EGF_HUMAN	846	866	yes	yes	2;3	1.0475e-39	208.4	12649000
CIWGPSYWCQNTETAAQCNAVEHCKR	26	1	3225.36	sp|P07602|SAP_HUMAN	495	520	yes	yes	3;4	2.5442e-16	141.79	146950000
CKPVNTFVHEPLVDVQNVCFQEK	23	1	2786.35	sp|P07998|RNAS1_HUMAN	68	90	yes	yes	2;3;4	2.1057e-72	221.05	644070000
CKPVNTFVHEPLVDVQNVCFQEKVTCK	27	2	3274.59	sp|P07998|RNAS1_HUMAN	68	94	yes	yes	3;4;5;6	1.7506e-43	195.13	577600000
CKTGSGDIENYNDATQVR	18	1	2026.9	sp|P19961|AMY2B_HUMAN;sp|P04746|AMYP_HUMAN;sp|P04745|AMY1_HUMAN	156	173	no	no	2;3	1.5707e-111	277.64	223830000
CKTGSGDIENYNDATQVRDCR	21	2	2458.06	sp|P19961|AMY2B_HUMAN;sp|P04746|AMYP_HUMAN;sp|P04745|AMY1_HUMAN	156	176	no	no	2;3;4	2.5094e-06	120.08	185690000
CKVSNKGLPAPIEK	14	2	1539.84	sp|P01859|IGHG2_HUMAN	200	213	yes	yes	2;3;4	6.5035e-23	190.18	101400000
CKVSNKGLPSSIEK	14	2	1545.82	sp|P01861|IGHG4_HUMAN	201	214	yes	yes	3	0.0014194	95.195	12424000
CLADGNPPPHFSISKQNPSTR	21	1	2322.12	sp|P43121|MUC18_HUMAN	272	292	yes	yes	3;4	0.00078109	65.022	12276000
CLAEGAGDVAFVK	13	0	1335.65	sp|P08582|TRFM_HUMAN	216	228	yes	yes	2	0.0013211	110.8	9411700
CLAEGAGDVAFVKHSTVLENTDGK	24	1	2517.22	sp|P08582|TRFM_HUMAN	216	239	yes	yes	3;4	1.1827e-07	103.4	4248300
CLAENAGDVAFVK	13	0	1392.67	sp|P02788|TRFL_HUMAN	553	565	yes	yes	2	0.0012925	104.41	46657000
CLAENAGDVAFVKDVTVLQNTDGNNNEAWAK	31	1	3362.58	sp|P02788|TRFL_HUMAN	553	583	yes	yes	3;4	1.1319e-35	177.12	115330000
CLAENAGDVAFVKDVTVLQNTDGNNNEAWAKDLK	34	2	3718.79	sp|P02788|TRFL_HUMAN	553	586	yes	yes	3;4;5	5.0177e-24	114.79	189210000
CLAFECPENYRR	12	1	1613.71	sp|P23142|FBLN1_HUMAN;CON__ENSEMBL:ENSBTAP00000016046	551	562	yes	no	2;3	0.00018421	150.04	134930000
CLAPLEGAR	9	0	985.501	sp|P04217|A1BG_HUMAN	325	333	yes	yes	1;2	0.0036056	117.89	62990000
CLAYDFYPGKIDVHWTR	17	1	2140.02	sp|P25311|ZA2G_HUMAN	225	241	yes	yes	2;3;4	7.5565e-06	149.73	173970000
CLCLPGFSGPR	11	0	1262.59	sp|P98160|PGBM_HUMAN	4164	4174	yes	yes	2	0.018107	89.9	24722000
CLCPEGFSLSSSGR	14	0	1555.68	sp|P35555|FBN1_HUMAN	2038	2051	yes	yes	2	0.0047535	86.738	20340000
CLCPEGFSLSSSGRR	15	1	1711.78	sp|P35555|FBN1_HUMAN	2038	2052	yes	yes	2;3	6.7264e-21	198.48	229580000
CLDPVDTPNPTR	12	0	1383.65	sp|P03973|SLPI_HUMAN	72	83	yes	yes	2	0.00040133	135.1	94792000
CLKDGAGDVAFVK	13	1	1378.69	sp|P02787|TRFE_HUMAN	213	225	yes	yes	2;3	2.0794e-14	192.4	160550000
CLNPSFNPPEKK	12	1	1429.7	sp|Q12841|FSTL1_HUMAN	221	232	yes	yes	3	0.028011	62.088	10800000
CLQCQMCDPAMGLR	14	0	1738.71	sp|Q92956|TNR14_HUMAN	93	106	yes	yes	2;3	4.6831e-09	174.94	93485000
CLRDGAGDVAFIR	13	1	1448.72	sp|P02788|TRFL_HUMAN	217	229	yes	yes	2;3	1.2036e-09	179.59	441740000
CLVEKGDVAFVK	12	1	1363.72	sp|P02787|TRFE_HUMAN;CON__Q2HJF0	542	553	no	no	2;3	1.8797e-20	202	88674000
CLVEKGDVAFVKHQTVPQNTGGK	23	2	2511.29	sp|P02787|TRFE_HUMAN	542	564	yes	yes	3;4;5	1.1677e-08	129.77	86386000
CLVGEFVSDALLVPDKCK	18	1	2049.03	sp|P05067|A4_HUMAN	117	134	yes	yes	3	0.0002195	101.54	16359000
CLVNLIEKVASYGVKPR	17	2	1945.08	sp|P00751|CFAB_HUMAN	292	308	yes	yes	4	0.00012921	96.489	2864500
CLYDYVK	7	0	959.442	sp|O60494|CUBN_HUMAN	3215	3221	yes	yes	2	0.030546	121.29	35024000
CMCPAENPGCRDQPFTILYR	20	1	2484.08	sp|Q9UBX5|FBLN5_HUMAN	332	351	yes	yes	3	0.019036	49.425	7517900
CMGTVTLNQAR	11	0	1249.59	sp|P49913|CAMP_HUMAN	108	118	yes	yes	2	0.00073818	131.82	62768000
CNFDVLEIYGGPDFHSPR	18	0	2121.96	sp|O60494|CUBN_HUMAN	1444	1461	yes	yes	3	1.9999e-46	219.97	24220000
CNFYDNKDLECVTNLQEVAR	20	1	2487.12	sp|P10619|PPGB_HUMAN	246	265	yes	yes	2;3	2.6678e-65	233.46	55777000
CNLLAEKQYGFCK	13	1	1629.76	sp|P02765|FETUA_HUMAN;CON__P12763	219	231	yes	no	2;3	3.7172e-120	284.92	144460000
CNNVGVR	7	0	817.386	sp|P19961|AMY2B_HUMAN;sp|P04746|AMYP_HUMAN;sp|P04745|AMY1_HUMAN	101	107	no	no	2	0.021672	124.89	5535900
CNPGTGQCVCPAGWVGEQCQHCGGR	25	0	2831.12	sp|O75882|ATRN_HUMAN	111	135	yes	yes	3	7.8252e-12	117.02	23953000
CPAPELLGGPSVFLFPPKPK	20	1	2150.16	sp|P01860|IGHG3_HUMAN	159	178	yes	yes	3	0.0011651	93.115	10698000
CPAPELLGGPSVFLFPPKPKDTLMISR	27	2	2966.58	sp|P01860|IGHG3_HUMAN	159	185	yes	yes	4	7.9017e-11	92.551	8530700
CPDYTCPITFSSPADITILLDGSASVGSHNFDTTK	35	0	3786.74	sp|P12109|CO6A1_HUMAN	815	849	yes	yes	3;4	2.0785e-23	109.52	12642000
CPDYTCPITFSSPADITILLDGSASVGSHNFDTTKR	36	1	3942.84	sp|P12109|CO6A1_HUMAN	815	850	yes	yes	4	2.2273e-26	110.42	37317000
CPEALFQPSFLGMESCGIHETTFNSIMK	28	0	3230.45	sp|P60709|ACTB_HUMAN;sp|P63261|ACTG_HUMAN	257	284	no	no	3	1.2292e-12	88.829	17014000
CPEPKSCDTPPPCPR	15	1	1796.76	sp|P01860|IGHG3_HUMAN	114	128	yes	no	3	0.00047048	106.55	5223800
CPLLVDSEGWVK	12	0	1401.7	sp|P01833|PIGR_HUMAN	395	406	yes	yes	2	0.011168	100.04	14128000
CPLLVDSEGWVKAQYEGR	18	1	2106.02	sp|P01833|PIGR_HUMAN	395	412	yes	yes	2	0.0001259	142.55	3334300
CPNPPVQENFDVNK	14	0	1656.76	sp|P05090|APOD_HUMAN	28	41	yes	yes	2;3	4.2269e-30	217.19	138520000
CPNPPVQENFDVNKYLGR	18	1	2146.03	sp|P05090|APOD_HUMAN	28	45	yes	yes	2;3;4	1.7985e-60	241.39	3053800000
CPSPPMINLISVGGQHQGVFGLPR	24	0	2560.3	sp|P50897|PPT1_HUMAN	128	151	yes	yes	3	7.2825e-08	108.37	11134000
CPVCLSMEGCLEGTTEEICPK	21	0	2469.04	sp|Q8N6Q3|CD177_HUMAN	133	153	yes	yes	3	3.2434e-06	126.04	5450800
CQCPAGAALQADGR	14	0	1473.65	sp|P07204|TRBM_HUMAN	265	278	yes	yes	2;3	3.1248e-06	165.78	125520000
CQEEVSHIPAVHPGSFRPK	19	1	2174.07	sp|P04233|HG2A_HUMAN	213	231	yes	yes	3;5	2.0962e-05	113.81	29888000
CQGPPGVDLYR	11	0	1260.59	sp|Q9HCN6|GPVI_HUMAN	48	58	yes	yes	2	0.0018339	124.67	9596600
CQGPPGVDLYRLEK	14	1	1630.81	sp|Q9HCN6|GPVI_HUMAN	48	61	yes	yes	2;3	3.6425e-09	168.76	15489000
CQLQVQGEPPEVHWLR	16	0	1974.97	sp|P30530|UFO_HUMAN	56	71	yes	yes	2;3;4	1.7856e-42	225.31	270710000
CQPGFVMKGPR	11	1	1275.62	sp|P17927|CR1_HUMAN	266	276	yes	no	3	0.068197	54.784	4868400
CQPSPDEARPLQALLDGR	18	1	2022	sp|P17936|IBP3_HUMAN	94	111	yes	yes	3	0.01454	56.25	14317000
CRDQLPYICQFGIV	14	1	1767.84	sp|P05452|TETN_HUMAN	189	202	yes	yes	2;3	0.0045981	89.507	35303000
CREILSVDCSTNNPSQAK	18	1	2077.95	sp|P10909|CLUS_HUMAN	305	322	yes	yes	2;3	2.9909e-92	262.37	168270000
CRGQSISVTSIRPCAAETQ	19	2	2120.01	sp|P10643|CO7_HUMAN	825	843	yes	yes	2;3	7.5523e-05	111.73	89143000
CRSGLSTGWTQLSK	14	1	1579.78	sp|P04217|A1BG_HUMAN	93	106	yes	yes	2;3	1.7084e-08	158.65	16708000
CSATGSPAPTIHWSK	15	0	1598.75	sp|P98160|PGBM_HUMAN	3233	3247	yes	yes	2;3	0.00043805	91.789	30860000
CSCCRPLHSYEQQLELPCPDPSTPGRR	27	2	3299.47	sp|Q6W4X9|MUC6_HUMAN	2393	2419	yes	yes	4;5	2.8587e-13	126.62	30724000
CSCDTGYMLESDGR	14	0	1649.61	sp|P98164|LRP2_HUMAN	1413	1426	yes	yes	2	1.6265e-05	158.31	27841000
CSDGEELQGPGLSWGDFGDWSDHCPK	26	0	2935.18	sp|Q7Z5L0|VMO1_HUMAN	146	171	yes	yes	3;4	9.9605e-12	115.5	54772000
CSDGEELQGPGLSWGDFGDWSDHCPKGACGLQTK	34	1	3750.58	sp|Q7Z5L0|VMO1_HUMAN	146	179	yes	yes	4	1.0687e-21	96.515	18792000
CSGFNDR	7	0	854.334	sp|P07911|UROM_HUMAN	366	372	yes	yes	2	0.0074383	133.81	1174400
CSGFNDRDNR	10	1	1239.51	sp|P07911|UROM_HUMAN	366	375	yes	yes	2;3	4.1835e-15	185.33	35770000
CSGFNDRDNRDWVSVVTPAR	20	2	2350.09	sp|P07911|UROM_HUMAN	366	385	yes	yes	2;3;4;5	3.3082e-06	146.81	2228700000
CSGIASAAAAAVEAAR	16	0	1474.72	sp|Q15274|NADC_HUMAN	111	126	yes	yes	2;3	0.0019307	85.362	2772800
CSGMLFDQR	9	0	1112.47	sp|Q8IUL8|CILP2_HUMAN	995	1003	yes	yes	2	0.056527	82.831	13143000
CSGPGLPLYTLHSSVNDKGLR	21	1	2270.15	sp|P27487|DPP4_HUMAN	472	492	yes	yes	3;4	9.2811e-06	89.353	4878000
CSGTIYAEEEGQETMK	16	0	1831.76	sp|Q6UXG3|CLM9_HUMAN	61	76	yes	yes	2	2.08e-31	212.03	39540000
CSGTIYAEEEGQETMKGR	18	1	2044.88	sp|Q6UXG3|CLM9_HUMAN	61	78	yes	yes	2;3	7.0028e-267	352.77	600710000
CSHALIRGVPESLASGEGAGAGLPALDLAK	30	1	2916.51	sp|O95865|DDAH2_HUMAN	11	40	yes	yes	6	0.074298	16.539	2552500
CSPHLVLSALTSDNHGATYAFSGTHYWR	28	0	3147.46	sp|P02790|HEMO_HUMAN	257	284	yes	yes	4;5	3.7681e-19	128.51	22740000
CSQCQGTAQDGGPCQPCGVGVHFSPGAR	28	0	2974.23	sp|P21709|EPHA1_HUMAN	370	397	yes	yes	3	7.4972e-20	137.41	16419000
CSSDQVETQACTREQNR	17	1	2067.87	sp|P20333|TNR1B_HUMAN	100	116	yes	yes	2;3	0.00055995	119.25	10327000
CSTSPLLEACEFLR	14	0	1681.78	sp|P02788|TRFL_HUMAN	696	709	yes	yes	2	0.0089989	79.652	7314600
CSTSPLLEACEFLRK	15	1	1809.88	sp|P02788|TRFL_HUMAN	696	710	yes	yes	2;3	4.6e-69	252.2	252810000
CSTSSLLEACTFRRP	15	2	1783.83	sp|P02787|TRFE_HUMAN	684	698	yes	yes	2;3	8.103e-09	178.22	177520000
CSVCEAPAIAIAVHSQDVSIPHCPAGWR	28	0	3087.45	sp|P08572|CO4A2_HUMAN	1590	1617	yes	yes	4	9.1158e-17	114.92	9549100
CSVINSQTFATCHSK	15	0	1738.78	sp|Q6W4X9|MUC6_HUMAN	1061	1075	yes	yes	2;3	6.4316e-55	238.67	1650100000
CTCVGNGRGEWTCIAYSQLR	20	1	2387.06	sp|P02751|FINC_HUMAN	496	515	yes	yes	3	3.7677e-05	108.75	7893900
CTEEGKWSPELPVCAPIICPPPSIPTFATLR	31	1	3522.74	sp|P02749|APOH_HUMAN	124	154	yes	yes	3;4;5	2.482e-18	116.35	80667000
CTEGFRLAADGR	12	1	1351.63	sp|Q9HCU0|CD248_HUMAN	258	269	yes	yes	3	0.0050539	87.667	10214000
CTLSDDCIPLTWR	13	0	1635.74	sp|Q9NPF0|CD320_HUMAN	139	151	yes	yes	2	6.7629e-06	160.84	20140000
CTSTGWIPAPR	11	0	1244.6	sp|P08603|CFAH_HUMAN	309	319	yes	yes	2	0.017145	90.913	6649300
CTWLIEGQPNR	11	0	1372.66	sp|O75882|ATRN_HUMAN	158	168	yes	yes	2	0.013067	95.618	7110200
CTWLIEGQPNRIMR	14	1	1772.88	sp|O75882|ATRN_HUMAN	158	171	yes	yes	3	0.0019501	85.813	8163000
CVCKMPYECGPSLDVCAQDER	21	1	2573.05	sp|P10643|CO7_HUMAN	713	733	yes	yes	3	8.2955e-06	113.51	34694000
CVCPVSNAMCR	11	0	1352.55	sp|Q12805|FBLN3_HUMAN	377	387	yes	yes	2	0.00095699	128.81	364020000
CVDIDECTQVQHLCSQGR	18	0	2203.94	sp|Q14766|LTBP1_HUMAN	913	930	yes	yes	3	7.2685e-05	90.453	7519500
CVDVDECAPPAEPCGKGHR	19	1	2152.91	sp|P23142|FBLN1_HUMAN	354	372	yes	yes	4	0.02532	46.337	4659100
CVEPYIQVSENR	12	0	1492.7	sp|O95967|FBLN4_HUMAN	315	326	yes	yes	2	0.0026398	111.94	16052000
CVHGICEDLMR	11	0	1388.6	sp|O60494|CUBN_HUMAN	225	235	yes	yes	3	5.3105e-06	143.4	6037700
CVHGICEDLMREQAGEPK	18	1	2127.95	sp|O60494|CUBN_HUMAN	225	242	yes	yes	2;3;4	0.00024573	128.99	23999000
CVLFPYGGCQGNGNK	15	0	1669.73	sp|P02760|AMBP_HUMAN	312	326	yes	yes	2;3	6.3688e-06	156.14	667190000
CVLFPYGGCQGNGNKFYSEK	20	1	2324.04	sp|P02760|AMBP_HUMAN	312	331	yes	yes	2;3	7.3684e-07	147.1	228510000
CVLFPYGGCQGNGNKFYSEKECR	23	2	2769.21	sp|P02760|AMBP_HUMAN	312	334	yes	yes	2;3;4;5	5.279e-19	176.48	5616200000
CVNHYGGYLCLPK	13	0	1579.73	sp|Q12805|FBLN3_HUMAN	61	73	yes	yes	2;3	7.2454e-14	188.27	240160000
CVNQQCIPSR	10	0	1260.57	sp|P98164|LRP2_HUMAN	3766	3775	yes	yes	2	0.018612	95.483	24073000
CVPNSNER	8	0	974.424	sp|P02788|TRFL_HUMAN	536	543	yes	yes	2	0.013314	116.37	1648200
CVPNSNERYYGYTGAFR	17	1	2052.91	sp|P02788|TRFL_HUMAN	536	552	yes	yes	3	0.06606	45.084	50597000
CVVESGGPPKYSDEVELK	18	1	1991.95	sp|Q92859|NEO1_HUMAN	221	238	yes	yes	2;3	0.0076078	71.969	9928600
CWKFEHCNFNDVTTR	15	1	2012.86	sp|P13987|CD59_HUMAN	64	78	yes	yes	2;3;4	3.5028e-127	296.44	1962200000
CYPHPGSELPLQALVMGEGTCEK	23	0	2572.18	sp|P18065|IBP2_HUMAN	111	133	yes	yes	3	9.6882e-05	71.756	10305000
CYPRNPCQDPYILTPENR	18	1	2292.04	sp|Q12805|FBLN3_HUMAN	359	376	yes	yes	2;3	0.00014408	98.552	171120000
CYTAVVPLVYGGETK	15	0	1655.82	sp|P01591|IGJ_HUMAN	131	145	yes	yes	2;3	0.001406	122.12	114800000
CYTAVVPLVYGGETKMVETALTPDACYPD	29	1	3219.48	sp|P01591|IGJ_HUMAN	131	159	yes	yes	3	0.0042449	42.172	19343000
CYTCKEPMTSASCR	14	1	1749.69	sp|P55000|SLUR1_HUMAN	25	38	yes	yes	2;3	2.139e-09	173.59	19188000
DAAKAATGECTATVGKR	17	2	1705.84	sp|P01042|KNG1_HUMAN	98	114	yes	yes	2;3;4	2.7458e-62	245.04	31313000
DACGCCPMCAR	11	0	1356.45	sp|Q16270|IBP7_HUMAN	55	65	yes	yes	2	0.00018427	139.43	11748000
DAEYGASPEQVADNGDDHSEGGLVENHVDSTMNMLGGGGSAGR	43	0	4301.81	sp|P18065|IBP2_HUMAN	136	178	yes	yes	4	0.0020723	34.721	5957400
DAGFYWCLTNGDTLWR	16	0	1973.87	sp|P01833|PIGR_HUMAN	435	450	yes	yes	2;3	0.00031335	114.63	28083000
DAGGRYCQEQDLCCR	15	1	1886.75	sp|Q9GZM7|TINAL_HUMAN	42	56	yes	yes	3	0.00059936	105.17	9860300
DAGTIAGLNVLR	12	0	1198.67	sp|P11142|HSP7C_HUMAN	160	171	yes	yes	2	0.036638	91.961	5981000
DALKSSVDAVK	11	1	1131.61	sp|P12109|CO6A1_HUMAN	111	121	yes	yes	2;3	0.0015839	125.36	18338000
DALKSSVDAVKYFGK	15	2	1626.86	sp|P12109|CO6A1_HUMAN	111	125	yes	yes	2;3	1.1132e-20	194.67	69864000
DALSQLMNGPIRK	13	1	1441.77	sp|Q9HB40|RISC_HUMAN	307	319	yes	yes	2;3	0.00024883	133.05	5676300
DAQELYAAGENR	12	0	1335.61	sp|P50995|ANX11_HUMAN	360	371	yes	yes	2	0.0018011	120.59	26504000
DASGATFTWTPSSGK	15	0	1511.69	sp|P01877|IGHA2_HUMAN	141	155	yes	yes	2	1.9598e-105	280.5	139220000
DASGVTFTWTPSSGK	15	0	1539.72	sp|P01876|IGHA1_HUMAN	154	168	yes	yes	2;3	1.7385e-69	245.4	440340000
DASLNHPPYMPHLESR	16	0	1862.87	sp|O43451|MGA_HUMAN	1438	1453	yes	yes	2;3;4	3.2456e-06	161.24	92418000
DAVLRCEGPIPDVTFELLREGETK	24	2	2743.39	sp|P04217|A1BG_HUMAN	418	441	yes	yes	3;4	2.461e-09	130.3	12777000
DCASHFEQMAAASMHR	16	0	1847.75	sp|O00391|QSOX1_HUMAN	451	466	yes	yes	2;3;4	0.00017732	103.77	11408000
DCDDVLQTHPSGTQSGIFNIK	21	0	2331.08	sp|P02671|FIBA_HUMAN	631	651	yes	yes	3	7.9538e-06	96.143	14780000
DCDDVLQTHPSGTQSGIFNIKLPGSSK	27	1	2900.4	sp|P02671|FIBA_HUMAN	631	657	yes	yes	3;4	2.2181e-09	89.345	78081000
DCGSVDGVIKEVNVSPCPTQPCQLSK	26	1	2873.34	sp|P61916|NPC2_HUMAN	26	51	yes	yes	3	4.3716e-14	139.12	50249000
DCHLAQVPSHTVVAR	15	0	1688.84	sp|P02787|TRFE_HUMAN	259	273	yes	yes	2;3;4	1.163e-05	159.4	153150000
DCHLARVPSHAVVAR	15	1	1686.87	sp|P02788|TRFL_HUMAN	263	277	yes	yes	2;3;4;5	0.00037384	136.33	120040000
DCLQALEDGHDTSSIYLVKPENTNR	25	1	2874.35	sp|Q9UKU9|ANGL2_HUMAN	277	301	yes	yes	4	3.4804e-10	90.978	31346000
DCRLTGLLDLALEKDYVR	18	2	2149.12	sp|P04746|AMYP_HUMAN	174	191	yes	yes	3;4	0.00019159	85.496	3296100
DCSIALPYVCK	11	0	1324.62	sp|Q9UBG0|MRC2_HUMAN	350	360	yes	yes	2	0.032973	79.201	6860800
DCSLPYATESKECR	14	1	1714.73	sp|P23142|FBLN1_HUMAN	49	62	yes	yes	2;3	1.1242e-20	198.48	46246000
DCVSPHKVAIIIPFR	15	1	1750.96	sp|P15291|B4GT1_HUMAN	171	185	yes	yes	4	0.032975	74.649	1044900
DDDGALHAACQVQPSATLDAAQPR	24	0	2506.15	sp|P08294|SODE_HUMAN	54	77	yes	yes	2;3	7.3614e-36	193.71	151270000
DDDIAALVVDNGSGMCK	17	0	1778.78	sp|P60709|ACTB_HUMAN	2	18	yes	yes	2	0.00014829	140.68	26939000
DDDIAALVVDNGSGMCKAGFAGDDAPR	27	1	2736.21	sp|P60709|ACTB_HUMAN	2	28	yes	yes	2;3	1.2553e-21	162.61	12275000
DDGGIIICEAQNQALPSGHSK	21	0	2209.04	sp|Q8NFZ8|CADM4_HUMAN	192	212	yes	yes	2;3	4.7239e-15	173.19	66408000
DDGGIIICEAQNQALPSGHSKQTQYVLDVQYSPTAR	36	1	3958.91	sp|Q8NFZ8|CADM4_HUMAN	192	227	yes	yes	4	1.8729e-11	67.675	7709700
DFAEHLLIPR	10	0	1209.65	sp|P22891|PROZ_HUMAN	286	295	yes	yes	2;3	0.0048117	99.815	4812400
DFAISVVVKPSSTR	14	1	1504.82	sp|P39059|COFA1_HUMAN	90	103	yes	yes	2;3	0.0018644	116.9	18318000
DFALQNPSAVPR	12	0	1313.67	sp|P35858|ALS_HUMAN	549	560	yes	yes	2	0.037402	73.36	6661700
DFCGCHVAWSGSQLR	15	0	1778.76	sp|P54802|ANAG_HUMAN	95	109	yes	yes	2;3	0.0015542	118.19	24848000
DFCLEILPYSGSMMGGKDFVVR	22	1	2520.19	sp|Q9UGT4|SUSD2_HUMAN	60	81	yes	yes	3	7e-07	105.52	11094000
DFIDIESK	8	0	965.471	sp|P06858|LIPL_HUMAN	33	40	yes	yes	2	0.064563	87.476	2829900
DFLKKHNLNPAR	12	2	1451.8	sp|P0DJD8|PEPA3_HUMAN;sp|P0DJD9|PEPA5_HUMAN;sp|P0DJD7|PEPA4_HUMAN	40	51	yes	no	3;4	0.00068509	123.67	34383000
DFNIPGFPTVR	11	0	1261.65	sp|O00391|QSOX1_HUMAN	112	122	yes	yes	2	0.016462	91.701	14295000
DFPAMVQELHQGGR	14	0	1583.75	sp|P10253|LYAG_HUMAN	423	436	yes	yes	2;3	0.0013532	88.163	35449000
DFPAMVQELHQGGRR	15	1	1739.85	sp|P10253|LYAG_HUMAN	423	437	yes	yes	3;4	0.00044868	96.82	56931000
DFPAVPYSGWDFNDGK	16	0	1813.79	sp|P19961|AMY2B_HUMAN;sp|P04746|AMYP_HUMAN;sp|P04745|AMY1_HUMAN	140	155	no	no	2;3	0.00025413	127.05	300400000
DFPAVPYSGWDFNDGKCK	18	1	2101.92	sp|P19961|AMY2B_HUMAN;sp|P04746|AMYP_HUMAN;sp|P04745|AMY1_HUMAN	140	157	no	no	2;3	3.1532e-05	143.83	508820000
DFPAVPYSGWDFNDGKCKTGSGDIENYNDATQVR	34	2	3822.69	sp|P19961|AMY2B_HUMAN;sp|P04746|AMYP_HUMAN;sp|P04745|AMY1_HUMAN	140	173	no	no	3;4	1.5291e-09	68.284	74039000
DFQPVLHLVALNSPLSGGMR	20	0	2150.13	sp|P39060|COIA1_HUMAN	1576	1595	yes	yes	3	0.0010368	70.897	6250400
DFTCVHQALK	10	0	1217.59	sp|P05155|IC1_HUMAN	202	211	yes	yes	1;2;3	0.00018505	139.43	299730000
DFTCVHQALKGFTTK	15	1	1751.87	sp|P05155|IC1_HUMAN	202	216	yes	yes	2;3;4	1.7148e-30	208.38	116640000
DFTFDLYR	8	0	1075.5	sp|P05154|IPSP_HUMAN	47	54	yes	yes	1;2	2.0162e-14	186.09	245270000
DFTFNKDGFR	10	1	1245.58	sp|P10253|LYAG_HUMAN	413	422	yes	yes	2;3	0.001857	128.03	48920000
DFTFNKDGFRDFPAMVQELHQGGR	24	2	2811.32	sp|P10253|LYAG_HUMAN	413	436	yes	yes	3;4;5	9.2295e-10	129.75	241790000
DFVEILDGGHEDAPLR	16	0	1781.86	sp|O60494|CUBN_HUMAN	1678	1693	yes	yes	2;3	3.7956e-22	196.97	62912000
DFVEILDGGHEDAPLRGR	18	1	1994.98	sp|O60494|CUBN_HUMAN	1678	1695	yes	yes	3;4	0.00022222	101.75	71379000
DFVQPPTKICVGCPR	15	1	1772.87	sp|P01042|KNG1_HUMAN	255	269	yes	yes	2;3	0.00048391	121.45	30138000
DGAGDVAFIR	10	0	1019.5	sp|P02788|TRFL_HUMAN	220	229	yes	yes	2	0.0082298	108.43	98575000
DGAGDVAFIRESTVFEDLSDEAERDEYELLCPDNTR	36	2	4132.84	sp|P02788|TRFL_HUMAN	220	255	yes	yes	4	1.7599e-24	94.269	5336100
DGAGDVAFVK	10	0	977.482	sp|P02787|TRFE_HUMAN	216	225	yes	yes	1;2	0.040891	72.2	30308000
DGDNNLAQQLAVLCGR	16	0	1742.84	sp|O60494|CUBN_HUMAN	2041	2056	yes	yes	2;3	0.00040509	125.33	22631000
DGEYVVEVR	9	0	1064.51	sp|Q12860|CNTN1_HUMAN	969	977	yes	yes	2	0.077513	77.533	14413000
DGFRDFPAMVQELHQGGR	18	1	2058.97	sp|P10253|LYAG_HUMAN	419	436	yes	yes	3;4	1.9538e-05	147.09	21441000
DGFRDFPAMVQELHQGGRR	19	2	2215.07	sp|P10253|LYAG_HUMAN	419	437	yes	yes	3;4;5	0.00070602	79.347	62572000
DGIEPGHIPGTVNIPFTDFLSQEGLEKSPEEIR	33	1	3620.8	sp|P25325|THTM_HUMAN	198	230	yes	yes	4	1.8743e-09	70.15	4920900
DGKPLALQPGR	11	1	1150.65	sp|Q8WZ75|ROBO4_HUMAN	174	184	yes	yes	2;3	0.029167	88.803	11623000
DGKPLALQPGRHTVSGGSLLMAR	23	2	2360.27	sp|Q8WZ75|ROBO4_HUMAN	174	196	yes	yes	4;5	1.1511e-05	85.397	15199000
DGKVDIVYGNWNGPHR	16	1	1825.89	sp|Q9NQ79|CRAC1_HUMAN	303	318	yes	yes	3	0.026376	55.782	3559200
DGLALGMGQGLKAWPR	16	1	1668.88	sp|Q96J84|KIRR1_HUMAN	56	71	yes	yes	3	0.00031268	92.265	2255000
DGLKYHYLIR	10	1	1276.69	sp|P43652|AFAM_HUMAN	425	434	yes	yes	3	0.068843	57.347	2855700
DGPCGTVLTR	10	0	1074.51	sp|P07911|UROM_HUMAN	386	395	yes	yes	2	6.4141e-11	167.93	1063400000
DGPLYQDPLLGKFCTTFSVPPLQTTGPFAR	30	1	3322.67	sp|O60494|CUBN_HUMAN	652	681	yes	yes	3	2.0275e-05	60.101	9513200
DGQILELADSTQTQVPLGEDEQDDWIVVSQLR	32	0	3596.75	sp|P30530|UFO_HUMAN	72	103	yes	yes	3;4;5	2.5873e-22	102.8	117990000
DGRWTELAGCTADFR	15	1	1753.78	sp|Q12907|LMAN2_HUMAN	193	207	yes	yes	3	0.0032115	76.051	10690000
DGSPDVTTADIGANTPDATKGCPDVQASLPDAK	33	1	3283.51	sp|Q96PD5|PGRP2_HUMAN	175	207	yes	yes	3	3.7055e-25	117.8	16866000
DGTFLNLVSDDRR	13	1	1506.74	sp|Q92859|NEO1_HUMAN	89	101	yes	yes	3	0.049716	52.495	6429200
DGTQQEGAVASTELLKDGKR	20	2	2102.06	sp|Q96J84|KIRR1_HUMAN	159	178	yes	yes	4	0.056774	35.875	18215000
DGTRYVQKGEYR	12	2	1470.72	sp|P16070|CD44_HUMAN	151	162	yes	yes	3	0.028711	70.628	4523300
DGVDSDAPILSK	12	0	1215.6	sp|O60494|CUBN_HUMAN	2284	2295	yes	yes	2	0.023594	77.644	123660000
DGVDSDAPILSKFCGTSLPSSQWSSGEVMYLR	32	1	3488.62	sp|O60494|CUBN_HUMAN	2284	2315	yes	yes	3	1.8479e-22	103.05	15433000
DGVFCLLSDDHGASWR	16	0	1833.81	sp|Q99519|NEUR1_HUMAN	226	241	yes	yes	3	0.0005642	86.539	3132700
DGWQLQVQGGVAQLVIK	17	0	1838.01	sp|Q8WVN6|SCTM1_HUMAN	89	105	yes	yes	2;3	0.00038076	109.67	21315000
DGWQLQVQGGVAQLVIKGAR	20	1	2122.16	sp|Q8WVN6|SCTM1_HUMAN	89	108	yes	yes	2;3	1.5013e-05	125.96	31765000
DHDKSKGHFHMIVIHHK	17	2	2065.04	sp|Q02383|SEMG2_HUMAN	115	131	yes	yes	2;3;4;5;6	1.0746e-91	268.08	1017400000
DHDKSKGHFHR	11	2	1362.65	sp|P04279|SEMG1_HUMAN	115	125	yes	yes	2;3;4	2.6332e-08	158.47	20716000
DHDTFLAVR	9	0	1072.53	sp|Q12907|LMAN2_HUMAN	210	218	yes	yes	2;3	9.7496e-18	186.41	34177000
DHLGFQVTWPDESK	14	0	1657.77	sp|P22792|CPN2_HUMAN	450	463	yes	yes	2	0.064279	67.846	3474100
DHLGFQVTWPDESKAGGSWDLAVQER	26	1	2927.38	sp|P22792|CPN2_HUMAN	450	475	yes	yes	4	0.00026328	54.3	6926600
DHSAIPVINR	10	0	1120.6	sp|P15144|AMPN_HUMAN	649	658	yes	yes	2;3	2.761e-06	145.46	159060000
DHSPDLYSLELAGLDEIGKR	20	1	2227.11	sp|O75787|RENR_HUMAN	206	225	yes	yes	3;4	4.937e-15	172.93	6792100
DIAPTLTLYVGKK	13	1	1417.82	sp|P00738|HPT_HUMAN;sp|P00739|HPTR_HUMAN	216	228	yes	no	3	0.0035493	82.85	8869900
DIASGLIGPLIICKK	15	1	1596.93	sp|P00450|CERU_HUMAN	188	202	yes	yes	2;3	0.00048199	125.03	16235000
DIDECDIVPDACK	13	0	1548.64	sp|Q12805|FBLN3_HUMAN	44	56	yes	yes	2	0.043069	67.234	2801400
DIDECDIVPDACKGGMK	17	1	1921.82	sp|Q12805|FBLN3_HUMAN	44	60	yes	yes	2;3	0.0006557	138.91	62117000
DIFSTQDELLVYNK	14	0	1683.84	sp|P04279|SEMG1_HUMAN	252	265	yes	yes	2;3	0.00074041	143.94	53382000
DIFSTQDELLVYNKNQHQTK	20	1	2420.2	sp|P04279|SEMG1_HUMAN	252	271	yes	yes	2;3;4	2.6634e-82	256.79	670200000
DIFSTQDELLVYNKNQHQTKNLNQDQQHGR	30	2	3610.75	sp|P04279|SEMG1_HUMAN	252	281	yes	yes	3;4;5	4.6858e-15	97.057	22387000
DIFTTQDELLVYNKNQHQTK	20	1	2434.21	sp|Q02383|SEMG2_HUMAN	252	271	yes	yes	2;3;4	4.9331e-39	199.36	259070000
DIIPHPSYLQEGSQGDIALLQLSRPITFSR	30	1	3350.76	sp|Q16651|PRSS8_HUMAN	119	148	yes	yes	3;4	1.2849e-15	99.454	18613000
DILLPFQGQLDSIPVSNPSCPMIPLYR	27	0	3069.57	sp|P14384|CBPM_HUMAN	391	417	yes	yes	3	3.0861e-08	80.453	7852600
DIPMNPMCIYR	11	0	1408.63	sp|P01008|ANT3_HUMAN	46	56	yes	yes	2	0.016499	91.658	15685000
DIPMNPMCIYRSPEK	15	1	1849.85	sp|P01008|ANT3_HUMAN	46	60	yes	yes	3	0.002276	78.615	4317300
DIPMNPMCIYRSPEKK	16	2	1977.95	sp|P01008|ANT3_HUMAN	46	61	yes	yes	3;4	0.0047489	66.674	9517600
DIPTNSPELEETLTHTITK	19	0	2138.07	sp|P01042|KNG1_HUMAN	270	288	yes	yes	2;3	9.7333e-30	205.15	1397600000
DIQAAGGIVTAEDLNNYR	18	0	1918.94	sp|P19440|GGT1_HUMAN;sp|P36268|GGT2_HUMAN	240	257	yes	no	2	0.00034016	94.188	2050700
DIQMTQSPSSLSASVGDR	18	0	1877.88	sp|P01593|KV101_HUMAN;sp|P01608|KV116_HUMAN;sp|P01607|KV115_HUMAN;sp|P01599|KV107_HUMAN;sp|P01594|KV102_HUMAN;sp|P01610|KV118_HUMAN;sp|P80362|KV125_HUMAN;sp|P01600|KV108_HUMAN;sp|P01609|KV117_HUMAN	1	18	no	no	2;3	3.616e-11	172.99	62268000
DIQMTQSPSSLSASVGDRVTITCR	24	1	2608.26	sp|P01610|KV118_HUMAN;sp|P80362|KV125_HUMAN;sp|P01600|KV108_HUMAN	1	24	yes	no	2;3	4.9535e-08	118.46	97576000
DIQMTQSPSSVSASVGDRVTITCR	24	1	2594.24	sp|P01611|KV119_HUMAN	1	24	yes	yes	3	0.00093101	55.988	24240000
DIQMTQSPSTLSASVGDR	18	0	1891.89	sp|P01598|KV106_HUMAN;sp|P01596|KV104_HUMAN	1	18	yes	no	2;3	3.7341e-07	160.09	12502000
DIQMTQSPSTLSASVGDRVTITCR	24	1	2622.27	sp|P01598|KV106_HUMAN	1	24	yes	yes	3	5.2216e-07	89.011	24897000
DISEMFLQIYK	11	0	1385.69	sp|P15941|MUC1_HUMAN	1072	1082	yes	yes	2	0.023578	85.963	9357900
DITDTLVAVTISEGAHHLDLR	21	0	2275.18	sp|P42785|PCP_HUMAN	440	460	yes	yes	3;4	2.7539e-08	149.36	26626000
DITLKWFK	8	1	1049.59	sp|P78324|SHPS1_HUMAN;sp|Q9P1W8|SIRPG_HUMAN;sp|O00241|SIRB1_HUMAN	179	186	no	no	2;3	0.0030301	128.61	5362400
DIVLTQSPLSLPVTPGEPASISCR	24	0	2536.32	sp|P01616|KV203_HUMAN	1	24	yes	yes	2;3	1.2482e-09	138.24	29715000
DIVMTQSPDSLAVSLGER	18	0	1916.95	sp|P01625|KV402_HUMAN	1	18	yes	yes	2;3	3.6451e-17	187.56	514640000
DIVMTQSPDSLAVSLGERATINCK	24	1	2604.29	sp|P01625|KV402_HUMAN	1	24	yes	yes	3	4.3706e-08	112.41	35069000
DIVMTQSPLSLPVTPGEPASISCR	24	0	2554.28	sp|P01617|KV204_HUMAN	1	24	yes	yes	2;3;4	3.9494e-10	140.67	389880000
DKAPFRGLPPVDFVPPIGVESR	22	2	2392.29	sp|P33908|MA1A1_HUMAN	164	185	yes	yes	3;4	2.7456e-05	77.631	9984300
DKCEPLEK	8	1	1017.48	sp|P02763|A1AG1_HUMAN;sp|P19652|A1AG2_HUMAN	181	188	no	no	2	0.054908	96.665	1005500
DKLAACLEGNCAEGLGTNYR	20	1	2211	sp|P00734|THRB_HUMAN	98	117	yes	yes	2;3	5.1499e-39	207.1	2266100000
DKPVCVNTYGSYR	13	1	1557.72	sp|Q9NQ79|CRAC1_HUMAN	573	585	yes	yes	2;3	0.00023998	135.91	42073000
DLAQYDAAHHEEFKR	15	1	1828.85	sp|Q02818|NUCB1_HUMAN	164	178	yes	yes	2;3;4	7.8786e-07	144.29	35771000
DLCGCYSVSSVLPGCAEPWNHGK	23	0	2592.12	sp|P01876|IGHA1_HUMAN	178	200	yes	yes	2;3;4	8.3307e-08	123.84	101850000
DLCGCYSVSSVLPGCAEPWNHGKTFTCTAAYPESK	35	1	3948.72	sp|P01876|IGHA1_HUMAN	178	212	yes	yes	4	5.0741e-10	71.384	49191000
DLCGCYSVSSVLPGCAQPWNHGETFTCTAAHPELK	35	0	3948.73	sp|P01877|IGHA2_HUMAN	165	199	yes	yes	4	1.2315e-15	87.155	44951000
DLECVTNLQEVAR	13	0	1545.75	sp|P10619|PPGB_HUMAN	253	265	yes	yes	2	9.4938e-07	166.62	33609000
DLELLIQTATR	11	0	1271.71	sp|Q02818|NUCB1_HUMAN	153	163	yes	yes	2	0.031524	80.245	5866600
DLEWHTWGMFSR	12	0	1563.69	sp|O43451|MGA_HUMAN	1145	1156	yes	yes	2;3	0.00065055	120.03	24538000
DLEWHTWGMFSRDQPPGYKK	20	2	2477.16	sp|O43451|MGA_HUMAN	1145	1164	yes	yes	3;4	0.059655	42.78	8975300
DLFIGDVIHNAGPHR	15	0	1659.85	sp|Q9NY97|B3GN2_HUMAN	269	283	yes	yes	4	0.00036479	105.03	1408600
DLGGRDDLLYNVICK	15	1	1749.87	sp|P54753|EPHB3_HUMAN	364	378	yes	yes	3	0.0036818	99.927	3054300
DLGGRDDLLYNVICKK	16	2	1877.97	sp|P54753|EPHB3_HUMAN	364	379	yes	yes	3;4	0.00065417	103.6	7766400
DLGPPMVAR	9	0	954.496	sp|Q08345|DDR1_HUMAN	154	162	yes	yes	2	0.035345	88.177	17381000
DLKLADFALLCLDGK	15	1	1690.9	sp|P02788|TRFL_HUMAN	584	598	yes	yes	2;3	0.0005928	136.34	22377000
DLKLADFALLCLDGKR	16	2	1847	sp|P02788|TRFL_HUMAN	584	599	yes	yes	3;4	0.00073751	124.04	8554700
DLKPVCGDDGQTYNNPCMLCHENLIR	26	1	3118.37	sp|Q9NQ38|ISK5_HUMAN	1009	1034	yes	yes	3;4	5.5514e-17	151	35381000
DLKWWELR	8	1	1144.6	sp|P01133|EGF_HUMAN	1016	1023	yes	yes	3	2.626e-06	148.99	7164200
DLLAGLPAPGVEVYCLYGVGLPTPR	25	0	2626.38	sp|P04180|LCAT_HUMAN	323	347	yes	yes	2;3	0.0097888	59.912	31845000
DLLFKDSAHGFLK	13	1	1489.79	sp|P02787|TRFE_HUMAN	311	323	yes	yes	2;3;4	9.3908e-05	145.14	7565500
DLLFKDSAHGFLKVPPR	17	2	1939.07	sp|P02787|TRFE_HUMAN	311	327	yes	yes	4;5	0.00017822	113.65	30739000
DLLFKDSAIGFSR	13	1	1467.77	sp|P02788|TRFL_HUMAN	316	328	yes	yes	2	0.0018768	104.41	39899000
DLLFKDSAIGFSRVPPR	17	2	1917.05	sp|P02788|TRFL_HUMAN	316	332	yes	yes	4	0.0010089	75.764	14771000
DLLFRDDTVCLAK	13	1	1564.79	sp|P02787|TRFE_HUMAN	647	659	yes	yes	2;3	0.00062013	140.33	91178000
DLNIKINFACSYPLDMK	17	1	2041	sp|P07911|UROM_HUMAN	416	432	yes	yes	2;3	7.0799e-25	198.67	93289000
DLPHITVDRLVSK	13	1	1491.84	sp|P09237|MMP7_HUMAN	119	131	yes	yes	3	0.0081491	74.78	3097000
DLQFVEVTDVK	11	0	1291.67	sp|P02751|FINC_HUMAN	912	922	yes	yes	2	3.8526e-08	159.44	12887000
DLSENNDQRQQLQALSEPQPR	21	1	2465.19	sp|Q8NBJ4|GOLM1_HUMAN	189	209	yes	yes	2;3	2.0469e-21	187.5	173930000
DLSPDDPQVQK	11	0	1240.59	sp|Q15828|CYTM_HUMAN	40	50	yes	yes	2	0.0047121	111.5	66391000
DLSRLPQLVGVSTPLQGGSNSAAAIGQSSGELR	33	1	3264.71	sp|P15291|B4GT1_HUMAN	46	78	yes	yes	3;4	1.1106e-27	135.23	67560000
DLTALSNMLPK	11	0	1201.64	sp|P15144|AMPN_HUMAN	242	252	yes	yes	2	0.00255	121.29	71235000
DLVEPWVVVR	10	0	1210.67	sp|P54760|EPHB4_HUMAN	385	394	yes	yes	2	0.0091288	107.21	7708300
DLVGELGTALR	11	0	1142.63	sp|P04066|FUCO_HUMAN	163	173	yes	yes	2	0.021146	87.713	4535000
DLYANTVLSGGTTMYPGIADR	21	0	2214.06	sp|P60709|ACTB_HUMAN;sp|P63261|ACTG_HUMAN	292	312	no	no	2	2.4092e-05	96.633	5024000
DMDDAYDRLTR	11	1	1369.59	sp|P07686|HEXB_HUMAN	521	531	yes	yes	2	0.028211	89.266	17435000
DMYATHLASGMLGMR	15	0	1652.75	sp|Q9Y2E5|MA2B2_HUMAN	433	447	yes	yes	3	0.0065256	70.272	2313100
DNFHGLAIFLDTYPNDETTER	21	0	2467.13	sp|Q12907|LMAN2_HUMAN	152	172	yes	yes	3	2.7709e-06	127.5	8531000
DNGDVCQDCIQMVTDIQTAVR	21	0	2437.07	sp|P07602|SAP_HUMAN	193	213	yes	yes	3	0.00020915	75.224	36699000
DNINWLR	7	0	929.472	sp|P98164|LRP2_HUMAN	2318	2324	yes	yes	2	0.044382	115.46	11396000
DNLAQQSFNMEQANYTIQSLKDTK	24	1	2786.32	sp|Q9NZZ3|CHMP5_HUMAN	80	103	yes	yes	3	3.1735e-60	227.89	44447000
DNNGGCEQVCVLSHR	15	0	1743.74	sp|P98164|LRP2_HUMAN	665	679	yes	yes	2;3	4.6971e-09	172.09	64650000
DNQRPSGVPDRFSGSK	16	2	1745.84	sp|P04208|LV106_HUMAN	52	67	yes	yes	3;4	0.0017558	81.713	12845000
DNRDWVSVVTPAR	13	1	1513.76	sp|P07911|UROM_HUMAN	373	385	yes	yes	2;3	0.00036625	145.49	121540000
DNRDWVSVVTPARDGPCGTVLTR	23	2	2570.27	sp|P07911|UROM_HUMAN	373	395	yes	yes	4	4.6243e-05	73.796	7559000
DNTPNAIAIVQLQELSLR	18	0	1994.08	sp|P09603|CSF1_HUMAN	101	118	yes	yes	2;3	5.1692e-08	164.58	12101000
DPGENYNLLGGVAGATPEVLQALK	24	0	2425.25	sp|P15289|ARSA_HUMAN	434	457	yes	yes	3	1.4149e-09	130.16	1653400
DPPQYPVVPVHLDR	14	0	1630.85	sp|P10153|RNAS2_HUMAN	146	159	yes	yes	2;3	0.00037632	141.85	27318000
DPPQYPVVPVHLDRII	16	1	1857.01	sp|P10153|RNAS2_HUMAN	146	161	yes	yes	2;3	0.00039192	137.32	210350000
DPVASSLSPYFGTK	14	0	1467.72	sp|Q9UNW1|MINP1_HUMAN	37	50	yes	yes	2	0.017008	93.716	3334100
DQAGEYECSAENDVSFPDVR	20	0	2286.93	sp|Q7Z3B1|NEGR1_HUMAN	196	215	yes	yes	2;3	2.592e-29	200.73	23039000
DQCQVDSQCPGQMK	14	0	1679.67	sp|Q14508|WFDC2_HUMAN	95	108	yes	yes	2;3	1.3396e-166	312.91	1383200000
DQFNKLVTDLPNVQEEIVNIHNALR	25	1	2918.53	sp|P54107|CRIS1_HUMAN	28	52	yes	yes	3;4	1.0861e-67	222.54	54965000
DQFNKLVTDLPNVQEEIVNIHNALRR	26	2	3074.63	sp|P54107|CRIS1_HUMAN	28	53	yes	yes	4;5	4.0515e-08	81.224	8536800
DQHMAIAWVK	10	0	1197.6	sp|P19835|CEL_HUMAN	186	195	yes	yes	3	0.011186	87.184	20825000
DQHMAIAWVKR	11	1	1353.7	sp|P19835|CEL_HUMAN	186	196	yes	yes	3;4	0.0010112	117.86	43411000
DQIGVSGGVASFVCQATGDPKPR	23	1	2345.14	sp|Q13332|PTPRS_HUMAN	41	63	yes	yes	3	3.8659e-07	94.259	4943600
DQLLPPSPNNR	11	0	1249.64	sp|P12109|CO6A1_HUMAN	712	722	yes	yes	2	1.4256e-05	144.17	76067000
DQPFTILYR	9	0	1151.6	sp|Q9UBX5|FBLN5_HUMAN	343	351	yes	yes	2	0.049458	84.615	3558700
DQPFTILYRDMDVVSGR	17	1	2010.98	sp|Q9UBX5|FBLN5_HUMAN	343	359	yes	yes	2	0.066185	58.461	2799600
DQRRDPPQYPVVPVHLDR	18	2	2186.13	sp|P10153|RNAS2_HUMAN	142	159	yes	yes	3;4;5	0.00024288	98.573	132430000
DQSGEYECSALNDVAAPDVR	20	0	2194.94	sp|Q14982|OPCM_HUMAN	195	214	yes	yes	2;3	1.0897e-20	182.77	33504000
DQSGEYECSALNDVAAPDVRK	21	1	2323.04	sp|Q14982|OPCM_HUMAN	195	215	yes	yes	3	4.6189e-06	92.805	7023900
DQTVRYPIVSPR	12	1	1429.77	sp|P16112|PGCA_HUMAN	531	542	yes	yes	2;3	0.0031358	94.538	20524000
DRDQPNVSAACLEFK	15	1	1748.82	sp|O75339|CILP1_HUMAN	995	1009	yes	yes	2;3	0.0030115	123.76	10913000
DRIPVYSAFR	10	1	1222.65	sp|O94919|ENDD1_HUMAN	73	82	yes	yes	3	0.0037739	103.31	6990500
DRKESLDVYELDAK	14	2	1679.84	sp|Q13510|ASAH1_HUMAN	297	310	yes	yes	2;3;4	6.1521e-08	169.15	82976000
DRKYCEDVNECAFWNHGCTLGCK	23	2	2918.2	sp|P01133|EGF_HUMAN	350	372	yes	yes	3;4;5	5.9838e-59	221.51	98418000
DRLDEVKEQVAEVR	14	2	1684.87	sp|P02649|APOE_HUMAN	245	258	yes	yes	2;4	0.011991	124.78	11659000
DRLVPGPVFGSK	12	1	1270.7	sp|Q12907|LMAN2_HUMAN	140	151	yes	yes	2;3	0.0093867	82.483	17268000
DRLVPGPVFGSKDNFHGLAIFLDTYPNDETTER	33	2	3719.82	sp|Q12907|LMAN2_HUMAN	140	172	yes	yes	4;5	2.9869e-09	65.731	23239000
DRPSLGPFLEATTTLNLFTVDQSYR	25	1	2840.43	sp|Q9BYE9|CDHR2_HUMAN	1024	1048	yes	yes	3	2.2493e-08	88.186	4237300
DRVAVGADAFER	12	1	1304.65	sp|Q9BRK3|MXRA8_HUMAN	241	252	yes	yes	3	0.00786	79.885	6379200
DSAGAMKQINDYVAK	15	1	1609.78	sp|P05154|IPSP_HUMAN	164	178	yes	yes	2;3	2.324e-69	246.66	27489000
DSAGAMKQINDYVAKQTK	18	2	1966.98	sp|P05154|IPSP_HUMAN	164	181	yes	yes	3	1.6258e-37	198.67	27194000
DSAHGFLKVPPR	12	1	1322.71	sp|P02787|TRFE_HUMAN	316	327	yes	yes	3	0.0037075	92.112	5753000
DSAHGFLKVPPRMDAK	16	2	1767.91	sp|P02787|TRFE_HUMAN	316	331	yes	yes	4	0.010441	60.549	16102000
DSAIGFSRVPPRIDSGLYLGSGYFTAIQNLR	31	2	3369.75	sp|P02788|TRFL_HUMAN	321	351	yes	yes	3;4	9.4705e-16	93.176	15053000
DSDIIDFRLFAK	12	1	1438.75	sp|Q709C8|VP13C_HUMAN	1078	1089	yes	yes	4	0.078047	43.501	97736
DSDIIEDVMVKDLQK	15	1	1746.87	sp|O94919|ENDD1_HUMAN	242	256	yes	yes	2;3	1.9434e-14	188.19	18734000
DSFHLDEQFTVPVEMMQAR	19	0	2279.04	sp|P08697|A2AP_HUMAN	253	271	yes	yes	2;3	1.3475e-29	204.71	59389000
DSFLKDGQPFR	11	1	1308.65	sp|P16278|BGAL_HUMAN	39	49	yes	yes	2;3	0.0016162	112.85	29566000
DSGFQMNQLR	10	0	1194.55	sp|P02787|TRFE_HUMAN	123	132	yes	yes	2	0.00029782	137.95	419750000
DSGFQMNQLRGK	12	1	1379.66	sp|P02787|TRFE_HUMAN	123	134	yes	yes	2	5.1663e-20	194.48	25473000
DSGPYSCSVNVQDKQGK	17	1	1867.84	sp|Q96AP7|ESAM_HUMAN	120	136	yes	yes	2;3	0.00082401	97.214	25940000
DSGVPDRFSGSGSGTDFTLK	20	1	2028.94	sp|P06310|KV206_HUMAN	80	99	yes	yes	2;3	8.9884e-07	145.44	123730000
DSGVPDRFSGSGSGTDFTLKISR	23	2	2385.16	sp|P06310|KV206_HUMAN	80	102	yes	yes	3;4	0.00012167	73.796	4728000
DSHAGLYMWHLVGHQR	16	0	1905.91	sp|Q8WVN6|SCTM1_HUMAN	109	124	yes	yes	2;3;4;5	1.2023e-44	214.48	258470000
DSHLTAVGK	9	0	926.482	sp|P24855|DNAS1_HUMAN	64	72	yes	yes	2	6.961e-07	153.24	1885500
DSHLTAVGKLLDNLNQDAPDTYHYVVSEPLGR	32	1	3536.75	sp|P24855|DNAS1_HUMAN	64	95	yes	yes	3;5	9.7711e-23	105.58	31208000
DSPIQCIQAIAENR	14	0	1613.78	sp|P02788|TRFL_HUMAN	59	72	yes	yes	2;3	1.9749e-09	178.14	135970000
DSPIQCIQAIAENRADAVTLDGGFIYEAGLAPYK	34	1	3665.8	sp|P02788|TRFL_HUMAN	59	92	yes	yes	3;4	2.7841e-17	90.041	61065000
DSPVATNKLDQEVQEETQGR	20	1	2243.07	sp|P20138|CD33_HUMAN	70	89	yes	yes	2;3	3.246e-29	201.61	18004000
DSQEEEKTEALTSAKR	16	2	1820.88	sp|P06396|GELS_HUMAN;CON__Q3SX14	714	729	yes	no	3	1.0086e-09	170.42	39558000
DSSHAFTLDELR	12	0	1389.65	sp|P08582|TRFM_HUMAN	460	471	yes	yes	3	1.5973e-05	147.58	12601000
DSSLCKLCMGSGLNLCEPNNKEGYYGYTGAFR	32	2	3660.61	sp|P02787|TRFE_HUMAN	510	541	yes	yes	4	5.0736e-23	110.33	9776200
DSTGHVGFIFK	11	0	1206.6	sp|O00560|SDCB1_HUMAN	204	214	yes	yes	2;3	0.0029633	119.34	10475000
DSTGHVGFIFKNGK	14	1	1505.76	sp|O00560|SDCB1_HUMAN	204	217	yes	yes	2;3;4	0.00047879	150.14	14584000
DSTIQVVENGESSQGR	16	0	1704.79	sp|P07911|UROM_HUMAN	532	547	yes	yes	2;3	3.1675e-55	233.47	4117000000
DSTIQVVENGESSQGRFSVQMFR	23	1	2600.23	sp|P07911|UROM_HUMAN	532	554	yes	yes	2;3;4	1.3049e-14	164.56	422720000
DSTSELVPIATQTYEAWLGHEYLHAMK	27	0	3089.48	sp|P08582|TRFM_HUMAN	327	353	yes	yes	4	0.00011387	55.827	4566800
DSTYSLSSTLTLSK	14	0	1501.75	sp|P01834|IGKC_HUMAN	62	75	yes	yes	2;3	4.6713e-21	201.48	332320000
DSTYSLSSTLTLSKADYEK	19	1	2108.02	sp|P01834|IGKC_HUMAN	62	80	yes	yes	2;3	2.4514e-82	257.37	28904000
DSTYSLSSTLTLSKADYEKHK	21	2	2373.17	sp|P01834|IGKC_HUMAN	62	82	yes	yes	3;4	6.4565e-08	147.6	57611000
DSYETSQLDDQSAETHSHKQSR	22	1	2548.11	sp|P10451|OSTP_HUMAN	223	244	yes	yes	3;4;5	6.6833e-09	135.49	10039000
DTANLFPQTSLTLHMWPDTEGTFNVECLTTDHYTGGMK	38	0	4327.95	sp|P00450|CERU_HUMAN	673	710	yes	yes	4	1.4535e-25	98.267	30757000
DTANLFPQTSLTLHMWPDTEGTFNVECLTTDHYTGGMKQK	40	1	4584.1	sp|P00450|CERU_HUMAN	673	712	yes	yes	5	9.4528e-09	61.669	16468000
DTCVGDSGGPLMCDGVLQGVTSWGYVPCGTPNKPSVAVR	39	1	4092.88	sp|P06870|KLK1_HUMAN	208	246	yes	yes	3;4	6.7062e-32	111.33	22708000
DTDRFSSHVGGTLGQFYQEVLWGSPAASDDGR	32	1	3454.58	sp|Q14624|ITIH4_HUMAN	863	894	yes	yes	3;4	5.551e-23	112.06	92762000
DTDRFSSHVGGTLGQFYQEVLWGSPAASDDGRR	33	2	3610.68	sp|Q14624|ITIH4_HUMAN	863	895	yes	yes	3;4;5;6	7.8053e-29	141	342050000
DTEEEDFHVDQVTTVK	16	0	1890.85	sp|P01009|A1AT_HUMAN	226	241	yes	yes	2;3	3.5752e-174	301.75	72370000
DTEEEDFHVDQVTTVKVPMMK	21	1	2477.15	sp|P01009|A1AT_HUMAN	226	246	yes	yes	3;4	1.7023e-11	165.66	46204000
DTINLLDQR	9	0	1086.57	sp|Q8NBJ4|GOLM1_HUMAN	386	394	yes	yes	1;2	0.0026039	134.25	40440000
DTINLLDQREK	11	1	1343.7	sp|Q8NBJ4|GOLM1_HUMAN	386	396	yes	yes	2	0.049478	78.964	4803300
DTLMISR	7	0	834.427	sp|P01860|IGHG3_HUMAN;sp|P01861|IGHG4_HUMAN;sp|P01859|IGHG2_HUMAN;sp|P01857|IGHG1_HUMAN	132	138	no	no	2	9.3126e-08	158.36	147130000
DTSCVNPPTVQNAYIVSR	18	0	2019.97	sp|P08603|CFAH_HUMAN	1045	1062	yes	yes	2	0.00052581	113.86	5788800
DTTPLNVLCSPGIQVVSVGIK	21	0	2196.18	sp|P12109|CO6A1_HUMAN	737	757	yes	yes	3	1.0789e-05	99.569	2505800
DTVCQCKEGTFRNENSPEMCR	21	2	2617.08	sp|O14798|TR10C_HUMAN	106	126	yes	yes	3;4	1.838e-05	108.75	94809000
DTVIVWPR	8	0	984.539	sp|P19801|AOC1_HUMAN	712	719	yes	yes	2	0.0054673	111.82	4513800
DTVQCLCVVK	10	0	1220.59	sp|P20916|MAG_HUMAN	426	435	yes	yes	2	8.0546e-06	144.65	15008000
DTYHPMSEYPTYHTHGR	17	0	2090.89	sp|P15941|MUC1_HUMAN	1201	1217	yes	yes	2;3;4;5	1.7579e-17	190.18	360780000
DVAAEAGVSKYTGGR	15	1	1479.73	sp|Q9NQ79|CRAC1_HUMAN	227	241	yes	yes	3	0.0092127	66.674	5730000
DVAALNGLYR	10	0	1090.58	sp|Q5UCC4|EMC10_HUMAN	100	109	yes	yes	2	0.053721	79.148	4338200
DVGKVVDSDRPER	13	2	1470.74	sp|P55290|CAD13_HUMAN	158	170	yes	yes	3;4	0.00087947	118.76	30699000
DVGPHRDLVGELGTALR	17	1	1803.96	sp|P04066|FUCO_HUMAN	157	173	yes	yes	4	0.059927	40.724	1149000
DVKLPVQLQR	10	1	1194.71	sp|P27105|STOM_HUMAN	196	205	yes	yes	2;3	2.9591e-06	144.65	7287600
DVNDNPPTLDVASLR	15	0	1624.81	sp|Q9BYE9|CDHR2_HUMAN	800	814	yes	yes	2	0.0013934	95.236	6310900
DVNDWVGPPNDNGVTK	16	0	1725.8	sp|P04745|AMY1_HUMAN	368	383	yes	yes	2	0.0017353	118.5	11010000
DVNECLTIPEACKGEMK	17	1	1992.9	sp|O95967|FBLN4_HUMAN	54	70	yes	yes	2;3	0.00037763	98.077	17375000
DVPCEDKFSFVCK	13	1	1629.72	sp|P05451|REG1A_HUMAN	151	163	yes	yes	2;3	0.00090898	108.32	25243000
DVQALWTNDHALAWHLSDDFREDPVAWAR	29	1	3433.62	sp|Q9UGT4|SUSD2_HUMAN	262	290	yes	yes	4	0.0059904	37.983	5601700
DVQKGVSKGSISIQTEEK	18	2	1932.02	sp|Q02383|SEMG2_HUMAN	424	441	yes	yes	2;3	8.3663e-26	178.07	6587200
DVQNVAAAPELAMGALELESR	21	0	2183.09	sp|O00391|QSOX1_HUMAN	554	574	yes	yes	3	7.4648e-06	114.19	4241500
DVRDMDDAYDRLTR	14	2	1739.79	sp|P07686|HEXB_HUMAN	518	531	yes	yes	4	0.073413	41.825	5259100
DVRDYFMPCPGR	12	1	1511.66	sp|P02790|HEMO_HUMAN	223	234	yes	yes	2;3	5.9165e-06	158.42	33793000
DVRDYFMPCPGRGHGHR	17	2	2055.93	sp|P02790|HEMO_HUMAN	223	239	yes	yes	3;4	0.0097992	66.436	34418000
DVSKGSISIQTEEK	14	1	1519.77	sp|Q02383|SEMG2_HUMAN	308	321	yes	yes	2;3	4.4959e-52	236.03	159510000
DVSKGSISIQTEEKIHGK	18	2	1955.03	sp|Q02383|SEMG2_HUMAN	308	325	yes	yes	2;3;4;5	4.2219e-59	240.13	1676700000
DVSLAKADAAPDEK	14	1	1428.71	sp|P01833|PIGR_HUMAN	572	585	yes	yes	2;3	2.991e-29	209.53	99687000
DVSQRSIYSQTEKLVAGK	18	2	2008.06	sp|P04279|SEMG1_HUMAN	368	385	yes	yes	3	0.00011659	139.46	17830000
DVSQSSISFQIEK	13	0	1466.73	sp|Q02383|SEMG2_HUMAN	488	500	yes	yes	2;3	1.1904e-39	227.56	333420000
DVSQSSISFQIEKLVEGK	18	1	1993.04	sp|Q02383|SEMG2_HUMAN	488	505	yes	yes	2;3	3.2419e-92	261.66	1214100000
DVSQSSISFQIEKLVEGKSQIQTPNPNQDQWSGQNAK	37	2	4115.02	sp|Q02383|SEMG2_HUMAN	488	524	yes	yes	3;4	4.8024e-37	136.44	117200000
DVSQSSIYSQTEEK	14	0	1599.73	sp|P04279|SEMG1_HUMAN	308	321	yes	yes	2;3	6.3234e-40	223.03	412960000
DVSQSSIYSQTEEKAQGK	18	1	1983.94	sp|P04279|SEMG1_HUMAN	308	325	yes	yes	2;3	1.7157e-207	327.7	3181600000
DVSQSSIYSQTEEKAQGKSQK	21	2	2327.12	sp|P04279|SEMG1_HUMAN	308	328	yes	yes	2;3;4	2.3022e-164	298.42	3844400000
DVTADFEGQSPK	12	0	1292.59	sp|Q9UHL4|DPP2_HUMAN	204	215	yes	yes	2	0.00092441	127.17	30285000
DVTIFDK	7	0	836.428	sp|P98164|LRP2_HUMAN	2325	2331	yes	yes	2	0.080255	98.418	16793000
DVTIFDKQVQPR	12	1	1444.77	sp|P98164|LRP2_HUMAN	2325	2336	yes	yes	2;3	7.1017e-39	226.33	139420000
DVTRGQAAVQQLQAEGLSPR	20	1	2123.11	sp|P16152|CBR1_HUMAN	39	58	yes	yes	3	5.6241e-05	88.09	4749300
DVTVLQNTDGNNNEAWAK	18	0	1987.92	sp|P02788|TRFL_HUMAN	566	583	yes	yes	2	0.0034039	104.84	14529000
DVTVLQNTDGNNNEAWAKDLK	21	1	2344.13	sp|P02788|TRFL_HUMAN	566	586	yes	yes	2;3	4.374e-10	155.53	27615000
DVWGIEGPIDAAFTR	15	0	1645.81	sp|P04004|VTNC_HUMAN;CON__Q3ZBS7	198	212	yes	no	2;3	0.00050376	112.24	39772000
DWHGVPGQVDAAMAGR	16	0	1665.77	sp|P04004|VTNC_HUMAN	338	353	yes	yes	2;3	0.00043025	98.552	63451000
DWVIPPISCPENEKGPFPK	19	1	2209.09	sp|P12830|CADH1_HUMAN	155	173	yes	yes	3	0.007458	59.252	31478000
DWVIPPISCPENEKGPFPKNLVQIK	25	2	2904.52	sp|P12830|CADH1_HUMAN	155	179	yes	yes	4	0.0023175	65.954	3636200
DWVSVVTPAR	10	0	1128.59	sp|P07911|UROM_HUMAN	376	385	yes	yes	2;3	5.7493e-09	163.38	1194100000
DWVSVVTPARDGPCGTVLTR	20	1	2185.09	sp|P07911|UROM_HUMAN	376	395	yes	yes	2;3	1.0322e-05	138.97	220990000
DYFMPCPGRGHGHR	14	1	1685.73	sp|P02790|HEMO_HUMAN	226	239	yes	yes	2;3	0.0028054	125.03	53068000
DYSADTLAHHNDIALLK	17	0	1895.94	sp|P00749|UROK_HUMAN	264	280	yes	yes	2;3;4	1.5074e-24	200.33	92671000
DYSLQIQNVDVTDDGPYTCSVQTQHTPR	28	0	3236.47	sp|Q7Z3B1|NEGR1_HUMAN	100	127	yes	yes	3;4	6.7732e-35	177.22	71371000
EAAANAQKWANQCNYR	16	1	1893.85	sp|P54108|CRIS3_HUMAN	68	83	yes	yes	2;3	2.9411e-173	316.12	75983000
EAACLQQTQIEEAR	14	0	1645.77	sp|O00468|AGRIN_HUMAN	647	660	yes	yes	2	0.0024911	93.243	17423000
EACGELTGTVCEPCPPGTYIAHLNGLSK	28	0	3030.39	sp|Q92956|TNR14_HUMAN	65	92	yes	yes	3	1.1851e-17	119.2	11667000
EACPTGLYTHSGECCK	16	0	1868.75	sp|P08138|TNR16_HUMAN	30	45	yes	yes	3	0.013461	61.649	12377000
EADFQACPPAAPTRPGSR	18	1	1926.9	sp|Q86UN3|R4RL2_HUMAN	304	321	yes	yes	2	4.1099e-12	179.9	8107100
EAEPLVDIR	9	0	1040.55	sp|Q9H8L6|MMRN2_HUMAN	798	806	yes	yes	2	0.012387	99.815	115390000
EAFQSVNPEFSPEALDNCCR	20	0	2369.01	sp|O00337|S28A1_HUMAN	621	640	yes	yes	2;3	1.3981e-14	175.56	61510000
EAGIQPSLLCVR	12	0	1341.71	sp|P08582|TRFM_HUMAN	45	56	yes	yes	2	7.6836e-05	142.19	16584000
EAINVEQAFQTIAR	14	0	1588.82	sp|P51149|RAB7A_HUMAN	158	171	yes	yes	2	0.00076572	143.56	4279800
EAKVQWKVDNALQSGNSQESVTEQDSK	27	2	3004.44	sp|P01834|IGKC_HUMAN	35	61	yes	yes	3;4	1.3811e-26	171.16	150780000
EALPSWLHWDSQSHTLEGLPLDTDKGVHYISVSATR	36	1	4045	sp|Q14118|DAG1_HUMAN	102	137	yes	yes	5;6	0.014471	30.646	2311400
EANVACLDLGFQQGADTQR	19	0	2091.96	sp|P05156|CFAI_HUMAN	149	167	yes	yes	2;3	1.4729e-65	239.8	19665000
EANVACLDLGFQQGADTQRR	20	1	2248.07	sp|P05156|CFAI_HUMAN	149	168	yes	yes	2;3	1.5063e-13	171.3	43687000
EAPGAWDCSVENGGCEHACNAIPGAPR	27	0	2881.2	sp|P07204|TRBM_HUMAN	238	264	yes	yes	3;4	3.263e-14	136.59	80138000
EAQLPVIENK	10	0	1139.62	sp|P00747|PLMN_HUMAN	718	727	yes	yes	2	8.1351e-06	144.55	17453000
EASGLLSLTSTLYLR	15	0	1622.89	sp|P50895|BCAM_HUMAN	211	225	yes	yes	2;3	0.016182	83.823	6634200
EATEAAKCNLLAEK	14	1	1546.77	sp|P02765|FETUA_HUMAN	212	225	yes	yes	2;3	5.7331e-21	202.32	59734000
EATEAAKCNLLAEKQYGFCK	20	2	2330.1	sp|P02765|FETUA_HUMAN	212	231	yes	yes	2;3;4	1.9483e-88	229.37	226400000
EAVLDVIPTDIHQR	14	0	1604.85	sp|P09467|F16P1_HUMAN	301	314	yes	yes	2;3	0.00075064	128.57	5093700
ECLQTCR	7	0	965.406	sp|P02760|AMBP_HUMAN;CON__P00978	276	282	yes	no	2	0.00017789	145.04	6999600
ECQGAPVTASHFR	13	0	1458.67	sp|Q8IUL8|CILP2_HUMAN	886	898	yes	yes	3	0.0031306	86.262	28616000
ECQQPHYYGSEVTTK	15	0	1825.79	sp|P00749|UROK_HUMAN	344	358	yes	yes	2;3	3.6882e-199	332.39	553570000
ECREYCGVPGDGDEELLR	18	1	2152.92	sp|P02760|AMBP_HUMAN	332	349	yes	yes	2;3	0.00073328	120.74	40688000
ECREYCGVPGDGDEELLRFSN	21	2	2501.06	sp|P02760|AMBP_HUMAN	332	352	yes	yes	2;3	1.4471e-05	96.467	17013000
ECRPGGSCAPCGGDLTFDPGPR	22	1	2361.99	sp|P54760|EPHB4_HUMAN	363	384	yes	yes	3	0.0030576	56.404	18463000
ECRPGGSCAPCGGDLTFDPGPRDLVEPWVVVR	32	2	3554.65	sp|P54760|EPHB4_HUMAN	363	394	yes	yes	4	1.4821e-14	81.97	11333000
ECTRWADAECEEIPGR	16	1	1977.83	sp|P08138|TNR16_HUMAN	179	194	yes	yes	2;3	1.0972e-42	220.72	14789000
ECVGFEAVQEVPVGLVQPASATLYDYYNPERR	32	1	3655.76	sp|P0C0L5|CO4B_HUMAN;sp|P0C0L4|CO4A_HUMAN	1534	1565	yes	no	3;4	3.3472e-09	70.027	13821000
EDAGEYECHASNSQGQASASAK	22	0	2295.93	sp|Q16270|IBP7_HUMAN	241	262	yes	yes	3	1.1594e-35	199.36	13049000
EDAGRYLCGAHSDGQLQEGSPIQAWQLFVNEESTIPR	37	1	4157.95	sp|P01833|PIGR_HUMAN	318	354	yes	yes	4	2.0403e-18	89.159	22042000
EDARPVPQGSCQSELHR	17	1	1964.91	sp|P22692|IBP4_HUMAN	164	180	yes	yes	3	2.1122e-07	163	7827800
EDFQIQPR	8	0	1031.5	sp|Q8WZ75|ROBO4_HUMAN	137	144	yes	yes	2	0.0020395	128.61	29137000
EDLSPSITQR	10	0	1144.57	sp|P14543|NID1_HUMAN	124	133	yes	yes	2	1.3424e-08	157.75	28794000
EDQTSPAPGLR	11	0	1169.57	sp|Q96FE7|P3IP1_HUMAN	35	45	yes	yes	2	0.0081457	101.3	38558000
EDQYHYLLDR	10	0	1350.62	sp|P05154|IPSP_HUMAN	239	248	yes	yes	3	0.039904	64.82	30954000
EDQYHYLLDRNLSCR	15	1	1980.91	sp|P05154|IPSP_HUMAN	239	253	yes	yes	2;3;4	0.00055558	98.421	145340000
EDRTFLVGNLEIR	13	1	1560.83	sp|O75339|CILP1_HUMAN	725	737	yes	yes	3	0.0021251	91.307	3231000
EDSCQLGYSAGPCMGMTSR	19	0	2105.83	sp|P02760|AMBP_HUMAN	228	246	yes	yes	2;3	3.4687e-05	128.72	3705700000
EDSTKYAELVLER	13	1	1551.78	sp|Q9UN70|PCDGK_HUMAN	188	200	yes	yes	3	0.00015335	140.33	14069000
EEEIAALVIDNGSGMCK	17	0	1834.84	sp|P63261|ACTG_HUMAN	2	18	yes	yes	2	3.5999e-07	161.08	24777000
EEEIAALVIDNGSGMCKAGFAGDDAPR	27	1	2792.27	sp|P63261|ACTG_HUMAN	2	28	yes	yes	3	6.2556e-11	94.019	12982000
EEHSSKLQTSLHPAHQDR	18	1	2099.01	sp|Q02383|SEMG2_HUMAN	228	245	yes	yes	3;4;5;6	0.00017237	129.05	40450000
EEHSSKLQTSLHPAHQDRLQHGPK	24	2	2759.39	sp|Q02383|SEMG2_HUMAN	228	251	yes	yes	3;4;5;6	7.8903e-09	121.48	99709000
EEHSSKVQTSLCPAHQDK	18	1	2079.96	sp|P04279|SEMG1_HUMAN	228	245	yes	yes	3	9.8083e-05	92.096	2638400
EEHSSKVQTSLCPAHQDKLQHGSK	24	2	2730.31	sp|P04279|SEMG1_HUMAN	228	251	yes	yes	2;3;4;5;6	4.1365e-109	259.81	440780000
EFHSHEFHSHEDMLVVDPK	19	0	2319.04	sp|P10451|OSTP_HUMAN	272	290	yes	yes	2;3;4;5	4.283e-39	189.44	131920000
EFLEDTCVQYVQK	13	0	1657.77	sp|Q9UNN8|EPCR_HUMAN	180	192	yes	yes	2;3	3.9226e-21	205.02	458860000
EFLEDTCVQYVQKHISAENTK	21	1	2538.21	sp|Q9UNN8|EPCR_HUMAN	180	200	yes	yes	3;4	5.0689e-07	139.39	47067000
EFTEAFLGCPAIHPR	15	0	1743.84	sp|Q96PD5|PGRP2_HUMAN;CON__ENSEMBL:ENSBTAP00000016285	371	385	yes	no	2;3	0.00056173	131.08	8653400
EFTRPEEIIFLR	12	1	1548.83	sp|P23142|FBLN1_HUMAN;CON__ENSEMBL:ENSBTAP00000016046	608	619	yes	no	3	0.01339	73.632	2625200
EFVGQLVAPLPLGTGALR	18	0	1837.05	sp|Q6PCB0|VWA1_HUMAN	55	72	yes	yes	2;3	0.00022304	105.5	6407300
EGAKLECGGGPWGNKGYFVQPTVFSNVTDEMR	32	2	3529.64	sp|P00352|AL1A1_HUMAN	364	395	yes	yes	4	6.6434e-15	86.434	6012000
EGAMSAQLGYPVVGWHIANKKPPLPK	26	2	2787.49	sp|Q14118|DAG1_HUMAN	283	308	yes	yes	4;5	0.0010672	50.323	9831600
EGCEAIVDTGTSLMVGPVDEVR	22	0	2333.09	sp|P07339|CATD_HUMAN	288	309	yes	yes	2	1.734e-10	144.4	8822600
EGCEAIVDTGTSLMVGPVDEVRELQK	26	1	2831.37	sp|P07339|CATD_HUMAN	288	313	yes	yes	3;4	6.5813e-13	127.74	55603000
EGCYGDKDEFPGVR	14	1	1627.69	sp|P16112|PGCA_HUMAN	218	231	yes	yes	3	0.0047321	76.01	24803000
EGDALELTCEAIGKPQPVMVTWVR	24	1	2698.35	sp|Q9BY67|CADM1_HUMAN	259	282	yes	yes	2;3;4	1.5584e-27	185.23	142020000
EGDCPVQSGK	10	0	1075.46	sp|P01042|KNG1_HUMAN	80	89	yes	yes	2	7.0459e-06	146.71	7028700
EGDCPVQSGKTWQDCEYK	18	1	2185.9	sp|P01042|KNG1_HUMAN	80	97	yes	yes	2;3	2.1011e-07	157.7	57243000
EGDCPVQSGKTWQDCEYKDAAK	22	2	2571.1	sp|P01042|KNG1_HUMAN	80	101	yes	yes	2;3;4	9.478e-89	247.18	1222300000
EGDDDRTVCR	10	1	1221.5	sp|P10909|CLUS_HUMAN	277	286	yes	yes	2;3	0.0083527	114.97	7462000
EGDMLTLFDGDGPSAR	16	0	1679.75	sp|Q6UXD5|SE6L2_HUMAN	576	591	yes	yes	2	0.033872	62.525	7836900
EGDTLVLTCAVTGNPRPNQIR	21	1	2310.18	sp|Q8NFZ8|CADM4_HUMAN	237	257	yes	yes	2;3;4	9.0499e-08	150.59	257140000
EGDTVQLLCR	10	0	1189.58	sp|P50895|BCAM_HUMAN	283	292	yes	yes	2	0.053579	79.201	19895000
EGDTVQLLCRGDGSPSPEYTLFR	23	1	2596.22	sp|P50895|BCAM_HUMAN	283	305	yes	yes	3	3.5912e-07	98.727	11746000
EGEAVVLPEVEPGLTAR	17	0	1764.93	sp|P18827|SDC1_HUMAN	101	117	yes	yes	2	0.0008605	87.388	8216600
EGFINYLTR	9	0	1111.57	sp|O43278|SPIT1_HUMAN	135	143	yes	yes	2	0.010198	107.21	8423400
EGGLGPLNIPLLADVTRR	18	1	1890.07	sp|P32119|PRDX2_HUMAN	93	110	yes	yes	3	0.015974	52.569	2431600
EGGSIPVTLTFQEATGK	17	0	1733.88	sp|Q96KP4|CNDP2_HUMAN	414	430	yes	yes	2	0.059572	55.094	3933900
EGILQYCQEVYPELQITNVVEANQPVTIQNWCKR	34	1	4119.02	sp|P05067|A4_HUMAN	67	100	yes	yes	4	7.7959e-07	62.713	5347800
EGKEYGVVLAPDGSTVAVEPLLAGLEAGLQGR	32	1	3194.68	sp|Q96PD5|PGRP2_HUMAN	104	135	yes	yes	3;4	8.3617e-07	63.453	29286000
EGKQVGSGVTTDQVQAEAK	19	1	1930.96	sp|P01871|IGHM_HUMAN	151	169	yes	yes	2;3	6.7914e-99	260.11	37877000
EGLVHSFDFQGFNGDWTAR	19	0	2181.99	sp|Q9UBD6|RHCG_HUMAN	370	388	yes	yes	3	1.5421e-07	150.92	8557000
EGLWTQEFK	9	0	1136.55	sp|Q9BXP8|PAPP2_HUMAN	1636	1644	yes	yes	2	0.03197	89.029	2550100
EGMLQHWELGQALR	14	0	1666.83	sp|P11117|PPAL_HUMAN	71	84	yes	yes	2;3	1.1028e-52	241.76	75063000
EGMNIVEAMER	11	0	1277.57	sp|P62937|PPIA_HUMAN	134	144	yes	yes	2	0.015517	92.792	3255300
EGQGFVSEDEYLEISDIKRDQSGEYECSALNDVAAPDVR	39	2	4389.98	sp|Q14982|OPCM_HUMAN	176	214	yes	yes	4	1.3607e-12	75.179	20782000
EGQMESVEAAMSSK	14	0	1482.63	sp|P05543|THBG_HUMAN	274	287	yes	yes	2	0.0002622	151.07	52887000
EGSEEDLDALEHMFR	15	0	1776.76	sp|P31944|CASPE_HUMAN	30	44	yes	yes	3	0.04199	51.073	4493300
EGSIWNHQPCFLK	13	0	1614.76	sp|Q12907|LMAN2_HUMAN	98	110	yes	yes	3	0.058371	51.727	2711900
EGTCPEAPTDECKPVK	16	1	1816.8	sp|P02787|TRFE_HUMAN	347	362	yes	yes	2;3	4.4842e-31	208.79	281060000
EGTCPEAPTDECKPVKWCALSHHER	25	2	2993.32	sp|P02787|TRFE_HUMAN	347	371	yes	yes	3;4;5;6	6.9595e-26	168.83	499000000
EGTFRNENSPEMCR	14	1	1725.72	sp|O14798|TR10C_HUMAN	113	126	yes	yes	3	1.7894e-09	174.72	28669000
EGTINVHDVETQFNQYK	17	0	2020.95	sp|P15941|MUC1_HUMAN	1109	1125	yes	yes	2;3	2.2067e-99	244.54	30223000
EGTYSLPKSEFVVPDLELPSWLTTGNYR	28	1	3197.59	sp|P17900|SAP3_HUMAN	142	169	yes	yes	3	9.671e-12	80.832	9065100
EGVQKEDIPPADLSDQVPDTESETR	25	1	2754.28	sp|P01024|CO3_HUMAN	955	979	yes	yes	3	4.7857e-10	93.712	11602000
EGYYGYTGAFR	11	0	1282.56	sp|P02787|TRFE_HUMAN	531	541	yes	yes	2	0.013067	95.618	20519000
EHAVEGDCDFQLLKLDGK	18	1	2072.98	sp|P02765|FETUA_HUMAN	107	124	yes	yes	2;3;4	5.9161e-35	211.45	18767000
EHSLIKPYQGVGSSSMPLWDFQGSTMLTSQYVR	33	1	3728.8	sp|Q12907|LMAN2_HUMAN	57	89	yes	yes	3;4	5.0398e-28	138.78	277700000
EHVAHLLFLR	10	0	1233.7	sp|P19652|A1AG2_HUMAN	114	123	yes	yes	3	0.0028363	108.57	2521800
EHVAHLLFLRDTK	13	1	1577.87	sp|P19652|A1AG2_HUMAN	114	126	yes	yes	4	0.0072278	71.806	6393200
EIADYLAAGKDER	13	1	1449.71	sp|P53990|IST1_HUMAN	39	51	yes	yes	2;3	3.4762e-05	154.23	75849000
EICALVGFCDEVK	13	0	1538.71	sp|P07602|SAP_HUMAN	263	275	yes	yes	2	0.0059967	90.759	5072600
EICALVGFCDEVKEMPMQTLVPAK	24	1	2764.33	sp|P07602|SAP_HUMAN	263	286	yes	yes	3	1.0897e-07	104.49	32748000
EICALVGFCDEVKEMPMQTLVPAKVASK	28	2	3149.56	sp|P07602|SAP_HUMAN	263	290	yes	yes	3;4	9.2923e-18	117.51	22464000
EIEELYNNPQNPER	14	0	1743.81	sp|O43451|MGA_HUMAN	1397	1410	yes	yes	2;3	1.3851e-29	212.55	213530000
EIEEVLTPEMLMR	13	0	1588.78	sp|P29622|KAIN_HUMAN	288	300	yes	yes	2;3	0.00011842	150.51	9430700
EIEGSQVTFDVAWSPK	16	0	1791.87	sp|Q01459|DIAC_HUMAN	170	185	yes	yes	2	0.01455	81.606	7266200
EIFDSRGNPTVEVDLFTSK	19	1	2153.06	sp|P06733|ENOA_HUMAN	10	28	yes	yes	3	3.1854e-05	103.87	13681000
EIGELYLPK	9	0	1060.58	sp|P01011|AACT_HUMAN	307	315	yes	yes	2	0.010561	106.68	28908000
EIGELYLPKFSISR	14	1	1650.9	sp|P01011|AACT_HUMAN	307	320	yes	yes	3	0.007296	72.681	5665100
EILSVDCSTNNPSQAK	16	0	1761.82	sp|P10909|CLUS_HUMAN	307	322	yes	yes	2;3	2.4614e-55	236.05	1425100000
EILSVDCSTNNPSQAKLR	18	1	2031.01	sp|P10909|CLUS_HUMAN	307	324	yes	yes	2;3	2.1145e-75	254.89	55704000
EILSVDCSTNNPSQAKLRR	19	2	2187.11	sp|P10909|CLUS_HUMAN	307	325	yes	yes	2;3;4	6.7255e-20	187.75	135860000
EIMENYNIALR	11	0	1364.68	sp|Q03591|FHR1_HUMAN;sp|P08603|CFAH_HUMAN	1172	1182	no	no	2	1.4543e-05	143.96	10190000
EIPENLMDQYSEVNAISTACSNGVPECEEMVSGLFK	36	0	4046.79	sp|P15144|AMPN_HUMAN	742	777	yes	yes	3;4	1.2801e-07	56.954	62176000
EIPGVCENGVCINMVGSFR	19	0	2136.98	sp|P35555|FBN1_HUMAN	1772	1790	yes	yes	2	0.0060579	68.639	5225600
EITALAPSTMK	11	0	1160.61	sp|P60709|ACTB_HUMAN;sp|P63267|ACTH_HUMAN;sp|P68133|ACTS_HUMAN;sp|P68032|ACTC_HUMAN;sp|P62736|ACTA_HUMAN;sp|P63261|ACTG_HUMAN	316	326	no	no	2	0.06745	69.815	145200000
EITALAPSTMKIK	13	1	1401.79	sp|P60709|ACTB_HUMAN;sp|P63267|ACTH_HUMAN;sp|P68133|ACTS_HUMAN;sp|P68032|ACTC_HUMAN;sp|P62736|ACTA_HUMAN;sp|P63261|ACTG_HUMAN	316	328	no	no	2;3	0.00046411	141.34	30700000
EIVLTQSPGTLSLSPGER	18	0	1883	sp|P01623|KV305_HUMAN;sp|P04206|KV307_HUMAN;sp|P01622|KV304_HUMAN;sp|P01620|KV302_HUMAN	1	18	no	no	2;3	3.4489e-47	231.41	1388100000
EIVLTQSPGTLSLSPGERATLSCR	24	1	2571.33	sp|P01623|KV305_HUMAN;sp|P04206|KV307_HUMAN;sp|P01622|KV304_HUMAN;sp|P01620|KV302_HUMAN	1	24	no	no	2;3;4	2.8293e-08	123.6	217950000
EIVMTQSPVTLSVSPGER	18	0	1928.99	sp|P01624|KV306_HUMAN	1	18	yes	yes	2;3	5.5501e-46	220.42	20370000
EIVMTQSPVTLSVSPGERATLSCR	24	1	2617.32	sp|P01624|KV306_HUMAN	1	24	yes	yes	3	3.8755e-05	68.168	15430000
EIVNKHNELR	10	1	1250.67	sp|P54108|CRIS3_HUMAN;sp|P16562|CRIS2_HUMAN	41	50	yes	no	2;3;4	0.0017329	117.52	1572700
EIVNKHNELRR	11	2	1406.77	sp|P54108|CRIS3_HUMAN	41	51	yes	yes	3;4	0.039006	63.426	981240
EIYCPAPPQIDNGIIQGER	19	0	2169.05	sp|P08174|DAF_HUMAN	222	240	yes	yes	2;3	0.0042914	83.229	9037100
EIYCPAPPQIDNGIIQGERDHYGYR	25	1	2960.39	sp|P08174|DAF_HUMAN	222	246	yes	yes	3;4	3.1655e-10	93.776	178210000
EIYTHFTCATDTK	13	0	1585.71	sp|P04899|GNAI2_HUMAN;sp|P63096|GNAI1_HUMAN;sp|P08754|GNAI3_HUMAN	319	331	yes	no	2	0.00029085	143.76	3725800
EKDNERVFSLQWGEVK	16	2	1962.98	sp|P05156|CFAI_HUMAN	475	490	yes	yes	3;4	0.00095842	105.17	9493000
EKGFAVGNVVANLGLDLGSLSAR	23	1	2286.23	sp|Q9UN70|PCDGK_HUMAN	42	64	yes	yes	3	0.0032901	51.232	1689600
EKKAALSMCK	10	2	1164.6	sp|P41222|PTGDS_HUMAN	57	66	yes	yes	2;3	2.2117e-38	225.93	5105500
EKVHENENIGTTEPGEHQEAK	21	1	2375.1	sp|Q14515|SPRL1_HUMAN	388	408	yes	yes	3;4	1.5064e-31	205.92	15406000
EKYLTWASR	9	1	1152.59	sp|P01876|IGHA1_HUMAN;sp|P01877|IGHA2_HUMAN	274	282	no	no	2;3	0.0076927	108.43	90226000
EKYLTWASRQEPSQGTTTFAVTSILR	26	2	2969.52	sp|P01876|IGHA1_HUMAN;sp|P01877|IGHA2_HUMAN	274	299	no	no	3;4	1.3211e-20	160.83	20971000
ELACEGYPIELR	12	0	1448.7	sp|O94910|LPHN1_HUMAN	38	49	yes	yes	2	0.0030972	103.46	33931000
ELACQEITVPLCK	13	0	1559.77	sp|Q9H461|FZD8_HUMAN	32	44	yes	yes	2	0.0066691	89.507	8937000
ELAPGLHLR	9	0	1004.58	sp|Q9GZM7|TINAL_HUMAN	30	38	yes	yes	3	0.051016	64.42	1532300
ELASQPDVDGFLVGGASLKPEFVDIINAKQ	30	2	3156.63	sp|P60174|TPIS_HUMAN	257	286	yes	yes	3	3.3357e-15	99.396	4337800
ELAVFREKVTEQHR	14	2	1740.93	sp|P18065|IBP2_HUMAN	187	200	yes	yes	3	0.00084426	110.38	8949500
ELCSACHNERLDVPVWDVEATLNFLK	26	1	3114.49	sp|O00391|QSOX1_HUMAN	507	532	yes	yes	4	0.056406	31.041	2616600
ELDESLQVAER	11	0	1287.63	sp|P10909|CLUS_HUMAN	326	336	yes	yes	2	2.2994e-10	169.52	328490000
ELDESLQVAERLTR	14	1	1657.86	sp|P10909|CLUS_HUMAN	326	339	yes	yes	2;3	1.1517e-20	198.29	216480000
ELDESLQVAERLTRK	15	2	1785.96	sp|P10909|CLUS_HUMAN	326	340	yes	yes	3	0.054919	55.261	10978000
ELDFVSHHVR	10	0	1237.62	sp|Q02818|NUCB1_HUMAN	88	97	yes	yes	2;3	4.6765e-11	171.33	21394000
ELDLNSVLLK	10	0	1142.65	sp|O00584|RNT2_HUMAN	144	153	yes	yes	2	0.0053304	115.7	15680000
ELDLVSHHVR	10	0	1203.64	sp|P80303|NUCB2_HUMAN	91	100	yes	yes	3	0.0031644	106.2	6130800
ELDREAQAEYLLQVR	15	1	1831.94	sp|O75309|CAD16_HUMAN	293	307	yes	yes	2;3	1.8578e-05	154.13	24098000
ELDSGLAESVSTLIWAAPR	19	0	2014.04	sp|P53990|IST1_HUMAN	91	109	yes	yes	2;3	3.8617e-07	151.41	14058000
ELESEVNKLSSELK	14	1	1603.83	sp|Q14314|FGL2_HUMAN	132	145	yes	yes	3	0.01259	65.809	2819100
ELFYKADGESCSASMMYQEGKFR	23	2	2733.19	sp|P01008|ANT3_HUMAN	269	291	yes	yes	3;4	6.403e-07	107.41	13498000
ELGCGAASGTPSGILYEPPAEKEQK	25	1	2588.24	sp|O43866|CD5L_HUMAN	64	88	yes	yes	2;3	6.43e-16	150.48	56532000
ELGGDLATPR	10	0	1027.53	sp|Q9HCU0|CD248_HUMAN	53	62	yes	yes	2	0.016298	97.597	187010000
ELGGDLATPRTPEEAQRVDSLVGAGPASR	29	2	2948.5	sp|Q9HCU0|CD248_HUMAN	53	81	yes	yes	3	1.2615e-11	79.845	34341000
ELGICPDDAAVIPIK	15	0	1609.84	sp|P12273|PIP_HUMAN	119	133	yes	yes	2	0.00047591	147.39	149920000
ELGICPDDAAVIPIKNNR	18	1	1994.03	sp|P12273|PIP_HUMAN	119	136	yes	yes	2;3;4	8.3045e-47	230.96	1724800000
ELHRGFQQLLQELNQPR	17	1	2105.11	sp|P05154|IPSP_HUMAN	106	122	yes	yes	4	0.00062596	77.13	1912300
ELIHISDWLPTLVK	14	0	1662.93	sp|P15848|ARSB_HUMAN	346	359	yes	yes	3	0.0036309	77.204	2455700
ELIYNQKEGHFPR	13	1	1629.83	sp|P78324|SHPS1_HUMAN;sp|Q9P1W8|SIRPG_HUMAN;sp|O00241|SIRB1_HUMAN	77	89	no	no	3;4	0.008517	69.846	26969000
ELKGVSSSQENGKVWSVASTVR	22	2	2347.21	sp|Q8NFZ8|CADM4_HUMAN	164	185	yes	yes	3	8.3425e-06	88.768	32695000
ELLALIQLER	10	0	1196.71	sp|Q16610|ECM1_HUMAN	334	343	yes	yes	2	0.024578	90.05	3104300
ELLALIQLEREFQR	14	1	1756.98	sp|Q16610|ECM1_HUMAN	334	347	yes	yes	3	0.02857	59.198	5386500
ELLREETGAALKPR	14	2	1581.88	sp|P39060|COIA1_HUMAN	675	688	yes	yes	2;3;4	2.9593e-38	219.89	166880000
ELLVIELSDNPGVHEPGEPEFK	22	0	2447.22	sp|P16870|CBPE_HUMAN	87	108	yes	yes	3	4.6762e-09	137.13	19585000
ELPAAVAPAGPASLAR	16	0	1489.83	sp|O95336|6PGL_HUMAN	57	72	yes	yes	2;3	2.5254e-06	162.64	69468000
ELPEHTVKLCDNLSTK	16	1	1882.95	sp|P02774|VTDB_HUMAN	277	292	yes	yes	2;3;4	1.7675e-06	165.24	101120000
ELPQSIVYK	9	0	1075.59	sp|Q12805|FBLN3_HUMAN	388	396	yes	yes	2	0.024712	92.838	71924000
ELPQSIVYKYMSIR	14	1	1725.91	sp|Q12805|FBLN3_HUMAN	388	401	yes	yes	3	0.00094949	92.151	14868000
ELPQSIVYKYMSIRSDR	17	2	2084.07	sp|Q12805|FBLN3_HUMAN	388	404	yes	yes	4	0.01893	55.415	5867400
ELQEESGLTVDALHK	15	0	1667.84	sp|P36639|8ODP_HUMAN	93	107	yes	yes	2	6.0492e-22	202.25	44392000
ELQQAVLHMEQR	12	0	1480.75	sp|Q02818|NUCB1_HUMAN	388	399	yes	yes	2;3	1.5284e-07	167.22	60338000
ELQQAVLHMEQRK	13	1	1608.84	sp|Q02818|NUCB1_HUMAN	388	400	yes	yes	2;3	4.2045e-14	174.94	26564000
ELSEALGQIFDSQR	14	0	1591.78	sp|Q08380|LG3BP_HUMAN	138	151	yes	yes	2;3	0.00056291	146.59	233170000
ELSEIAQSIVANGK	14	0	1457.77	sp|P05062|ALDOB_HUMAN	15	28	yes	yes	2;3	0.00041488	133.98	20788000
ELSELSLLSLYGIHK	15	0	1700.93	sp|P15309|PPAP_HUMAN	237	251	yes	yes	2;3	1.3232e-14	188.13	56439000
ELSELSLLSLYGIHKQK	17	1	1957.09	sp|P15309|PPAP_HUMAN	237	253	yes	yes	3;4	0.00014504	118.52	17738000
ELSELSLLSLYGIHKQKEK	19	2	2214.23	sp|P15309|PPAP_HUMAN	237	255	yes	yes	3;4;5	3.7122e-14	168.68	53294000
ELSGSSPVLEETHPAHQQGASRPGPR	26	1	2723.34	sp|P10253|LYAG_HUMAN	41	66	yes	yes	3;4;5	7.6219e-07	75.064	155550000
ELSLVGPFPGLNMK	14	0	1500.8	sp|Q9H3G5|CPVL_HUMAN	59	72	yes	yes	2	0.022215	71.558	9067700
ELSNTAAYQSVR	12	0	1337.66	sp|Q9HAT2|SIAE_HUMAN	142	153	yes	yes	2	0.065995	65.234	17800000
ELSSFIDKGQELCADYSENTFTEYK	25	1	2973.32	sp|P02774|VTDB_HUMAN	395	419	yes	yes	3	4.8027e-10	93.633	32097000
ELSSFIDKGQELCADYSENTFTEYKK	26	2	3101.42	sp|P02774|VTDB_HUMAN	395	420	yes	yes	3;4	1.746e-26	175.74	40010000
ELTITWAPLSR	11	0	1285.7	sp|Q12860|CNTN1_HUMAN	722	732	yes	yes	2	0.041548	75.819	11076000
ELVNNLGEIYQK	12	0	1418.74	sp|Q9H4M9|EHD1_HUMAN	330	341	yes	yes	2	0.077163	73.273	1714100
ELVSVVDSGAGFTVTR	16	0	1635.85	sp|O00526|UPK2_HUMAN	85	100	yes	yes	2	0.0011483	88.385	9970800
EMEDTLNHLKFLNVLSPR	18	1	2155.11	sp|P17936|IBP3_HUMAN	216	233	yes	yes	3;4	0.0185	60.542	8454700
EMLDQSNQWGGTALVVPAFEIR	22	0	2460.21	sp|O43505|B4GA1_HUMAN	242	263	yes	yes	2;3	2.4145e-05	87.652	11246000
EMLDQSNQWGGTALVVPAFEIRR	23	1	2616.31	sp|O43505|B4GA1_HUMAN	242	264	yes	yes	3	3.1773e-07	93.812	11668000
EMNLSETAFIR	11	0	1309.63	sp|P30039|PBLD_HUMAN	41	51	yes	yes	2	0.022261	86.911	2630100
EMPMQTLVPAK	11	0	1243.63	sp|P07602|SAP_HUMAN	276	286	yes	yes	2	0.015452	92.866	14617000
ENELTYYCCK	10	0	1378.55	sp|P13987|CD59_HUMAN	81	90	yes	yes	2	0.066763	94.409	41434000
ENELTYYCCKK	11	1	1506.65	sp|P13987|CD59_HUMAN	81	91	yes	yes	2;3	5.1299e-14	187.16	487590000
ENFLFLTPDCK	11	0	1382.65	sp|P01042|KNG1_HUMAN	209	219	yes	yes	2	1.0549e-14	185.99	46657000
ENGTLVQVATISGNMFNQMAKWVK	24	1	2665.34	sp|O75503|CLN5_HUMAN	177	200	yes	yes	6	0.076709	29.807	61254000
ENHILASGSVRIPR	14	1	1547.85	sp|Q7Z5N4|SDK1_HUMAN	516	529	yes	yes	2;3;4	0.00053613	137.81	37463000
ENKEVVLQWFTENSK	15	1	1849.92	sp|P15144|AMPN_HUMAN	953	967	yes	yes	2;3	0.00049941	103.6	4554300
ENKISYQSSSTEERHLNCGEK	21	2	2495.13	sp|Q02383|SEMG2_HUMAN	343	363	yes	yes	3;4	0.029408	41.689	22584000
ENKPSIIFIDEIDSLCGSR	19	1	2192.08	sp|O75351|VPS4B_HUMAN	225	243	yes	yes	3	5.1714e-05	116.69	6605500
ENNLPSLHLITIK	13	0	1490.85	sp|Q9NPG4|PCD12_HUMAN	471	483	yes	yes	3	0.037158	58.268	1057700
ENNQVPAVVAFSQGSVGFLWK	21	0	2276.16	sp|P14543|NID1_HUMAN	211	231	yes	yes	2;3	2.1327e-15	171	34640000
ENSLLFDPLSSSSSNKER	18	1	2008.97	sp|P15144|AMPN_HUMAN	364	381	yes	yes	2;3	3.666e-17	189.44	19454000
ENYNQYDLNR	10	0	1327.58	sp|P14384|CBPM_HUMAN	145	154	yes	yes	2	0.00091329	129.88	11060000
EPAHLMSLFGGKPMIIYK	18	1	2031.07	sp|P06396|GELS_HUMAN	531	548	yes	yes	4	0.002969	65.038	4659800
EPAHLMSLFGGKPMIIYKGGTSR	23	2	2489.29	sp|P06396|GELS_HUMAN	531	553	yes	yes	4;5	0.019969	39.659	8017400
EPAIHSEGQWVTLPAPLDTINVHLR	25	0	2792.46	sp|P10253|LYAG_HUMAN	795	819	yes	yes	3;4;5	7.5946e-14	138.77	185110000
EPGLCTWQSLR	11	0	1345.64	sp|P01033|TIMP1_HUMAN	193	203	yes	yes	2	0.029489	81.709	11631000
EPQDTYHYLPFSLPHR	16	0	1998.96	sp|P10909|CLUS_HUMAN	199	214	yes	yes	3;4	0.0010214	81.448	32405000
EPQVYTLPPSRDELTKNQVSLTCLVK	26	2	3014.57	sp|P01857|IGHG1_HUMAN	228	253	yes	yes	3;4	0.00044772	57.694	29957000
EPQVYTLPPSREEMTK	16	1	1903.93	sp|P01860|IGHG3_HUMAN;sp|P01859|IGHG2_HUMAN	224	239	no	no	2;3	1.3967e-148	298.7	54683000
EPQVYTLPPSREEMTKNQVSLTCLVK	26	2	3046.55	sp|P01860|IGHG3_HUMAN;sp|P01859|IGHG2_HUMAN	224	249	no	no	3;4	1.1956e-13	137.43	204260000
EQAVEGGEVELSCLVPR	17	0	1870.91	sp|Q8NFZ8|CADM4_HUMAN	133	149	yes	yes	2;3	6.5528e-75	252.37	130230000
EQDAPVAGLQPVER	14	0	1507.76	sp|Q14767|LTBP2_HUMAN	74	87	yes	yes	2	0.0015884	121.18	3711200
EQDLLSHEQKGR	12	1	1438.72	sp|P04279|SEMG1_HUMAN	414	425	yes	yes	2;3;4	1.5434e-05	153.81	8451200
EQLANPIVSSGNSLFLR	17	0	1843.98	sp|O60494|CUBN_HUMAN	1584	1600	yes	yes	2;3	1.0109e-06	159.54	26923000
EQLFAEASGARPGVPK	16	1	1655.86	sp|Q6PCB0|VWA1_HUMAN	122	137	yes	yes	3	0.0017125	76.759	8900900
EQLGEFYEALDCLCIPR	17	0	2111.97	sp|P19652|A1AG2_HUMAN	154	170	yes	yes	2;3	0.00018424	110.56	5847300
EQLGEFYEALDCLRIPK	17	1	2080.03	sp|P02763|A1AG1_HUMAN	154	170	yes	yes	3	0.0005179	130.47	8780000
EQMELHHQNLNLQETLKR	18	1	2260.14	sp|P78380|OLR1_HUMAN	119	136	yes	yes	3;4	0.00012561	96.096	11024000
EQQALQTVCLK	11	0	1316.68	sp|P05452|TETN_HUMAN;CON__Q2KIS7	63	73	yes	no	2	0.035495	77.387	4457000
EQQEEITFK	9	0	1150.55	sp|Q6W4X9|MUC6_HUMAN	2353	2361	yes	yes	2	6.2992e-05	140.45	13739000
EQSGDYECSASNDVAAPVVR	20	0	2152.93	sp|Q9P121|NTRI_HUMAN	194	213	yes	yes	2;3	1.0042e-20	183.6	18714000
EQSPSLPEK	9	0	1013.5	sp|Q96MM6|HS12B_HUMAN	190	198	yes	yes	1	0.07433	72.243	7061400
EQTFGGVNYFFDVEVGR	17	0	1962.91	sp|P01036|CYTS_HUMAN	75	91	yes	yes	2	0.00064649	137.73	3944300
EQTMSECEAGALR	13	0	1480.63	sp|P10643|CO7_HUMAN	812	824	yes	yes	2	0.00089837	131.32	22462000
EQTSVSGAQK	10	0	1033.5	sp|P04279|SEMG1_HUMAN	174	183	yes	yes	2	0.00040743	136.52	226070000
EQWPQCPTIK	10	0	1285.61	sp|P07858|CATB_HUMAN	88	97	yes	yes	2	0.026928	89.171	33791000
EQWPQCPTIKEIR	13	1	1683.84	sp|P07858|CATB_HUMAN	88	100	yes	yes	2;3	2.4461e-13	181.76	26612000
ERGPEEEHLGILGPVIWAEVGDTIR	25	1	2771.42	sp|P00450|CERU_HUMAN	438	462	yes	yes	4	2.9541e-06	68.569	4170200
ERGSTGTQLCK	11	1	1235.59	sp|O95998|I18BP_HUMAN	122	132	yes	yes	2	5.7808e-15	190.66	4512400
ERHIIVACEGSPYVPVHFDASVEDST	26	1	2913.36	sp|P07998|RNAS1_HUMAN	131	156	yes	yes	3;4	1.0246e-12	126.86	134420000
ERLIEEGVDVPEGLAVDWIGR	21	1	2351.21	sp|P01133|EGF_HUMAN	547	567	yes	yes	2;3	1.2195e-07	149.18	55604000
ERLIEEGVDVPEGLAVDWIGRR	22	2	2507.31	sp|P01133|EGF_HUMAN	547	568	yes	yes	3;4	1.2858e-06	96.379	129870000
ERNDLIVFLADQNAPYFKPK	20	2	2377.24	sp|Q8TB96|TIP_HUMAN	69	88	yes	yes	4	2.98e-05	88.486	4380900
ERPLNVFCDMETDGGGWLVFQR	22	1	2625.21	sp|P22105|TENX_HUMAN	4051	4072	yes	yes	3	5.378e-05	76.807	2422800
ERRLDYQEGPPGVEISCWSVEL	22	2	2618.24	sp|Q14624|ITIH4_HUMAN	909	930	yes	yes	2;3	8.6374e-07	110.04	141480000
ERTEEQMEEYRGR	13	2	1711.76	sp|Q7KYR7|BT2A1_HUMAN;sp|Q8WVV5|BT2A2_HUMAN	83	95	yes	no	3;4	0.00064535	128.21	20194000
ESALPCQASPLHPALAYSLPQSPIVR	26	0	2801.45	sp|Q8WWB7|GLMP_HUMAN	295	320	yes	yes	3	0.00039596	53.998	3106400
ESCNDPCKETVPSMETGDLCADTAPTPK	28	1	3109.3	sp|Q9BXP8|PAPP2_HUMAN	752	779	yes	yes	3	9.2414e-05	53.995	8481800
ESHVTLASPEETR	13	0	1454.7	sp|Q6EMK4|VASN_HUMAN	315	327	yes	yes	2;3	2.927e-09	171.26	2732800000
ESHVTLASPEETRCHFPPK	19	1	2221.06	sp|Q6EMK4|VASN_HUMAN	315	333	yes	yes	3;4	0.00028874	82.942	8747800
ESLDVYELDAK	11	0	1280.61	sp|Q13510|ASAH1_HUMAN	300	310	yes	yes	2	0.005201	109.39	16991000
ESLDVYELDAKQGR	14	1	1621.79	sp|Q13510|ASAH1_HUMAN	300	313	yes	yes	2;3	0.00038981	140.01	115030000
ESLQQMAEVTR	11	0	1290.62	sp|P14314|GLU2B_HUMAN	125	135	yes	yes	2	0.0034156	117.2	25197000
ESNEELTESCETK	13	0	1554.64	sp|P01042|KNG1_HUMAN	331	343	yes	yes	2	3.0759e-39	220.32	32694000
ESNEELTESCETKK	14	1	1682.73	sp|P01042|KNG1_HUMAN	331	344	yes	yes	2;3	1.3697e-20	203.85	5618900
ESNEELTESCETKKLGQSLDCNAEVYVVPWEK	32	2	3770.73	sp|P01042|KNG1_HUMAN	331	362	yes	yes	3;4	3.648e-22	102.91	43538000
ESSWPQGFGQLTQLGMEQHYELGEYIR	27	0	3182.48	sp|P15309|PPAP_HUMAN	60	86	yes	yes	3	1.3082e-10	90.062	5400800
ESSYACYYDEKR	12	1	1569.64	sp|Q99538|LGMN_HUMAN	214	225	yes	yes	2;3	7.6914e-13	181.66	20958000
ESSYGPEIDSHDFVLR	16	0	1849.85	sp|Q11201|SIA4A_HUMAN	153	168	yes	yes	3	0.0011058	80.507	3878600
ESTVFEDLSDEAERDEYELLCPDNTR	26	1	3131.35	sp|P02788|TRFL_HUMAN	230	255	yes	yes	3;4	6.8351e-14	137.64	126410000
ETAFEEDVQLPR	12	0	1432.68	sp|Q9NZH0|GPC5B_HUMAN	317	328	yes	yes	2;3	1.3437e-06	164.48	141970000
ETCNCLYNIDAKPEEPHFVQEDMVCAGYVEGGK	33	1	3858.66	sp|Q16651|PRSS8_HUMAN	199	231	yes	yes	4	1.6663e-14	78.043	9593800
ETDPCSMSQLNKVCAETHCSMLLR	24	1	2866.25	sp|Q6W4X9|MUC6_HUMAN	574	597	yes	yes	3;4	4.5193e-09	123.61	79152000
ETKNSHQNK	9	1	1084.53	sp|P04279|SEMG1_HUMAN;sp|Q02383|SEMG2_HUMAN	209	217	no	no	2	0.039382	91.265	58320
ETLLQDFR	8	0	1020.52	sp|P02760|AMBP_HUMAN	159	166	yes	yes	2	7.7322e-10	164.72	2701800000
ETTCSKESNEELTESCETK	19	1	2260.93	sp|P01042|KNG1_HUMAN	325	343	yes	yes	2;3	9.4451e-279	360.25	4646200000
ETTCSKESNEELTESCETKK	20	2	2389.03	sp|P01042|KNG1_HUMAN	325	344	yes	yes	2;3;4	1.9456e-38	208.62	232970000
ETTIQGLDGLSER	13	0	1417.7	sp|P05062|ALDOB_HUMAN	122	134	yes	yes	2	0.0013979	114.7	17504000
ETTVSQLLINPTDLDIGR	18	0	1984.05	sp|Q96J84|KIRR1_HUMAN	179	196	yes	yes	2	1.2008e-07	165.16	10897000
ETTVSQLLINPTDLDIGRVFTCR	23	1	2647.36	sp|Q96J84|KIRR1_HUMAN	179	201	yes	yes	3	5.9092e-05	74.776	9341300
ETVNVITLYK	10	0	1178.65	sp|Q99816|TS101_HUMAN	24	33	yes	yes	2	0.008124	108.7	4221800
EVALDLSQHK	10	0	1138.6	sp|O00391|QSOX1_HUMAN	202	211	yes	yes	2;3	8.3465e-12	178.84	49980000
EVDDDTKKQFSAGDNHSGVK	20	2	2176	sp|O60279|SUSD5_HUMAN	309	328	yes	yes	3;4;5	4.609e-05	117.3	21677000
EVFEMATR	8	0	981.459	sp|P61586|RHOA_HUMAN;sp|P08134|RHOC_HUMAN	169	176	yes	no	2	0.014099	115.49	10511000
EVGTPHGIILDSVDAAFICPGSSR	24	0	2497.23	sp|P02790|HEMO_HUMAN	348	371	yes	yes	2;3	2.4516e-15	156.61	165490000
EVILCKDQDGKIGLR	15	2	1742.93	sp|O00560|SDCB1_HUMAN	114	128	yes	yes	3;4	2.2981e-06	164.92	141070000
EVKEQCEERIEEVTK	15	2	1904.91	sp|Q8NBJ4|GOLM1_HUMAN	165	179	yes	yes	2;3	9.3639e-200	314.52	22682000
EVLNMLKESK	10	1	1189.64	sp|Q92896|GSLG1_HUMAN	1049	1058	yes	yes	2;3	5.7063e-29	208.15	6180300
EVNVSPCPTQPCQLSK	16	0	1842.86	sp|P61916|NPC2_HUMAN	36	51	yes	yes	2;3	1.3724e-07	166.79	153600000
EVPLLQSLWLAHNEIR	16	0	1917.05	sp|O14498|ISLR_HUMAN	72	87	yes	yes	2;3	0.00054261	119.45	11981000
EVPLNTIIFMGR	12	0	1388.75	sp|P01008|ANT3_HUMAN	446	457	yes	yes	2	0.0027402	110.08	6123200
EVQEFYKDTYNK	12	1	1562.73	sp|P21926|CD9_HUMAN	120	131	yes	yes	2;3	4.4951e-161	312.95	93245000
EVQEFYKDTYNKLK	14	2	1803.9	sp|P21926|CD9_HUMAN	120	133	yes	yes	2;3;4	6.4785e-166	315.29	70853000
EVQGFESATFLGYFK	15	0	1721.83	sp|P06396|GELS_HUMAN;CON__Q3SX14	148	162	yes	no	2	0.0018516	88.561	4644700
EVQLLESGGGLVQPGGSLR	19	0	1895.01	sp|P01765|HV304_HUMAN;sp|P01779|HV318_HUMAN;sp|P01776|HV315_HUMAN;sp|P01774|HV313_HUMAN	1	19	yes	no	2;3	3.1134e-29	202.61	11267000
EVQLVESGGDLVQPGR	16	0	1681.86	sp|P01781|HV320_HUMAN;sp|P01782|HV321_HUMAN	1	16	yes	no	2;3	0.0035234	77.221	10887000
EVQLVESGGGLVQPGGSLR	19	0	1881	sp|P01766|HV305_HUMAN;sp|P01777|HV316_HUMAN	1	19	yes	no	2;3	1.3574e-39	211.67	404160000
EVQVFEITENSAK	13	0	1492.74	sp|P12111|CO6A3_HUMAN	2994	3006	yes	yes	2	0.0096119	95.264	5688600
EVTINPDTTCGNDWVCEHR	19	0	2301.97	sp|P19961|AMY2B_HUMAN;sp|P04746|AMYP_HUMAN;sp|P04745|AMY1_HUMAN	384	402	no	no	2;3	2.0318e-65	237.81	1227500000
EVTINPDTTCGNDWVCEHRWR	21	1	2644.15	sp|P19961|AMY2B_HUMAN;sp|P04746|AMYP_HUMAN;sp|P04745|AMY1_HUMAN	384	404	no	no	3;4	0.00050231	69.289	45208000
EVVLQWFTENSK	12	0	1478.74	sp|P15144|AMPN_HUMAN	956	967	yes	yes	2;3	6.2301e-07	163.45	49368000
EVVSLTEACCAEGADPDCYDTR	22	0	2517.01	sp|P02774|VTDB_HUMAN	66	87	yes	yes	2;3	4.7794e-35	196.36	47038000
EVWLDPLHDLVLQVQPGDR	19	0	2228.16	sp|Q5SZK8|FREM2_HUMAN	86	104	yes	yes	3	4.9829e-07	142.58	4277700
EYCGVPGDGDEELLR	15	0	1707.74	sp|P02760|AMBP_HUMAN	335	349	yes	yes	2;3	0.0001584	151.07	4426200000
EYCGVPGDGDEELLRFSN	18	1	2055.88	sp|P02760|AMBP_HUMAN	335	352	yes	yes	2;3	2.9673e-07	163.56	1596500000
EYHYGNNFGYIVAFKPFDGEEWKK	24	2	2937.38	sp|Q12860|CNTN1_HUMAN	733	756	yes	yes	4	0.00016176	62.325	4151100
EYILNDTGCHYVGAAR	16	0	1837.84	sp|P49221|TGM4_HUMAN	157	172	yes	yes	2;3	8.0945e-07	147.56	9197200
EYYDQTAQMCCSK	13	0	1682.64	sp|P20333|TNR1B_HUMAN	44	56	yes	yes	2	0.00085902	132.06	4268000
FAALQKLDDPGEICTFQDIPSTHVR	25	1	2857.41	sp|Q6W4X9|MUC6_HUMAN	200	224	yes	yes	3;4	3.3682e-16	145.83	46061000
FAAPYEGFICESDQTKPLSNQPIVTISADDKDDTANGPR	39	2	4267	sp|P55287|CAD11_HUMAN	488	526	yes	yes	4	3.8348e-12	71.604	22451000
FAELVGPVIPQDWSTECMTTNSHQGTEDSTD	31	0	3451.48	sp|P15309|PPAP_HUMAN	356	386	yes	yes	3;4	7.892e-06	59.819	551890000
FAGVFHVEK	9	0	1032.54	sp|P16070|CD44_HUMAN	30	38	yes	yes	2;3	5.7662e-06	143.04	320920000
FAGVFHVEKNGR	12	1	1359.7	sp|P16070|CD44_HUMAN	30	41	yes	yes	2;3;4	1.2956e-38	221.55	3686800000
FAIQTDPNSNDGLVTVVKPIDFETNR	26	1	2889.45	sp|P19022|CADH2_HUMAN	431	456	yes	yes	3;4	5.1434e-12	116.94	262600000
FAIQYGTGR	9	0	1011.51	sp|O96009|NAPSA_HUMAN	137	145	yes	yes	2	0.02671	91.087	19248000
FAIQYGTGRVDGILSEDKLTIGGIK	25	2	2650.43	sp|O96009|NAPSA_HUMAN	137	161	yes	yes	4	0.0025967	49.125	7693100
FALGLSGGSLVSMLAR	16	0	1577.86	sp|O95336|6PGL_HUMAN	41	56	yes	yes	2;3	0.00074686	125.73	22021000
FARVEADKYEYNVVPFR	17	2	2102.06	sp|Q8IUL8|CILP2_HUMAN	899	915	yes	yes	4	0.020119	66.568	3680900
FATTFYQHLADSKNDNDNIFLSPLSISTAFAMTK	34	1	3807.85	sp|P01008|ANT3_HUMAN	90	123	yes	yes	4	9.7055e-07	62.401	10601000
FAYGKVTLEK	10	1	1154.63	sp|P16278|BGAL_HUMAN	372	381	yes	yes	2;3	0.0010737	122.96	42909000
FAYGKVTLEKLK	12	2	1395.81	sp|P16278|BGAL_HUMAN	372	383	yes	yes	3;4	0.00053705	116.74	45717000
FAYPMPFCDRWGKLPLSPK	19	2	2309.15	sp|Q9Y6W3|CAN7_HUMAN	235	253	yes	yes	4	0.0063172	56.339	3456600
FCEAEFSVK	9	0	1115.5	sp|Q16610|ECM1_HUMAN	244	252	yes	yes	2	0.0087489	109.29	49116000
FCGSSLPHELLSSDNALYFHLYSEHLR	27	0	3191.51	sp|O60494|CUBN_HUMAN	548	574	yes	yes	4;5	5.3414e-05	60.33	21846000
FCGTFRPAPLVAPGNQVTLR	20	1	2200.16	sp|Q15113|PCOC1_HUMAN	111	130	yes	yes	3	2.7761e-05	117.27	64021000
FCGTSLPSSQWSSGEVMYLR	20	0	2291.04	sp|O60494|CUBN_HUMAN	2296	2315	yes	yes	2;3	9.7308e-05	113.23	64615000
FCTTFSVPPLQTTGPFAR	18	0	2026	sp|O60494|CUBN_HUMAN	664	681	yes	yes	2	0.03238	58.427	4939800
FDCAPDKAITQEQCEAR	17	1	2037.89	sp|P10253|LYAG_HUMAN	90	106	yes	yes	2;3	3.8601e-24	196.01	200980000
FDEFFSEGCAPGSK	14	0	1576.65	sp|P02787|TRFE_HUMAN	495	508	yes	yes	2	0.0011842	115.68	49686000
FDEFFSEGCAPGSKK	15	1	1704.75	sp|P02787|TRFE_HUMAN	495	509	yes	yes	2;3	7.8442e-30	206.45	182950000
FDEFFSEGCAPGSKKDSSLCK	21	2	2395.05	sp|P02787|TRFE_HUMAN	495	515	yes	yes	2;3;4	6.6325e-29	178.1	141090000
FDEYFSQSCAPGSDPR	16	0	1861.76	sp|P02788|TRFL_HUMAN	504	519	yes	yes	2;3	0.00075459	132.25	191510000
FDFRPKPDPYCQAK	14	2	1767.84	sp|O75503|CLN5_HUMAN	60	73	yes	yes	2;3;4	0.0018022	89.747	47601000
FDGGVEAIATR	11	0	1134.57	sp|P33908|MA1A1_HUMAN	526	536	yes	yes	2	0.00055173	134.38	117370000
FDGILGMAYPR	11	0	1238.61	sp|P07339|CATD_HUMAN	195	205	yes	yes	2	0.034998	88.596	20946000
FDGMWIDMNEPSSFVNGAVSPGCR	24	0	2672.15	sp|O43451|MGA_HUMAN	1414	1437	yes	yes	3	3.8745e-05	67.552	6640800
FDPVRGEVPPRYPR	14	2	1683.88	sp|P02790|HEMO_HUMAN	209	222	yes	yes	4	0.0062956	69.216	110060000
FDYIETVTYDGIQRK	15	1	1846.91	sp|P98164|LRP2_HUMAN	578	592	yes	yes	3	0.00051409	103.83	2681500
FEDGGYVVCNTR	12	0	1415.61	sp|O00182|LEG9_HUMAN;sp|Q6DKI2|LEG9C_HUMAN;sp|Q3B8N2|LEG9B_HUMAN	66	77	yes	no	2	0.00056179	131.79	108700000
FEDGVLDPDYPR	12	0	1421.65	sp|P04004|VTNC_HUMAN	230	241	yes	yes	2	0.0028136	108.72	8945000
FEHCNFNDVTTR	12	0	1538.66	sp|P13987|CD59_HUMAN	67	78	yes	yes	2;3	1.0533e-38	219.35	4302600000
FEPGQSYAGVVQYSHSQMQEHVSLR	25	0	2863.33	sp|P12109|CO6A1_HUMAN	653	677	yes	yes	4	7.5696e-08	79.455	12789000
FESSMEECGGDLQGSIGTFTSPNYPNPNPHGR	32	0	3481.49	sp|O60494|CUBN_HUMAN	2445	2476	yes	yes	3;4	1.5953e-21	98.073	14976000
FEVENLILHK	10	0	1240.68	sp|P00749|UROK_HUMAN	254	263	yes	yes	3	0.0026674	109.79	1848500
FEVENLILHKDYSADTLAHHNDIALLK	27	1	3118.61	sp|P00749|UROK_HUMAN	254	280	yes	yes	4;5	0.01235	37.574	3878800
FFDSACTMGAYHPLLYEK	18	0	2148.96	sp|P15907|SIAT1_HUMAN	359	376	yes	yes	3	9.6793e-05	128.64	4635100
FFESFGDLSTPDAVMGNPK	19	0	2057.94	sp|P68871|HBB_HUMAN	42	60	yes	yes	2	6.7588e-05	126.84	28861000
FFESFGDLSTPDAVMGNPKVK	21	1	2285.1	sp|P68871|HBB_HUMAN	42	62	yes	yes	3	3.5488e-06	98.175	7722500
FFGLPITGMLNSR	13	0	1451.76	sp|P09237|MMP7_HUMAN	65	77	yes	yes	2	0.024543	73.927	9304200
FFHPEEWADLFQAAGAK	17	0	1962.93	sp|P04066|FUCO_HUMAN	114	130	yes	yes	3	0.00038757	116.78	9646200
FFLCAMYAPICTLEFLHDPIKPCK	24	1	2970.43	sp|Q6FHJ7|SFRP4_HUMAN	75	98	yes	yes	3;4	6.8058e-09	120.15	111970000
FFLCSMYAPVCTVLDQAIPPCR	22	0	2644.23	sp|O75084|FZD7_HUMAN	100	121	yes	yes	3	8.61e-07	100.41	10801000
FFPFGLVQLSSDLSK	15	0	1683.89	sp|Q9HAT2|SIAE_HUMAN	315	329	yes	yes	2	0.0021736	87.824	5176700
FFPFGLVQLSSDLSKK	16	1	1811.98	sp|Q9HAT2|SIAE_HUMAN	315	330	yes	yes	3	0.00057782	116.87	6878400
FFSASCVPGADKGQFPNLCR	20	1	2257.04	sp|P02788|TRFL_HUMAN	171	190	yes	yes	2;3;4	2.8343e-14	173.77	548580000
FFSRFTEVR	9	1	1187.61	sp|P24855|DNAS1_HUMAN	140	148	yes	yes	2;3	0.042454	89.886	45845000
FFTDYGCDMEQGSVCTYHPGAVHCVR	26	0	3092.27	sp|Q9UGT4|SUSD2_HUMAN	327	352	yes	yes	3;4	2.4936e-27	162.32	95443000
FFTREPQDTYHYLPFSLPHR	20	1	2550.24	sp|P10909|CLUS_HUMAN	195	214	yes	yes	5	2.2055e-05	96.143	8388300
FGAACAPTCQMLATGVACVPTK	22	0	2310.06	sp|Q6W4X9|MUC6_HUMAN	781	802	yes	yes	3	6.9323e-07	105.68	10309000
FGDQVLQINGENCAGWSSDK	20	0	2223.99	sp|O00560|SDCB1_HUMAN	154	173	yes	yes	2;3	9.9801e-05	112.82	1074800
FGDQVLQINGENCAGWSSDKAHK	23	1	2560.18	sp|O00560|SDCB1_HUMAN	154	176	yes	yes	3;4	3.0277e-12	153.76	117250000
FGDYNKEVHKSGYLSSER	18	2	2115	sp|P15311|EZRI_HUMAN	134	151	yes	yes	4	0.00027936	82.755	12538000
FGFCPMAAHEEICTTNEGVMYR	22	0	2619.1	sp|P02751|FINC_HUMAN	458	479	yes	yes	2;3	6.723e-07	102.07	33674000
FGFSLPYVQYFGGVSALSK	19	0	2066.05	sp|P15291|B4GT1_HUMAN	276	294	yes	yes	2	0.0049718	70.615	1939700
FGLFKPGEIAPLLFR	15	1	1703.98	sp|Q8IYS5|OSCAR_HUMAN	62	76	yes	yes	2;3	0.00060236	132.31	67388000
FGPPPCPDYEFRENCGLNDHGDFVTPPFR	29	1	3436.5	sp|Q9H665|IGFR1_HUMAN	46	74	yes	yes	4	0.064478	26.647	21315000
FGRLPWPR	8	1	1027.57	sp|Q6P531|GGT6_HUMAN	193	200	yes	yes	3	0.019301	89.55	8218800
FGRNGSDCPDKFCLFQSETK	20	2	2392.06	sp|P02788|TRFL_HUMAN	639	658	yes	yes	2;3;4	1.2336e-66	218.88	112420000
FGTVLTEHVAAAELGAR	17	0	1740.92	sp|O43598|DNPH1_HUMAN	49	65	yes	yes	3	0.00040622	85.576	5023700
FHIDSVSEGNAGLYR	15	0	1663.8	sp|Q6ISS4|LAIR2_HUMAN	86	100	yes	yes	2;3	2.0899e-06	163.33	64835000
FHLGEPEASTQFMTQNYQDSPTLQAPR	27	0	3092.43	sp|Q96S96|PEBP4_HUMAN	184	210	yes	yes	3	1.2678e-13	128.52	17740000
FHQLDIDDLQSIR	13	0	1598.81	sp|P16152|CBR1_HUMAN;sp|O75828|CBR3_HUMAN	59	71	yes	no	3	0.043574	56.29	4164100
FICPLTGLWPINTLK	15	0	1771.97	sp|P02749|APOH_HUMAN	64	78	yes	yes	2;3	1.2877e-05	158.52	54423000
FIFWSSEVAGSLYR	14	0	1660.82	sp|P01133|EGF_HUMAN	171	184	yes	yes	3	0.00046023	111.88	4757700
FILAEQSTVINGITCHCINGR	21	0	2402.18	sp|Q6W4X9|MUC6_HUMAN	730	750	yes	yes	3	8.8691e-11	157.11	37051000
FIMDLVSSLSR	11	0	1266.66	sp|P08473|NEP_HUMAN	375	385	yes	yes	2	0.010867	98.156	4408600
FIPLIPIPER	10	0	1193.72	sp|Q12860|CNTN1_HUMAN	226	235	yes	yes	2	0.058038	77.533	24509000
FIQQTYPSGGEEQAQYCR	18	0	2160.95	sp|Q8WUM4|PDC6I_HUMAN	24	41	yes	yes	2;3	3.3321e-19	174.87	35462000
FISDGSGSGTGFQATFMK	18	0	1836.84	sp|O60494|CUBN_HUMAN	1832	1849	yes	yes	2	0.00028738	93.371	7041400
FIVLSNNYLQIR	12	0	1478.82	sp|P13591|NCAM1_HUMAN	166	177	yes	yes	2	0.075393	73.666	6156000
FKSDSVTSDRGYEIIWTSSPSGCGGTLYGDR	31	2	3397.55	sp|O60494|CUBN_HUMAN	3489	3519	yes	yes	4	3.6166e-06	62.291	23336000
FLAPKIENEYETWTMK	16	1	1998.98	sp|Q08334|I10R2_HUMAN	131	146	yes	yes	3	2.7927e-07	147.1	8694000
FLCTGGVSPYADPNTCR	17	0	1913.84	sp|P00751|CFAB_HUMAN	680	696	yes	yes	2	0.0013516	110.56	16764000
FLDDFESCPALYQR	14	0	1759.79	sp|Q9BVM4|GGACT_HUMAN	77	90	yes	yes	2	0.018408	85.837	6268600
FLDTGVVQSDR	11	0	1235.61	sp|Q7Z7M0|MEGF8_HUMAN	1350	1360	yes	yes	2	0.00019226	139.32	41869000
FLEDTFGNDGRPR	13	1	1522.72	sp|O00754|MA2B1_HUMAN	178	190	yes	yes	2;3	0.0019415	105.03	4042000
FLEPHKFAALQK	12	1	1427.79	sp|Q6W4X9|MUC6_HUMAN	194	205	yes	yes	2;3;4	3.0449e-09	177.04	60906000
FLEPHKFAALQKLDDPGEICTFQDIPSTHVR	31	2	3608.81	sp|Q6W4X9|MUC6_HUMAN	194	224	yes	yes	4;5;6	1.5889e-16	103.33	67042000
FLFGIYQQAEK	11	0	1342.69	sp|P11117|PPAL_HUMAN	242	252	yes	yes	2	0.0061879	105.13	5913100
FLGDKVTSYGGELR	14	1	1540.79	sp|P98160|PGBM_HUMAN	997	1010	yes	yes	2;3	2.139e-09	173.59	26116000
FLGPAEHLTFTPAAR	15	0	1626.85	sp|Q8N271|PROM2_HUMAN	32	46	yes	yes	3	0.0019981	85.976	6159600
FLLGSWLEQAR	11	0	1318.7	sp|P54802|ANAG_HUMAN	616	626	yes	yes	2	0.0080606	101.39	38837000
FLNESYKHEQVYIR	14	1	1824.92	sp|P15309|PPAP_HUMAN	92	105	yes	yes	3	0.0032569	79.875	7682100
FLNKQPY	7	1	908.476	sp|P10619|PPGB_HUMAN	474	480	yes	yes	2	0.052978	119.22	35804000
FLNVLSPR	8	0	944.544	sp|P17936|IBP3_HUMAN	226	233	yes	yes	2	0.00026593	139.97	9578800
FLPAAVADSGIYTCIVR	17	0	1851.96	sp|Q01638|ILRL1_HUMAN	74	90	yes	yes	2;3	0.00026534	99.711	6338200
FLPFKVVEKK	10	2	1233.75	sp|P11021|GRP78_HUMAN	114	123	yes	yes	3	0.079579	63.076	5116400
FLQSFAR	7	0	867.46	sp|Q13201|MMRN1_HUMAN	141	147	yes	yes	2	1.0631e-12	170.17	171370000
FLRPGDDSSHDLMLLR	16	1	1870.94	sp|P07288|KLK3_HUMAN	110	125	yes	yes	2;3;4	2.5302e-16	192.4	685160000
FLSGKGLVIYPK	12	1	1320.78	sp|P98172|EFNB1_HUMAN	44	55	yes	yes	3	0.00073803	119.03	4990200
FLTAGRTDPAHDVR	14	1	1554.79	sp|P12109|CO6A1_HUMAN	859	872	yes	yes	2;3;4	2.0169e-06	149.57	370350000
FLVGPDGIPIMR	12	0	1313.72	sp|P22352|GPX3_HUMAN	186	197	yes	yes	2	0.0049774	100.09	28494000
FLVHDSFWALPEQFLGNKVDSYGGSLR	27	1	3081.53	sp|P98160|PGBM_HUMAN	589	615	yes	yes	4	1.1517e-06	64.246	4820800
FLYLGPFKDSATVR	14	1	1612.86	sp|P55285|CADH6_HUMAN	358	371	yes	yes	2;3	0.00054067	107.99	14384000
FMCAQLPNPVLDSISIIDTPGILSGEKQR	29	1	3198.64	sp|Q9H4M9|EHD1_HUMAN	136	164	yes	yes	3	1.2703e-15	102.97	4045300
FMEDTAAEKLHK	12	1	1418.69	sp|Q03154|ACY1_HUMAN	210	221	yes	yes	3;4	0.00021311	131.42	20958000
FMETVAEK	8	0	953.453	sp|P10909|CLUS_HUMAN	430	437	yes	yes	2	0.023373	104.06	38964000
FMETVAEKALQEYR	14	1	1713.84	sp|P10909|CLUS_HUMAN	430	443	yes	yes	2;3	1.9298e-82	261.45	352640000
FMETVAEKALQEYRK	15	2	1841.93	sp|P10909|CLUS_HUMAN	430	444	yes	yes	2;3;4	0.00028396	147.12	39013000
FMLCAGR	7	0	853.394	sp|P07288|KLK3_HUMAN	195	201	yes	yes	2	0.008356	132.8	198220000
FMRDNYPPGFSYADFGPQFTAR	22	1	2583.16	sp|P04066|FUCO_HUMAN	92	113	yes	yes	3	5.5062e-06	88.627	6071900
FNALQYLR	8	0	1023.55	sp|P51884|LUM_HUMAN	228	235	yes	yes	2	8.7821e-06	147.69	14940000
FNGAPTANFQQDVGTK	16	0	1693.81	sp|P15907|SIAT1_HUMAN	211	226	yes	yes	2	0.0010735	137.27	13150000
FNKNNEGTYYSPNYNPQSR	19	1	2292.02	sp|P00450|CERU_HUMAN	482	500	yes	yes	2;3	1.6355e-20	187.47	88213000
FNKPFVFLMIEQNTK	15	1	1854.97	sp|P01009|A1AT_HUMAN	390	404	yes	yes	2;3	1.6469e-21	198.87	91003000
FNKPFVFLMIEQNTKSPLFMGK	22	2	2615.36	sp|P01009|A1AT_HUMAN	390	411	yes	yes	3;4	2.4875e-19	169.58	61196000
FNPNAIGVPQPYLNK	15	0	1670.88	sp|O75339|CILP1_HUMAN	842	856	yes	yes	2	0.0013945	96.464	2531100
FNSEKECQETCIQG	14	1	1728.71	sp|Q2UY09|COSA1_HUMAN	1112	1125	yes	yes	2	0.0010434	144.51	9464700
FNWNHCGEMAPACK	14	0	1720.69	sp|P15328|FOLR1_HUMAN	84	97	yes	yes	2;3	0.00041091	148.85	71949000
FNWNHCGEMAPACKR	15	1	1876.79	sp|P15328|FOLR1_HUMAN	84	98	yes	yes	2;3;4	1.639e-69	255.91	778590000
FNWYVDGVEVHNAK	14	0	1676.79	sp|P01857|IGHG1_HUMAN	158	171	yes	yes	2;3	5.0028e-05	154.23	147960000
FQDGDLTLYQSNTILR	16	0	1882.94	sp|P09211|GSTP1_HUMAN	56	71	yes	yes	2;3	5.2765e-05	144.73	12849000
FQELESETLK	10	0	1222.61	sp|P15309|PPAP_HUMAN	164	173	yes	yes	2	5.5733e-11	169.58	50300000
FQELESETLKSEEFQK	16	1	1970.95	sp|P15309|PPAP_HUMAN	164	179	yes	yes	2;3	1.8128e-70	254.72	427670000
FQELESETLKSEEFQKR	17	2	2127.05	sp|P15309|PPAP_HUMAN	164	180	yes	yes	2;3;4	3.7455e-155	305.9	1107800000
FQGLQQTVDKK	11	1	1290.69	sp|O60494|CUBN_HUMAN	124	134	yes	yes	2;3	8.9032e-13	177.04	26850000
FQLEEFSPR	9	0	1151.56	sp|Q8NFZ8|CADM4_HUMAN	77	85	yes	yes	2	2.1953e-09	138.08	117490000
FQLEEFSPRR	10	1	1307.66	sp|Q8NFZ8|CADM4_HUMAN	77	86	yes	yes	2;3	0.0042261	132.25	44800000
FQLFGSPSGQK	11	0	1194.6	sp|P02788|TRFL_HUMAN	305	315	yes	yes	2	6.0233e-15	189.17	321170000
FQLFGSPSGQKDLLFK	16	1	1810.96	sp|P02788|TRFL_HUMAN	305	320	yes	yes	2;3	8.007e-06	157.07	92630000
FQLFGSPSGQKDLLFKDSAIGFSR	24	2	2644.36	sp|P02788|TRFL_HUMAN	305	328	yes	yes	2;3;4	1.6698e-07	97.825	226080000
FQRQHMDSDSSPSSSSTYCNQMMR	24	1	2866.15	sp|P07998|RNAS1_HUMAN	36	59	yes	yes	3;4	1.1868e-10	140.88	79713000
FQVAYEDSDCGNR	13	0	1559.63	sp|P17342|ANPRC_HUMAN	99	111	yes	yes	2	0.024682	73.877	7882900
FQVNAQSGVISTR	13	0	1405.73	sp|Q6V0I7|FAT4_HUMAN	736	748	yes	yes	2	0.0013289	105.99	8462400
FRCPEALFQPSFLGMESCGIHETTFNSIMK	30	1	3533.62	sp|P60709|ACTB_HUMAN;sp|P63261|ACTG_HUMAN	255	284	no	no	3;4	7.0231e-18	116.1	18849000
FRCSDGEELQGPGLSWGDFGDWSDHCPK	28	1	3238.35	sp|Q7Z5L0|VMO1_HUMAN	144	171	yes	yes	3;4	4.4325e-18	125.53	84832000
FRCSDGEELQGPGLSWGDFGDWSDHCPKGACGLQTK	36	2	4053.75	sp|Q7Z5L0|VMO1_HUMAN	144	179	yes	yes	4;5	1.1084e-24	97.592	100730000
FRDNTPNAIAIVQLQELSLR	20	1	2297.25	sp|P09603|CSF1_HUMAN	99	118	yes	yes	2;3;4	3.7315e-05	112.53	42627000
FRIDSVSEGNAGPYR	15	1	1666.81	sp|Q6GTX8|LAIR1_HUMAN	86	100	yes	yes	2;3	5.3306e-06	157.37	938710000
FRISHELDSASSEVN	15	1	1689.8	sp|P10451|OSTP_HUMAN	300	314	yes	yes	2;3	2.6234e-09	167.73	373090000
FRRPDIQYPDATDEDITSHMESEELNGAYK	30	2	3526.59	sp|P10451|OSTP_HUMAN	174	203	yes	yes	4;5	1.4945e-23	146.45	35468000
FRSDNSPTHVGFK	13	1	1490.73	sp|O60494|CUBN_HUMAN	2316	2328	yes	yes	2;3;4	9.9244e-15	191.48	170290000
FRSDNSPTHVGFKAK	15	2	1689.86	sp|O60494|CUBN_HUMAN	2316	2330	yes	yes	3;4;5	0.00032561	120.9	48170000
FRSGSVIDQSR	11	1	1250.64	sp|P07911|UROM_HUMAN	587	597	yes	yes	2;3	0.010105	98.337	58263000
FRYLIGEK	8	1	1024.57	sp|P07864|LDHC_HUMAN	170	177	yes	yes	3	0.016955	91.853	1886000
FSCFQEEAPQPHYQLR	16	0	2035.92	sp|Q16610|ECM1_HUMAN	267	282	yes	yes	3	0.00032695	138.21	129880000
FSDNGFLMTEK	11	0	1287.58	sp|O00462|MANBA_HUMAN	839	849	yes	yes	2	0.0019493	124.12	5269600
FSGSGSGTDFTLK	13	0	1302.61	sp|P01617|KV204_HUMAN;sp|P01614|KV201_HUMAN;sp|P06309|KV205_HUMAN;sp|P06310|KV206_HUMAN	67	79	no	no	2	5.4271e-05	141.34	29555000
FSGSGSGTDFTLTISR	16	0	1631.78	sp|P18135|KV312_HUMAN;sp|P18136|KV313_HUMAN;sp|P01623|KV305_HUMAN;sp|P04206|KV307_HUMAN;sp|P01622|KV304_HUMAN;sp|P01620|KV302_HUMAN	83	98	no	no	2	0.0009422	111.22	7153100
FSGTWYAMAK	10	0	1160.53	sp|P02753|RET4_HUMAN	38	47	yes	yes	1;2	0.0066884	134.26	53609000
FSGWYDADLSPAGHEEAKR	19	1	2134.97	sp|P18669|PGAM1_HUMAN	22	40	yes	yes	4	0.0014863	67.902	4846600
FSIEGSYQLEK	11	0	1299.63	sp|P05154|IPSP_HUMAN	306	316	yes	yes	1;2	1.4618e-28	191.53	259590000
FSIPSMTEHHAGR	13	0	1468.69	sp|A6NI73|LIRA5_HUMAN;sp|O75022|LIRB3_HUMAN	101	113	yes	no	3;4	0.00031182	108.98	9568200
FSISATYDLGATLLK	15	0	1598.86	sp|P05543|THBG_HUMAN	308	322	yes	yes	2	0.0015239	98.676	3659600
FSLQEAETDRR	11	1	1350.65	sp|Q6V0I7|FAT4_HUMAN	620	630	yes	yes	3	0.053521	56.013	4772600
FSNVPSSPESPIGGTITYK	19	0	1979.98	sp|Q8IZF2|AGRF5_HUMAN	689	707	yes	yes	2	0.00021118	98.804	8531900
FSPATHPSEGLEENYCRNPDNDPQGPWCYTTDPEKR	36	2	4263.83	sp|P00747|PLMN_HUMAN	137	172	yes	yes	4;5	2.441e-11	64.508	13622000
FSQEPADQTVVAGQR	15	0	1631.79	sp|Q96J84|KIRR1_HUMAN	23	37	yes	yes	2;3	1.9052e-24	175.6	7368600
FSRHHGPTITAK	12	1	1350.72	sp|P02760|AMBP_HUMAN	138	149	yes	yes	3;4	0.0002195	131.06	4029000
FSSGITGCVK	10	0	1054.51	sp|P98160|PGBM_HUMAN	4348	4357	yes	yes	2	0.00018894	139.38	1307900000
FSSHVGGTLGQFYQEVLWGSPAASDDGRR	29	1	3123.48	sp|Q14624|ITIH4_HUMAN	867	895	yes	yes	3;4	1.2031e-19	130.72	127110000
FSSPDEIDLPRELEDEVPILGR	22	1	2525.26	sp|Q5JRA6|MIA3_HUMAN	632	653	yes	yes	3	0.0040404	53.536	3602100
FSSYEKYWCK	10	1	1396.61	sp|P01833|PIGR_HUMAN	488	497	yes	yes	2;3	1.3828e-08	160.77	23479000
FSTEYELQQLEQFKK	15	1	1916.95	sp|P15144|AMPN_HUMAN	909	923	yes	yes	3	0.00038978	138.31	11924000
FSTEYELQQLEQFKKDNEETGFGSGTR	27	2	3167.47	sp|P15144|AMPN_HUMAN	909	935	yes	yes	3;4	6.651e-13	126.93	41439000
FSTMPFLYCNPGDVCYYASR	20	0	2447.04	sp|P08572|CO4A2_HUMAN	1541	1560	yes	yes	2;3	0.00010151	85.855	14619000
FSVQMFR	7	0	913.448	sp|P07911|UROM_HUMAN	548	554	yes	yes	2	0.00022264	132.72	666150000
FSVSLKHGNTDSEGIVEVK	19	1	2045.04	sp|P05156|CFAI_HUMAN	112	130	yes	yes	3	2.6129e-05	96.805	39621000
FSWTLPNGMHLEGPQTLGR	19	0	2140.05	sp|Q9NR99|MXRA5_HUMAN	2669	2687	yes	yes	3	0.054376	42.633	3201100
FSYDLSQCINQMKEVK	16	1	1988.93	sp|Q8NBJ4|GOLM1_HUMAN	152	167	yes	yes	3	0.00062656	110.55	2698500
FTAFCKAQGFTEDTIVFLPQTDK	23	1	2663.29	sp|P41222|PTGDS_HUMAN	163	185	yes	yes	3	1.4498e-06	89.462	44657000
FTAFCKAQGFTEDTIVFLPQTDKCMTEQ	28	2	3312.51	sp|P41222|PTGDS_HUMAN	163	190	yes	yes	3;4	5.3551e-23	142.14	224080000
FTAPTSQFYHLFLHGNSLTR	20	0	2336.17	sp|Q96PX8|SLIK1_HUMAN	53	72	yes	yes	3;4	1.4971e-05	89.468	20921000
FTAVTPDGATVEVTVR	16	0	1661.86	sp|Q96JQ0|PCD16_HUMAN	117	132	yes	yes	2	0.0011565	99.055	19668000
FTCKEATDVIIIHSK	15	1	1760.91	sp|P15144|AMPN_HUMAN	111	125	yes	yes	2;4	1.2292e-30	211.45	16070000
FTCTVTHTDLPSPLK	15	0	1715.86	sp|P01871|IGHM_HUMAN;sp|P04220|MUCB_HUMAN	301	315	yes	no	3	0.00056838	111.66	11000000
FTDHLKYVMLPVADQDQCIR	20	1	2448.19	sp|P00738|HPT_HUMAN	292	311	yes	yes	3;4	1.9293e-05	92.289	17786000
FTGSLQQLTVHPDPR	15	0	1694.87	sp|P39059|COFA1_HUMAN	215	229	yes	yes	2;3	9.3956e-22	200	235220000
FTILEGDPDGQFTIRTDPKTNEGVLSIVK	29	2	3189.66	sp|P55291|CAD15_HUMAN	298	326	yes	yes	4	0.00076658	48.84	11349000
FTLVPSGR	8	0	875.486	sp|Q92692|PVRL2_HUMAN	223	230	yes	yes	2	2.0315e-06	153.04	23985000
FTLVPSGRADGVTVTCKVEHESFEEPALIPVTLSVR	36	2	3940.04	sp|Q92692|PVRL2_HUMAN	223	258	yes	yes	5	0.049545	21.479	4531500
FTNIGPDTMR	10	0	1150.54	sp|P02751|FINC_HUMAN	1275	1284	yes	yes	2	0.066814	94.363	19508000
FTPFTLGKEFK	11	1	1313.7	sp|P20827|EFNA1_HUMAN	111	121	yes	yes	2;3	3.6775e-06	147.3	28174000
FTQVTPTSLSAQWTPPNVQLTGYR	24	0	2691.37	sp|P02751|FINC_HUMAN	1730	1753	yes	yes	3	1.1029e-07	103.58	9299500
FTSQPEPSSVYAGNNAILNCEVNADLVPFVR	31	0	3407.65	sp|Q92859|NEO1_HUMAN	154	184	yes	yes	3	1.9419e-12	77.469	10358000
FTYGGCYGNKNNFEEEQQCLESCR	24	1	2989.21	sp|O43278|SPIT1_HUMAN	419	442	yes	yes	3	1.0273e-07	98.376	12821000
FTYTVLVDGCSK	12	0	1388.66	sp|P08123|CO1A2_HUMAN	1308	1319	yes	yes	2	0.020028	81.278	5113000
FVEGLPINDFSR	12	0	1392.7	sp|P40925|MDHC_HUMAN	299	310	yes	yes	2	0.032403	74.78	8179900
FVGQGGAR	8	0	790.409	sp|P07911|UROM_HUMAN	205	212	yes	yes	2	0.0011421	133.81	237640000
FVIKPIDKK	9	2	1086.68	sp|P15311|EZRI_HUMAN;sp|P26038|MOES_HUMAN	255	263	no	no	3	0.0017928	120.31	8904300
FVSAIEGMHPNQEDHETFVDINPLTGIILK	30	0	3363.68	sp|Q14108|SCRB2_HUMAN	349	378	yes	yes	4	0.0023669	40.044	5314600
FVSISDLLVPK	11	0	1216.71	sp|P50395|GDIB_HUMAN	380	390	yes	yes	2	0.07976	51.727	2750600
FVSISDLLVPKDLGTESQIFISR	23	1	2563.39	sp|P50395|GDIB_HUMAN	380	402	yes	yes	3	3.3139e-07	103.31	6008500
FVTDGSVTASGFR	13	0	1342.65	sp|O60494|CUBN_HUMAN	2430	2442	yes	yes	2	0.0013549	115.37	356640000
FVTHVSDWGALATISTLEAVR	21	0	2272.19	sp|O75629|CREG1_HUMAN	61	81	yes	yes	3	0.029081	58.339	9549100
FVTLLYR	7	0	910.528	sp|P11117|PPAL_HUMAN	35	41	yes	yes	2	0.00012178	148.07	36639000
FVTLVFR	7	0	880.517	sp|P15309|PPAP_HUMAN	37	43	yes	yes	2	1.4136e-05	153.88	72522000
FVTVPLHHR	9	0	1104.62	sp|Q16832|DDR2_HUMAN	333	341	yes	yes	3	0.003586	107.01	9623100
FVTWIEGVMR	10	0	1236.63	sp|P00747|PLMN_HUMAN	799	808	yes	yes	2	0.062992	76.282	14280000
FVYHLSDLCK	10	0	1280.62	sp|P01591|IGJ_HUMAN	83	92	yes	yes	2;3	1.3424e-08	157.75	119680000
FVYHLSDLCKK	11	1	1408.72	sp|P01591|IGJ_HUMAN	83	93	yes	yes	2;3;4	1.6278e-07	182.28	122170000
FVYTPAMESVCGYFHR	16	0	1962.88	sp|P01033|TIMP1_HUMAN	83	98	yes	yes	3	0.00026497	116.58	35346000
FWLEQGVDSSVFEALPK	17	0	1950.97	sp|Q86UD1|OAF_HUMAN	178	194	yes	yes	2	0.00112	107.03	3638000
FWSLGEKPQILTK	13	1	1545.86	sp|Q9NR99|MXRA5_HUMAN	1846	1858	yes	yes	3	0.061812	51.726	2995800
FYEKEMECAGTYDGSIDACK	20	1	2372.96	sp|P05156|CFAI_HUMAN	503	522	yes	yes	3	1.2512e-05	127.67	7221200
FYGSPEELAR	10	0	1167.56	sp|P19801|AOC1_HUMAN	242	251	yes	yes	2	0.06585	75.652	4246800
FYNELTEILVR	11	0	1395.74	sp|Q8WUM4|PDC6I_HUMAN	676	686	yes	yes	2	0.068785	78.548	2910500
FYNQVSTPLLR	11	0	1336.71	sp|P19823|ITIH2_HUMAN;CON__Q9TRI1	489	499	yes	no	2	0.0057422	107.06	8736800
FYREASSGAAK	11	1	1185.58	sp|P12109|CO6A1_HUMAN	926	936	yes	yes	3	0.0033778	100.09	978790
FYSEKECR	8	1	1117.49	sp|P02760|AMBP_HUMAN	327	334	yes	yes	2;3	9.8871e-15	172.94	8088600
FYSEKECREYCGVPGDGDEELLR	23	2	2807.22	sp|P02760|AMBP_HUMAN	327	349	yes	yes	3;4	7.5301e-07	97.776	189860000
FYTIEILK	8	0	1025.58	sp|P12273|PIP_HUMAN	137	144	yes	yes	2	0.011128	118.74	9678600
FYTIEILKVE	10	1	1253.69	sp|P12273|PIP_HUMAN	137	146	yes	yes	2	1.5296e-11	178.46	2036600000
FYTKPPQCVDIPADLR	16	1	1918.96	sp|Q8N474|SFRP1_HUMAN	51	66	yes	yes	3	0.00038022	104.26	5188200
FYWTDRGK	8	1	1071.51	sp|P01133|EGF_HUMAN	569	576	yes	yes	2;3	0.0015561	134.48	199760000
FYWTDRGKSLIGR	13	2	1597.84	sp|P01133|EGF_HUMAN	569	581	yes	yes	4	0.05744	47.062	1494400
GACGLQTK	8	0	833.407	sp|Q7Z5L0|VMO1_HUMAN	172	179	yes	yes	2	1.0811e-14	168.23	6363200
GACPVFECGNVVLR	14	0	1576.75	sp|Q8TDQ0|HAVR2_HUMAN	56	69	yes	yes	2;3	6.1659e-09	173.19	288580000
GACPVFECGNVVLRTDER	18	1	2077.97	sp|Q8TDQ0|HAVR2_HUMAN	56	73	yes	yes	2	0.00046076	116.96	11550000
GADFQALPVGSSAAVAPLGLQLMCTAPPGAVQGHWAR	37	0	3700.86	sp|P07204|TRBM_HUMAN	201	237	yes	yes	3;4;5;6	1.9588e-18	89.138	131900000
GADFQCFQQAR	11	0	1326.58	sp|P39060|COIA1_HUMAN	1599	1609	yes	yes	2	0.0037183	115.78	12227000
GADGGWQHCVWSSSLQQCLSPSYLPLR	27	0	3088.43	sp|Q7Z7M0|MEGF8_HUMAN	2075	2101	yes	yes	3	8.3835e-10	89.803	9019100
GAEEMETVIPVDVMR	15	0	1674.8	sp|Q99497|PARK7_HUMAN	13	27	yes	yes	2	0.001227	113.43	4648700
GAEEMETVIPVDVMRR	16	1	1830.9	sp|Q99497|PARK7_HUMAN	13	28	yes	yes	3	0.0039756	71.513	4017500
GAEIVADTFRDFAVSTVPVSGPSHLR	26	1	2727.4	sp|O95865|DDAH2_HUMAN	148	173	yes	yes	3	1.3408e-12	126.1	8865000
GAGAGVVVKDAAAPSQPLR	19	1	1762.97	sp|Q9HBB8|CDHR5_HUMAN	366	384	yes	yes	3	8.2459e-05	108.71	27922000
GAGGQSMSEAPTGDHAPAPTR	21	0	1993.89	sp|Q14767|LTBP2_HUMAN	1390	1410	yes	yes	2;3	8.751e-30	198.05	40737000
GAKPDLILGPVCEYAAAPVAR	21	1	2167.15	sp|P17342|ANPRC_HUMAN	125	145	yes	yes	3	0.0001937	75.73	13870000
GAKTTFDVYTESWAQDPSQENK	22	1	2501.13	sp|P19835|CEL_HUMAN	379	400	yes	yes	3	5.5785e-09	136.53	7422700
GALILSNVQPSDTMVTQCEAR	21	0	2289.11	sp|P32004|L1CAM_HUMAN	387	407	yes	yes	3	7.9887e-06	113.23	8523200
GALKSPEECPPLCSQR	16	1	1827.86	sp|Q7Z7M0|MEGF8_HUMAN	938	953	yes	yes	3	0.00029884	91.657	8845200
GALQNIIPASTGAAK	15	0	1410.78	sp|P04406|G3P_HUMAN	201	215	yes	yes	2	0.0049237	81.526	44422000
GANLLLSASPDFGDIAVSHVGAVVPTHGFSSFK	33	0	3296.68	sp|Q8WVQ1|CANT1_HUMAN	316	348	yes	yes	4	8.3371e-06	53.088	7710200
GAPALLTCVNR	11	0	1170.62	sp|Q9BRK3|MXRA8_HUMAN	179	189	yes	yes	2	0.056533	75.566	74591000
GAPCTTPPSAPR	12	0	1210.58	sp|P54760|EPHB4_HUMAN	317	328	yes	yes	2	0.0041672	101.35	42898000
GAPVCAPSPCLHDGACR	17	0	1823.79	sp|Q5IJ48|CRUM2_HUMAN	1056	1072	yes	yes	3	0.0096121	62.237	10008000
GAQAAIVVYDITNTDTFAR	19	0	2025.02	sp|P51148|RAB5C_HUMAN	93	111	yes	yes	3	0.028231	61.087	3817700
GAQTLYVPNCDHR	13	0	1529.7	sp|P24592|IBP6_HUMAN	181	193	yes	yes	2	0.00064778	136.01	14229000
GASLLCVKQPEGGVGWSR	18	1	1899.96	sp|Q9HCU0|CD248_HUMAN	208	225	yes	yes	2;3	8.4998e-11	168.64	357050000
GATLALTQVTPQDER	15	0	1598.83	sp|P43121|MUC18_HUMAN	98	112	yes	yes	3	1.9493e-06	163.62	7883000
GATTSPGVYELSSR	14	0	1423.69	sp|Q9Y6R7|FCGBP_HUMAN	5251	5264	yes	yes	2	0.001566	120.9	11338000
GATTTFSAVER	11	0	1138.56	sp|Q07507|DERM_HUMAN	170	180	yes	yes	2	0.050791	88.155	41715000
GATTTFSAVERDR	13	1	1409.69	sp|Q07507|DERM_HUMAN	170	182	yes	yes	2;3	0.00041218	144.28	58131000
GAVADTRDTEQTLYQVQER	19	1	2179.05	sp|P55268|LAMB2_HUMAN	1627	1645	yes	yes	3	1.1371e-05	134.4	4228100
GAVSQTYPSGTCAYIQR	17	0	1857.87	sp|P78380|OLR1_HUMAN	232	248	yes	yes	2;3	2.8503e-11	178.14	109740000
GAYPLSIEPIGVR	13	0	1370.76	sp|P00450|CERU_HUMAN	469	481	yes	yes	2	0.0083308	87.216	16769000
GAYTQVIFLAR	11	0	1237.68	sp|P10253|LYAG_HUMAN	871	881	yes	yes	2	3.037e-08	161.17	12193000
GCAAILDTGTSLITGPTEEIR	21	0	2174.09	sp|O96009|NAPSA_HUMAN	277	297	yes	yes	2;3	7.9891e-30	198.77	79757000
GCALKDKPGVYTR	13	2	1463.76	sp|P00749|UROK_HUMAN	399	411	yes	yes	3;4	0.00055825	126.32	54781000
GCHESCLDEEVEGQGFCSGPGWDPVTGWGTPNFPALLK	38	0	4189.82	sp|O14773|TPP1_HUMAN	521	558	yes	yes	3;4	2.8045e-25	93.889	32340000
GCHLEGVAGHKEAHILR	17	1	1882.96	sp|P17813|EGLN_HUMAN	206	222	yes	yes	3;4;5	0.00015088	102.65	44201000
GCPDVQASLPDAK	13	0	1356.63	sp|Q96PD5|PGRP2_HUMAN	195	207	yes	yes	2	0.013846	79.614	8682200
GCSFLPDPYQK	11	0	1310.6	sp|P07602|SAP_HUMAN	439	449	yes	yes	2	0.049607	73.951	21704000
GDFPSPIHVSGPR	13	0	1364.68	sp|P19801|AOC1_HUMAN	289	301	yes	yes	2;3	0.00049939	110.8	11407000
GDKLFGPDLK	10	1	1088.59	sp|P08697|A2AP_HUMAN	466	475	yes	yes	2;3	0.0053738	120.86	33807000
GDPECHLFYNEQQEAR	16	0	1991.84	sp|P18065|IBP2_HUMAN	302	317	yes	yes	2;3	0.00059216	137.27	38943000
GDSGEQVGQVAWAR	14	0	1458.69	sp|Q96NY8|PVRL4_HUMAN	56	69	yes	yes	2	0.007353	115.24	5032100
GDSSGEGVCDKSPLER	16	1	1691.74	sp|P08582|TRFM_HUMAN	191	206	yes	yes	2;3	3.4969e-11	161.19	11968000
GDSVVYGLR	9	0	964.498	sp|P10451|OSTP_HUMAN	160	168	yes	yes	2	0.006902	111.95	538660000
GDTFSCMVGHEALPLAFTQK	20	0	2208.03	sp|P01876|IGHA1_HUMAN;sp|P01877|IGHA2_HUMAN	308	327	no	no	2;3	3.9894e-29	197.72	103290000
GDVAFVKHQTVPQNTGGKNPDPWAK	25	2	2690.36	sp|P02787|TRFE_HUMAN	547	571	yes	yes	4	1.1736e-06	73.831	25797000
GDVKLVASSHISK	13	1	1339.75	sp|Q15746|MYLK_HUMAN	2	14	yes	yes	3	0.054483	45.357	66581000
GEADAMSLDGGYVYTAGK	18	0	1803.8	sp|P02788|TRFL_HUMAN	406	423	yes	yes	2	8.2054e-05	142.94	47545000
GECVPGEQEPEPILIPR	17	0	1918.95	sp|P02760|AMBP_HUMAN	186	202	yes	yes	2;3	0.00015542	145.79	81523000
GECWCVNPNTGK	12	0	1420.59	sp|P18065|IBP2_HUMAN	281	292	yes	yes	2	0.00031225	136.93	11813000
GEDPALQICCHPGCTPR	17	0	1966.84	sp|P15289|ARSA_HUMAN	480	496	yes	yes	3	0.00045461	117.07	12625000
GEGEPCGGGGAGR	13	0	1159.47	sp|Q16270|IBP7_HUMAN	66	78	yes	yes	2	3.298e-09	176.87	7525900
GEGEPCGGGGAGRGYCAPGMECVK	24	1	2411.97	sp|Q16270|IBP7_HUMAN	66	89	yes	yes	2;3	1.3956e-09	139.12	79905000
GEKAITQVSK	10	1	1059.59	sp|Q16270|IBP7_HUMAN	144	153	yes	yes	2	0.069977	81.625	946540
GELFWDDGESLEVLER	16	0	1892.88	sp|P10253|LYAG_HUMAN	855	870	yes	yes	2;3	0.001395	113.01	23381000
GEQCVDIDECTIPPYCHQR	19	0	2375.99	sp|Q12805|FBLN3_HUMAN	209	227	yes	yes	3	3.8976e-05	93.342	23112000
GESGQSTNREQDLLSHEQK	19	1	2141.99	sp|P04279|SEMG1_HUMAN	405	423	yes	yes	2;3;4	2.3995e-51	227.41	364550000
GESGQSTNREQDLLSHEQKGR	21	2	2355.12	sp|P04279|SEMG1_HUMAN	405	425	yes	yes	2;3;4;5	2.3104e-51	223.76	808010000
GEVQAMLGQSTEELRVR	17	1	1901.96	sp|P02649|APOE_HUMAN	138	154	yes	yes	2;3	0.004059	77.051	16607000
GFAGDGKLCSDIDECEMGVPVCPPASSK	28	1	2982.29	sp|P01133|EGF_HUMAN	860	887	yes	yes	3;4	7.4989e-16	110.55	189280000
GFALQASSGQYIRPMQK	17	1	1880.96	sp|Q9BXP8|PAPP2_HUMAN	1426	1442	yes	yes	2;3	2.3635e-24	200	16347000
GFAVGNVVANLGLDLGSLSAR	21	0	2029.1	sp|Q9UN70|PCDGK_HUMAN	44	64	yes	yes	3	0.0041476	56.882	6487200
GFAVGNVVANLGLDLGSLSARR	22	1	2185.2	sp|Q9UN70|PCDGK_HUMAN	44	65	yes	yes	3	0.00012853	72.932	8316000
GFGGVQVSPPNENVAIHNPFRPWWER	26	1	2989.47	sp|P19961|AMY2B_HUMAN;sp|P04745|AMY1_HUMAN	51	76	no	no	3;4	1.5204e-06	70.121	176590000
GFGGVQVSPPNENVAIHNPFRPWWERYQPVSYK	33	2	3854.91	sp|P19961|AMY2B_HUMAN;sp|P04745|AMY1_HUMAN	51	83	no	no	3;4	0.0015737	38.196	28439000
GFGGVQVSPPNENVAIYNPFRPWWER	26	1	3015.48	sp|P04746|AMYP_HUMAN	51	76	yes	yes	3;4	2.4318e-10	97.589	137250000
GFGGVQVSPPNENVAIYNPFRPWWERYQPVSYK	33	2	3880.91	sp|P04746|AMYP_HUMAN	51	83	yes	yes	3;4	6.9983e-10	74.471	116710000
GFGHIGIAVPDVYSACK	17	0	1789.88	sp|Q04760|LGUL_HUMAN	124	140	yes	yes	3	0.00015533	90.853	2841400
GFGSLNDEGEGEFWLGNDYLHLLTQR	26	0	2966.38	sp|P02671|FIBA_HUMAN	695	720	yes	yes	3;4	6.0447e-34	183.63	185770000
GFHQEVFLGKDLGGFDEDAEPR	22	1	2462.15	sp|Q9BRK5|CAB45_HUMAN	76	97	yes	yes	4	0.00021304	66.041	2229400
GFIYPMLPGGPGGPGAEDVAVWTR	24	0	2443.2	sp|Q7Z7M0|MEGF8_HUMAN	724	747	yes	yes	2;3	3.9526e-09	130.52	11622000
GFKLPDTPQGLLGEAR	16	1	1697.91	sp|P17813|EGLN_HUMAN	289	304	yes	yes	3	0.00070931	85.362	5470200
GFNCESKPEAEETCFDKYTGNTYR	24	2	2902.22	sp|P02751|FINC_HUMAN	84	107	yes	yes	3;4	3.459e-15	158.78	130510000
GFNPVTVNSLGVLNGAQLFSLNKDELR	27	1	2901.53	sp|Q12929|EPS8_HUMAN	738	764	yes	yes	3	6.3508e-27	173.36	9501400
GFPEISFQPSSAVVVTWESVAPYQGPSR	28	0	3021.49	sp|P14543|NID1_HUMAN	141	168	yes	yes	3	7.5642e-08	68.211	6552300
GFPEISFQPSSAVVVTWESVAPYQGPSRDPDQK	33	1	3604.75	sp|P14543|NID1_HUMAN	141	173	yes	yes	3;4	2.8793e-21	91.249	75586000
GFPEISFQPSSAVVVTWESVAPYQGPSRDPDQKGK	35	2	3789.86	sp|P14543|NID1_HUMAN	141	175	yes	yes	4	6.4131e-22	94.841	13624000
GFPSVLR	7	0	774.439	sp|P01871|IGHM_HUMAN	55	61	yes	yes	2	0.067214	101.21	98362000
GFPSVLRGGK	10	1	1016.58	sp|P01871|IGHM_HUMAN	55	64	yes	yes	3	0.020605	78.264	19755000
GFQALGDAADIR	12	0	1232.61	sp|P01033|TIMP1_HUMAN	71	82	yes	yes	2	0.026855	76.357	15998000
GFQQLLQELNQPR	13	0	1569.83	sp|P05154|IPSP_HUMAN	110	122	yes	yes	2;3	7.4938e-14	188.09	257630000
GFSGIFEDR	9	0	1026.48	sp|P09619|PGFRB_HUMAN	178	186	yes	yes	2	0.0037065	117.53	7347100
GFSLDEATNLNGGLLR	16	0	1675.85	sp|P19827|ITIH1_HUMAN	361	376	yes	yes	2	2.405e-06	162.88	9060800
GFSLSDVPQAEISGEHLR	18	0	1940.96	sp|P35052|GPC1_HUMAN	43	60	yes	yes	3	0.002555	88.637	9596300
GFSPKDVLVR	10	1	1116.63	sp|P01876|IGHA1_HUMAN;sp|P01877|IGHA2_HUMAN	254	263	no	no	2;3	4.1835e-15	185.33	711610000
GFTCECPDDFR	11	0	1402.53	sp|P98164|LRP2_HUMAN	3488	3498	yes	yes	2	9.5866e-21	198.62	41790000
GFTCECPDDFRTLQLSGSTYCMPMCSSTQFLCANNEK	37	1	4411.81	sp|P98164|LRP2_HUMAN	3488	3524	yes	yes	4	1.6495e-11	65.668	18867000
GFTMIGEHSIYCTVNNDEGEWSGPPPECR	29	0	3338.41	sp|P08174|DAF_HUMAN	256	284	yes	yes	3;4	9.5164e-20	133.98	57754000
GFTWTTGDQDTAFTNWAQPASGGPCPAQR	29	0	3124.37	sp|Q9HCU0|CD248_HUMAN	102	130	yes	yes	3	2.9716e-15	99.722	87349000
GFYPSDIAVEWESNGQPENNYK	22	0	2543.12	sp|P01861|IGHG4_HUMAN;sp|P01857|IGHG1_HUMAN	254	275	no	no	2;3	4.9921e-09	136.81	447090000
GFYPSDIAVEWESNGQPENNYKTTPPVLDSDGSFFLYSK	39	1	4398.03	sp|P01857|IGHG1_HUMAN	254	292	yes	yes	4	3.7487e-05	40.775	5793100
GGADTYSVPSVLSPR	15	0	1504.75	sp|P14543|NID1_HUMAN	321	335	yes	yes	2	0.0019709	123.1	13266000
GGCITLISSEGYVSSK	16	0	1656.8	sp|P01833|PIGR_HUMAN	62	77	yes	yes	2;3	1.0244e-09	174.24	125680000
GGCITLISSEGYVSSKYAGR	20	1	2104.03	sp|P01833|PIGR_HUMAN	62	81	yes	yes	2;3	8.8522e-52	202.6	19276000
GGETSEMYLIQPDSSVKPYR	20	1	2256.07	sp|P02675|FIBB_HUMAN	248	267	yes	yes	3	1.4446e-05	89.913	2528700
GGGALLGDRWILTAAHTLYPK	21	1	2209.2	sp|P00736|C1R_HUMAN	487	507	yes	yes	3;4	7.8408e-06	114.3	14070000
GGGAYYLISR	10	0	1055.54	sp|Q13621|S12A1_HUMAN;sp|P55011|S12A2_HUMAN	241	250	yes	no	2	0.080455	72.434	2826100
GGGHILPYDQPLR	13	0	1421.74	sp|Q9H3G5|CPVL_HUMAN	445	457	yes	yes	2;3	0.00044073	103.44	17301000
GGGHILPYDQPLRAFDMINR	20	1	2269.14	sp|Q9H3G5|CPVL_HUMAN	445	464	yes	yes	4	0.0043223	57.197	2809300
GGHSSSLFGNIK	12	0	1202.6	sp|P33908|MA1A1_HUMAN	226	237	yes	yes	2;3	4.78e-39	226.33	67477000
GGKAHRGTQNPSQDQGNSPSGK	22	2	2207.04	sp|P04279|SEMG1_HUMAN	132	153	yes	yes	3;4	1.1078e-06	93.255	1332600
GGKYAATSQVLLPSKDVMQGTDEHVVCK	28	2	3017.49	sp|P01871|IGHM_HUMAN	62	89	yes	yes	3;4;5	3.8413e-28	158.12	199420000
GGLPLEEVTVAEVLAAR	17	0	1722.95	sp|P15289|ARSA_HUMAN	98	114	yes	yes	2;3	0.00018424	124.68	115420000
GGLSVAVPGEIR	12	0	1153.65	sp|P19440|GGT1_HUMAN;sp|A6NGU5|GGT3_HUMAN;sp|P36268|GGT2_HUMAN	128	139	yes	no	2	0.037842	86.911	10854000
GGPEKHEVTGWVLVSPLSK	19	1	2019.08	sp|Q16270|IBP7_HUMAN	222	240	yes	yes	3;4	3.673e-05	102.79	4442800
GGPEKHEVTGWVLVSPLSKEDAGEYECHASNSQGQASASAK	41	2	4297	sp|Q16270|IBP7_HUMAN	222	262	yes	yes	4;5;6	2.1324e-20	89.203	336750000
GGQAHHGTQNPSQDQGNSPSGK	22	0	2187.96	sp|Q02383|SEMG2_HUMAN	132	153	yes	yes	2;3;4	2.314e-20	179.85	594960000
GGQAHHGTQNPSQDQGNSPSGKGLSSQCSNTEK	33	1	3379.48	sp|Q02383|SEMG2_HUMAN	132	164	yes	yes	3;4;5	1.1177e-44	176.93	267080000
GGQAHHGTQNPSQDQGNSPSGKGLSSQCSNTEKR	34	2	3535.58	sp|Q02383|SEMG2_HUMAN	132	165	yes	yes	3;4;5;6	5.3278e-26	127.42	777220000
GGSFQLNELQGLK	13	0	1389.73	sp|P02788|TRFL_HUMAN	120	132	yes	yes	2;3	1.1923e-13	184.96	219690000
GGSFQLNELQGLKSCHTGLR	20	1	2201.1	sp|P02788|TRFL_HUMAN	120	139	yes	yes	4	0.0048273	56.039	27734000
GGSGGFTAPVGGPDGTVPMPMPMPMPSANTPFSYPLPK	38	0	3743.75	sp|P53990|IST1_HUMAN	212	249	yes	yes	3;4	1.6475e-11	66.58	8312600
GGSKGRLPSEFSQFPHGQK	19	2	2043.03	sp|P04279|SEMG1_HUMAN	26	44	yes	yes	4	0.044953	39.905	1270000
GGSVLVTCSTSCDQPK	16	0	1694.76	sp|P05362|ICAM1_HUMAN	41	56	yes	yes	2	0.0007521	139.58	16144000
GGTLGTPQTGSENDALYEYLR	21	0	2241.05	sp|P05452|TETN_HUMAN;CON__Q2KIS7	102	122	yes	no	2;3	7.6846e-15	168.62	78247000
GGVVGIKVDKGVVPLAGTNGETTTQGLDGLSER	33	2	3223.7	sp|P04075|ALDOA_HUMAN	102	134	yes	yes	4	0.00077901	40.753	4526800
GGYILPWQEPALNTHLSR	18	0	2051.06	sp|O43451|MGA_HUMAN	1713	1730	yes	yes	2;3	3.0395e-07	161.48	72503000
GHAHDGQALSTDLGVYTCEASNR	23	0	2458.09	sp|Q8WZ75|ROBO4_HUMAN	97	119	yes	yes	2;3;4	1.7157e-46	208.69	196120000
GHFHMIVIHHK	11	0	1354.71	sp|Q02383|SEMG2_HUMAN	121	131	yes	yes	2;3;4	7.1946e-09	166.09	787010000
GHFHMIVIHHKGGQAHHGTQNPSQDQGNSPSGK	33	1	3524.66	sp|Q02383|SEMG2_HUMAN	121	153	yes	yes	3;4;5;6	5.1777e-23	115.06	384210000
GHGAGGASILTFWDAR	16	0	1614.79	sp|P19961|AMY2B_HUMAN;sp|P04746|AMYP_HUMAN;sp|P04745|AMY1_HUMAN	319	334	no	no	3	0.0012854	78.508	4899500
GHLDPTWALQQLQQLR	16	0	1903.01	sp|Q9Y2E5|MA2B2_HUMAN	396	411	yes	yes	3	0.076907	51.591	4723100
GHLIHGR	7	0	788.441	sp|Q13510|ASAH1_HUMAN	153	159	yes	yes	2	0.05111	109.7	450760
GHQLQLDYFGACK	13	0	1535.72	sp|Q14515|SPRL1_HUMAN	498	510	yes	yes	2;3	9.0999e-06	158.52	36586000
GHYGVQRTELLPGDRDNLAIQTR	23	2	2608.35	sp|Q16270|IBP7_HUMAN	199	221	yes	yes	3;4;5	6.2744e-07	93.776	10854000
GHYQNVVDVR	10	0	1185.59	sp|Q02383|SEMG2_HUMAN	218	227	yes	yes	2;3	0.00027546	138.25	59905000
GHYQNVVDVREEHSSKLQTSLHPAHQDR	28	2	3266.59	sp|Q02383|SEMG2_HUMAN	218	245	yes	yes	3;5;6	1.5601e-34	176.22	274630000
GHYQNVVEVR	10	0	1199.6	sp|P04279|SEMG1_HUMAN	218	227	yes	yes	2;3	5.4794e-11	169.76	194030000
GHYQNVVEVREEHSSK	16	1	1896.91	sp|P04279|SEMG1_HUMAN	218	233	yes	yes	2;3;4;5	2.3249e-55	239.33	303140000
GIAAQPLYAGYCNHENM	17	0	1907.83	sp|P07686|HEXB_HUMAN	540	556	yes	yes	2;3	0.00041236	86.777	58966000
GIAVHPMAK	9	0	922.506	sp|P01133|EGF_HUMAN	602	610	yes	yes	2;3	0.014708	110.12	4496100
GIAVHPMAKR	10	1	1078.61	sp|P01133|EGF_HUMAN	602	611	yes	yes	2;3	0.0095764	110.41	6719000
GICTATTEEACMVGR	15	0	1654.71	sp|Q8WXA2|PATE1_HUMAN	65	79	yes	yes	2	0.001679	127.32	24309000
GIFRINENTGSVSVTR	16	1	1748.92	sp|P55290|CAD13_HUMAN	186	201	yes	yes	2;3	0.00055677	105	27364000
GIGMWNANCLDYSGDAVAK	19	0	2040.9	sp|Q01459|DIAC_HUMAN	350	368	yes	yes	2	9.511e-05	99.092	11352000
GIGMWNANCLDYSGDAVAKQQTEEMWEVLKPK	32	2	3667.71	sp|Q01459|DIAC_HUMAN	350	381	yes	yes	4	6.2055e-23	109.08	13090000
GILAADESVGTMGNR	15	0	1489.72	sp|P05062|ALDOB_HUMAN	29	43	yes	yes	2	0.0035118	84.759	19997000
GILALRDVAAEAGVSK	16	1	1568.89	sp|Q9NQ79|CRAC1_HUMAN	221	236	yes	yes	2	0.04179	63.546	6016400
GILALRDVAAEAGVSKYTGGR	21	2	2103.14	sp|Q9NQ79|CRAC1_HUMAN	221	241	yes	yes	3;4	4.2132e-11	164.74	38749000
GILLFGPPGTGKSYLAK	17	1	1717.98	sp|Q9UN37|VPS4A_HUMAN;sp|O75351|VPS4B_HUMAN	169	185	no	no	3	0.0014163	76.156	3075800
GILSCEASAVPMAEFQWFKEETR	23	1	2685.26	sp|Q14982|OPCM_HUMAN	240	262	yes	yes	2;3;4	1.8995e-07	127.58	76091000
GIMGEDTYPYQGK	13	0	1457.65	sp|P09668|CATH_HUMAN	198	210	yes	yes	2	0.0015303	114.76	17743000
GIMGEDTYPYQGKDGYCK	18	1	2080.89	sp|P09668|CATH_HUMAN	198	215	yes	yes	2;3	1.3107e-64	226.79	78202000
GINTVVKNQK	10	1	1099.63	sp|P98164|LRP2_HUMAN	2639	2648	yes	yes	2;3	0.0030094	125.68	730510
GINVALANGK	10	0	955.545	sp|Q92520|FAM3C_HUMAN	103	112	yes	yes	2	0.020677	93.598	26712000
GISLANWMCLAK	12	0	1362.68	sp|P61626|LYSC_HUMAN	40	51	yes	yes	2	0.020558	80.737	5465600
GISSQYSNTEER	12	0	1369.61	sp|P04279|SEMG1_HUMAN	154	165	yes	yes	1;2	2.5601e-09	176.18	386820000
GISSQYSNTEERLWVHGLSK	20	1	2290.13	sp|P04279|SEMG1_HUMAN	154	173	yes	yes	2;3;4	3.4313e-99	261.02	2505300000
GISSQYSNTEERLWVHGLSKEQTSVSGAQK	30	2	3305.63	sp|P04279|SEMG1_HUMAN	154	183	yes	yes	3;4;5	1.8193e-93	240.26	2118300000
GIVDQSQQAYQEAFEISKK	19	1	2168.07	sp|P63104|1433Z_HUMAN	140	158	yes	yes	2;3	3.133e-05	122.14	15674000
GIVVGIKLDQGGAPLAGTNK	20	1	1907.08	sp|P05062|ALDOB_HUMAN	102	121	yes	yes	3	9.9283e-05	86.213	6097700
GIVVGIKLDQGGAPLAGTNKETTIQGLDGLSER	33	2	3306.78	sp|P05062|ALDOB_HUMAN	102	134	yes	yes	3;4	7.2367e-23	111.82	15521000
GKAGAAAGGPGVSGVCVCK	19	1	1701.83	sp|Q16270|IBP7_HUMAN	96	114	yes	yes	2;3	7.1749e-15	176.68	106810000
GKCEEAGECPYQVSLPPLTIQLPK	24	1	2713.35	sp|Q14314|FGL2_HUMAN	47	70	yes	yes	3	8.3095e-08	103.35	27601000
GKCVLFPYGGCQGNGNK	17	1	1854.85	sp|P02760|AMBP_HUMAN	310	326	yes	yes	2;3	5.8679e-17	183.28	118990000
GKCVLFPYGGCQGNGNKFYSEK	22	2	2509.15	sp|P02760|AMBP_HUMAN	310	331	yes	yes	3;4	1.1523e-08	135.26	39763000
GKDSYETSQLDDQSAETHSHK	21	1	2362.03	sp|P10451|OSTP_HUMAN	221	241	yes	yes	2;3;4;5	9.9554e-53	225.83	308840000
GKDSYETSQLDDQSAETHSHKQSR	24	2	2733.22	sp|P10451|OSTP_HUMAN	221	244	yes	yes	2;3;4;5;6	3.9873e-27	184.53	337340000
GKIVDLLK	8	1	884.569	sp|P05154|IPSP_HUMAN	182	189	yes	yes	2	0.01346	120.99	27229000
GKIVVYNQPYINYSR	15	1	1812.95	sp|Q9Y646|CBPQ_HUMAN	168	182	yes	yes	2;3	0.0055024	107.69	17862000
GKLYWSDQGTDSGVPAK	17	1	1807.87	sp|P98164|LRP2_HUMAN	1883	1899	yes	yes	2;3	3.2966e-24	197.51	54892000
GKLYWSDQGTDSGVPAKIASANMDGTSVK	29	2	2982.44	sp|P98164|LRP2_HUMAN	1883	1911	yes	yes	3;4	1.2573e-14	98.968	8544900
GKNMCGLAACASYPIPLV	18	1	1920.93	sp|P09668|CATH_HUMAN	318	335	yes	yes	2	0.00088952	130.27	8570100
GKQQTESK	8	1	904.461	sp|P04279|SEMG1_HUMAN	53	60	yes	yes	2	9.8871e-15	172.94	40960
GKRPYQEGTPCSQCPSGYHCK	21	2	2496.07	sp|Q6UXB8|PI16_HUMAN	173	193	yes	yes	3;4;5	8.3601e-06	111.93	5807600
GKSGQSADSKQDLLSHEQK	19	2	2042	sp|Q02383|SEMG2_HUMAN	525	543	yes	yes	2;3;4;5	2.1799e-21	191.47	60276000
GLAFTDVDVDSIK	13	0	1378.7	sp|P02751|FINC_HUMAN	1637	1649	yes	yes	2	0.037227	69.345	4509600
GLALHPQYGYLYWADWGHR	19	0	2302.11	sp|P98164|LRP2_HUMAN	3325	3343	yes	yes	4	4.6186e-05	98.573	6567500
GLAPASAPQNLHAIR	15	0	1514.83	sp|Q06418|TYRO3_HUMAN	319	333	yes	yes	3	0.00063119	133.88	5840000
GLASANVDFAFSLYK	15	0	1601.81	sp|P08185|CBG_HUMAN	38	52	yes	yes	2	0.012069	74.141	4451600
GLASDLGFLQGPGAVR	16	0	1556.83	sp|Q5IJ48|CRUM2_HUMAN	988	1003	yes	yes	2	0.0019127	118.16	8900600
GLDLHGLLAFIQLQQCAQDR	20	0	2295.18	sp|O95274|LYPD3_HUMAN	93	112	yes	yes	3	0.0034543	61.684	2066100
GLDTSLGAVQSDTGR	15	0	1475.72	sp|Q13477|MADCA_HUMAN	62	76	yes	yes	2;3	5.0569e-05	154.13	131040000
GLEDQNLWHIGR	12	0	1436.72	sp|Q96NY8|PVRL4_HUMAN	252	263	yes	yes	2;3	2.0123e-09	177.1	14115000
GLEDQNLWHIGREGAMLK	18	1	2066.04	sp|Q96NY8|PVRL4_HUMAN	252	269	yes	yes	3;4	0.00019424	122.12	9733200
GLELEPGAGLFVAQAGGADPDKFQGVIAELK	31	1	3096.61	sp|P39060|COIA1_HUMAN	609	639	yes	yes	3;4;5	1.3353e-19	127.94	619680000
GLELEPGAGLFVAQAGGADPDKFQGVIAELKVR	33	2	3351.78	sp|P39060|COIA1_HUMAN	609	641	yes	yes	4;5	1.2165e-06	62.67	32530000
GLELPSEIQREK	12	1	1397.75	sp|P58499|FAM3B_HUMAN	195	206	yes	yes	3	0.0062035	84.479	8165500
GLEPDTDWEEREVR	14	1	1729.79	sp|P41181|AQP2_HUMAN	239	252	yes	yes	3	0.0019501	85.813	36470000
GLEQLLVGGSHLK	13	0	1349.77	sp|P12109|CO6A1_HUMAN	136	148	yes	yes	3	0.0053026	77.633	2700800
GLEQLLVGGSHLKENK	16	1	1720.95	sp|P12109|CO6A1_HUMAN	136	151	yes	yes	2;3;4	0.000272	149.31	104200000
GLETSLAECTFTK	13	0	1455.69	sp|P05156|CFAI_HUMAN;CON__Q32PI4	188	200	yes	no	2;3	2.1156e-20	199.4	63428000
GLETSLAECTFTKR	14	1	1611.79	sp|P05156|CFAI_HUMAN	188	201	yes	yes	2;3	8.3347e-40	230.06	30376000
GLETSLAECTFTKRR	15	2	1767.89	sp|P05156|CFAI_HUMAN	188	202	yes	yes	4	0.011504	61.235	5393000
GLFIIDDKGILR	12	1	1358.79	sp|Q06830|PRDX1_HUMAN;sp|Q13162|PRDX4_HUMAN	129	140	yes	no	3	0.00098313	111.27	8949000
GLFIIDGKGVLR	12	1	1286.77	sp|P32119|PRDX2_HUMAN	128	139	yes	yes	3	0.0087968	77.288	1280700
GLFTISPETGEIQVK	15	0	1617.86	sp|Q08174|PCDH1_HUMAN	553	567	yes	yes	2	0.017401	71.08	11667000
GLGDDTALNDAR	12	0	1216.57	sp|Q7Z5L0|VMO1_HUMAN	185	196	yes	yes	1;2	9.4455e-14	163.84	916800000
GLGTDEDAIISVLAYR	16	0	1691.87	sp|P09525|ANXA4_HUMAN	29	44	yes	yes	2;3	0.00056991	111.07	5209900
GLGTDEDTIIDIITHR	16	0	1767.9	sp|P08133|ANXA6_HUMAN	378	393	yes	yes	3	0.06065	60.549	2130400
GLGTDEESILTLLTSR	16	0	1703.89	sp|P08758|ANXA5_HUMAN	30	45	yes	yes	2	0.003187	80.508	4708400
GLHLYGTQGNVGLTNAWSIIQTDFR	25	0	2760.4	sp|O14817|TSN4_HUMAN	122	146	yes	yes	3	1.2881e-07	78.451	1924800
GLIMYSWDCPMEQCKR	16	1	2072.89	sp|P19256|LFA3_HUMAN	153	168	yes	yes	3	0.00026272	92.265	5446800
GLKYQEGGVESAFHK	15	1	1648.82	sp|P40121|CAPG_HUMAN	113	127	yes	yes	3;4	0.00058109	107.13	22508000
GLLCDPNRLPPYLR	14	1	1682.89	sp|P08582|TRFM_HUMAN	354	367	yes	yes	3	0.00056452	106.26	21076000
GLLGEFLR	8	0	903.518	sp|P20142|PEPC_HUMAN	37	44	yes	yes	2	2.4431e-15	177.71	31053000
GLLKDFLK	8	1	932.569	sp|P0DJD8|PEPA3_HUMAN;sp|P0DJD9|PEPA5_HUMAN;sp|P0DJD7|PEPA4_HUMAN	36	43	yes	no	2;3	2.9044e-07	154.49	563130000
GLLKDFLKK	9	2	1060.66	sp|P0DJD8|PEPA3_HUMAN;sp|P0DJD9|PEPA5_HUMAN;sp|P0DJD7|PEPA4_HUMAN	36	44	yes	no	1;2;3	4.6928e-09	163.88	680400000
GLLSGWAR	8	0	858.471	sp|P22891|PROZ_HUMAN	298	305	yes	yes	2	0.0080095	122.13	61374000
GLMAALCPHKFPAIQNLALR	20	1	2220.2	sp|P08571|CD14_HUMAN	211	230	yes	yes	2;3;4	1.7138e-14	176.42	178850000
GLMCQAPEKVR	11	1	1287.64	sp|Q9NZU0|FLRT3_HUMAN	331	341	yes	yes	3	0.023835	70.412	2646000
GLNCEQCQDFYR	12	0	1588.64	sp|P55268|LAMB2_HUMAN	318	329	yes	yes	2	0.00012538	140.78	5451100
GLPAPIEKTISK	12	1	1252.74	sp|P01859|IGHG2_HUMAN	206	217	yes	yes	1;2;3	4.3404e-06	160.86	186250000
GLPAPIEKTISKTK	14	2	1481.88	sp|P01859|IGHG2_HUMAN	206	219	yes	yes	2;3;4	5.8017e-08	169.79	173230000
GLPPVDFVPPIGVESR	16	0	1677.91	sp|P33908|MA1A1_HUMAN	170	185	yes	yes	2;3	0.0040112	77.324	10829000
GLPSSIEKTISK	12	1	1258.71	sp|P01861|IGHG4_HUMAN	207	218	yes	yes	3	0.0070873	88.803	15602000
GLPSSIEKTISKAK	14	2	1457.85	sp|P01861|IGHG4_HUMAN	207	220	yes	yes	3	0.0042387	83.087	3431700
GLQAQIASSGLTVEVDAPK	19	0	1883	sp|P05783|K1C18_HUMAN	223	241	yes	yes	2	0.047159	50.722	7711400
GLREALLTR	9	1	1027.61	sp|Q6UVK1|CSPG4_HUMAN	366	374	yes	yes	2;3	0.023553	94.409	78650000
GLREMLDQSNQWGGTALVVPAFEIR	25	1	2786.42	sp|O43505|B4GA1_HUMAN	239	263	yes	yes	3;4	3.2846e-06	86.248	12477000
GLRVCEDGPVFYPPPK	16	1	1829.91	sp|O00584|RNT2_HUMAN	237	252	yes	yes	3	0.00031527	89.506	3096800
GLSLFPESCPDFCCGTCDDQYCCSDVLKK	29	1	3517.41	sp|Q8N114|SHSA5_HUMAN	36	64	yes	yes	3;4	4.8145e-18	122.68	48966000
GLSSQCSNTEK	11	0	1209.53	sp|Q02383|SEMG2_HUMAN	154	164	yes	yes	2	1.4758e-08	164.48	45847000
GLSSQCSNTEKR	12	1	1365.63	sp|Q02383|SEMG2_HUMAN	154	165	yes	yes	2;3	3.7494e-38	224.25	58483000
GLTSVINQK	9	0	958.545	sp|P07195|LDHB_HUMAN	300	308	yes	yes	2	0.0034824	118.33	45816000
GLVKEAEEREPK	12	2	1383.74	sp|Q92896|GSLG1_HUMAN	273	284	yes	yes	3	0.0063238	91.701	5257100
GLVLQPLLPQTQDSWDPAPPPSDPGV	26	0	2723.38	sp|Q8IYS5|OSCAR_HUMAN	257	282	yes	yes	2;3;4	0.0004084	60.635	49805000
GLYDVVSVLR	10	0	1119.63	sp|O75144|ICOSL_HUMAN	195	204	yes	yes	2;3	0.0025645	110.53	226410000
GLYGIKDDVFLSVPCILGQNGISDLVK	27	1	2919.54	sp|P00338|LDHA_HUMAN	279	305	yes	yes	3	9.3599e-11	98.377	3566800
GLYKSSAGNAPCSPCPAR	18	1	1891.87	sp|O15197|EPHB6_HUMAN	320	337	yes	yes	3	0.00048788	81.854	7868100
GLYVFKGSSTVR	12	1	1312.71	sp|P15144|AMPN_HUMAN	99	110	yes	yes	3	0.01339	73.632	2592100
GMSISRPNAVVGR	13	1	1342.71	sp|P15291|B4GT1_HUMAN	325	337	yes	yes	2;3	0.00024144	148.78	89182000
GMVLLCDPPYHFPDDLSYR	19	0	2294.05	sp|Q12860|CNTN1_HUMAN	153	171	yes	yes	3	4.4385e-05	96.208	18990000
GNDDHWIVDTDYDTYAVQYSCR	22	0	2692.11	sp|P02753|RET4_HUMAN	118	139	yes	yes	3	3.0759e-05	80.786	26120000
GNDISSGTVLSDYVGSGPPK	20	0	1948.94	sp|P30086|PEBP1_HUMAN	94	113	yes	yes	2;3	9.7039e-06	137.73	9724000
GNDISSGTVLSDYVGSGPPKGTGLHR	26	1	2570.27	sp|P30086|PEBP1_HUMAN	94	119	yes	yes	3;4	2.001e-13	129.74	41648000
GNEAVASRDLSENNDQR	17	1	1873.85	sp|Q8NBJ4|GOLM1_HUMAN	181	197	yes	yes	3	0.00037763	86.411	4109200
GNEAVASRDLSENNDQRQQLQALSEPQPR	29	2	3249.57	sp|Q8NBJ4|GOLM1_HUMAN	181	209	yes	yes	4	2.3621e-06	63.701	16454000
GNLGMNCQQALQTLIQETDPGADYRIDR	28	1	3176.5	sp|Q92896|GSLG1_HUMAN	474	501	yes	yes	3	7.3575e-07	90.308	3895700
GNLLQCICTGNGRGEWK	17	1	1961.92	sp|P02751|FINC_HUMAN	253	269	yes	yes	3	0.00049033	84.62	8157500
GNLLQCICTGNGRGEWKCER	20	2	2407.09	sp|P02751|FINC_HUMAN	253	272	yes	yes	3	0.00042495	95.873	12754000
GNLVFLTGSAQNIEFR	16	0	1764.92	sp|O60494|CUBN_HUMAN	49	64	yes	yes	2;3	1.0937e-10	179.81	16432000
GNPTVEVDLFTSK	13	0	1405.71	sp|P06733|ENOA_HUMAN	16	28	yes	yes	2	0.0014326	110.51	4467800
GNQGFNNNWLR	11	0	1318.62	sp|Q9NQ79|CRAC1_HUMAN	437	447	yes	yes	2	0.0056264	107.55	29243000
GNVLGNTHVVESQSGSWGEWSEPLWCR	27	0	3070.4	sp|Q7Z5L0|VMO1_HUMAN	89	115	yes	yes	3;4	2.8634e-11	110.44	419810000
GNYVLEKISGQEVNEAACDIAR	22	1	2435.18	sp|Q93088|BHMT1_HUMAN	87	108	yes	yes	3	8.1194e-07	97.5	8020800
GPLINSEFYTGWLDHWGQPHSTIK	24	0	2782.35	sp|P16278|BGAL_HUMAN	262	285	yes	yes	3;4	9.0205e-08	96.633	21329000
GPLLASLSGSTRPPPIEASSGK	22	1	2121.14	sp|Q7Z7M0|MEGF8_HUMAN	96	117	yes	yes	3	0.00015651	72.793	5782000
GPLLPNRPFTTVWNANTQWCLER	23	1	2769.38	sp|Q12794|HYAL1_HUMAN	24	46	yes	yes	3	8.9806e-06	85.518	15853000
GPPGPPGGLRIEDIR	15	1	1529.83	sp|Q12860|CNTN1_HUMAN	602	616	yes	yes	3	0.023193	59.227	7596000
GPSVFPLAPCSR	12	0	1286.64	sp|P01860|IGHG3_HUMAN;sp|P01861|IGHG4_HUMAN;sp|P01859|IGHG2_HUMAN	5	16	no	no	2;3	2.5727e-05	151.13	728340000
GPSVFPLAPSSK	12	0	1185.64	sp|P01857|IGHG1_HUMAN	5	16	yes	yes	1;2	2.9661e-06	151.13	187040000
GPSVFPLAPSSKSTSGGTAALGCLVK	26	1	2488.3	sp|P01857|IGHG1_HUMAN	5	30	yes	yes	3	3.933e-06	67.827	14090000
GPVGVQTFR	9	0	959.519	sp|Q6GTX8|LAIR1_HUMAN;sp|Q6ISS4|LAIR2_HUMAN	51	59	no	no	2	0.0004032	132.76	36161000
GPVGVQTFRLER	12	1	1357.75	sp|Q6GTX8|LAIR1_HUMAN;sp|Q6ISS4|LAIR2_HUMAN	51	62	no	no	2;3	0.0019507	99.568	104920000
GPVGVQTFRLERESR	15	2	1729.92	sp|Q6GTX8|LAIR1_HUMAN	51	65	yes	yes	3;4	0.058986	54.276	166290000
GPVLQLHDLKR	11	1	1274.75	sp|P43121|MUC18_HUMAN	389	399	yes	yes	3;4	0.0010117	132.32	7641400
GPWCYVSGEAGVPEKRPCEDLR	22	2	2561.18	sp|Q96FE7|P3IP1_HUMAN	79	100	yes	yes	3;4	0.0015132	93.768	13064000
GQAAVQQLQAEGLSPR	16	0	1651.86	sp|P16152|CBR1_HUMAN;sp|O75828|CBR3_HUMAN	43	58	yes	no	2;3	2.4636e-06	162.76	5706800
GQCPPPPGLPCPCTGVSDCSGGTDKK	26	1	2728.17	sp|Q9NPF0|CD320_HUMAN	98	123	yes	yes	3	0.00020356	76.237	19675000
GQDHCGIESEVVAGIPR	17	0	1822.86	sp|P07858|CATB_HUMAN	315	331	yes	yes	2;3	7.0855e-17	188.9	72117000
GQESSTDIKAPEGFAVR	17	1	1790.88	sp|Q9NZP8|C1RL_HUMAN	64	80	yes	yes	2;3	0.00057935	127.66	24758000
GQHYFGQK	8	0	963.456	sp|Q02383|SEMG2_HUMAN	45	52	yes	yes	2;3	0.033609	98.418	1447000
GQHYFGQKDQQHTK	14	1	1700.8	sp|Q02383|SEMG2_HUMAN	45	58	yes	yes	2;3;4;5	9.7463e-30	206.45	18802000
GQHYSGQKGKQQTESK	16	2	1789.87	sp|P04279|SEMG1_HUMAN	45	60	yes	yes	3;4	0.00017488	96.489	153030
GQLPISVTCIADEIGAR	17	0	1798.92	sp|Q86T13|CLC14_HUMAN	218	234	yes	yes	2;3	0.00021366	106.87	59932000
GQLPSGSSQFPHGQK	15	0	1553.76	sp|Q02383|SEMG2_HUMAN	30	44	yes	yes	2;3	0.000438	142.95	5068400000
GQLPSGSSQFPHGQKGQHYFGQK	23	1	2499.2	sp|Q02383|SEMG2_HUMAN	30	52	yes	yes	2;3;4;5	4.0895e-14	158.15	527610000
GQLPSGSSQFPHGQKGQHYFGQKDQQHTK	29	2	3236.55	sp|Q02383|SEMG2_HUMAN	30	58	yes	yes	3;4;5;6	6.5213e-15	98.377	1942700000
GQLYPFSLSSDVQVATFTLTNSAPMTQSFQER	32	0	3549.71	sp|O94919|ENDD1_HUMAN	142	173	yes	yes	3;4	4.5222e-09	68.589	41156000
GQPLSPEKYVTSAPMPEPQAPGR	23	1	2436.21	sp|P01871|IGHM_HUMAN;sp|P04220|MUCB_HUMAN	369	391	yes	no	3	5.4852e-05	81.884	14636000
GQPREPQVYTLPPSQEEMTKNQVSLTCLVK	30	2	3456.74	sp|P01861|IGHG4_HUMAN	221	250	yes	yes	3;4	2.4687e-12	84.683	38130000
GQPREPQVYTLPPSRDELTK	20	2	2310.2	sp|P01857|IGHG1_HUMAN	224	243	yes	yes	3;4	2.4955e-05	125.96	5967700
GQPREPQVYTLPPSREEMTK	20	2	2342.17	sp|P01860|IGHG3_HUMAN;sp|P01859|IGHG2_HUMAN	220	239	no	no	2;3;4	7.7846e-16	180.02	217290000
GQPSVLQVVNLPIVERPVCK	20	1	2231.25	sp|P00734|THRB_HUMAN	518	537	yes	yes	3	0.00081431	73.138	4479600
GQSEDPGSLLSLFR	14	0	1504.75	sp|P08195|4F2_HUMAN	511	524	yes	yes	2	0.0079229	81.448	6518900
GQSGTYGCRVEDYDAADDVQLSK	23	1	2533.1	sp|P50895|BCAM_HUMAN	330	352	yes	yes	2;3	7.4162e-45	200.19	26507000
GQVFDQNGNPLPNVIVEVQDRK	22	1	2465.27	sp|P14384|CBPM_HUMAN	317	338	yes	yes	3	6.4901e-11	142.23	11649000
GQVPENEANVVITTLK	16	0	1710.92	sp|P12830|CADH1_HUMAN	382	397	yes	yes	2	0.0027983	82.01	3339700
GQWGTVCDDGWDIKDVAVLCR	21	1	2449.12	sp|O43866|CD5L_HUMAN	43	63	yes	yes	3	6.8481e-06	116.09	5610400
GQWGTVCDNLWDLTDASVVCR	21	0	2451.09	sp|Q08380|LG3BP_HUMAN	43	63	yes	yes	2;3	3.4302e-25	178.1	220410000
GQYCYELDEK	10	0	1303.54	sp|P04004|VTNC_HUMAN	177	186	yes	yes	2	6.8824e-06	146.11	29999000
GQYCYELDEKAVRPGYPK	18	2	2172.03	sp|P04004|VTNC_HUMAN	177	194	yes	yes	2;3;4	0.00018132	126.16	38366000
GRAVCGGVLVHPQWVLTAAHCIR	23	1	2556.33	sp|P07288|KLK3_HUMAN	46	68	yes	yes	4;5	3.7243e-08	118.02	43288000
GRGYWLGLR	9	1	1076.59	sp|Q6UXB4|CLC4G_HUMAN	218	226	yes	yes	2	1.2063e-13	168.27	28871000
GRKQGGSQSSYVLQTEELVANK	22	2	2378.22	sp|P04279|SEMG1_HUMAN	184	205	yes	yes	3;4	1.3198e-07	121	40770000
GRLLVLDLFAESQPVYTR	18	1	2076.14	sp|P54802|ANAG_HUMAN	376	393	yes	yes	3	8.2155e-05	89.859	3851400
GRLPSEFSQFPHGQK	15	1	1713.86	sp|P04279|SEMG1_HUMAN	30	44	yes	yes	2;3;4	6.853e-31	214.89	5484500000
GRLPSEFSQFPHGQKGQHYSGQK	23	2	2599.27	sp|P04279|SEMG1_HUMAN	30	52	yes	yes	2;3;4;5;6	1.6937e-25	182.21	3901300000
GRLTVMTDLEDKNEWK	16	2	1933.96	sp|Q12907|LMAN2_HUMAN	222	237	yes	yes	2;3;4	0.00019917	139.29	21148000
GRSPPYQLDSQGR	13	1	1459.72	sp|P50895|BCAM_HUMAN	97	109	yes	yes	2;3	0.0016302	95.822	36131000
GRTQGGSQSSYVLQTEELVVNK	22	1	2379.2	sp|Q02383|SEMG2_HUMAN	184	205	yes	yes	2;3	4.6193e-26	186.13	198640000
GRTQGGSQSSYVLQTEELVVNKQQR	25	2	2791.42	sp|Q02383|SEMG2_HUMAN	184	208	yes	yes	2;3;4;5	3.3443e-34	191.5	909960000
GRVPAGQSYFVDFGSTECSCPPGGGK	26	1	2716.2	sp|P98095|FBLN2_HUMAN	81	106	yes	yes	2;3	1.6211e-16	147.76	120450000
GSAVWCQNVK	10	0	1147.54	sp|P07602|SAP_HUMAN	28	37	yes	yes	1;2	5.1844e-06	162.97	56303000
GSCIANAEEVDVPIKLYCNGDGEWLVPIGR	30	1	3330.6	sp|P29323|EPHB2_HUMAN	224	253	yes	yes	3	2.8189e-15	97.057	19318000
GSDNHSPISKYTIQTK	16	1	1774.88	sp|Q12860|CNTN1_HUMAN	627	642	yes	yes	3;4	0.0053743	66.939	49604000
GSDRDGGADGMSAECECNIK	20	1	2127.83	sp|Q02413|DSG1_HUMAN	239	258	yes	yes	3	0.012378	50.924	7267900
GSEAINAPGDNPAK	14	0	1339.64	sp|Q9NZP8|C1RL_HUMAN	177	190	yes	yes	2	5.4054e-10	179.83	18103000
GSFACQCPPGYQK	13	0	1498.63	sp|Q12805|FBLN3_HUMAN	195	207	yes	yes	2	2.8757e-39	221.09	185080000
GSFACQCPPGYQKR	14	1	1654.73	sp|Q12805|FBLN3_HUMAN	195	208	yes	yes	2;3	5.7853e-20	195.94	117240000
GSFACQCPPGYQKRGEQCVDIDECTIPPYCHQR	33	2	4012.72	sp|Q12805|FBLN3_HUMAN	195	227	yes	yes	5	0.051452	23.331	15295000
GSFSIQHTYHVDINDHDWTR	20	0	2427.1	sp|Q02383|SEMG2_HUMAN	61	80	yes	yes	2;3;4;5	1.0786e-99	266.28	482580000
GSFSIQHTYHVDINDHDWTRK	21	1	2555.19	sp|Q02383|SEMG2_HUMAN	61	81	yes	yes	4;5;6	9.2309e-05	77.871	171010000
GSFSSTAAQDAQGQR	15	0	1509.68	sp|Q86V85|GP180_HUMAN	27	41	yes	yes	2;3	0.0017322	132.51	64438000
GSGACGVNTMASSAVVD	17	0	1581.68	sp|Q9UBX1|CATF_HUMAN	468	484	yes	yes	2	0.019659	64.04	3185200
GSHLDQGEAAVAFKPTSNR	19	1	1983.98	sp|Q12929|EPS8_HUMAN	501	519	yes	yes	3;4	0.00016217	101.38	12778000
GSIQVDGEELVSGR	14	0	1444.72	sp|P98160|PGBM_HUMAN	4305	4318	yes	yes	2;3	0.00045054	125.22	104830000
GSIQVDGEELVSGRSPGPNVAVNAK	25	1	2479.27	sp|P98160|PGBM_HUMAN	4305	4329	yes	yes	2;3;4	1.4058e-42	197.15	521870000
GSISIQTEEK	10	0	1090.55	sp|Q02383|SEMG2_HUMAN	312	321	yes	no	2	0.000556	134.57	14370000
GSISIQTEEKIHGK	14	1	1525.81	sp|Q02383|SEMG2_HUMAN	312	325	yes	no	2;3;4	2.198e-29	212.1	4360100000
GSISIQTEEQIHGK	14	0	1525.77	sp|Q02383|SEMG2_HUMAN	372	385	yes	yes	2;3	2.6506e-29	206.46	2393800000
GSISIQTEEQIHGKSQNQVR	20	1	2238.14	sp|Q02383|SEMG2_HUMAN	372	391	yes	yes	2;3;4	1.1079e-168	290.18	1188500000
GSLDDTEADVLGLVASGTPDVAR	23	0	2257.11	sp|Q6P531|GGT6_HUMAN	406	428	yes	yes	2;3	2.4749e-14	159.1	15141000
GSLGVDGESGFLLHVTR	17	0	1742.9	sp|Q9H0X4|ITFG3_HUMAN	254	270	yes	yes	3	0.011606	60.949	7239400
GSLLLGGLDAEASR	14	0	1357.72	sp|Q6UVK1|CSPG4_HUMAN	320	333	yes	yes	2	0.0021951	96.707	89187000
GSLLWNQQDGTLSLSQR	17	0	1901.96	sp|Q5UCC4|EMC10_HUMAN	72	88	yes	yes	2	0.0013085	112.57	5354500
GSLVKDSQYEMDSEFEGELADDLAGFYR	28	1	3170.4	sp|P15144|AMPN_HUMAN	168	195	yes	yes	3	0.0040037	53.184	5914300
GSMPAYSGNNMDKSDSELNSEVAAR	25	1	2629.14	sp|Q53TN4|CYBR1_HUMAN	247	271	yes	yes	2;3	1.3621e-15	145.83	29582000
GSQTQSHPDLGTEGCWDQLSAPR	23	0	2526.12	sp|Q96PD5|PGRP2_HUMAN	234	256	yes	yes	2;3;4	2.0731e-35	198.48	107880000
GSTCYGLWEKSKGDINLVK	19	2	2154.08	sp|Q13873|BMPR2_HUMAN	63	81	yes	yes	3;4	0.0051568	64.298	2395600
GSTGTQLCK	9	0	950.449	sp|O95998|I18BP_HUMAN	124	132	yes	yes	2	0.00057579	128.86	28878000
GSTGVAAAAGLHR	13	0	1166.62	sp|P54802|ANAG_HUMAN	79	91	yes	yes	3	0.052791	53.448	13564000
GSVACECRPGFELAKNQR	18	2	2077.98	sp|Q9NQ36|SCUB2_HUMAN	194	211	yes	yes	3;4	0.00016624	89.506	21773000
GSVTFHCALGPEVANVAK	18	0	1855.93	sp|P01833|PIGR_HUMAN	251	268	yes	yes	2;3	4.6803e-11	170.79	36567000
GSVYIGGAPDVATLTGGR	18	0	1689.87	sp|P98160|PGBM_HUMAN	4330	4347	yes	yes	2;3	1.6782e-11	170.47	496090000
GSVYIGGAPDVATLTGGRFSSGITGCVK	28	1	2726.37	sp|P98160|PGBM_HUMAN	4330	4357	yes	yes	2;3	8.4976e-19	130.29	102240000
GSWFLTGVLGSQPVGGQAHMVLVTK	25	0	2568.35	sp|P22891|PROZ_HUMAN	363	387	yes	yes	3	0.00068736	52.162	3407900
GSYECVCADGFTSMSDRPGKR	21	2	2379	sp|P98164|LRP2_HUMAN	4026	4046	yes	yes	3;4	7.3484e-05	85.362	58135000
GSYQCIDTPCPPNYQRDPVSGFCLK	25	1	2958.31	sp|Q96RW7|HMCN1_HUMAN	5494	5518	yes	yes	3	3.2636e-08	87.319	43133000
GSYSLSHVYTPNDVR	15	0	1693.81	sp|P07686|HEXB_HUMAN	258	272	yes	yes	2	2.0439e-14	185.27	9389500
GTCEQGPSIVTPPK	14	0	1469.72	sp|Q16270|IBP7_HUMAN	154	167	yes	yes	2	0.0072018	82.651	8487500
GTCVSSAEEEAENAPR	16	0	1705.72	sp|Q15375|EPHA7_HUMAN	232	247	yes	yes	2;3	1.1552e-42	219.41	79690000
GTDECAIESIAVAATPIPK	19	0	1941.97	sp|P53634|CATC_HUMAN	444	462	yes	yes	2	0.026341	56.708	3474800
GTDECAIESIAVAATPIPKL	20	1	2055.06	sp|P53634|CATC_HUMAN	444	463	yes	yes	2	0.00037313	93.5	10767000
GTDLWLGVDALGLNIYEKDDKLTPK	25	2	2773.45	sp|P15311|EZRI_HUMAN	213	237	yes	yes	4	1.6662e-06	72.317	4340400
GTDVPKWISIMTER	14	1	1631.83	sp|P07355|ANXA2_HUMAN;sp|A6NMY6|AXA2L_HUMAN	207	220	yes	no	3	0.0018617	86.214	4871900
GTEAAGAMFLEAIPMSIPPEVK	22	0	2258.13	sp|P01009|A1AT_HUMAN	368	389	yes	yes	2;3	3.684e-08	129.02	16445000
GTEGLCPLLCHADGTPLGAGAR	22	0	2222.06	sp|Q6P531|GGT6_HUMAN	227	248	yes	yes	2;3	1.7184e-58	221.86	45884000
GTGELTQLLNSLCTAVK	17	0	1803.94	sp|P09467|F16P1_HUMAN	27	43	yes	yes	3	0.00035664	86.411	1990600
GTGLTAVAVQEGNSDVVEVR	20	0	2000.02	sp|Q9UGT4|SUSD2_HUMAN	500	519	yes	yes	2;3	1.7069e-15	179.87	54604000
GTITDAPGFDPLRDAEVLRK	20	2	2170.14	sp|P50995|ANX11_HUMAN	192	211	yes	yes	4	0.072043	33.083	1664100
GTQEQDFYVTSETVVR	16	0	1857.87	sp|P05154|IPSP_HUMAN	217	232	yes	yes	2;3	1.3221e-22	203.05	88265000
GTQNPSQDQGNSPSGK	16	0	1600.71	sp|P04279|SEMG1_HUMAN	138	153	yes	yes	2;3	1.493e-45	232.01	98448000
GTQNPSQDQGNSPSGKGISSQYSNTEER	28	1	2952.31	sp|P04279|SEMG1_HUMAN	138	165	yes	yes	3;4	1.214e-19	135.12	1314400000
GTQNPSQDQGNSPSGKGISSQYSNTEERLWVHGLSK	36	2	3872.83	sp|P04279|SEMG1_HUMAN	138	173	yes	yes	3;4;5	2.4106e-34	143.03	444500000
GTRPFVISR	9	1	1031.59	sp|P10253|LYAG_HUMAN	592	600	yes	yes	2;3	0.0068619	115.23	100920000
GTRPGIPFLFLEASDRDEPGTANSDLR	27	2	2930.45	sp|O75309|CAD16_HUMAN	138	164	yes	yes	4	6.8336e-11	95.68	4507300
GTSRPLRGCLHAATLNGR	18	2	1936.02	sp|Q6UVK1|CSPG4_HUMAN	161	178	yes	yes	3;4	0.00010847	97.823	30209000
GTTHCYDGLLR	11	0	1291.6	sp|Q8N6Q3|CD177_HUMAN	154	164	yes	yes	2;3	6.1015e-11	177.57	117370000
GTVTDFPGFDERADAETLR	19	1	2095.98	sp|P08758|ANXA5_HUMAN	7	25	yes	yes	3	0.010425	55.851	11028000
GTVTDFPGFDERADAETLRK	20	2	2224.08	sp|P08758|ANXA5_HUMAN	7	26	yes	yes	3	0.0049308	62.709	15749000
GTVVTNDRWGAGSICK	16	1	1719.84	sp|Q9BTY2|FUCO2_HUMAN	255	270	yes	yes	2;3	7.8203e-08	149.31	16617000
GVACNPACFITQLLPVK	17	0	1886.97	sp|P06280|AGAL_HUMAN	375	391	yes	yes	2	0.0008134	97.291	2453100
GVACNPACFITQLLPVKR	18	1	2043.08	sp|P06280|AGAL_HUMAN	375	392	yes	yes	3	0.00017251	87.429	15368000
GVAGGSVAVLCPYNR	15	0	1518.76	sp|P01833|PIGR_HUMAN	361	375	yes	yes	2;3	3.5785e-10	179.83	123330000
GVAGGSVAVLCPYNRK	16	1	1646.86	sp|P01833|PIGR_HUMAN	361	376	yes	yes	2;3	1.6875e-30	209.11	413920000
GVAGGSVAVLCPYNRKESK	19	2	1991.03	sp|P01833|PIGR_HUMAN	361	379	yes	yes	2;3;4	9.1539e-81	252.79	456650000
GVASLFAGR	9	0	876.482	sp|Q9NQ79|CRAC1_HUMAN	170	178	yes	yes	2	8.4041e-05	139.97	13891000
GVCEETSGAYEKTDTDGK	18	1	1945.82	sp|P02760|AMBP_HUMAN	89	106	yes	yes	2;3	1.7561e-133	294.94	794370000
GVCEETSGAYEKTDTDGKFLYHK	23	2	2634.19	sp|P02760|AMBP_HUMAN	89	111	yes	yes	2;3;4;5	2.0614e-58	228.65	1975900000
GVEDDVFIKYPNDGDIVWGK	20	1	2265.1	sp|O43451|MGA_HUMAN	1334	1353	yes	yes	3	2.055e-05	122.19	6227200
GVFTKELPSGK	11	1	1161.64	sp|P30041|PRDX6_HUMAN	205	215	yes	yes	3	0.0019521	108.9	5626300
GVGGSQPPDIDKTELVEPTEYLVVHLK	27	1	2919.52	sp|P15144|AMPN_HUMAN	141	167	yes	yes	3;4	1.3474e-10	90.762	102080000
GVGGSQPPDIDKTELVEPTEYLVVHLKGSLVK	32	2	3403.82	sp|P15144|AMPN_HUMAN	141	172	yes	yes	5	3.156e-06	61.033	8238300
GVGYETILKEQK	12	1	1363.73	sp|Q9NQ84|GPC5C_HUMAN	321	332	yes	yes	2;3	1.792e-28	208.33	179410000
GVGYETILKEQKGQSMFVENK	21	2	2384.2	sp|Q9NQ84|GPC5C_HUMAN	321	341	yes	yes	2;3;4	3.889e-14	171.13	45453000
GVKGDECQLCEVENR	15	1	1791.79	sp|O75882|ATRN_HUMAN	1131	1145	yes	yes	2	2.6253e-22	205.12	50538000
GVKVENRPFLSK	12	2	1372.78	sp|Q9P121|NTRI_HUMAN	268	279	yes	yes	2;3;4	3.2508e-06	155.33	8516800
GVLLWGWR	8	0	985.55	sp|Q6W4X9|MUC6_HUMAN	647	654	yes	yes	2	0.0059407	124.37	35554000
GVLSYLEPR	9	0	1032.56	sp|Q6UVK1|CSPG4_HUMAN	311	319	yes	yes	2	0.010284	113.18	60111000
GVPESLASGEGAGAGLPALDLAK	23	0	2079.08	sp|O95865|DDAH2_HUMAN	18	40	yes	yes	2	0.0021556	61.612	3001100
GVPVLHLIPSPFPEVWHTMDDNEENLDESTIDNLNK	36	0	4113.96	sp|Q16769|QPCT_HUMAN	314	349	yes	yes	3;4;5	2.4306e-31	137.88	127070000
GVQAQPLNVGFCEQEFEQT	19	0	2179.98	sp|P06865|HEXA_HUMAN	511	529	yes	yes	2	0.037008	76.051	8128600
GVSKGSISIQTEEK	14	1	1461.77	sp|Q02383|SEMG2_HUMAN	428	441	yes	yes	2;3	2.3687e-66	250.46	287320000
GVSKGSISIQTEEKIHGK	18	2	1897.03	sp|Q02383|SEMG2_HUMAN	428	445	yes	yes	2;3;4;5	4.1445e-132	287	1715300000
GVSKGSISIQTEEQIHGK	18	1	1896.99	sp|Q02383|SEMG2_HUMAN	368	385	yes	yes	3;4	0.00015691	106.35	2223800
GVSSSQENGKVWSVASTVR	19	1	1976.99	sp|Q8NFZ8|CADM4_HUMAN	167	185	yes	yes	2;3	2.1883e-65	239.8	748380000
GVTDVVITREEAERIR	16	2	1842	sp|Q6PK18|OGFD3_HUMAN	111	126	yes	yes	4	0.031163	49.216	1442600
GVTFLLR	7	0	804.486	sp|P04217|A1BG_HUMAN;CON__Q2KJF1	145	151	yes	no	2	0.057649	104.11	2161100
GVTSVSQIFHSPDLAIR	17	0	1825.97	sp|P05155|IC1_HUMAN	217	233	yes	yes	2;3	1.1529e-59	241.64	81360000
GVVYTTRPLR	10	1	1160.67	sp|Q96RW7|HMCN1_HUMAN	5589	5598	yes	yes	2;3	0.0074987	116.52	21759000
GVVYTTRPLREAETYR	16	2	1910	sp|Q96RW7|HMCN1_HUMAN	5589	5604	yes	yes	2;3;4	2.9149e-07	147.56	27278000
GVYSSDVFDIFPGTYQTLEMFPR	23	0	2668.25	sp|P00450|CERU_HUMAN	1009	1031	yes	yes	3	0.0064299	50.255	2562300
GWDSVDREVAEIR	13	1	1530.74	sp|P22732|GTR5_HUMAN	239	251	yes	yes	2;3	0.0011188	134.04	30063000
GWHWVGAHTLGHNSR	15	0	1713.82	sp|Q96PD5|PGRP2_HUMAN;CON__ENSEMBL:ENSBTAP00000016285	462	476	yes	no	3;4;5	4.1026e-22	198.37	55611000
GWPEVWAGSVGR	12	0	1299.64	sp|Q5JRA6|MIA3_HUMAN	81	92	yes	yes	2	0.059053	51.359	5890300
GYAWGLNELKPISK	14	1	1574.85	sp|P33908|MA1A1_HUMAN	212	225	yes	yes	3	0.0025156	83.243	7718000
GYCAPGMECVK	11	0	1270.51	sp|Q16270|IBP7_HUMAN	79	89	yes	yes	2	0.019919	88.596	559730000
GYCAPGMECVKSR	13	1	1513.65	sp|Q16270|IBP7_HUMAN	79	91	yes	yes	2;3	0.00052908	136.01	148340000
GYHLNEEGTRCVDVDECAPPAEPCGKGHR	29	2	3309.43	sp|P23142|FBLN1_HUMAN	344	372	yes	yes	4	0.00050676	49.745	24011000
GYLAPSGDLSLRR	13	1	1403.75	sp|Q8N2S1|LTBP4_HUMAN	1240	1252	yes	yes	3	0.015512	64.64	14901000
GYLTGMAGKWHLGVGPEGAFLPPHQGFHR	29	1	3116.56	sp|P15289|ARSA_HUMAN	115	143	yes	yes	5;6	3.7946e-12	82.302	37180000
GYMEIEQSVK	10	0	1182.56	sp|Q8NC54|KCT2_HUMAN	174	183	yes	yes	2	0.00098735	128.91	18714000
GYQLSDVDGVTCEDIDECALPTGGHICSYR	30	0	3386.45	sp|P23142|FBLN1_HUMAN;CON__ENSEMBL:ENSBTAP00000016046	468	497	yes	no	3	1.0844e-20	140.26	15565000
GYVIIKPLVWV	11	1	1285.78	sp|P02743|SAMP_HUMAN	213	223	yes	yes	2	0.0026724	101.65	6885000
HAGGHGIEFAPMYK	14	0	1513.71	sp|Q16832|DDR2_HUMAN	106	119	yes	yes	3	0.00010397	150.51	12359000
HAPGLIAALAYETANFYQK	19	0	2077.06	sp|Q5VW32|BROX_HUMAN	204	222	yes	yes	3	3.5401e-05	92.773	3430200
HAWNNYKGYAWGLNELKPISK	21	2	2488.27	sp|P33908|MA1A1_HUMAN	205	225	yes	yes	4	3.6446e-06	93.115	22228000
HCLQTVWNKPTVK	13	1	1609.84	sp|P07602|SAP_HUMAN	47	59	yes	yes	2;3;4	1.1147e-13	188.09	191020000
HDPGGWTVIQR	11	0	1264.63	sp|Q9UKU9|ANGL2_HUMAN	311	321	yes	yes	2;3	0.0026473	120.86	61611000
HDPGGWTVIQRR	12	1	1420.73	sp|Q9UKU9|ANGL2_HUMAN	311	322	yes	yes	3	0.05516	53.211	37941000
HFIQDTCLYECSPNLGPWIQQVDQSWR	27	0	3376.54	sp|P15328|FOLR1_HUMAN	99	125	yes	yes	3;4	9.3682e-17	144.18	16860000
HFIQDTCLYECSPNLGPWIQQVDQSWRK	28	1	3504.63	sp|P15328|FOLR1_HUMAN	99	126	yes	yes	3;4	2.2075e-23	149.44	67463000
HFKMSSPTDASVICR	15	1	1734.82	sp|Q9UGT4|SUSD2_HUMAN	82	96	yes	yes	2;3	0.00031254	141.59	12888000
HFNPVCGSDMSTYANECTLCMK	22	0	2621.05	sp|P20155|ISK2_HUMAN	47	68	yes	yes	2;3	5.9193e-07	92.098	13887000
HFVGYPTNSDFELK	14	0	1652.78	sp|Q14914|PTGR1_HUMAN	12	25	yes	yes	3	0.00092806	91.093	4119300
HGESGSMAVFHQTQGPSYSESK	22	0	2350.03	sp|P15151|PVR_HUMAN	69	90	yes	yes	2;3;4	2.7166e-151	294.28	434490000
HGLLVPNNTTDQELQHIR	18	0	2084.08	sp|P56537|IF6_HUMAN	68	85	yes	yes	3;4	6.3313e-08	163.91	22973000
HGNRGETGPSGPVGPAGAVGPR	22	1	2026.01	sp|P08123|CO1A2_HUMAN	975	996	yes	yes	2;4	8.485e-09	129.42	34137000
HGPEKLSEKFQR	12	2	1454.76	sp|P20827|EFNA1_HUMAN	99	110	yes	yes	4	0.00016187	129	1517900
HGTCAAQVDALNSQK	15	0	1598.75	sp|O00584|RNT2_HUMAN	118	132	yes	yes	2;3	7.8923e-126	287.43	16079000
HGVDVDVSVFDVVANPGQTFR	21	0	2257.11	sp|Q12794|HYAL1_HUMAN	47	67	yes	yes	3	8.3453e-06	112.58	21985000
HHCPNTPIILVGTK	14	0	1585.84	sp|P63000|RAC1_HUMAN	103	116	yes	yes	3	0.0033378	78.615	9066600
HHGPTITAK	9	0	960.514	sp|P02760|AMBP_HUMAN	141	149	yes	yes	2;3	5.5993e-06	143.37	61082000
HHGPTITAKLYGR	13	1	1449.78	sp|P02760|AMBP_HUMAN	141	153	yes	yes	3;4	0.00026562	126.71	8294400
HIADLAGNSEVILPVPAFNVINGGSHAGNK	30	0	3010.56	sp|P06733|ENOA_HUMAN	133	162	yes	yes	3;4	5.2904e-16	106.44	18447000
HICYFQIDKK	10	1	1350.68	sp|P27487|DPP4_HUMAN	383	392	yes	yes	3	0.00041006	121.61	8225300
HIIVACEGSPYVPVHFDASVEDST	24	0	2628.22	sp|P07998|RNAS1_HUMAN	133	156	yes	yes	2;3;4	9.0017e-10	134.4	3042500000
HIQPGAFDTLDR	12	0	1368.68	sp|Q6EMK4|VASN_HUMAN	138	149	yes	yes	2;3	7.1108e-10	177.04	168240000
HIQPGAFDTLDRLLELK	17	1	1965.07	sp|Q6EMK4|VASN_HUMAN	138	154	yes	yes	2;3;4	2.1846e-11	175.6	95350000
HIQPGAFDTLDRLLELKLQDNELR	24	2	2833.51	sp|Q6EMK4|VASN_HUMAN	138	161	yes	yes	3;4;5	4.4897e-08	98.175	474770000
HISVAMDKFGFSLPYVQYFGGVSALSK	27	1	2947.49	sp|P15291|B4GT1_HUMAN	268	294	yes	yes	4	2.2954e-08	77.894	6853100
HIYLLPSGR	9	0	1054.59	sp|P17174|AATC_HUMAN	379	387	yes	yes	2	0.065013	80.688	6174300
HKVYACEVTHQGLSSPVTK	19	1	2140.07	sp|P01834|IGKC_HUMAN	81	99	yes	yes	2;3;4;5	2.3773e-164	303.34	1333600000
HLACLPREPGLCTWQSLR	18	1	2193.09	sp|P01033|TIMP1_HUMAN	186	203	yes	yes	3;4	7.7535e-05	112.24	48460000
HLAQHLNNDRNPLFT	15	1	1788.9	sp|P04279|SEMG1_HUMAN	448	462	yes	yes	2;3	0.00060866	118.08	70387000
HLCHCEEGYILER	13	0	1714.76	sp|P98164|LRP2_HUMAN	369	381	yes	yes	2;3;4	1.3447e-06	163.71	546770000
HLDSVLQQLQTEVYR	15	0	1827.95	sp|P24592|IBP6_HUMAN	166	180	yes	yes	3	2.1848e-12	148.85	9957700
HLDSVLQQLQTEVYRGAQTLYVPNCDHR	28	1	3339.64	sp|P24592|IBP6_HUMAN	166	193	yes	yes	4	3.3668e-21	141.45	2716000
HLEISFDNNFLIPSGDGQCQNSFVK	25	0	2865.34	sp|O60494|CUBN_HUMAN	2842	2866	yes	yes	3	1.1011e-13	137.43	51180000
HLGGSQQLLHNK	12	0	1330.71	sp|P04279|SEMG1_HUMAN	99	110	yes	yes	3	1.7808e-21	204.56	32431000
HLGGSQQLLHNKQEGR	16	1	1800.93	sp|P04279|SEMG1_HUMAN	99	114	yes	yes	2;3;4;5	1.3851e-71	257.72	1911400000
HLGGSQQLLHNKQEGRDHDK	20	2	2296.14	sp|P04279|SEMG1_HUMAN	99	118	yes	yes	3;4;5	1.2063e-05	112.57	61732000
HLGVKVFSVAITPDHLEPR	19	1	2114.16	sp|P12109|CO6A1_HUMAN	181	199	yes	yes	4	0.0075823	82.755	5288700
HLHALAFDSR	10	0	1165.6	sp|P55017|S12A3_HUMAN	99	108	yes	yes	3	0.0016153	117.71	8730900
HLISTHFAPGDFQGFALVNPQR	22	0	2451.24	sp|P98160|PGBM_HUMAN	1342	1363	yes	yes	3;4	2.2567e-52	203.89	94329000
HLITDELGYVCERK	14	1	1731.86	sp|Q9H741|CL049_HUMAN	83	96	yes	yes	3	0.0004911	120.9	8668800
HLNCGEKGIQK	11	1	1282.65	sp|Q02383|SEMG2_HUMAN	357	367	yes	yes	2;3;4	3.6775e-06	151.26	13101000
HLNQGTDEDIYLLGK	15	0	1714.85	sp|P15907|SIAT1_HUMAN	381	395	yes	yes	2;3	5.2482e-09	171.11	9720600
HLQALEELDLGDNR	14	0	1621.81	sp|Q86UN3|R4RL2_HUMAN	104	117	yes	yes	2;3	0.00041087	124.2	17287000
HLQALEELDLGDNRHLR	17	1	2028.05	sp|Q86UN3|R4RL2_HUMAN	104	120	yes	yes	3;4	0.00011934	95.236	28655000
HLRLDGNRISETSLPPDMYECLR	23	2	2771.35	sp|P51884|LUM_HUMAN	308	330	yes	yes	4	0.049903	34.217	1631700
HLSLLTTLSNR	11	0	1253.71	sp|P02774|VTDB_HUMAN	208	218	yes	yes	2;3	0.0015109	126.19	14837000
HLSSLDSLESCYLSEFQTIR	20	0	2384.13	sp|O95613|PCNT_HUMAN	964	983	yes	yes	2	0.061525	48.623	4746600
HLVLACHYDSK	11	0	1341.65	sp|Q16769|QPCT_HUMAN	134	144	yes	yes	3	5.6752e-05	155.11	8433600
HLVMLSFGPDQLQDLGQHVHVGGR	24	0	2639.34	sp|Q5IJ48|CRUM2_HUMAN	727	750	yes	yes	4	0.00010896	63.044	6220600
HLVPGAPFLLQALVR	15	0	1629.97	sp|P0C0L5|CO4B_HUMAN;sp|P0C0L4|CO4A_HUMAN	377	391	yes	no	3	0.00046877	136.38	1736100
HLWYLLDLK	9	0	1199.67	sp|P09466|PAEP_HUMAN	164	172	yes	yes	2;3	1.7486e-09	158.76	52478000
HLWYLLDLKQMEEPCRF	17	2	2277.11	sp|P09466|PAEP_HUMAN	164	180	yes	yes	3	3.0584e-12	180.06	7215700
HMEASLQELK	10	0	1184.59	sp|P24593|IBP5_HUMAN	195	204	yes	yes	2;3	1.7537e-39	228.98	24662000
HMHFDGTDYGTLLSQQMGMVYALDHDPVENK	31	0	3548.58	sp|P01133|EGF_HUMAN	495	525	yes	yes	3;4;5	1.5292e-29	165.01	79496000
HMWPGDIK	8	0	982.469	sp|P19961|AMY2B_HUMAN;sp|P04746|AMYP_HUMAN;sp|P04745|AMY1_HUMAN	216	223	no	no	2	0.023968	104.06	17647000
HNLNPAR	7	0	820.43	sp|P0DJD8|PEPA3_HUMAN;sp|P0DJD9|PEPA5_HUMAN;sp|P0DJD7|PEPA4_HUMAN	45	51	yes	no	2	0.003192	138.48	24941000
HNLNPARK	8	1	948.525	sp|P0DJD8|PEPA3_HUMAN;sp|P0DJD9|PEPA5_HUMAN;sp|P0DJD7|PEPA4_HUMAN	45	52	yes	no	3	0.026596	83.753	38103000
HPPEKLLVR	9	1	1087.65	sp|Q96MM6|HS12B_HUMAN	556	564	yes	yes	3	0.041465	70.816	51409000
HPPPVPAEDPAAFSMLAPLDPLGHNYGVYTVTDQSPR	37	0	3955.92	sp|Q8IUL8|CILP2_HUMAN	1034	1070	yes	yes	4	2.2357e-25	97.593	4569200
HPPSPTRDECFAR	13	1	1568.72	sp|Q16610|ECM1_HUMAN	386	398	yes	yes	2;3;4	0.001517	89.9	32552000
HPVCSGTCQPTQFR	14	0	1673.74	sp|O43278|SPIT1_HUMAN	328	341	yes	yes	3	0.00093496	90.861	15012000
HQEAKVPVAIR	11	1	1246.71	sp|P55287|CAD11_HUMAN	467	477	yes	yes	3;4	0.0012509	117.25	26976000
HQFLLTGDTQGR	12	0	1371.69	sp|P04217|A1BG_HUMAN	79	90	yes	yes	2;3	0.0010066	107.09	32592000
HQGSELHFPSVQPSDAGVYICTCR	24	0	2744.24	sp|P98160|PGBM_HUMAN	1726	1749	yes	yes	4	2.8275e-06	79.455	4314700
HQGVMVGMGQKDSYVGDEAQSK	22	1	2350.07	sp|P60709|ACTB_HUMAN;sp|P63267|ACTH_HUMAN;sp|P68133|ACTS_HUMAN;sp|P68032|ACTC_HUMAN;sp|P62736|ACTA_HUMAN;sp|P63261|ACTG_HUMAN	40	61	no	no	2;3;4	2.5389e-46	211.11	53466000
HQGVMVGMGQKDSYVGDEAQSKR	23	2	2506.17	sp|P60709|ACTB_HUMAN;sp|P63267|ACTH_HUMAN;sp|P68133|ACTS_HUMAN;sp|P68032|ACTC_HUMAN;sp|P62736|ACTA_HUMAN;sp|P63261|ACTG_HUMAN	40	62	no	no	3;4;5	3.665e-20	172.81	579110000
HQHGSHGGLDIVIIEQEDDSDR	22	0	2456.13	sp|P04279|SEMG1_HUMAN	426	447	yes	yes	4	0.024928	40.315	1434200
HQPQEFPTYVEPTNDEICEAFR	22	0	2706.2	sp|P02774|VTDB_HUMAN;CON__Q3MHN5;CON__ENSEMBL:ENSBTAP00000018229	128	149	yes	no	3	4.0691e-07	111.35	21086000
HQPQEFPTYVEPTNDEICEAFRK	23	1	2834.3	sp|P02774|VTDB_HUMAN;CON__Q3MHN5;CON__ENSEMBL:ENSBTAP00000018229	128	150	yes	no	3;4	4.8685e-10	140.47	20821000
HQPQEFPTYVEPTNDEICEAFRKDPK	26	2	3174.47	sp|P02774|VTDB_HUMAN;CON__Q3MHN5;CON__ENSEMBL:ENSBTAP00000018229	128	153	yes	no	3;4;5	5.6776e-08	77.657	33633000
HQSPIDILDQYAR	13	0	1554.78	sp|P23470|PTPRG_HUMAN	82	94	yes	yes	2;3	0.0010186	98.654	7336400
HQTVPQNTGGKNPDPWAK	18	1	1973.97	sp|P02787|TRFE_HUMAN	554	571	yes	yes	2;3;4	5.2364e-17	187.75	247450000
HQVLLHVGLPPREPVLSCR	19	1	2206.22	sp|P26992|CNTFR_HUMAN	99	117	yes	yes	3;4;5	4.6316e-05	101.3	37562000
HRLEDMEQALSPSVFK	16	1	1885.94	sp|P05155|IC1_HUMAN	365	380	yes	yes	2;3;4	2.8793e-09	168.68	34808000
HRPVRDWILR	10	2	1346.77	sp|Q13421|MSLN_HUMAN	564	573	yes	yes	4	0.055603	53.089	10870000
HRQGPVNLLSDPEQGVEVTGQYER	24	1	2707.33	sp|Q14624|ITIH4_HUMAN	752	775	yes	yes	2;3;4	2.4079e-36	195.09	214110000
HRQGPVNLLSDPEQGVEVTGQYEREK	26	2	2964.47	sp|Q14624|ITIH4_HUMAN	752	777	yes	yes	3;4;5	4.6164e-100	252.18	640260000
HSAQPWADFTLLGAR	15	0	1668.84	sp|Q8IYS5|OSCAR_HUMAN	174	188	yes	yes	2;3	1.7222e-18	166.62	113740000
HSIFTPETNPR	11	0	1297.64	sp|P00747|PLMN_HUMAN	513	523	yes	yes	2	0.0064346	104.07	13905000
HSLFHPEDTGQVFQVSHSFPHPLYDMSLLK	30	0	3492.69	sp|P07288|KLK3_HUMAN	78	107	yes	yes	3;4;5;6	8.4351e-21	140.59	1315600000
HSLFIRHPEMK	11	1	1393.73	sp|O75629|CREG1_HUMAN	169	179	yes	yes	4	0.00087637	115.91	3188100
HSPQEAPHVQYER	13	0	1576.74	sp|P26992|CNTFR_HUMAN	25	37	yes	yes	2;3;4	0.00021886	136.33	20503000
HSQGLRDQGNQEQDPNISNGEEEEEKEPGEVGTHNDNQER	40	2	4528.96	sp|Q14515|SPRL1_HUMAN	181	220	yes	yes	4;5	1.0418e-37	129.6	84360000
HSQPWQVLVASR	12	0	1406.74	sp|P07288|KLK3_HUMAN	34	45	yes	yes	2;3	0.0010812	111.72	35163000
HSTIFENLANK	11	0	1272.65	sp|P02787|TRFE_HUMAN	226	236	yes	yes	2;3	1.154e-14	185.3	11750000
HSTIFENLANKADRDQYELLCLDNTR	26	2	3135.5	sp|P02787|TRFE_HUMAN	226	251	yes	yes	3;4	1.0639e-10	103.28	30309000
HSTVLENTDGKTLPSWGQALLSQDFELLCR	30	1	3414.69	sp|P08582|TRFM_HUMAN	229	258	yes	yes	4	3.0595e-15	91.556	2765900
HTASAWLMSAPNSGPHNR	18	0	1932.9	sp|Q96PD5|PGRP2_HUMAN	48	65	yes	yes	2;4	3.23e-79	232.62	25484000
HTFMGVVSLGSPSGEVSHPR	20	0	2080.02	sp|P02765|FETUA_HUMAN	318	337	yes	yes	2;3;4	6.006e-52	222.96	670980000
HTSVQTTSSGSGPFTDVR	18	0	1862.88	sp|P02751|FINC_HUMAN	273	290	yes	yes	2;3	1.1608e-60	244.18	35162000
HTVSGGSLLMAR	12	0	1227.64	sp|Q8WZ75|ROBO4_HUMAN	185	196	yes	yes	2;3	5.5353e-05	139.76	92499000
HVEDVPAFQALGSLNDLQFFR	21	0	2402.2	sp|P25311|ZA2G_HUMAN	40	60	yes	yes	2;3;4	1.6744e-15	173.03	331830000
HVEDVPAFQALGSLNDLQFFRYNSK	25	1	2894.44	sp|P25311|ZA2G_HUMAN	40	64	yes	yes	3;4	1.9997e-13	134.34	20285000
HVEDVPAFQALGSLNDLQFFRYNSKDR	27	2	3165.56	sp|P25311|ZA2G_HUMAN	40	66	yes	yes	4;5	1.8045e-08	80.277	24731000
HVFGESDELIGQK	13	0	1457.72	sp|P60174|TPIS_HUMAN	138	150	yes	yes	2;3	0.00049078	109.72	3581100
HVLFGTVGVPEHTYR	15	0	1710.88	sp|P04216|THY1_HUMAN	61	75	yes	yes	3	3.5072e-06	160.46	21325000
HVVEDLIAQIR	11	0	1291.72	sp|P08473|NEP_HUMAN	438	448	yes	yes	3	0.01488	75.509	1008900
HVVFGKVLEGMEVVR	15	1	1697.93	sp|P23284|PPIB_HUMAN	166	180	yes	yes	3	0.00048412	93.243	2631800
HVVPNEVVVQR	11	0	1274.71	sp|P06396|GELS_HUMAN;CON__Q3SX14	178	188	yes	no	2;3	0.0018785	108.47	55617000
HWLVTDIKGADLK	13	1	1494.82	sp|Q96S96|PEBP4_HUMAN	112	124	yes	yes	2;3	2.8359e-12	170	26479000
HWVGPSNLVK	10	0	1135.61	sp|Q08629|TICN1_HUMAN	126	135	yes	yes	2	0.0073884	110.54	9172000
HYEGSTVPEKK	11	1	1273.63	sp|P00738|HPT_HUMAN	312	322	yes	yes	3	0.010235	79.07	1499700
HYGPGWVSMANAGK	14	0	1473.68	sp|P23284|PPIB_HUMAN	132	145	yes	yes	2;3	5.3338e-06	164.53	14054000
HYGYNSYSVSNSEK	14	0	1633.7	sp|P07858|CATB_HUMAN	224	237	yes	yes	2	9.0262e-21	196.97	5923700
HYTNPSQDVTVPCPVPPPPPCCHPR	25	0	2908.32	sp|P01877|IGHA2_HUMAN	89	113	yes	yes	3;4;5	4.6352e-16	141.79	425970000
IAAFNIQTFGETK	13	0	1438.75	sp|P24855|DNAS1_HUMAN	25	37	yes	yes	2	0.00087316	131.79	44839000
IADQCPSSLAIQENANALAR	20	0	2141.05	sp|P05062|ALDOB_HUMAN	154	173	yes	yes	2;3	2.1278e-14	172.99	73535000
IAEVGGVPYLLPLVNQK	17	0	1809.04	sp|Q9H0W9|CK054_HUMAN	59	75	yes	yes	2;3	0.0030089	72.315	26175000
IAEYMNHLIDIGVAGFR	17	0	1917.98	sp|P19961|AMY2B_HUMAN;sp|P04746|AMYP_HUMAN;sp|P04745|AMY1_HUMAN	194	210	no	no	2;3	7.074e-11	174.68	68109000
IAEYMNHLIDIGVAGFRLDASK	22	1	2432.25	sp|P19961|AMY2B_HUMAN;sp|P04746|AMYP_HUMAN	194	215	no	no	3;4	6.1147e-07	108.69	38749000
IAICGAISTYNR	12	0	1337.68	sp|Q14914|PTGR1_HUMAN	236	247	yes	yes	2	0.012642	88.803	4669200
IAKEEIFGPVQQIMK	15	1	1729.94	sp|P00352|AL1A1_HUMAN	396	410	yes	yes	3	0.00052143	113.52	4284100
IALVITDGR	9	0	956.565	sp|P12109|CO6A1_HUMAN	723	731	yes	yes	2	4.3695e-18	190.26	106060000
IALVITDGRSDTQR	14	1	1543.83	sp|P12109|CO6A1_HUMAN	723	736	yes	yes	2;3	2.9971e-05	156.08	256860000
IANDNSLNHEYLPILGLAEFR	21	0	2398.23	sp|P17174|AATC_HUMAN	61	81	yes	yes	3	5.1915e-06	92.805	4987700
IAPQLSTEELVSLGEK	16	0	1712.92	sp|P43652|AFAM_HUMAN	438	453	yes	yes	3	0.0038869	72.583	3742400
IAQDLGLELAELVPR	15	0	1635.92	sp|Q9UN75|PCDAC_HUMAN;sp|Q9Y5H7|PCDA5_HUMAN;sp|Q9UN72|PCDA7_HUMAN;sp|Q9UN74|PCDA4_HUMAN;sp|Q9Y5I0|PCDAD_HUMAN;sp|Q9Y5H8|PCDA3_HUMAN;sp|Q9Y5H6|PCDA8_HUMAN;sp|Q9Y5H5|PCDA9_HUMAN;sp|Q9UN73|PCDA6_HUMAN	48	62	yes	no	3	0.00047164	117.13	2854000
IAQLCTQRSPENPMQVSSTGNELAIR	26	1	2899.43	sp|O60494|CUBN_HUMAN	1462	1487	yes	yes	3	9.0173e-07	74.63	27898000
IASFSQNCDIYPGK	14	0	1598.74	sp|P01042|KNG1_HUMAN	241	254	yes	yes	2	0.0014291	136.33	46707000
IASFSQNCDIYPGKDFVQPPTK	22	1	2511.21	sp|P01042|KNG1_HUMAN	241	262	yes	yes	2;3;4	3.4531e-19	174.26	4733700000
IASFSQNCDIYPGKDFVQPPTKICVGCPR	29	2	3353.6	sp|P01042|KNG1_HUMAN	241	269	yes	yes	3;4;5	5.2876e-18	119.2	1380500000
IAVQPGTVGPQGR	13	0	1278.7	sp|P08572|CO4A2_HUMAN	1397	1409	yes	yes	2	0.0013609	107.39	42636000
IAVSKPSGPQPQADLQALLQSGAQVR	26	1	2658.45	sp|Q8IV08|PLD3_HUMAN	163	188	yes	yes	4	5.6819e-08	77.939	4110000
IAWESPQGQVSR	12	0	1356.68	sp|P02751|FINC_HUMAN	1650	1661	yes	yes	2	0.015714	85.672	10097000
IAYKNWETEITAQPDGGKTENCAVLSGAANGK	32	2	3392.63	sp|P05452|TETN_HUMAN	152	183	yes	yes	3;4	6.0139e-37	162.35	89286000
ICANVFCGAGR	11	0	1223.55	sp|Q12841|FSTL1_HUMAN	30	40	yes	yes	2	0.027931	82.831	31753000
ICEPGYSPTYK	11	0	1313.6	sp|P07858|CATB_HUMAN	210	220	yes	yes	2	0.00039848	136.49	87655000
ICEPGYSPTYKQDK	14	1	1684.78	sp|P07858|CATB_HUMAN	210	223	yes	yes	2;3	3.2427e-05	155.14	77260000
ICEWRITAPEGR	12	1	1486.74	sp|O60494|CUBN_HUMAN	2477	2488	yes	yes	2;3	0.0019121	99.732	8553900
ICFEDNLLMGEQLGNVAR	18	0	2077.99	sp|P58499|FAM3B_HUMAN	90	107	yes	yes	2;3	1.748e-05	151.39	22994000
ICLEDNVLMSGVKNNVGR	18	1	2017.01	sp|Q92520|FAM3C_HUMAN	85	102	yes	yes	2;3	5.8792e-07	159.64	50660000
ICPLGFQQDSHGCLICK	17	0	2031.93	sp|Q9NZV1|CRIM1_HUMAN	575	591	yes	yes	3	0.021909	70.134	7827300
ICSCNEIEGDLHVDCEKK	18	1	2204.95	sp|Q96PX8|SLIK1_HUMAN	28	45	yes	yes	3	0.002112	71.545	6378000
ICVGCPR	7	0	860.4	sp|P01042|KNG1_HUMAN	263	269	yes	yes	2	6.5868e-06	154.29	144930000
ICVGCPRDIPTNSPELEETLTHTITK	26	1	2980.46	sp|P01042|KNG1_HUMAN	263	288	yes	yes	4	0.050135	32.038	11272000
IDSGLYLGSGYFTAIQNLR	19	0	2087.07	sp|P02788|TRFL_HUMAN	333	351	yes	yes	2;3	3.501e-29	194.32	333040000
IDSGLYLGSGYFTAIQNLRK	20	1	2215.16	sp|P02788|TRFL_HUMAN	333	352	yes	yes	3	2.2746e-07	143.43	31805000
IDSSNELGFIVK	12	0	1320.69	sp|Q9BXN2|CLC7A_HUMAN	158	169	yes	yes	2	0.021986	79.283	3622100
IDSVSEGNAGPYR	13	0	1363.64	sp|Q6GTX8|LAIR1_HUMAN	88	100	yes	yes	2	0.00016251	148.78	138720000
IECVSAETTEDCIAK	15	0	1724.76	sp|P02787|TRFE_HUMAN	385	399	yes	yes	2	0.0016373	104.94	14085000
IEEQREKVHENENIGTTEPGEHQEAK	26	2	3030.43	sp|Q14515|SPRL1_HUMAN	383	408	yes	yes	5	9.6215e-05	60.347	5581400
IEEVFKEVQNLK	12	1	1474.8	sp|Q14314|FGL2_HUMAN	75	86	yes	yes	2	0.00083464	131.79	1305400
IEEVFKEVQNLKEIVNSLK	19	2	2258.25	sp|Q14314|FGL2_HUMAN	75	93	yes	yes	4	0.0075495	54.103	1403000
IEGSNKVPVDPATYGQFYGGDSYIILYNYR	30	1	3398.65	sp|P06396|GELS_HUMAN	452	481	yes	yes	3	3.3788e-15	95.445	8447500
IELLHNIDPNFVDSSPCPR	19	0	2222.08	sp|P15848|ARSB_HUMAN	389	407	yes	yes	3	0.0024713	66.702	7562400
IESSSLQGLGR	11	0	1145.6	sp|P01133|EGF_HUMAN	623	633	yes	yes	2	0.00087856	129.89	1843900000
IFEISCCSDHR	11	0	1422.6	sp|Q9HAT2|SIAE_HUMAN	438	448	yes	yes	2	0.056437	84.479	16878000
IFGNDNIVGTHGK	13	0	1370.69	sp|O60494|CUBN_HUMAN	1850	1862	yes	yes	2;3	0.00095034	99.161	33010000
IFKSDSEVAGYIR	13	1	1483.77	sp|Q9H3G5|CPVL_HUMAN	421	433	yes	yes	3	0.0004664	122.97	8380900
IFQASKEPENTEPPTVIRDNINWLR	25	2	2966.53	sp|P98164|LRP2_HUMAN	2300	2324	yes	yes	3;4	4.0176e-10	104.68	53344000
IFSKYCDMTESNPLER	16	1	1988.9	sp|P54107|CRIS1_HUMAN	77	92	yes	yes	2;3	1.6146e-55	241.08	311750000
IFSKYCDMTESNPLERR	17	2	2145	sp|P54107|CRIS1_HUMAN	77	93	yes	yes	2;3;4	8.7697e-06	156.72	44001000
IFVGSSQVPIVFENTDLHSYVVMNHGR	27	0	3044.52	sp|P14543|NID1_HUMAN	442	468	yes	yes	3;4	1.8798e-15	141.45	34391000
IFWPCGLTIDYPNR	14	0	1750.85	sp|P98164|LRP2_HUMAN	1597	1610	yes	yes	2	0.0039526	88.075	5768300
IGACPSAHKPLLGTEK	16	1	1677.89	sp|P07602|SAP_HUMAN	479	494	yes	yes	2;3;4	4.77e-87	265.56	985190000
IGAEVYHNLK	10	0	1142.61	sp|P06733|ENOA_HUMAN	184	193	yes	yes	2;3	1.4709e-15	189.18	39270000
IGAFGYMECSAK	12	0	1332.58	sp|P61586|RHOA_HUMAN	151	162	yes	yes	2	0.056272	67.997	23095000
IGDKLDIICPR	11	1	1298.7	sp|P98172|EFNB1_HUMAN	56	66	yes	yes	2;3	4.7381e-11	178.95	38921000
IGDQWDKQHDMGHMMR	16	1	1983.85	sp|P02751|FINC_HUMAN	480	495	yes	yes	2;3;4;5	1.383e-31	216	221530000
IGFPWSEIR	9	0	1103.58	sp|P15311|EZRI_HUMAN;sp|P26038|MOES_HUMAN	238	246	no	no	2	0.049458	84.615	19912000
IGIPEFK	7	0	802.459	sp|P14384|CBPM_HUMAN	71	77	yes	yes	2	0.03483	119.56	17175000
IGIPMADPINKNHK	14	1	1546.83	sp|Q01973|ROR1_HUMAN	299	312	yes	yes	3;4	0.00098994	87.719	9208800
IGLSAPSNCISEDEGQNHQGQSCIHRPCGK	30	1	3335.48	sp|Q9BXP8|PAPP2_HUMAN	1363	1392	yes	yes	5	0.00015584	50.803	15972000
IGNFSTDIKDSK	12	1	1323.67	sp|P13796|PLSL_HUMAN	286	297	yes	yes	3	0.021637	85.973	3492200
IGPECVDIDECR	12	0	1461.62	sp|O95967|FBLN4_HUMAN	158	169	yes	yes	2	0.0021526	117.95	8013100
IGPECVDIDECRYR	14	1	1780.79	sp|O95967|FBLN4_HUMAN	158	171	yes	yes	2	0.0030542	98.337	3450400
IGPEPTTDSFIAVMHGPTEGVVPGNALVVDPR	32	0	3271.65	sp|Q9H4M9|EHD1_HUMAN	88	119	yes	yes	3;4	0.0079955	37.248	15369000
IGSSELQEFCPTILQQLDSR	20	0	2320.14	sp|Q15043|S39AE_HUMAN	109	128	yes	yes	3	1.5466e-05	125.03	9033400
IGSVKYEGIEFI	12	1	1353.72	sp|Q8WVQ1|CANT1_HUMAN	390	401	yes	yes	2	0.0056776	101.89	7306600
IHALGPNYNLVISDLR	16	0	1793.98	sp|Q9UIB8|SLAF5_HUMAN	85	100	yes	yes	3	0.0010214	101.2	5215200
IHASQAVVR	9	0	979.556	sp|Q8NFZ8|CADM4_HUMAN	228	236	yes	yes	2;3	0.0013971	123.21	1333000
IHASQAVVREGDTLVLTCAVTGNPRPNQIR	30	2	3271.72	sp|Q8NFZ8|CADM4_HUMAN	228	257	yes	yes	4;5	7.2291e-06	61.904	45886000
IHFHSDSQISDQGFHITYLTSPSDLR	26	0	3000.44	sp|O60494|CUBN_HUMAN	682	707	yes	yes	3;4;5	1.244e-10	107.85	10734000
IHGKSQNQVTIHSQDQEHGHKENK	24	2	2778.35	sp|Q02383|SEMG2_HUMAN	322	345	yes	yes	3;5;6	1.241e-06	85.397	9198100
IHGKSQNQVTIPSQDQEHGHKENK	24	2	2738.35	sp|Q02383|SEMG2_HUMAN	442	465	yes	yes	3;4;5	7.9976e-17	167.35	50827000
IHIMPSLNPDGFEK	14	0	1596.8	sp|P16870|CBPE_HUMAN	151	164	yes	yes	2;3	0.00057787	121.56	18448000
IHIMPSLNPDGFEKAASQPGELKDWFVGR	29	2	3238.62	sp|P16870|CBPE_HUMAN	151	179	yes	yes	4;5	4.6222e-05	53.022	6371800
IHIMPSMNPDGFEAVKKPDCYYSIGR	26	2	3024.43	sp|P14384|CBPM_HUMAN	119	144	yes	yes	4	1.8541e-06	68.303	3978700
IHSDCAANQQVTYR	14	0	1661.76	sp|Q02413|DSG1_HUMAN	73	86	yes	yes	3	0.00044238	113.25	5647200
IHWESASLLR	10	0	1210.65	sp|P01024|CO3_HUMAN	1311	1320	yes	yes	3	3.5357e-06	142	2217800
IHYPDFLVQIQRPVVK	16	1	1951.1	sp|Q8N271|PROM2_HUMAN	617	632	yes	yes	3;4	0.0007165	85.287	3845400
IIDGGSGYLCEMEPVAHFGLGKDEASSVEVTWPDGK	36	1	3849.79	sp|Q9NQ79|CRAC1_HUMAN	476	511	yes	yes	4	4.6948e-08	61.725	24979000
IIGGEFTTIENQPWFAAIYR	20	0	2325.18	sp|P00749|UROK_HUMAN	179	198	yes	yes	2;3	2.3281e-05	126.84	17905000
IIGGEFTTIENQPWFAAIYRR	21	1	2481.28	sp|P00749|UROK_HUMAN	179	199	yes	yes	3;4	5.7533e-05	82.59	56913000
IIGTLQNSAEFSEAFHCR	18	0	2078.98	sp|P08473|NEP_HUMAN	719	736	yes	yes	3	0.00024133	115.8	12534000
IIIKNFDIPK	10	1	1199.73	sp|P12273|PIP_HUMAN	35	44	yes	yes	1;2;3	3.669e-11	175.65	1313900000
IILYYTEPGSHVSQEAAAFSVPVMTHR	27	0	3002.5	sp|P39059|COFA1_HUMAN	134	160	yes	yes	3;4	7.3493e-11	101.3	17016000
IINEPTAAAIAYGLDKK	17	1	1786.98	sp|P11142|HSP7C_HUMAN;sp|P54652|HSP72_HUMAN	172	188	yes	no	2;3	8.4009e-06	156	25179000
IINEPTAAAIAYGLDKKVGAER	22	2	2299.25	sp|P11142|HSP7C_HUMAN	172	193	yes	yes	4	0.026491	40.047	5991700
IINEPTAAAIAYGLDKR	17	1	1814.99	sp|P11021|GRP78_HUMAN	198	214	yes	yes	2;3	0.0079012	103.13	15470000
IINEPTAAAIAYGLDR	16	0	1686.89	sp|P0DMV9|HS71B_HUMAN;sp|P0DMV8|HS71A_HUMAN	172	187	no	no	2	0.00086381	108.63	8779900
IINEPTAAAIAYGLDRTGKGER	22	2	2315.22	sp|P0DMV9|HS71B_HUMAN;sp|P0DMV8|HS71A_HUMAN	172	193	yes	no	4	0.001944	56.347	5527100
IINLKLER	8	1	997.628	sp|O60939|SCN2B_HUMAN	87	94	yes	yes	3	0.034423	82.452	4142500
IIPGFMCQGGDFTR	14	0	1597.74	sp|P62937|PPIA_HUMAN;sp|F5H284|PAL4D_HUMAN	56	69	no	no	2	0.0027094	90.689	8554100
IIPGGIYDADLNDEWVQR	18	0	2073.02	sp|P01036|CYTS_HUMAN	29	46	yes	yes	2;3	0.00066218	106.87	21861000
IIPSTPFPQEGQPLILTCESK	21	0	2354.22	sp|Q8N3J6|CADM2_HUMAN	231	251	yes	yes	2;3	3.4823e-06	135.26	22574000
IIRQEEGLHAGTMLTTFTAQDPDRYMQQNIR	31	2	3632.78	sp|P19022|CADH2_HUMAN	503	533	yes	yes	3;4;5;6	1.2965e-18	118.54	195960000
IIRQEPSDSPMFIINR	16	1	1915	sp|Q02413|DSG1_HUMAN	198	213	yes	yes	3	0.00034765	138.19	9413400
IIRSSEDPNEDIVER	15	1	1770.87	sp|P01591|IGJ_HUMAN	44	58	yes	yes	2;3	6.0603e-09	173.19	178020000
IISKIENHEGVR	12	1	1393.77	sp|P14618|KPYM_HUMAN	267	278	yes	yes	4	0.00053362	117.25	1323000
IISNASCTTNCLAPLAK	17	0	1832.91	sp|P04406|G3P_HUMAN	146	162	yes	yes	2;3	0.00049991	139.12	60157000
IITKENISQPR	11	1	1297.74	sp|P01133|EGF_HUMAN	591	601	yes	yes	1;2;3	1.0658e-28	213.63	1742000000
IIWELIKEK	9	1	1170.7	sp|O75874|IDHC_HUMAN	21	29	yes	yes	3	0.0049755	102.62	1469000
IKIIAPPERK	10	2	1163.74	sp|P60709|ACTB_HUMAN;sp|P63267|ACTH_HUMAN;sp|P68133|ACTS_HUMAN;sp|P68032|ACTC_HUMAN;sp|P62736|ACTA_HUMAN;sp|P63261|ACTG_HUMAN	327	336	no	no	3	0.054739	70.412	8485800
IKIVFTPTICK	11	1	1318.77	sp|Q14767|LTBP2_HUMAN	351	361	yes	yes	3	0.0086824	85.924	2229200
IKPDGSSLMNIVTHGIGENGVR	22	1	2293.18	sp|P98164|LRP2_HUMAN	2127	2148	yes	yes	4	4.2391e-07	105.06	7147800
IKPVFIEDANFGR	13	1	1504.8	sp|P54289|CA2D1_HUMAN	145	157	yes	yes	3	0.0074343	75.483	701980
[truncated: 2,975 more rows]

## Sheet: test2
Sequence	Length	Missed cleavages	Mass	Proteins	Start position	End position	Unique (Groups)	Unique (Proteins)	Charges	PEP	Score	Intensity
AAAAKPNNLSLVVHGPGDLR	20	1	1999.1	sp|Q00796|DHSO_HUMAN	2	21	yes	yes	3	2.3709e-05	99.092	13974000
AAAATGTIFTFR	12	0	1225.65	sp|P05154|IPSP_HUMAN	362	373	yes	yes	2;3	5.811e-06	153.54	315350000
AAAGIQPPGYLIHESACWSDTLQR	24	0	2640.28	sp|Q8WVQ1|CANT1_HUMAN	271	294	yes	yes	3	4.4732e-05	65.833	5326800
AAAVSEAEADFYEQNSR	17	0	1856.82	sp|P54802|ANAG_HUMAN	627	643	yes	yes	2;3	7.509e-25	197.73	113580000
AACGPSSCYALFPR	14	0	1555.69	sp|Q9HCU0|CD248_HUMAN	27	40	yes	yes	2;3	3.3856e-14	188.15	179980000
AADCEVEQWDSDEPIPAKELER	22	1	2586.15	sp|Q9UBQ7|GRHPR_HUMAN	26	47	yes	yes	3	7e-07	94.234	8167300
AAFGQGSGPIMLDEVQCTGTEASLADCK	28	0	2912.3	sp|Q08380|LG3BP_HUMAN	77	104	yes	yes	3;4	7.0522e-23	145.19	422800000
AAFGQGSGPIMLDEVQCTGTEASLADCKSLGWLK	34	1	3596.69	sp|Q08380|LG3BP_HUMAN	77	110	yes	yes	3;4	1.6781e-25	121.24	333440000
AAGGDLKPSANLYEK	15	1	1532.78	sp|Q5JR59|MTUS2_HUMAN	684	698	yes	yes	2	0.071752	61.423	27478000
AAGGVSECICNAR	13	0	1363.6	sp|Q5IJ48|CRUM2_HUMAN	1190	1202	yes	yes	2	0.049135	65.043	3961300
AAILNLLPITSYPRPQVTWFR	21	1	2455.37	sp|Q7Z5N4|SDK1_HUMAN	207	227	yes	yes	3	0.0005568	69.111	13733000
AAIVEKLSSLPFQK	14	1	1529.88	sp|P61970|NTF2_HUMAN	50	63	yes	yes	2;3	1.4279e-20	196.37	51501000
AAIVHNVDSDDLISMGSNDIEVLK	24	0	2554.26	sp|O43567|RNF13_HUMAN	118	141	yes	yes	3	7.8249e-09	122.34	6918900
AAIVHNVDSDDLISMGSNDIEVLKK	25	1	2682.35	sp|O43567|RNF13_HUMAN	118	142	yes	yes	4	0.05591	31.599	7924400
AALACSKELWILNR	14	1	1643.88	sp|P15144|AMPN_HUMAN	830	843	yes	yes	2;3	0.00048952	138.55	11050000
AALAPLPPLPAQFK	14	0	1432.84	sp|Q9NP79|VTA1_HUMAN	2	15	yes	yes	2;3	0.00022972	124.39	35119000
AALLNDCVCDGLERPICESVKENMAR	26	2	3019.4	sp|P54826|GAS1_HUMAN	216	241	yes	yes	4	0.027373	35.553	16004000
AALLTGRLPIR	11	1	1179.75	sp|P34059|GALNS_HUMAN	84	94	yes	yes	2;3	0.014617	76.228	35329000
AALLTGRLPVR	11	1	1165.73	sp|P15289|ARSA_HUMAN	74	84	yes	yes	2;3	0.0058767	102.95	109240000
AALTRDPQFQK	11	1	1273.68	sp|P06744|G6PI_HUMAN	2	12	yes	yes	2	0.017737	79.23	4205300
AALTTLFK	8	0	863.512	sp|Q96KP4|CNDP2_HUMAN	2	9	yes	yes	2	0.0081868	110.31	1726400
AAPGQEPPEHMAELQR	16	0	1759.83	sp|O00391|QSOX1_HUMAN	615	630	yes	yes	2;3	0.00051038	92.427	292330000
AAPSVTLFPPSSEELQANK	19	0	1985.01	sp|P0CG06|LAC3_HUMAN;sp|P0CG05|LAC2_HUMAN;sp|P0CF74|LAC6_HUMAN;sp|A0M8Q6|LAC7_HUMAN	5	23	no	no	2;3	3.4527e-05	129.42	69401000
AAPYDWRLEPGQQEEYYR	18	1	2270.04	sp|P04180|LCAT_HUMAN	165	182	yes	yes	3	0.0393	47.916	5800400
AAQCDPCIPGVSFSPDHHTRPHCESCR	27	1	3177.34	sp|P26842|CD27_HUMAN	59	85	yes	yes	3;4	1.3858e-09	89.631	20110000
AAQGLLACGVAQGALR	16	0	1554.83	sp|O75594|PGRP1_HUMAN	147	162	yes	yes	2;3	4.5559e-22	195.1	1341100000
AAQKADVLTTGAGNPVGDKLNVITVGPR	28	2	2761.51	sp|P04040|CATA_HUMAN	20	47	yes	yes	4	5.2531e-05	55.022	4739000
AASCVLLHTGQK	12	0	1283.67	sp|P14550|AK1A1_HUMAN	2	13	yes	yes	2	1.9272e-08	158.34	31948000
AASEFESSEGVFLFPELR	18	0	2013.97	sp|O94985|CSTN1_HUMAN	666	683	yes	yes	2;3	2.3088e-11	175.7	16649000
AASGFNAMEDAQTLR	15	0	1580.73	sp|P09525|ANXA4_HUMAN	10	24	yes	yes	2	0.0016743	102.64	4285300
AASGFNAMEDAQTLRK	16	1	1708.82	sp|P09525|ANXA4_HUMAN	10	25	yes	yes	3	0.0046426	97.2	4753000
AASNIIFSNGNLDPWAGGGIRR	22	1	2285.17	sp|Q9UHL4|DPP2_HUMAN	406	427	yes	yes	3	9.9996e-07	89.877	8390600
AASQPGELKDWFVGR	15	1	1659.84	sp|P16870|CBPE_HUMAN	165	179	yes	yes	2;3	0.00053676	111.88	44077000
AATDFVQEMR	10	0	1166.54	sp|Q71RC9|SMIM5_HUMAN	2	11	yes	yes	2	0.00040258	129.88	5462100
AATGECTATVGK	12	0	1164.54	sp|P01042|KNG1_HUMAN	102	113	yes	yes	2	2.8233e-09	175.74	6684300
AATGECTATVGKR	13	1	1320.65	sp|P01042|KNG1_HUMAN	102	114	yes	yes	2;3	1.1502e-19	199.8	418860000
AATPEVVFPWPPLCCR	16	0	1898.92	sp|O00322|UPK1A_HUMAN	177	192	yes	yes	2	0.00095397	89.136	4036200
AATPEVVFPWPPLCCRR	17	1	2055.02	sp|O00322|UPK1A_HUMAN	177	193	yes	yes	3	0.021962	52.5	4207600
AATSDLEHYDKTR	13	1	1505.71	sp|P80303|NUCB2_HUMAN	161	173	yes	yes	3	0.00046368	102.97	9035300
AATVGSLAGQPLQER	15	0	1496.79	sp|P02649|APOE_HUMAN	210	224	yes	yes	2	0.025076	66.674	17010000
AAVPSGASTGIYEALELR	18	0	1803.94	sp|P06733|ENOA_HUMAN;sp|P13929|ENOB_HUMAN;sp|P09104|ENOG_HUMAN	33	50	yes	no	2;3	0.0001812	112.82	13283000
AAVPSGASTGIYEALELRDNDKTR	24	2	2533.28	sp|P06733|ENOA_HUMAN	33	56	yes	yes	4	0.00019998	61.757	23560000
AAVPSIKFCLDNGAK	15	1	1589.82	sp|P00558|PGK1_HUMAN	42	56	yes	yes	3	0.027406	57.53	6617900
AAVYHHFISDGVR	13	0	1470.74	sp|P01024|CO3_HUMAN	914	926	yes	yes	3;4	0.00018562	132.56	10499000
AAVYHHFISDGVRK	14	1	1598.83	sp|P01024|CO3_HUMAN	914	927	yes	yes	4;5	0.00094267	87.831	20834000
AAVYQPQPHPQPPPYGHCVTDSGVVYSVGMQWLK	34	0	3792.82	sp|P02751|FINC_HUMAN	291	324	yes	yes	3;4	7.1121e-05	49.98	39849000
AAVYQPQPHPQPPPYGHCVTDSGVVYSVGMQWLKTQGNK	39	1	4321.08	sp|P02751|FINC_HUMAN	291	329	yes	yes	5	6.4567e-08	55.35	6613900
AAWGKVGAHAGEYGAEALER	20	1	2042	sp|P69905|HBA_HUMAN	13	32	yes	yes	3	1.3633e-05	90.755	7364100
AAYSYRPGPGAGPGPAAGAALPDQSFLWNVFQR	33	1	3388.67	sp|O75340|PDCD6_HUMAN	2	34	yes	yes	3;4	1.0423e-09	72.433	8122700
ACAEFSFHVPSLEELAGVMQK	21	0	2349.11	sp|Q9H0W9|CK054_HUMAN	2	22	yes	yes	3	0.0017948	58.848	6543100
ACAHWSGHCCLWDASVQVK	19	0	2270.98	sp|P07911|UROM_HUMAN	247	265	yes	yes	2;3;4	2.1231e-83	237.46	1042500000
ACAQGTFKPLSGEGSCQPCPANSHSNTIGSAVCQCR	36	1	3893.68	sp|P54760|EPHB4_HUMAN	270	305	yes	yes	3;4	8.227e-29	122.63	56042000
ACDGINDCGDQSDELCCK	18	0	2115.76	sp|P05156|CFAI_HUMAN	240	257	yes	yes	2;3	4.8713e-75	247.44	80902000
ACEEAPPSAAHFR	13	0	1441.64	sp|O75339|CILP1_HUMAN	901	913	yes	yes	3	0.0003235	130.69	23651000
ACGACPLWGKCDAESSK	17	1	1895.8	sp|P10643|CO7_HUMAN	772	788	yes	yes	2;3	0.0016897	115.87	36899000
ACNPQPNGENAISAR	15	0	1597.73	sp|Q8NHP8|PLBL2_HUMAN	494	508	yes	yes	2	3.8545e-09	173.59	27359000
ACPSHQPDISSGLELPFPPGVPTLDNIK	28	0	2985.49	sp|Q16610|ECM1_HUMAN	283	310	yes	yes	3;4	0.0031232	45.745	20684000
ACPSHQPDISSGLELPFPPGVPTLDNIKNICHLRR	35	2	3934.99	sp|Q16610|ECM1_HUMAN	283	317	yes	yes	5;6	0.00026257	41.758	12300000
ACRELGGDLATPR	13	1	1414.7	sp|Q9HCU0|CD248_HUMAN	50	62	yes	yes	2;3	0.00037865	128.85	106480000
ACTEAEFACHSYNECVALEYR	21	0	2579.05	sp|P98160|PGBM_HUMAN	198	218	yes	yes	2;3	5.7757e-30	186.15	43218000
ADAAPDEKVLDSGFR	15	1	1589.77	sp|P01833|PIGR_HUMAN	578	592	yes	yes	2;3	0.00057011	145.7	74348000
ADAAPDEKVLDSGFREIENK	20	2	2203.08	sp|P01833|PIGR_HUMAN	578	597	yes	yes	3;4	4.2291e-06	138.98	273260000
ADAVTLDGGFIYEAGLAPYK	20	0	2070.03	sp|P02788|TRFL_HUMAN	73	92	yes	yes	2;3	7.7585e-07	142.84	109880000
ADEDPIMGFHQMFLLK	16	0	1890.9	sp|P61970|NTF2_HUMAN	91	106	yes	yes	2;3	0.00038344	115.09	12802000
ADEGWYWCGVK	11	0	1369.58	sp|P01833|PIGR_HUMAN	537	547	yes	yes	2	0.0024821	121.61	46701000
ADGSPVKAGVETTKPSK	17	2	1670.88	sp|P0CG04|LAC1_HUMAN;sp|B9A064|IGLL5_HUMAN	44	60	yes	no	4	0.00018855	87.669	506770
ADGSWREGDEVTLICSAR	18	1	2020.93	sp|P50895|BCAM_HUMAN	459	476	yes	yes	3	0.046899	67.902	2890100
ADIPKFCHGILTK	13	1	1498.8	sp|Q92896|GSLG1_HUMAN	944	956	yes	yes	2;3;4	0.01428	85.45	27579000
ADLSGITGAR	10	0	959.504	sp|P01011|AACT_HUMAN	341	350	yes	yes	2	0.01043	102.95	49121000
ADQAPFDTDVNTLTR	15	0	1662.78	sp|P09467|F16P1_HUMAN	2	16	yes	yes	2	0.00055654	91.789	12828000
ADQLTEEQIAEFK	13	0	1520.74	sp|P62158|CALM_HUMAN	2	14	yes	yes	2	0.0027339	90.229	1503800
ADQLTEEQIAEFKEAFSLFDKDGDGTITTK	30	2	3346.61	sp|P62158|CALM_HUMAN	2	31	yes	yes	3;4	7.9001e-20	132.77	14747000
ADQVCINLR	9	0	1087.54	sp|Q12805|FBLN3_HUMAN	186	194	yes	yes	1;2	0.00039174	137.14	121030000
ADRDQYELLCLDNTR	15	1	1880.87	sp|P02787|TRFE_HUMAN	237	251	yes	yes	3	0.0078232	68.845	10388000
ADRLLDLYASGERR	14	2	1633.85	sp|Q9BRK3|MXRA8_HUMAN	219	232	yes	yes	3;4	0.007992	75.911	6537900
ADSGRFFTDYGCDMEQGSVCTYHPGAVHCVR	31	1	3578.49	sp|Q9UGT4|SUSD2_HUMAN	322	352	yes	yes	4;5	1.2596e-20	134.81	62713000
ADSPMDDFFQCVNGK	15	0	1729.71	sp|P05156|CFAI_HUMAN	219	233	yes	yes	2;3	0.0015089	109.99	8166500
ADSSPVKAGVETTTPSK	17	1	1673.85	sp|P0CG05|LAC2_HUMAN	44	60	yes	yes	2;3	3.1345e-24	197.94	444610000
ADSSPVKAGVETTTPSKQSNNK	22	2	2245.12	sp|P0CG05|LAC2_HUMAN	44	65	yes	yes	2;3;4	7.1865e-150	286.67	137570000
ADTDGGLIFR	10	0	1063.53	sp|P08582|TRFM_HUMAN	285	294	yes	yes	2	0.0058036	114.51	44099000
ADYEKHKVYACEVTHQGLSSPVTK	24	2	2746.34	sp|P01834|IGKC_HUMAN	76	99	yes	yes	2;3;4;5;6	7.6817e-129	280.85	1587000000
AEAAASALADADADLEERLK	20	1	2029	sp|O43633|CHM2A_HUMAN	198	217	yes	yes	3	9.8554e-06	130.01	17780000
AEAIGYAYPTR	11	0	1210.6	sp|Q6UX73|CP089_HUMAN	238	248	yes	yes	2	0.009194	100.09	15544000
AEDDTWEPEQKLCK	14	1	1747.77	sp|P01133|EGF_HUMAN	306	319	yes	yes	2;3	4.0913e-40	228.17	305590000
AEDMYSAQSHQAATPPKDGK	20	1	2130.96	sp|Q9NQ84|GPC5C_HUMAN	410	429	yes	yes	3;4	4.3334e-05	98.804	6617800
AEDTAVYYCAR	11	0	1317.57	sp|P01766|HV305_HUMAN;sp|P01767|HV306_HUMAN;sp|P01763|HV302_HUMAN	87	97	no	no	2	0.015673	92.611	47688000
AEEEHLGILGPQLHADVGDKVK	22	1	2354.22	sp|P00450|CERU_HUMAN	800	821	yes	yes	3;5	0.0035814	54.875	12059000
AEEYEFLTPVEEAPKGMLAR	20	1	2279.11	sp|P52565|GDIR1_HUMAN	153	172	yes	yes	3	4.0596e-05	98.062	8130100
AEKSDEGTYMCVATNSAGHR	20	1	2182.94	sp|Q8WZ75|ROBO4_HUMAN	197	216	yes	yes	2;3;4	4.2434e-39	209.23	182970000
AEKSDEGTYMCVATNSAGHRESR	23	2	2555.11	sp|Q8WZ75|ROBO4_HUMAN	197	219	yes	yes	2;3;4;5	5.4565e-58	222.92	737580000
AELKEKFTAFCK	12	2	1470.75	sp|P41222|PTGDS_HUMAN	157	168	yes	yes	2;3;4	1.2532e-28	217.46	679190000
AELPTTETPGDATLCSGR	18	0	1874.87	sp|P55017|S12A3_HUMAN	2	19	yes	yes	2;3	0.00020992	98.077	6160100
AEPAKIEAFR	10	1	1130.61	sp|P00558|PGK1_HUMAN	142	151	yes	yes	3	0.0020816	114.86	3915400
AEQEPTAEQLAQIAAENEEDEHSVNYKPPAQK	32	1	3563.67	sp|P52565|GDIR1_HUMAN	2	33	yes	yes	3	2.1781e-09	69.857	7724900
AEQVIFVR	8	0	960.539	sp|Q92692|PVRL2_HUMAN	340	347	yes	yes	2	0.0090042	121.05	51217000
AEVGQNAYLPCFYTPAAPGNLVPVCWGK	28	0	3078.47	sp|Q8TDQ0|HAVR2_HUMAN	28	55	yes	yes	3;4	1.3613e-15	105.52	259310000
AEWPKEQFIPPYVPR	15	1	1855.96	sp|Q12929|EPS8_HUMAN	418	432	yes	yes	3	0.032855	55.335	6481900
AFADMMGK	8	0	869.378	sp|O60896|RAMP3_HUMAN	43	50	yes	yes	1;2	0.023373	109.01	44074000
AFADMMGKVDVWK	13	1	1496.72	sp|O60896|RAMP3_HUMAN	43	55	yes	yes	2;3	0.0028084	118.24	3400300
AFCSFQIYAVPWQGTMTLSK	20	0	2334.12	sp|P01034|CYTC_HUMAN	121	140	yes	yes	2;3	2.0339e-05	128.01	61263000
AFIQLWAFDAVK	12	0	1407.76	sp|P02760|AMBP_HUMAN	298	309	yes	yes	2;3	0.0001071	138.89	2487200000
AFIQLWAFDAVKGK	14	1	1592.87	sp|P02760|AMBP_HUMAN	298	311	yes	yes	2;3	4.0133e-06	166.03	2215700000
AFLASPEYVNLPINGNGKQ	19	1	2031.04	sp|P09211|GSTP1_HUMAN	192	210	yes	yes	2;3	0.00017161	106.93	19974000
AFLLVQDIMEDTMR	14	0	1680.82	sp|P09603|CSF1_HUMAN	85	98	yes	yes	2;3	0.0004701	111.66	28317000
AFMDGSNRK	9	1	1024.48	sp|P98164|LRP2_HUMAN	541	549	yes	yes	2;3	0.031438	109.44	6207700
AFNAKPAATIIWFR	14	1	1604.88	sp|Q96J84|KIRR1_HUMAN	145	158	yes	yes	3	0.00086692	94.781	3028000
AFNNKGDGPYSLVAVINSAQDAPSEAPTEVGVK	33	1	3344.65	sp|Q12860|CNTN1_HUMAN	786	818	yes	yes	3;4	4.4872e-21	91.151	12298000
AFPALTSLDLSDNPGLGER	19	0	1971.99	sp|P08571|CD14_HUMAN	192	210	yes	yes	2;3	3.8104e-05	132.62	411230000
AFPALTSLDLSDNPGLGERGLMAALCPHKFPAIQNLALR	39	2	4174.18	sp|P08571|CD14_HUMAN	192	230	yes	yes	5	0.013951	25.575	37401000
AFQAMQVHCNNMHTLGAR	18	0	2084.95	sp|Q08345|DDR1_HUMAN	279	296	yes	yes	2;4	4.0569e-07	159.44	31318000
AFQAMQVHCNNMHTLGARLPGGVECR	26	1	2953.37	sp|Q08345|DDR1_HUMAN	279	304	yes	yes	4	0.0017676	49.433	16105000
AFQNVFAPR	9	0	1048.55	sp|P15586|GNS_HUMAN	247	255	yes	yes	2	3.6545e-06	147.29	181430000
AFQVDPTSGSVTLGVLPLR	19	0	1956.07	sp|O75309|CAD16_HUMAN	390	408	yes	yes	2	0.00011001	118.72	4779100
AFSMDEHNAALR	12	0	1360.62	sp|Q9NZH0|GPC5B_HUMAN	335	346	yes	yes	2;3	5.7598e-51	241.31	663170000
AFSMDEPVAAK	11	0	1164.55	sp|Q9NQ84|GPC5C_HUMAN	342	352	yes	yes	2	6.3381e-05	141.1	72220000
AFWLDVSHNRLEALPNSLLAPLGR	24	1	2688.45	sp|P35858|ALS_HUMAN	484	507	yes	yes	3;4	8.7124e-08	90.017	7566000
AFYPEEISSMVLTK	14	0	1613.8	sp|P0DMV9|HS71B_HUMAN;sp|P0DMV8|HS71A_HUMAN;sp|P34931|HS71L_HUMAN	113	126	yes	no	2	0.008343	80.746	4167700
AFYSDVIAEDLRR	13	1	1553.78	sp|P55017|S12A3_HUMAN	707	719	yes	yes	3	0.0041844	80.014	7858200
AGAAAGGPGVSGVCVCK	17	0	1516.71	sp|Q16270|IBP7_HUMAN	98	114	yes	yes	2;3	6.1933e-07	162.64	1797100000
AGALNSNDAFVLK	13	0	1318.69	sp|P06396|GELS_HUMAN;CON__Q3SX14	585	597	yes	no	2	0.0024052	100.02	37740000
AGALNSNDAFVLKTPSAAYLWVGTGASEAEKTGAQELLR	39	2	4006.04	sp|P06396|GELS_HUMAN	585	623	yes	yes	3;4;5;6	2.4738e-37	136.2	392560000
AGASIIGVNCHFDPTISLK	19	0	1999.02	sp|Q93088|BHMT1_HUMAN	208	226	yes	yes	2;3	9.861e-05	112.16	17645000
AGATLDLLVENMGR	14	0	1458.75	sp|P16278|BGAL_HUMAN	469	482	yes	yes	2;3	1.9267e-05	156.6	44762000
AGAVEKGVPLYR	12	1	1258.7	sp|P06733|ENOA_HUMAN	121	132	yes	yes	2;3	0.00021849	131.12	28677000
AGCSASGACYSLHHATMKR	19	1	2063.91	sp|Q86T13|CLC14_HUMAN	29	47	yes	yes	2;3;4;5	3.2554e-39	189.44	21178000
AGEVQEPELR	10	0	1126.56	sp|P25311|ZA2G_HUMAN	242	251	yes	yes	2	1.7088e-06	152.54	237650000
AGFALDEGIANPTDAFTVFYSER	23	0	2490.17	sp|Q03154|ACY1_HUMAN	169	191	yes	yes	2;3	1.2805e-08	133.74	9149400
AGFVGGQFWSVYTPCDTQNK	20	0	2261.02	sp|P16444|DPEP1_HUMAN	73	92	yes	yes	3	0.010423	51.225	3736300
AGFVGGQFWSVYTPCDTQNKDAVR	24	1	2702.25	sp|P16444|DPEP1_HUMAN	73	96	yes	yes	3	7.6184e-08	91.964	6476700
AGGADAVQTVTGGLR	15	0	1371.71	sp|Q9H223|EHD4_HUMAN	15	29	yes	yes	2	4.7894e-06	164.2	10785000
AGGMATTGKEAVLDVIPTDIHQR	23	1	2379.22	sp|P09467|F16P1_HUMAN	292	314	yes	yes	4	0.0018792	52.095	13465000
AGHMVPSDQGDMALK	15	0	1555.71	sp|Q9HB40|RISC_HUMAN	429	443	yes	yes	2;3	0.031028	84.173	10249000
AGKCAELPNCLDDLGGFACECATGFELGKDGR	32	2	3487.53	sp|Q86T13|CLC14_HUMAN	253	284	yes	yes	4	9.68e-23	105.25	6690000
AGKPVICATQMLESMIK	17	1	1875.96	sp|P14618|KPYM_HUMAN	320	336	yes	yes	3	2.2081e-07	162.79	6492600
AGLAASLAGPHSIVGR	16	0	1475.82	sp|P08294|SODE_HUMAN	161	176	yes	yes	2;3	4.9136e-05	153.41	43828000
AGLLRPDYALLGHR	14	1	1550.87	sp|Q96PD5|PGRP2_HUMAN;CON__ENSEMBL:ENSBTAP00000016285	510	523	yes	no	2;3;4	0.00043972	115.34	53606000
AGLQLNVKER	10	1	1126.65	sp|O15197|EPHB6_HUMAN	190	199	yes	yes	2;3	8.2693e-06	147.74	29931000
AGLQVYNKCWK	11	1	1365.69	sp|P13987|CD59_HUMAN	56	66	yes	yes	2;3	2.4385e-38	221.68	2031300000
AGLQVYNKCWKFEHCNFNDVTTR	23	2	2886.33	sp|P13987|CD59_HUMAN	56	78	yes	yes	3;4;5	1.1384e-09	140.63	184260000
AGMEWYQTCSNNGLVAGFQSR	21	0	2375.04	sp|Q07507|DERM_HUMAN	98	118	yes	yes	2;3	2.3997e-06	137.39	32821000
AGNCPAALERETDPCSMSQLNK	22	1	2448.08	sp|Q6W4X9|MUC6_HUMAN	564	585	yes	yes	2;3	9.0003e-27	191.97	62167000
AGNCPAALERETDPCSMSQLNKVCAETHCSMLLR	34	2	3905.74	sp|Q6W4X9|MUC6_HUMAN	564	597	yes	yes	4;5	6.7316e-23	102.91	36171000
AGPGPGGGSKDLLFWVALER	20	1	2026.06	sp|Q86T13|CLC14_HUMAN	79	98	yes	yes	3	1.6555e-05	91.547	13956000
AGPLCLGTGCSPDNGGCEHECVEEVDGHVSCR	32	0	3514.41	sp|Q9HCU0|CD248_HUMAN	226	257	yes	yes	3;4	7.0903e-23	110.7	326470000
AGPWTPEAAVEHPEAVR	17	0	1815.89	sp|Q93088|BHMT1_HUMAN	41	57	yes	yes	2;3	0.00049843	97.823	24344000
AGSPTAPVHDESLVGPVDPSSGQQSR	26	0	2574.23	sp|Q12913|PTPRJ_HUMAN	301	326	yes	yes	3	2.4541e-08	86.508	14988000
AGTWLAVHPNK	11	0	1192.64	sp|Q9UGT4|SUSD2_HUMAN	141	151	yes	yes	2;3	6.7844e-05	139.15	18949000
AGTWLAVHPNKVSMMEK	17	1	1897.95	sp|Q9UGT4|SUSD2_HUMAN	141	157	yes	yes	2;3;4	0.00016691	130.47	36019000
AGVETTTPSK	10	0	989.503	sp|P0CG06|LAC3_HUMAN;sp|P0CG05|LAC2_HUMAN	51	60	no	no	2	1.9596e-12	180.09	8648500
AGVETTTPSKQSNNK	15	1	1560.77	sp|P0CG06|LAC3_HUMAN;sp|P0CG05|LAC2_HUMAN	51	65	no	no	2;3	4.131e-86	258.39	214910000
AGVETTTPSKQSNNKYAASSYLSLTPEQWK	30	2	3285.62	sp|P0CG06|LAC3_HUMAN;sp|P0CG05|LAC2_HUMAN	51	80	no	no	3;4	2.7346e-28	161.56	319100000
AGVLAGHDNR	10	0	1008.51	sp|P62879|GBB2_HUMAN;sp|Q9HAV0|GBB4_HUMAN;sp|P62873|GBB1_HUMAN	305	314	no	no	3	0.066256	57.532	179520
AGYIIPLQGPGLTTTESR	18	0	1872.99	sp|P10253|LYAG_HUMAN	820	837	yes	yes	2;3	8.6348e-05	142.32	666450000
AHDQKVEGCFNQLLYDIR	18	1	2205.06	sp|O60635|TSN1_HUMAN	192	209	yes	yes	3;4	7.9433e-06	151.63	50563000
AHFPLDVQWNDLDYMDSR	18	0	2220.99	sp|P10253|LYAG_HUMAN	394	411	yes	yes	2;3;4	6.0361e-11	167.99	453080000
AHFPLDVQWNDLDYMDSRR	19	1	2377.09	sp|P10253|LYAG_HUMAN	394	412	yes	yes	2;3;4	3.3717e-05	117.48	429300000
AHFPLDVQWNDLDYMDSRRDFTFNK	25	2	3129.44	sp|P10253|LYAG_HUMAN	394	418	yes	yes	4	0.050767	32.484	4632600
AHFSISNSAEDPFIAIHAESKL	22	1	2383.18	sp|P19961|AMY2B_HUMAN;sp|P04746|AMYP_HUMAN;sp|P04745|AMY1_HUMAN	490	511	no	no	3;4	5.7563e-08	122.3	23850000
AHFSPSNIILDFPAAGSAAR	20	0	2041.04	sp|O00391|QSOX1_HUMAN	533	552	yes	yes	2;3	7.2984e-06	138.82	34327000
AHGQDLGTAGSCLR	14	0	1441.67	sp|P29400|CO4A5_HUMAN;sp|P02462|CO4A1_HUMAN	1498	1511	yes	no	3	0.00049793	108.97	6631500
AHGQESAIFNEVAPGYFSR	19	0	2078.98	sp|Q8WVN6|SCTM1_HUMAN	70	88	yes	yes	2;3	1.8918e-20	183.21	199940000
AHKISYPSSR	10	1	1144.6	sp|Q02383|SEMG2_HUMAN	283	292	yes	yes	2;3	1.5218e-15	181.53	32188000
AHLMSQPLAYHTPDCNKQGFIDLPEFPFGLEPR	33	1	3824.84	sp|Q93088|BHMT1_HUMAN	242	274	yes	yes	5	0.032248	28.717	9571200
AHRFPALTQEQKK	13	2	1552.85	sp|P05062|ALDOB_HUMAN	2	14	yes	yes	3;4	2.9509e-29	209.67	52313000
AHRGTQNPSQDQGNSPSGK	19	1	1964.9	sp|P04279|SEMG1_HUMAN	135	153	yes	yes	2;3;4	2.6262e-40	218.88	84200000
AHSSMVGVNLPQK	13	0	1366.7	sp|P00558|PGK1_HUMAN	172	184	yes	yes	2;3	3.2287e-20	195.77	34106000
AHVDALRTHLAPYSDELR	18	1	2063.05	sp|P02647|APOA1_HUMAN	178	195	yes	yes	4	0.01057	54.768	25270000
AHVSFKPTVAQQR	13	1	1467.79	sp|P19823|ITIH2_HUMAN	247	259	yes	yes	3;4	1.3099e-05	153.75	19086000
AIAEELAPER	10	0	1097.57	sp|Q93088|BHMT1_HUMAN;sp|Q9H2M3|BHMT2_HUMAN	309	318	yes	no	2	0.0043398	107.45	34381000
AIAEELAPERGFLPPASEK	19	1	2024.06	sp|Q93088|BHMT1_HUMAN;sp|Q9H2M3|BHMT2_HUMAN	309	327	yes	no	3	0.010372	55.912	8394700
AIDGLNLLPTLLQGR	15	0	1592.92	sp|P34059|GALNS_HUMAN	362	376	yes	yes	3	0.0015489	82.578	1504700
AIEDLPKQDKAPDHGGLISK	20	2	2131.13	sp|Q15846|CLUL1_HUMAN	276	295	yes	yes	4	0.001064	66.264	9787300
AIEPCLPR	8	0	954.496	sp|P54826|GAS1_HUMAN	142	149	yes	yes	2	0.054011	89.296	22498000
AIGAVPLIQGEYMIPCEK	18	0	1988.01	sp|P07339|CATD_HUMAN	314	331	yes	yes	2;3	0.00023642	113.14	176950000
AIGAVPLIQGEYMIPCEKVSTLPAITLK	28	1	3011.64	sp|P07339|CATD_HUMAN	314	341	yes	yes	3;4	1.5385e-15	104.81	228900000
AIGYLNTGYQR	11	0	1254.64	sp|P01023|A2MG_HUMAN	1004	1014	yes	yes	2	0.00079138	131.09	13105000
AIHCPRPHDFENGEYWPR	18	1	2280.03	sp|P00751|CFAB_HUMAN	100	117	yes	yes	3;4;5	0.00015417	108.66	44297000
AIHVHQFGDLSQGCESTGPHYNPLAVPHPQHPGDFGNFAVR	41	0	4490.12	sp|P08294|SODE_HUMAN	112	152	yes	yes	5;6;7	3.0554e-19	79.991	58217000
AIHYALNCCGLAGGVEQFISDICPK	25	0	2792.31	sp|P21926|CD9_HUMAN	145	169	yes	yes	3;4	2.0476e-20	156.23	91100000
AIINLAVYGK	10	0	1060.63	sp|Q9Y646|CBPQ_HUMAN	49	58	yes	yes	2	0.0053244	115.71	11873000
AILDKLHNLNSNWFPAGSKPFIYQEVIDLGGEPIK	35	2	3923.06	sp|P19961|AMY2B_HUMAN;sp|P04746|AMYP_HUMAN	224	258	no	no	4;5	2.6342e-23	103.04	103570000
AILQFYPK	8	0	978.554	sp|P12821|ACE_HUMAN	797	804	yes	yes	2	0.025289	102.77	4438500
AIMEKLEMSK	10	1	1178.6	sp|P05155|IC1_HUMAN	381	390	yes	yes	2;3	4.5756e-21	196.44	80858000
AIMEKLEMSKFQPTLLTLPR	20	2	2345.29	sp|P05155|IC1_HUMAN	381	400	yes	yes	3;4	4.9796e-07	142.23	195350000
AIPVAQDLNAPSDWDSR	17	0	1853.89	sp|P10451|OSTP_HUMAN	204	220	yes	yes	2;3	7.8211e-17	188.44	1925800000
AIPVAQDLNAPSDWDSRGKDSYETSQLDDQSAETHSHK	38	2	4197.91	sp|P10451|OSTP_HUMAN	204	241	yes	yes	5;6	5.749e-05	38.742	62620000
AIQDGTIVLMGTYDDGATKLNDEAR	25	1	2666.29	sp|Q92520|FAM3C_HUMAN	138	162	yes	yes	3	2.4691e-20	154.66	14930000
AIQDGTIVLMGTYDDGATKLNDEARR	26	2	2822.39	sp|Q92520|FAM3C_HUMAN	138	163	yes	yes	3;4	0.013101	51.876	6667500
AIQDPRLFAEEK	12	1	1415.74	sp|P01833|PIGR_HUMAN	598	609	yes	yes	2	0.0090317	98.368	5864700
AIQDPRLFAEEKAVADTR	18	2	2029.06	sp|P01833|PIGR_HUMAN	598	615	yes	yes	3	0.065438	47.904	5068800
AIQIMYQNLQQDGLEK	16	0	1890.95	sp|Q9Y646|CBPQ_HUMAN	87	102	yes	yes	2;3	0.00032242	127.05	11218000
AIQLTYNPDESSKPNMIDAATLK	23	1	2519.26	sp|P02679|FIBG_HUMAN	89	111	yes	yes	3	2.2534e-05	78.419	9832100
AIQYQQHFSR	10	0	1276.63	sp|Q6UX73|CP089_HUMAN	299	308	yes	yes	3	4.4733e-05	140.17	43707000
AISQSGVALSPWVIQK	16	0	1682.94	sp|P19835|CEL_HUMAN	236	251	yes	yes	2;3	0.00057936	112.34	6370500
AISQSGVALSPWVIQKNPLFWAK	23	1	2539.4	sp|P19835|CEL_HUMAN	236	258	yes	yes	2;3;4	3.3941e-11	144.74	96270000
AISQSGVALSPWVIQKNPLFWAKK	24	2	2667.49	sp|P19835|CEL_HUMAN	236	259	yes	yes	3;4	4.9984e-08	108.25	38153000
AITQEQCEAR	10	0	1204.55	sp|P10253|LYAG_HUMAN	97	106	yes	yes	2	0.00076477	131.83	451540
AIVDSPCIYEAEQK	14	0	1621.77	sp|O95490|AGRL2_HUMAN	142	155	yes	yes	2	0.0013324	122.97	8649200
AIVLAQDDASQPR	13	0	1382.72	sp|P55291|CAD15_HUMAN	451	463	yes	yes	2	0.0013659	120.59	37087000
AIVLDPCQGYLYWADWDTHAKIER	24	1	2919.4	sp|P98164|LRP2_HUMAN	2511	2534	yes	yes	4	3.9625e-09	124.45	14448000
AKAYLEEECPATLR	14	1	1649.81	sp|P25311|ZA2G_HUMAN	178	191	yes	yes	2;3	1.4519e-08	168.93	537520000
AKAYLEEECPATLRK	15	2	1777.9	sp|P25311|ZA2G_HUMAN	178	192	yes	yes	2;3;4	1.1756e-20	194.01	494480000
AKDDSELEGQVISCLK	16	1	1790.87	sp|Q92896|GSLG1_HUMAN	957	972	yes	yes	2;3	3.0049e-09	168.16	11475000
AKFEELNMDLFR	12	1	1511.74	sp|P11021|GRP78_HUMAN	325	336	yes	yes	2;3	0.0010091	109.95	11246000
AKIPLVTNEECQKR	14	2	1684.89	sp|P03951|FA11_HUMAN	535	548	yes	yes	3	0.0010336	122.52	10054000
AKLDSLQDIGMDHQALLK	18	1	1995.05	sp|P80303|NUCB2_HUMAN	120	137	yes	yes	4	0.031791	46.133	3410700
AKLGNFPWQAFTSIHGR	17	1	1929	sp|Q9NZP8|C1RL_HUMAN	251	267	yes	yes	3;4	2.7254e-11	174.4	126000000
AKLHIDEMDSVPTVR	15	1	1709.88	sp|P19320|VCAM1_HUMAN	197	211	yes	yes	2;3	0.00049341	130.95	10036000
AKLPDATPKELAK	13	2	1380.8	sp|P02774|VTDB_HUMAN	428	440	yes	yes	2;4	0.00029884	122.52	23759000
AKNTGVSVGQK	11	1	1087.6	sp|Q14982|OPCM_HUMAN	229	239	yes	yes	2;3	0.00081971	134.38	1022100
AKPSAPVVSGPAAR	14	1	1306.74	sp|P78324|SHPS1_HUMAN	146	159	no	no	2;3	0.00053568	108.36	134570000
AKPSAPVVSGPAVR	14	1	1334.77	sp|O00241|SIRB1_HUMAN	145	158	yes	yes	2;3	0.00049712	139.74	116910000
AKVTLNGVPAQPLGPR	16	1	1616.94	sp|P05362|ICAM1_HUMAN	338	353	yes	yes	2;3	0.000272	94.007	19225000
ALAAKPGLDTYSLGGGGAAR	20	1	1844.97	sp|P54802|ANAG_HUMAN	55	74	yes	yes	2;3	4.0514e-14	170.89	377550000
ALAEDVKAWRPALYLAALDCAEETNSAVCR	30	2	3362.64	sp|O00391|QSOX1_HUMAN	82	111	yes	yes	4	0.035639	31.157	6218100
ALAHLLEAERQER	13	1	1534.82	sp|Q9UHG2|PCSK1_HUMAN	78	90	yes	yes	3	0.031348	60.598	14290000
ALALAGNPLR	10	0	994.592	sp|Q8WUT4|LRRN4_HUMAN	150	159	yes	yes	2	0.036287	96.668	6857300
ALAQCAPPPAVCAELVREPGCGCCLTCALSEGQPCGIYTER	41	1	4578.04	sp|P17936|IBP3_HUMAN	47	87	yes	yes	4;5	6.2936e-06	43.739	7797100
ALASECAQHLSLPLR	15	0	1664.87	sp|O75594|PGRP1_HUMAN	41	55	yes	yes	2;3;4	9.2616e-126	285.81	1262100000
ALASECAQHLSLPLRYVVVSHTAGSSCNTPASCQQQAR	38	1	4153.98	sp|O75594|PGRP1_HUMAN	41	78	yes	yes	4;5	1.5699e-17	80.721	78364000
ALCLFEMPTGVPLRR	15	1	1758.93	sp|P19801|AOC1_HUMAN	415	429	yes	yes	3	0.00037807	90.793	32390000
ALDFAVGEYNK	11	0	1225.6	sp|P01034|CYTC_HUMAN	52	62	yes	yes	2	0.016237	91.961	58458000
ALDFAVGEYNKASNDMYHSR	20	1	2287.03	sp|P01034|CYTC_HUMAN	52	71	yes	yes	2;3;4	1.5435e-09	157.88	251530000
ALDKKLLSLK	10	2	1127.73	sp|Q16769|QPCT_HUMAN	173	182	yes	yes	3	0.0066529	102.53	9098000
ALDYESCEHYELK	13	0	1655.71	sp|P55291|CAD15_HUMAN	327	339	yes	yes	2;3	0.0014199	109.95	16416000
ALENPQPHPGWQGTLK	16	0	1771.9	sp|P19835|CEL_HUMAN	61	76	yes	yes	2;3	9.3087e-32	216	220380000
ALENPQPHPGWQGTLKAK	18	1	1971.03	sp|P19835|CEL_HUMAN	61	78	yes	yes	2;3;4	4.7179e-07	161.2	186080000
ALEQALEKTKANIK	14	2	1555.89	sp|P15144|AMPN_HUMAN	936	949	yes	yes	2;3;4	0.00046197	126.34	21410000
ALESPERPFLAILGGAK	17	1	1767.99	sp|P00558|PGK1_HUMAN	200	216	yes	yes	3	0.00026291	113.43	10416000
ALEVEECRCPPGYIGLSCQDCAPGYTR	27	1	3157.37	sp|P98160|PGBM_HUMAN	1524	1550	yes	yes	3	1.6502e-12	119.45	40145000
ALFVYEKGAR	10	1	1152.63	sp|Q9H6Y7|RN167_HUMAN	150	159	yes	yes	2;3	0.01612	106.88	13047000
ALGHLDLSGNR	11	0	1151.6	sp|P02750|A2GL_HUMAN	165	175	yes	yes	2;3	0.0054381	105.13	33482000
ALGHLDLSGNRLR	13	1	1420.79	sp|P02750|A2GL_HUMAN	165	177	yes	yes	2;3;4	2.4661e-13	181.66	27843000
ALGPAGCEADASAPATCAEMR	21	0	2104.9	sp|O00468|AGRIN_HUMAN	885	905	yes	yes	2;3	2.9441e-10	155.53	29255000
ALGSLHLPTNPTSLPAVAK	19	0	1886.06	sp|P42785|PCP_HUMAN	28	46	yes	yes	3	0.013067	51.942	3486900
ALGVQGGQAGVPEGPGFCPQRTPEGDR	27	1	2736.3	sp|P25940|CO5A3_HUMAN	37	63	yes	yes	3	7.4007e-07	71.946	21456000
ALGVQGGQAGVPEGPGFCPQRTPEGDRAFR	30	2	3110.51	sp|P25940|CO5A3_HUMAN	37	66	yes	yes	3;4	7.4597e-08	66.401	63121000
ALILGELEKGQSQFQALCFVTQLQHNEIIPSEAMAK	36	1	4041.07	sp|Q86UD1|OAF_HUMAN	84	119	yes	yes	4	1.286e-26	112.85	13816000
ALINSPEGAVGR	12	0	1182.64	sp|O00115|DNS2A_HUMAN	66	77	yes	yes	2	0.00059472	131.12	57034000
ALKDERFQLEEFSPR	15	2	1863.95	sp|Q8NFZ8|CADM4_HUMAN	71	85	yes	yes	2;3;4	6.3358e-05	160.63	439640000
ALKEASMVITESPAALQLR	19	1	2027.11	sp|P27105|STOM_HUMAN	233	251	yes	yes	3	0.0015788	71.842	11210000
ALKLLTTGRE	10	2	1100.66	sp|Q9NP79|VTA1_HUMAN	298	307	yes	yes	3	0.0063695	102.95	5387000
ALLATGCGNVAPGPVITPSNTFTAVFQSQEAPAQGFSASFVSR	43	0	4352.15	sp|O60494|CUBN_HUMAN	2877	2919	yes	yes	4	2.5781e-10	52.561	8480800
ALLETSEKITAVSLDVLDKR	20	2	2200.23	sp|P01133|EGF_HUMAN	194	213	yes	yes	3;4	4.2059e-10	161.14	33656000
ALLQDKDVIAINQDPLGK	18	1	1950.08	sp|P06280|AGAL_HUMAN	309	326	yes	yes	2;3	6.5254e-17	186.36	44463000
ALLQDKDVIAINQDPLGKQGYQLR	24	2	2695.47	sp|P06280|AGAL_HUMAN	309	332	yes	yes	3;4	2.5752e-15	161.02	28973000
ALLSAPWYLNR	11	0	1302.71	sp|P06865|HEXA_HUMAN	414	424	yes	yes	2	1.8636e-08	163.66	27929000
ALLSPGLAGAAGVPAEEAIVLANR	24	0	2259.26	sp|Q5SZK8|FREM2_HUMAN	54	77	yes	yes	2;3	1.8462e-11	145.67	18038000
ALLSYDGLNQR	11	0	1248.65	sp|Q9UM22|EPDR1_HUMAN	65	75	yes	yes	2	8.2811e-06	123.11	8356000
ALMDEVVK	8	0	903.474	sp|P00558|PGK1_HUMAN	354	361	yes	yes	2	0.07799	85.161	3641800
ALMDEVVKATSR	12	1	1318.69	sp|P00558|PGK1_HUMAN	354	365	yes	yes	3	0.0010203	109.39	6553700
ALMSPAGMLR	10	0	1045.54	sp|O75144|ICOSL_HUMAN	84	93	yes	yes	2	2.0017e-21	199.89	560610000
ALNEACESVIQTACK	15	0	1692.78	sp|Q92896|GSLG1_HUMAN	502	516	yes	yes	2	1.4808e-21	196.37	19427000
ALNSMGQDLERPLELR	16	1	1840.95	sp|Q02413|DSG1_HUMAN	129	144	yes	yes	3	0.0010704	81.565	14079000
ALPAPIEK	8	0	837.496	sp|P01860|IGHG3_HUMAN;sp|P01857|IGHG1_HUMAN	210	217	no	no	2	0.038581	95.815	733540000
ALPAPIEKTISK	12	1	1266.75	sp|P01860|IGHG3_HUMAN;sp|P01857|IGHG1_HUMAN	210	221	no	no	2;3	5.4384e-05	149.23	192890000
ALPAPIEKTISKAK	14	2	1465.89	sp|P01857|IGHG1_HUMAN	210	223	yes	yes	2;3;4	0.00069659	108.23	46985000
ALPGQLKPFETLLSQNQGGK	20	1	2125.15	sp|P09211|GSTP1_HUMAN	122	141	yes	yes	3	5.1272e-05	106.31	19235000
ALPGTPVASSQPR	13	0	1279.69	sp|O14498|ISLR_HUMAN	291	303	yes	yes	2	0.00093883	130.56	89682000
ALPPLRLPR	9	1	1031.66	sp|Q6EMK4|VASN_HUMAN	162	170	yes	yes	2;3	0.00012486	139.97	829340000
ALQASALAAWGGK	13	0	1242.67	sp|P05062|ALDOB_HUMAN	305	317	yes	yes	2	0.010399	84.365	118560000
ALQATVGNSYK	11	0	1150.6	sp|P11279|LAMP1_HUMAN	327	337	yes	yes	2	0.0046289	111.86	31661000
ALQDQLVLVAAK	12	0	1267.75	sp|P01019|ANGT_HUMAN	83	94	yes	yes	2	6.9621e-06	140.78	4422000
ALRLPPTTTCQQQKEELLPAQDIK	24	2	2777.47	sp|P00751|CFAB_HUMAN	606	629	yes	yes	4	0.00036916	59.242	24253000
ALSDADVQKQIK	12	1	1314.71	sp|P36543|VATE1_HUMAN	2	13	yes	yes	2	3.2367e-09	170.4	7481200
ALSIGFETCR	10	0	1152.56	sp|P16070|CD44_HUMAN	69	78	yes	yes	2	3.9234e-15	182.16	2446300000
ALSIGFETCRYGFIEGHVVIPR	22	1	2520.29	sp|P16070|CD44_HUMAN	69	90	yes	yes	3;4	6.3964e-07	92.474	30624000
ALSLAPLAGAGLELQLER	18	0	1821.04	sp|Q9ULI3|HEG1_HUMAN	41	58	yes	yes	2;3	1.7557e-05	145.79	14863000
ALTDMPQMR	9	0	1061.5	sp|P02671|FIBA_HUMAN	250	258	yes	yes	2	0.049458	84.615	6284800
ALTPQCGSGEDLYILTGTVPSDYR	24	0	2612.24	sp|O94919|ENDD1_HUMAN	185	208	yes	yes	2;3	2.6533e-15	155.71	48104000
ALTPQCGSGEDLYILTGTVPSDYRVK	26	1	2839.41	sp|O94919|ENDD1_HUMAN	185	210	yes	yes	3	4.6806e-12	118.05	10953000
ALTVPELTQQMFDAK	15	0	1690.86	sp|P68371|TBB4B_HUMAN;sp|P04350|TBB4A_HUMAN;sp|Q13509|TBB3_HUMAN	283	297	yes	no	2	0.0088861	75.968	3045000
ALVFVDNHDNQR	12	0	1426.7	sp|P19961|AMY2B_HUMAN;sp|P04746|AMYP_HUMAN;sp|P04745|AMY1_HUMAN	307	318	no	no	2;3	8.402e-29	211.63	1868200000
ALVKEEQATTIFQSEQGKK	19	2	2134.13	sp|P55017|S12A3_HUMAN	811	829	yes	yes	3;4	4.3978e-21	189.52	14496000
ALVLEQLTPALHSTNFSCVLVDPEQVVQR	29	0	3262.7	sp|O95998|I18BP_HUMAN	133	161	yes	yes	3;4	1.8899e-15	101.71	62658000
ALVQAQHPDWPAPQVEAVAQDQFQGAAR	28	0	3027.5	sp|Q12794|HYAL1_HUMAN	153	180	yes	yes	3;4	1.2783e-42	186.65	154900000
ALYGTTSETATWRR	14	1	1611.8	sp|P08473|NEP_HUMAN	397	410	yes	yes	2;3	0.012984	96.059	26359000
ALYLQYTDETFR	12	0	1518.74	sp|P00450|CERU_HUMAN	70	81	yes	yes	2	0.0044353	100.93	10041000
ALYPSIYMPAVLEGTGK	17	0	1808.94	sp|Q12794|HYAL1_HUMAN	241	257	yes	yes	2;3	0.00022136	94.203	20326000
ALYPSIYMPAVLEGTGKSQMYVQHR	25	1	2838.42	sp|Q12794|HYAL1_HUMAN	241	265	yes	yes	4	0.00095163	50.858	10176000
ALYYDLISSPDIHGTYKELLDTVTAPQK	28	1	3150.61	sp|P36955|PEDF_HUMAN	107	134	yes	yes	4	0.042601	31.771	4620700
AMAVLTDHPYASLTLPDDAAADCLFLRPGLPGVPPFLLHR	40	1	4327.23	sp|O95865|DDAH2_HUMAN	198	237	yes	yes	4;5	1.9387e-26	101.22	74745000
AMCGGELSEPAGVVLSPDWPQSYSPGQDCVWGVHVQEEKR	40	1	4441.02	sp|Q6UXD5|SE6L2_HUMAN	525	564	yes	yes	4	1.246e-26	101.81	28675000
AMIAYWTNFAK	11	0	1314.64	sp|P19835|CEL_HUMAN	483	493	yes	yes	2	0.0061879	105.13	81853000
AMSIMNSFVTDIFER	15	0	1759.83	sp|Q96A08|H2B1A_HUMAN	60	74	yes	yes	2	0.0013175	95.57	3148000
ANAGKPKDPTFIPAPIQAK	19	2	1963.09	sp|P01019|ANGT_HUMAN	57	75	yes	yes	2;3	2.9543e-05	140.96	45265000
ANDESNEHSDVIDSQELSK	19	0	2115.92	sp|P10451|OSTP_HUMAN	250	268	yes	yes	2;3	2.6298e-217	329.64	76922000
ANDESNEHSDVIDSQELSKVSR	22	1	2458.12	sp|P10451|OSTP_HUMAN	250	271	yes	yes	2;3;4	7.8484e-90	254.11	314280000
ANIQAVSLK	9	0	942.55	sp|O43633|CHM2A_HUMAN	81	89	yes	yes	2	0.03197	89.029	6509800
ANKISYQSSSTEER	14	1	1598.75	sp|P04279|SEMG1_HUMAN	283	296	yes	no	2;3	5.6425e-30	217.39	193160000
ANKISYQSSSTEERR	15	2	1754.85	sp|P04279|SEMG1_HUMAN	283	297	yes	no	2;3;4	0.00096113	127.18	34797000
ANNQVGLAPVA	11	0	1052.56	sp|P0DJD8|PEPA3_HUMAN;sp|P0DJD9|PEPA5_HUMAN;sp|P0DJD7|PEPA4_HUMAN	378	388	yes	no	2	0.0020051	123.86	353530000
ANNTFYGLSAGVFTK	15	0	1588.79	sp|P00352|AL1A1_HUMAN	421	435	yes	yes	2	0.022047	68.413	4111400
ANPTVTLFPPSSEELQANK	19	0	2042.03	sp|P0CG04|LAC1_HUMAN;sp|B9A064|IGLL5_HUMAN	5	23	yes	no	2;3	1.2378e-06	144.25	43622000
ANVAVVSGAPLQGQLVAR	18	0	1748.99	sp|O00560|SDCB1_HUMAN	68	85	yes	yes	2;3	0.00023002	128.82	22557000
ANVAVVSGAPLQGQLVARPSSINYMVAPVTGNDVGIR	37	1	3719.98	sp|O00560|SDCB1_HUMAN	68	104	yes	yes	3;4	3.2178e-31	105.08	29149000
ANVDKVFFDLMR	12	1	1453.74	sp|P11234|RALB_HUMAN;sp|P11233|RALA_HUMAN	163	174	yes	no	3	0.00053126	123.26	1768400
APDFVFYAPR	10	0	1181.59	sp|P15311|EZRI_HUMAN;sp|P26038|MOES_HUMAN	264	273	no	no	2	0.058038	77.533	5144800
APDLQDLPWQVK	12	0	1408.74	sp|P22891|PROZ_HUMAN	182	193	yes	yes	2	9.3566e-09	169.09	29121000
APFQLHSAALDFSPPGTEVSALCR	24	0	2570.26	sp|Q86T13|CLC14_HUMAN	194	217	yes	yes	3;4	3.6891e-10	138.77	62078000
APGKDTFYSLGSSLDITFR	19	1	2074.04	sp|O00187|MASP2_HUMAN	100	118	yes	yes	3	0.00034872	81.357	4381000
APLQGTLLGYR	11	0	1187.67	sp|P30530|UFO_HUMAN	358	368	yes	yes	2	1.0814e-05	146.71	121510000
APNHAVVTRK	10	1	1091.62	sp|P02787|TRFE_HUMAN	601	610	yes	yes	3	0.013545	82.831	2532200
APPPSLTDCIGTVDSR	16	0	1684.81	sp|Q9NZZ3|CHMP5_HUMAN	12	27	yes	yes	2;3	0.00073245	111.64	20102000
APQGVHLICYSQGGLVCR	18	0	2013.99	sp|Q9UMR5|PPT2_HUMAN	101	118	yes	yes	2;3	2.5368e-17	181.69	37778000
APQLRETLLQDFR	13	1	1585.86	sp|P02760|AMBP_HUMAN	154	166	yes	yes	2;3	0.0037222	95.854	32223000
APSPLYSVEFSEEPFGVIVR	20	0	2222.13	sp|P10253|LYAG_HUMAN	204	223	yes	yes	2;3	9.7308e-05	113.23	9931400
APSPLYSVEFSEEPFGVIVRR	21	1	2378.23	sp|P10253|LYAG_HUMAN	204	224	yes	yes	3	8.7445e-06	113.11	71285000
APSVSAKPGPALWPLPLSVK	20	1	2014.16	sp|P07686|HEXB_HUMAN	45	64	yes	yes	3	2.6804e-05	105.01	14588000
APVILGSPDDVLEFLK	16	0	1711.94	sp|P09467|F16P1_HUMAN	315	330	yes	yes	2	0.00085813	101.42	7382600
AQAAVEDVLELHCEALR	17	0	1922.95	sp|Q96LA6|FCRL1_HUMAN	217	233	yes	yes	3	0.00056903	82.837	5517900
AQAGANTRPCPS	12	1	1228.56	sp|P98160|PGBM_HUMAN	4380	4391	yes	yes	2	1.3646e-28	210.93	45921000
AQGFTEDTIVFLPQTDK	17	0	1908.95	sp|P41222|PTGDS_HUMAN	169	185	yes	yes	2;3	0.00015498	145.82	147250000
AQGFTEDTIVFLPQTDKCMTEQ	22	1	2558.17	sp|P41222|PTGDS_HUMAN	169	190	yes	yes	2;3	1.635e-35	197.05	772200000
AQGKSQKQITIPSQEQEHSQK	21	2	2379.21	sp|P04279|SEMG1_HUMAN	322	342	yes	yes	4	0.083212	41.485	4126300
AQGPAASAEEPKPVEAPAANSDQTVTVKE	29	2	2891.41	sp|P80723|BASP1_HUMAN	199	227	yes	yes	3	1.1168e-17	121.59	17813000
AQIINDAFNLASAHK	15	0	1611.84	sp|P15144|AMPN_HUMAN	659	673	yes	yes	3	0.00050033	119.54	4237600
AQLDAAVTFGPSQVAR	16	0	1629.85	sp|P15289|ARSA_HUMAN	464	479	yes	yes	2;3	0.00011575	151.49	32342000
AQLGDLPWQVAIK	13	0	1437.8	sp|P05156|CFAI_HUMAN	346	358	yes	yes	2	0.0049928	93.348	34039000
AQLGGPEAAKSDETAAK	17	1	1642.82	sp|P04792|HSPB1_HUMAN	189	205	yes	yes	3	0.0030626	72.583	1596500
AQLHGASEEPGHFSLTNAASTHTTNEGIFSPTPGELGFSSFHR	43	0	4523.12	sp|P98160|PGBM_HUMAN	941	983	yes	yes	4;5;6	1.7943e-10	56.108	55103000
AQLLVVGSPGPVPR	14	0	1388.81	sp|P32004|L1CAM_HUMAN	604	617	yes	yes	2	0.052533	62.357	9125900
AQLVEEWANSVKK	13	1	1500.79	sp|Q99574|NEUS_HUMAN	273	285	yes	yes	2	0.0084255	111.72	27115000
AQLVPLPPSTYVEFTVSGTDCVAK	24	0	2578.3	sp|P02765|FETUA_HUMAN	188	211	yes	yes	2;3	4.1871e-08	115.83	73662000
AQLVPLPPSTYVEFTVSGTDCVAKEATEAAK	31	1	3278.64	sp|P02765|FETUA_HUMAN	188	218	yes	yes	3;4	1.1885e-16	107.29	183710000
AQNDQLGWLWGQSR	14	0	1657.8	sp|Q12794|HYAL1_HUMAN	227	240	yes	yes	2;3	5.5042e-14	184.87	33825000
AQPENIPAKNWYR	13	1	1585.8	sp|P08123|CO1A2_HUMAN	1206	1218	yes	yes	2;3	0.0054548	96.756	41552000
AQPVQVAEGSEPDGFWEALGGK	22	0	2271.08	sp|P06396|GELS_HUMAN	627	648	yes	yes	2;3	2.0155e-11	151.21	78426000
AQPVQVAEGSEPDGFWEALGGKAAYR	26	1	2732.32	sp|P06396|GELS_HUMAN	627	652	yes	yes	3	4.9513e-12	117.4	47845000
AQRQVVAGLNFR	12	1	1357.76	sp|P01042|KNG1_HUMAN	185	196	yes	yes	2;3	0.0020662	123.67	88198000
AQVSPTASDMLHMRWDEELAAFAK	24	1	2703.28	sp|Q6UXB8|PI16_HUMAN	45	68	yes	yes	4	0.016887	56.428	10567000
AREDIFMETLK	11	1	1351.68	sp|P25311|ZA2G_HUMAN	92	102	yes	yes	2;3	0.007811	109.15	8394200
ARFEELCSDLFR	12	1	1541.73	sp|P0DMV9|HS71B_HUMAN;sp|P0DMV8|HS71A_HUMAN;sp|P48741|HSP77_HUMAN	300	311	no	no	3	0.014618	72.681	5229100
ARFEELNADLFR	12	1	1479.75	sp|P11142|HSP7C_HUMAN;sp|P54652|HSP72_HUMAN	300	311	yes	no	3	0.003234	94.122	3389900
ARPLWAWFQR	10	1	1329.71	sp|Q86UN3|R4RL2_HUMAN	269	278	yes	yes	3	0.027136	73.887	2522500
ARPNCGGNLLGVR	13	1	1382.72	sp|P16112|PGCA_HUMAN	314	326	yes	yes	2;3	0.00036106	129.74	44370000
ARPNIPVYRDWEMVGR	16	2	1957.99	sp|P34059|GALNS_HUMAN	174	189	yes	yes	3;4	0.020244	54.393	15609000
ARVQVVAGK	9	1	926.566	sp|P01042|KNG1_HUMAN	307	315	yes	yes	2	0.0002503	138.06	26362000
ARVQVVAGKK	10	2	1054.66	sp|P01042|KNG1_HUMAN	307	316	yes	yes	2;3	0.010925	114.51	8388100
ARVSSSDVTCATPPERQGR	19	2	2073	sp|Q86UN3|R4RL2_HUMAN	279	297	yes	yes	4	0.00062955	74.726	10164000
ARVVWCAVGEQELR	14	1	1671.85	sp|P02788|TRFL_HUMAN	362	375	yes	yes	2;3	0.00033506	127.07	54677000
ARVVWCAVGEQELRK	15	2	1799.95	sp|P02788|TRFL_HUMAN	362	376	yes	yes	3;4	0.00032009	115.1	27000000
ARWYDYYTGVDINAR	15	1	1861.87	sp|O43451|MGA_HUMAN	1680	1694	yes	yes	2;3	1.8578e-05	154.13	28383000
ASAGLLGAHAAAITAYALTLTKAPADLR	28	1	2707.5	sp|P0C0L5|CO4B_HUMAN	1183	1210	yes	yes	4	2.348e-12	86.604	3727200
ASCCCSLGK	9	0	1041.4	sp|P35555|FBN1_HUMAN	1560	1568	yes	yes	2	0.067798	79.986	491000
ASCLYGQLPK	10	0	1135.57	sp|P09211|GSTP1_HUMAN	46	55	yes	yes	2	0.019788	94.409	10965000
ASCLYGQLPKFQDGDLTLYQSNTILR	26	1	3000.5	sp|P09211|GSTP1_HUMAN	46	71	yes	yes	3	4.4565e-08	83.934	7226700
ASDGKTCLALDGHQLLAGGEVDLK	24	1	2467.24	sp|P01133|EGF_HUMAN	774	797	yes	yes	3;4	5.3875e-21	177.24	24317000
ASDGKTCLALDGHQLLAGGEVDLKNQVTPLDILSK	35	2	3675.91	sp|P01133|EGF_HUMAN	774	808	yes	yes	4;5	5.7467e-26	119.97	96443000
ASELEQEQEREGSSLDSPR	19	1	2145.98	sp|P01258|CALC_HUMAN	63	81	yes	yes	2;3	1.3515e-118	270.95	53830000
ASFENNCEIGCFAK	14	0	1645.69	sp|P56537|IF6_HUMAN	5	18	yes	yes	2	0.0013345	111.66	19344000
ASFHIPQVQVR	11	0	1280.7	sp|Q9BQ51|PD1L2_HUMAN	85	95	yes	yes	3	0.0021258	105.4	5313100
ASFPIITVTAAHSGTYR	17	0	1790.93	sp|Q9HCN6|GPVI_HUMAN	163	179	yes	yes	2;3	0.00033519	137.27	104130000
ASGDPYWAYSGAYGPEHWVTSSVSCGGR	28	0	3003.29	sp|P23470|PTPRG_HUMAN	54	81	yes	yes	3	1.4872e-17	116.7	8090700
ASGKPGECCDLYECKPVFGVDCR	23	2	2703.16	sp|Q9NZV1|CRIM1_HUMAN	234	256	yes	yes	3;4	7.3018e-07	97.049	24387000
ASGSLCGACTEDGTFR	16	0	1687.69	sp|Q9BXP8|PAPP2_HUMAN	876	891	yes	yes	2	0.003773	78.244	17030000
ASGVAVSDGVIKVFNDMK	18	1	1835.95	sp|P23528|COF1_HUMAN	2	19	yes	yes	2;3	3.5632e-22	183.88	15625000
ASGVAVSDGVIKVFNDMKVR	20	2	2091.11	sp|P23528|COF1_HUMAN	2	21	yes	yes	3	3.288e-05	95.554	6297200
ASGVPDRFSGSGSGTDFTLK	20	1	1984.95	sp|P01617|KV204_HUMAN;sp|P01614|KV201_HUMAN;sp|P06309|KV205_HUMAN	60	79	yes	no	2;3	4.9183e-05	110.61	478680000
ASGVPDRFSGSGSGTDFTLKISR	23	2	2341.17	sp|P01617|KV204_HUMAN;sp|P01614|KV201_HUMAN;sp|P06309|KV205_HUMAN	60	82	yes	no	3;4	0.00013049	64.538	26755000
ASHEEVEGLVEK	12	0	1325.65	sp|Q08380|LG3BP_HUMAN	334	345	yes	yes	2;3	1.895e-09	176.99	453230000
ASHEEVEGLVEKIR	14	1	1594.83	sp|Q08380|LG3BP_HUMAN	334	347	yes	yes	3;4	0.00040741	106.55	12564000
ASLIEYIK	8	0	935.533	sp|P14384|CBPM_HUMAN	302	309	yes	yes	2	0.017339	111.74	7160100
ASLISAVSDKLR	12	1	1258.72	sp|Q99816|TS101_HUMAN	228	239	yes	yes	2;3	1.6616e-09	163.9	15243000
ASLQHGQAAEKGPHR	15	1	1585.81	sp|Q6UWH4|F198B_HUMAN	58	72	yes	yes	3;4;5	0.00020217	141.59	17782000
ASLVHVGSRPYTEFPFGQHSSGEAAQDAVR	30	1	3199.54	sp|Q6PCB0|VWA1_HUMAN	73	102	yes	yes	5	0.0019204	42.922	8254200
ASLVPMEHCITR	12	0	1412.69	sp|Q14515|SPRL1_HUMAN	618	629	yes	yes	2;3	0.0022522	117.2	25356000
ASPFPVYKWR	10	1	1249.66	sp|Q12860|CNTN1_HUMAN	69	78	yes	yes	2;3	0.032102	90.15	12720000
ASQAELGWTALPSNGWEEISGVDEHDRPIR	30	1	3319.59	sp|Q5JZY3|EPHAA_HUMAN	43	72	yes	yes	4	0.0020935	41.986	17223000
ASQSVSNSYLAWYQQKPGQAPR	22	1	2465.21	sp|P01620|KV302_HUMAN	25	46	yes	yes	2;3	1.3667e-96	246.1	113190000
ASQSVSSSYLAWYQQK	16	0	1831.87	sp|P18135|KV312_HUMAN;sp|P18136|KV313_HUMAN;sp|P01621|KV303_HUMAN	45	60	yes	no	2	0.0012373	98.508	3427500
ASQSVSSSYLAWYQQKPGQAPR	22	1	2438.2	sp|P18135|KV312_HUMAN;sp|P18136|KV313_HUMAN;sp|P01621|KV303_HUMAN	45	66	yes	no	2;3;4	6.4255e-23	177.6	76965000
ASQSVSSYLAWYQQKPGQAPR	21	1	2351.17	sp|P04433|KV309_HUMAN	45	65	yes	yes	2;3	4.4207e-05	89.557	33040000
ASSIIDELFQDR	12	0	1392.69	sp|P10909|CLUS_HUMAN	183	194	yes	yes	2;3	1.2482e-28	207.95	61064000
ASSIIDELFQDRFFTR	16	1	1943.97	sp|P10909|CLUS_HUMAN	183	198	yes	yes	2;3	0.00030753	92.039	27432000
ASTDTMGRPCLPWNSATVLQQTYHAHR	27	1	3097.46	sp|P00749|UROK_HUMAN	82	108	yes	yes	4;5	4.4951e-08	76.909	33354000
ASWIAQKLNLAK	12	1	1341.78	sp|Q01459|DIAC_HUMAN	120	131	yes	yes	3	4.6081e-05	140.78	10432000
ASYAQQPAESR	11	0	1206.56	sp|P98160|PGBM_HUMAN	1091	1101	yes	yes	2	0.0029893	119.21	522500
ASYLDCIR	8	0	996.47	sp|P02787|TRFE_HUMAN	62	69	yes	yes	2	0.010517	119.41	179540000
ATANSQVMGSANSTLR	16	0	1606.77	sp|Q9NQ84|GPC5C_HUMAN	394	409	yes	yes	2	1.3595e-15	191.44	70822000
ATANSQVMGSANSTLRAEDMYSAQSHQAATPPKDGK	36	2	3719.73	sp|Q9NQ84|GPC5C_HUMAN	394	429	yes	yes	4;5	1.5325e-07	55.34	17768000
ATAPVSFNYYGVVTGPSASK	20	0	2015	sp|Q5VW32|BROX_HUMAN	12	31	yes	yes	2;3	1.2061e-05	127.49	19608000
ATARNELLHFER	12	1	1455.76	sp|P98160|PGBM_HUMAN	3343	3354	yes	yes	3	0.0040024	90.861	9209900
ATAVMPDGQFK	11	0	1163.56	sp|Q06830|PRDX1_HUMAN	17	27	yes	yes	2	0.0074937	102.05	16621000
ATAVMPDGQFKDISLSDYK	19	1	2085.01	sp|Q06830|PRDX1_HUMAN	17	35	yes	yes	3	9.0229e-05	88.19	3724000
ATAVVDGAFKEVK	13	1	1333.72	sp|P32119|PRDX2_HUMAN	17	29	yes	yes	2;3	6.2283e-05	124.38	23314000
ATCLCDTEIK	10	0	1209.54	sp|P54107|CRIS1_HUMAN	240	249	yes	yes	2	3.7021e-11	173.24	145370000
ATDFVVPGPGKVEITYTPSDGTQK	24	1	2506.26	sp|O75874|IDHC_HUMAN	141	164	yes	yes	3	1.0432e-07	98.76	5684300
ATECHHSAVPVDGCNCPDGTYLNQK	25	0	2829.19	sp|Q6W4X9|MUC6_HUMAN	688	712	yes	yes	3;4	1.2738e-13	141.45	43653000
ATECHHSAVPVDGCNCPDGTYLNQKGECVR	30	1	3430.45	sp|Q6W4X9|MUC6_HUMAN	688	717	yes	yes	3;4;5	3.4048e-23	142.85	83191000
ATECHHSAVPVDGCNCPDGTYLNQKGECVRK	31	2	3558.55	sp|Q6W4X9|MUC6_HUMAN	688	718	yes	yes	4	0.0014669	41.366	11513000
ATEDEGSEQKIPEATNR	17	1	1873.87	sp|P01008|ANT3_HUMAN	62	78	yes	yes	2;3	3.6157e-111	278.19	24810000
ATEDEGSEQKIPEATNRR	18	2	2029.97	sp|P01008|ANT3_HUMAN	62	79	yes	yes	3;4	0.00037794	117.48	33824000
ATEHLSTLSEKAKPALEDLR	20	2	2208.18	sp|P02647|APOA1_HUMAN	220	239	yes	yes	3	0.00095825	75.017	6832000
ATFISVQLKK	10	1	1133.68	sp|Q8WUM4|PDC6I_HUMAN	2	11	yes	yes	2	0.0039756	90.05	14199000
ATFNPAQDKCGIR	13	1	1476.71	sp|O00592|PODXL_HUMAN	386	398	yes	yes	2;3	6.7877e-09	175.48	116530000
ATGANKIVLRDNVPNLR	17	2	1850.05	sp|P98164|LRP2_HUMAN	1989	2005	yes	yes	4	0.055608	41.482	3876500
ATGIPAR	7	0	684.392	sp|P01624|KV306_HUMAN;sp|P04207|KV308_HUMAN;sp|P04433|KV309_HUMAN	75	81	no	no	2	0.0077509	133.47	5512800
ATGIPDRFSGSGSGTDFTLTISR	23	1	2342.15	sp|P18135|KV312_HUMAN;sp|P18136|KV313_HUMAN;sp|P01623|KV305_HUMAN;sp|P04206|KV307_HUMAN;sp|P01622|KV304_HUMAN;sp|P01620|KV302_HUMAN	76	98	no	no	2;3	4.8783e-07	104.67	47240000
ATISHVSPDSLYLFR	15	0	1704.88	sp|P23470|PTPRG_HUMAN	408	422	yes	yes	2;3	0.00053795	121.42	11917000
ATLKDSGSYFCR	12	1	1403.65	sp|O75015|FCG3B_HUMAN;sp|P08637|FCG3A_HUMAN	162	173	no	no	2;3	1.571e-28	209.67	568360000
ATLLEEQLPLGK	12	0	1310.74	sp|Q9BQ51|PD1L2_HUMAN	73	84	yes	yes	2	2.6511e-06	161.48	50071000
ATLPGFR	7	0	760.423	sp|P15907|SIAT1_HUMAN	396	402	yes	yes	2	0.07256	100.07	3612700
ATLVCLISDFYPGAVTVAWKADSSPVK	27	1	2894.49	sp|P0CG05|LAC2_HUMAN	24	50	yes	yes	3	6.5875e-11	103.53	26462000
ATLVCLISDFYPGAVTVAWKADSSPVKAGVETTTPSK	37	2	3865.98	sp|P0CG05|LAC2_HUMAN	24	60	yes	yes	4;5	5.2855e-25	90.742	26533000
ATLWAEPGSVISR	13	0	1385.73	sp|A6NI73|LIRA5_HUMAN	47	59	yes	yes	2	0.0068485	89.26	12074000
ATNPQLAAVLR	11	0	1152.66	sp|Q6P531|GGT6_HUMAN	249	259	yes	yes	2	0.0058943	106.4	22758000
ATNYNAGDRSTDYGIFQINSR	21	1	2362.09	sp|P61626|LYSC_HUMAN	60	80	yes	yes	2;3	1.9251e-05	91.964	18283000
ATPEHTVSFTCESHGFSPR	19	0	2145.95	sp|O00241|SIRB1_HUMAN	159	177	yes	yes	2;3;4	7.1167e-21	189.56	93023000
ATPFIECNGGR	11	0	1220.56	sp|P08572|CO4A2_HUMAN	1652	1662	yes	yes	2	0.0043992	112.85	23098000
ATPQHTVSFTCESHGFSPR	19	0	2144.97	sp|P78324|SHPS1_HUMAN	160	178	no	no	4	4.4524e-05	98.572	103430000
ATSVALTWSR	10	0	1090.58	sp|Q12860|CNTN1_HUMAN	617	626	yes	yes	2	5.3605e-11	169.99	57295000
ATTVTGTPCQDWAAQEPHR	19	0	2124.96	sp|P00747|PLMN_HUMAN	494	512	yes	yes	2;3	6.4007e-13	160.09	48850000
ATVFLEQRLPEINLDGMVGVR	21	1	2356.26	sp|Q6UX73|CP089_HUMAN	46	66	yes	yes	3	6.6055e-06	89.659	17527000
ATVNPSAPR	9	0	911.482	sp|P08571|CD14_HUMAN	263	271	yes	yes	2	0.00033817	134.23	7578800
ATWSGAVLAGR	11	0	1087.58	sp|P04217|A1BG_HUMAN	407	417	yes	yes	2	0.0026891	120.63	85327000
ATWSGAVLAGRDAVLR	16	1	1641.9	sp|P04217|A1BG_HUMAN	407	422	yes	yes	3	0.0014307	77.776	53794000
AVADTRDQADGSRASVDSGSSEEQGGSSR	29	2	2881.27	sp|P01833|PIGR_HUMAN	610	638	yes	yes	4	2.3746e-05	58.812	564420
AVAIDLPGLGHSK	13	0	1276.71	sp|Q96IU4|ABHEB_HUMAN	64	76	yes	yes	2;3	0.00042062	124.38	11663000
AVALSSSVMCPDAR	14	0	1462.69	sp|P28799|GRN_HUMAN	199	212	yes	yes	2	0.0011993	128.35	12767000
AVCGGVLVHPQWVLTAAHCIR	21	0	2343.21	sp|P07288|KLK3_HUMAN	48	68	yes	yes	3;4	1.5504e-06	133.32	101910000
AVCSQEAMTGPCR	13	0	1465.61	sp|Q06481|APLP2_HUMAN	308	320	yes	yes	2	9.367e-06	158.25	13884000
AVDAALK	7	0	686.396	sp|P01042|KNG1_HUMAN	36	42	yes	yes	2	0.02294	124.37	6794500
AVDAALKK	8	1	814.491	sp|P01042|KNG1_HUMAN	36	43	yes	yes	2	0.0095383	130.22	16551000
AVDAALKKYNSQNQSNNQFVLYR	23	2	2670.35	sp|P01042|KNG1_HUMAN	36	58	yes	yes	2;3;4	4.5715e-26	190.37	867810000
AVDLIPWMEYEFR	13	0	1667.8	sp|Q12860|CNTN1_HUMAN	668	680	yes	yes	2;3	0.0047712	79.744	7130700
AVDPDGDGHVSWDEYKVK	18	1	2015.92	sp|Q9BRK5|CAB45_HUMAN	148	165	yes	yes	3;4	0.0027661	66.977	12650000
AVDTNRASVGQDSPEPR	17	1	1797.86	sp|Q6UX71|PXDC2_HUMAN	74	90	yes	yes	3	0.026927	52.019	16119000
AVDTWSWGER	10	0	1205.55	sp|Q08380|LG3BP_HUMAN	324	333	yes	yes	1;2	2.4695e-11	175.65	271870000
AVDTWSWGERASHEEVEGLVEK	22	1	2513.18	sp|Q08380|LG3BP_HUMAN	324	345	yes	yes	3;4	9.9499e-07	102.84	27600000
AVEHINKTIAPALVSK	16	1	1689.98	sp|P06733|ENOA_HUMAN	65	80	yes	yes	2;3;4	0.00033309	148.36	12214000
AVFPSIVGRPR	11	1	1197.7	sp|P60709|ACTB_HUMAN;sp|P63267|ACTH_HUMAN;sp|P68133|ACTS_HUMAN;sp|P68032|ACTC_HUMAN;sp|P62736|ACTA_HUMAN;sp|Q6S8J3|POTEE_HUMAN;sp|A5A3E0|POTEF_HUMAN;sp|P0CG38|POTEI_HUMAN;sp|P63261|ACTG_HUMAN	29	39	no	no	2;3	0.0003936	128.27	135110000
AVFVDLEPTVIDEVRTGTYR	20	1	2279.18	sp|Q9BQE3|TBA1C_HUMAN;sp|Q71U36|TBA1A_HUMAN;sp|P68363|TBA1B_HUMAN	65	84	yes	no	3	0.015362	50.252	8779500
AVGFVSEDEYLEIQGITREQSGDYECSASNDVAAPVVRR	39	2	4316.03	sp|Q9P121|NTRI_HUMAN	176	214	yes	yes	4	0.074759	17.742	7393800
AVGVPALGFSPMNR	14	0	1414.74	sp|Q03154|ACY1_HUMAN	354	367	yes	yes	2	0.0046301	86.944	14254000
AVHKAVLTIDEK	12	1	1322.76	sp|P01009|A1AT_HUMAN	356	367	yes	yes	3	2.2042e-05	145.14	4856000
AVIHWIMDIPFVLSANLHGGDLVANYPYDETR	32	0	3625.8	sp|P16870|CBPE_HUMAN	231	262	yes	yes	4	1.1721e-20	94.957	9667300
AVKATFNPAQDKCGIR	16	2	1774.91	sp|O00592|PODXL_HUMAN	383	398	yes	yes	3;4	0.00021568	125.39	35452000
AVLALLR	7	0	754.507	sp|Q86T13|CLC14_HUMAN	72	78	yes	yes	2	0.0072788	133.99	9061400
AVLDGCSCCLVCAR	14	0	1639.69	sp|P48745|NOV_HUMAN	56	69	yes	yes	2;3	1.5301e-05	158.86	68709000
AVLGAVPR	8	0	781.481	sp|P54802|ANAG_HUMAN	368	375	yes	yes	2	0.014129	115.46	49632000
AVLTIDEK	8	0	887.496	sp|P01009|A1AT_HUMAN	360	367	yes	yes	2	0.025785	102.51	19237000
AVLTIDEKGTEAAGAMFLEAIPMSIPPEVK	30	1	3127.62	sp|P01009|A1AT_HUMAN	360	389	yes	yes	3;4	6.1232e-20	133.91	109030000
AVLVDLEPGTMDSVR	15	0	1600.81	sp|P68371|TBB4B_HUMAN;sp|P04350|TBB4A_HUMAN;sp|Q3ZCM7|TBB8_HUMAN	63	77	yes	no	2	0.0013918	95.195	5504100
AVPTQCDVPPNSRFDCAPDKAITQEQCEAR	30	2	3459.56	sp|P10253|LYAG_HUMAN	77	106	yes	yes	3;4	1.0824e-15	104.89	254920000
AVQLMQQVASNGATLPSALSASK	23	0	2271.19	sp|Q9UQB8|BAIP2_HUMAN	240	262	yes	yes	5	0.013109	45.992	193460000
AVRVPGHEDGVTISGLEPDHKYK	23	2	2503.28	sp|P22105|TENX_HUMAN	2237	2259	yes	no	4;5	0.00010117	67.76	9021000
AVSDYFGGSCVPGAGETSYSESLCR	25	0	2655.12	sp|P08582|TRFM_HUMAN	163	187	yes	yes	2;3	2.2245e-10	104.97	29038000
AVSEKEVDSGNDIYGNPIK	19	1	2033.99	sp|P16035|TIMP2_HUMAN	49	67	yes	yes	3	0.009065	57.41	4722500
AVSEKEVDSGNDIYGNPIKR	20	2	2190.09	sp|P16035|TIMP2_HUMAN	49	68	yes	yes	2;3;4	8.265e-81	249.49	116340000
AVTEQGAELSNEER	14	0	1531.71	sp|P27348|1433T_HUMAN	28	41	yes	yes	2	0.054771	62.077	2940700
AVTLECVSAGEPR	13	0	1387.68	sp|P98160|PGBM_HUMAN	3129	3141	yes	yes	2	0.051428	64.224	4865300
AVVEVDESGTR	11	0	1160.57	sp|P05154|IPSP_HUMAN	351	361	yes	yes	2	1.001e-05	147.3	39226000
AVVEVDESGTRAAAATGTIFTFR	23	1	2368.2	sp|P05154|IPSP_HUMAN	351	373	yes	yes	2;3	2.9198e-11	146.13	72237000
AVVFLEPQWYR	11	0	1406.73	sp|P08637|FCG3A_HUMAN	26	36	yes	yes	2;3	3.2611e-06	147.75	604390000
AVVFLEPQWYSVLEKDSVTLK	21	1	2450.31	sp|O75015|FCG3B_HUMAN	26	46	yes	yes	3	9.3906e-06	111.63	53052000
AVVHGILMGVPVPFPIPEPDGCK	23	0	2428.26	sp|P61916|NPC2_HUMAN	72	94	yes	yes	2;3;4	5.7874e-09	131.31	228910000
AVVHGILMGVPVPFPIPEPDGCKSGINCPIQK	32	1	3425.77	sp|P61916|NPC2_HUMAN	72	103	yes	yes	3;4;5	2.6819e-27	130.14	98066000
AVVVHAGEDDLGR	13	0	1336.67	sp|P08294|SODE_HUMAN	177	189	yes	yes	2;3	0.00072726	116.71	39046000
AVVVHAGEDDLGRGGNQASVENGNAGRR	28	2	2804.37	sp|P08294|SODE_HUMAN	177	204	yes	yes	3;4;5	2.6249e-15	104.52	418870000
AVVVPWGSCHFLEK	14	0	1627.82	sp|Q8TCT8|SPP2A_HUMAN	87	100	yes	yes	3	0.0006424	100.73	10123000
AVVVPWGSCHFLEKAR	16	1	1854.96	sp|Q8TCT8|SPP2A_HUMAN	87	102	yes	yes	4	0.00024534	95.195	7102400
AVYQVACGDELTGEGVIR	18	0	1935.94	sp|O60494|CUBN_HUMAN	811	828	yes	yes	2;3	0.00028707	122.5	9889100
AWAGIDLK	8	0	872.476	sp|O43278|SPIT1_HUMAN	165	172	yes	yes	2	0.021174	107.29	7551900
AWLCDRDNDCGDMSDEKDCPTQPFR	25	2	3087.22	sp|P98164|LRP2_HUMAN	1287	1311	yes	yes	4	1.9151e-12	124.82	85973000
AWMAGTLQLGR	11	0	1202.62	sp|Q12794|HYAL1_HUMAN	181	191	yes	yes	2	3.3403e-08	160.53	51033000
AWRDPDEPVLLEEPVVLALAEKYGR	25	2	2864.51	sp|P14550|AK1A1_HUMAN	219	243	yes	yes	4	3.8723e-06	65.534	2432300
AWRPALYLAALDCAEETNSAVCR	23	1	2636.25	sp|O00391|QSOX1_HUMAN	89	111	yes	yes	3	3.8372e-09	135.23	10961000
AYANDKFTPSEQVEGVVVTLVNLEPAPGFSANPR	34	1	3615.82	sp|Q8IUL8|CILP2_HUMAN	743	776	yes	yes	3;4	5.0896e-15	84.481	21146000
AYCHYDGGDCCSSTLSSKK	19	1	2194.87	sp|Q9BXP8|PAPP2_HUMAN	1749	1767	yes	yes	3;4	7.5473e-05	106.87	3102600
AYGPLFLR	8	0	935.523	sp|Q9BRK3|MXRA8_HUMAN	233	240	yes	yes	2	0.023631	104.45	16670000
AYGPLFLRDR	10	1	1206.65	sp|Q9BRK3|MXRA8_HUMAN	233	242	yes	yes	3	0.0035116	105.1	37930000
AYIKDCVSPSEYTAACSR	18	1	2076.92	sp|Q9UK41|VPS28_HUMAN	55	72	yes	yes	3	8.1365e-05	138.77	9218100
AYIPNFESGRNNLVQEVDLKLK	22	2	2546.35	sp|P98164|LRP2_HUMAN	4118	4139	yes	yes	4	0.019351	43.476	24068000
AYKSELEEQLTPVAEETR	18	1	2092.03	sp|P02649|APOE_HUMAN	91	108	yes	yes	2;3	3.3513e-75	253.09	71694000
AYLEEECPATLR	12	0	1450.68	sp|P25311|ZA2G_HUMAN	180	191	yes	yes	2;3	1.9061e-20	199.82	441780000
AYLEEECPATLRK	13	1	1578.77	sp|P25311|ZA2G_HUMAN	180	192	yes	yes	2;3	8.7033e-20	201.38	762370000
AYMENKAFSMDEHNAALR	18	1	2096.94	sp|Q9NZH0|GPC5B_HUMAN	329	346	yes	yes	2;3;4	3.793e-11	175.19	50059000
AYPDVAALSDGYWVVSNR	18	0	1981.95	sp|O14773|TPP1_HUMAN	448	465	yes	yes	2;3	0.011429	66.264	3475900
AYSLKVEAANVHIDPK	16	1	1753.94	sp|P55287|CAD11_HUMAN	342	357	yes	yes	2	0.0023731	107.98	3347600
AYSSFNPAMSDPNRPPCR	18	1	2065.91	sp|P16870|CBPE_HUMAN	284	301	yes	yes	2;3	0.00015691	133.9	216530000
AYSSFNPAMSDPNRPPCRK	19	2	2194	sp|P16870|CBPE_HUMAN	284	302	yes	yes	4	2.0305e-05	91.969	26634000
AYSTVATNCHK	11	0	1250.57	sp|Q8WZ42|TITIN_HUMAN	22924	22934	yes	yes	2	0.064934	70.399	34539000
AYTNFDAERDALNIETAIKTK	21	2	2383.2	sp|P07355|ANXA2_HUMAN;sp|A6NMY6|AXA2L_HUMAN	29	49	yes	no	4	0.0011534	62.167	3732200
AYVAFPDFFR	10	0	1231.6	sp|O43451|MGA_HUMAN;sp|Q2M2H8|MGAL_HUMAN	1378	1387	yes	no	2	0.020601	93.667	17199000
AYVAVDGIPQGVLER	15	0	1585.85	sp|P16278|BGAL_HUMAN	443	457	yes	yes	2;3	0.00063436	144.88	111440000
CAELPNCLDDLGGFACECATGFELGKDGR	29	1	3231.37	sp|Q86T13|CLC14_HUMAN	256	284	yes	yes	3	1.655e-23	151.19	14115000
CAFSSQEPYFSYSGAFK	17	0	1974.85	sp|P02788|TRFL_HUMAN	200	216	yes	yes	2;3	3.7893e-59	233.84	137450000
CAGPEAVKGQTLLAVAK	17	1	1711.93	sp|P02750|A2GL_HUMAN	329	345	yes	yes	2;3	0.00020828	121.45	22804000
CALEDETYADGAETEVDCNR	20	0	2316.91	sp|Q12841|FSTL1_HUMAN	233	252	yes	yes	2;3	2.4958e-29	200.94	12449000
CANYVNGNMENAVGR	15	0	1667.71	sp|P08473|NEP_HUMAN	411	425	yes	yes	2	0.0013094	137.93	14119000
CAPGYLREPDGKTCR	15	2	1778.82	sp|P98164|LRP2_HUMAN	3178	3192	yes	yes	3;4	0.038278	59.294	54036000
CAPGYYGNPSQGQPCQR	17	0	1938.81	sp|P98160|PGBM_HUMAN	1249	1265	yes	yes	2;3	2.1033e-07	165.89	28793000
CAVGAACQPFHFYFPTPTVLCNEIWTHSYK	30	0	3600.64	sp|P15328|FOLR1_HUMAN	169	198	yes	yes	3;4	5.1826e-16	102.72	58231000
CAVLQATGGVEPAGWK	16	0	1642.81	sp|Q86T13|CLC14_HUMAN	143	158	yes	yes	2;3	0.00081343	121.32	13133000
CAVLQATGGVEPAGWKEMR	19	1	2059	sp|Q86T13|CLC14_HUMAN	143	161	yes	yes	2;3	0.00023931	123.43	32327000
CAYGYYQDETTGR	13	0	1582.64	sp|P08138|TNR16_HUMAN	109	121	yes	yes	2	3.5656e-05	153.75	36715000
CAYGYYQDETTGRCEACR	18	1	2258.88	sp|P08138|TNR16_HUMAN	109	126	yes	yes	2;3	1.0246e-16	182.35	60939000
CCDLPFPEQACCAEEEKLTFINDLCGPR	28	1	3428.46	sp|Q16610|ECM1_HUMAN	449	476	yes	yes	3;4	1.0043e-11	80.477	5202500
CCDLPFPEQACCAEEEKLTFINDLCGPRR	29	2	3584.56	sp|Q16610|ECM1_HUMAN	449	477	yes	yes	4	1.5435e-08	73.404	21479000
CCESASEDCMAKELPEHTVK	20	1	2379.98	sp|P02774|VTDB_HUMAN	265	284	yes	yes	3;4	1.9926e-05	95.409	67431000
CCKAESPEVCFNEESPKIGN	20	2	2354	sp|P43652|AFAM_HUMAN	580	599	yes	yes	3	0.030411	49.592	3114400
CCPDTCGIKCLDPVDTPNPTR	21	1	2475.07	sp|P03973|SLPI_HUMAN	63	83	yes	yes	3	0.003199	59.339	23985000
CCSAGCATFCSLPNDK	16	0	1846.71	sp|Q14508|WFDC2_HUMAN	61	76	yes	yes	2	0.00024526	147.75	8296700
CCSAGCATFCSLPNDKEGSCPQVNINFPQLGLCR	34	1	3916.69	sp|Q14508|WFDC2_HUMAN	61	94	yes	yes	3;4;5	8.1571e-28	130.51	263380000
CCVECPPCPAPPVAGPSVFLFPPKPK	26	1	2907.39	sp|P01859|IGHG2_HUMAN	102	127	yes	yes	3;4	1.5476e-10	104.23	281620000
CCVECPPCPAPPVAGPSVFLFPPKPKDTLMISR	33	2	3723.81	sp|P01859|IGHG2_HUMAN	102	134	yes	yes	3;4;5;6	1.1583e-14	81.507	162100000
CDDNVEFVPR	10	0	1249.54	sp|P54753|EPHB3_HUMAN;sp|P54762|EPHB1_HUMAN	392	401	yes	no	2	0.044776	82.494	6273800
CDHWTPCPSDTYAYR	15	0	1927.76	sp|P58499|FAM3B_HUMAN	63	77	yes	yes	2	0.0013794	115.09	3477900
CDPTEVELDNQIVTATQSNICDEDSATETCYTYDRNK	37	1	4354.84	sp|P01591|IGJ_HUMAN	94	130	yes	yes	4	4.5165e-25	92.766	10984000
CDPVDQCQDSETGTFYQIGDSWEKYVHGVR	30	1	3575.54	sp|P02751|FINC_HUMAN	555	584	yes	yes	4	1.7224e-08	70.771	7554000
CDRCEPGFWNFR	12	1	1642.68	sp|O00468|AGRIN_HUMAN	823	834	yes	yes	3	0.019039	69.261	2315200
CDRDLDCSDGSDEEECRIEPCTQK	24	2	2973.15	sp|Q9NPF0|CD320_HUMAN	74	97	yes	yes	4	6.9047e-08	104.49	12939000
CDVDIRKDLYANTVLSGGTTMYPGIADR	28	2	3100.5	sp|P60709|ACTB_HUMAN;sp|P63261|ACTG_HUMAN	285	312	no	no	4	0.012175	45.042	6715300
CEESFVKIPGEKDSVICLK	19	2	2237.11	sp|P08174|DAF_HUMAN	65	83	yes	yes	4	0.059137	36.504	15300000
CEGACISAASFNIITQQVDAR	21	0	2310.07	sp|Q6W4X9|MUC6_HUMAN	2372	2392	yes	yes	3	8.2156e-11	157.88	32301000
CEGAGVPPPAFEWYKGEK	18	1	2020.94	sp|Q7Z3B1|NEGR1_HUMAN	245	262	yes	yes	3	9.0653e-05	117.53	10243000
CEGAGVPPPAFEWYKGEKK	19	2	2149.03	sp|Q7Z3B1|NEGR1_HUMAN	245	263	yes	yes	3;4	0.00062816	80.585	15634000
CEGPIPDVTFELLREGETK	19	1	2189.07	sp|P04217|A1BG_HUMAN	423	441	yes	yes	3	9.7242e-05	105.01	43557000
CEGPIPDVTFELLREGETKAVK	22	2	2487.27	sp|P04217|A1BG_HUMAN	423	444	yes	yes	4	4.7081e-07	95.554	6355200
CEQCQPGYYGDAQR	14	0	1730.68	sp|P98160|PGBM_HUMAN	1187	1200	yes	yes	2	0.001646	121.92	18356000
CFDGSSDGFSR	11	0	1233.47	sp|Q8IUL8|CILP2_HUMAN	1080	1090	yes	yes	2	0.018988	89.266	12310000
CFDMYEGDNSGPMTK	15	0	1750.66	sp|P58499|FAM3B_HUMAN	126	140	yes	yes	2	0.0013605	129.38	11855000
CFLAFTQTK	9	0	1114.55	sp|P05452|TETN_HUMAN	81	89	yes	yes	2	3.9045e-06	146.79	41186000
CFLAFTQTKTFHEASEDCISR	21	1	2547.15	sp|P05452|TETN_HUMAN	81	101	yes	yes	3;4	4.8832e-05	83.792	12744000
CFLGCELPPEGSR	13	0	1520.68	sp|Q9UNN8|EPCR_HUMAN	114	126	yes	yes	2	4.2285e-05	153.49	70308000
CGKNGVGVLIWKVPVSR	17	2	1868.05	sp|Q9Y5Y7|LYVE1_HUMAN	106	122	yes	yes	3;4	0.00031812	84.41	14244000
CGLVPVLAENYK	12	0	1361.7	sp|P02788|TRFL_HUMAN	424	435	no	no	1;2	0.0012957	124.39	412550000
CGLVPVLAENYKSQQSSDPDPNCVDRPVEGYLAVAVVR	38	2	4201.06	sp|P02788|TRFL_HUMAN	424	461	yes	yes	4;5	1.125e-07	53.522	50674000
CGPPPPIDNGDITSFPLSVYAPASSVEYQCQNLYQLEGNKR	41	1	4581.16	sp|Q03591|FHR1_HUMAN;sp|P08603|CFAH_HUMAN	1109	1149	no	no	4	9.8657e-14	70.946	10816000
CGSGHCIPADWR	12	0	1414.59	sp|P98164|LRP2_HUMAN	35	46	yes	yes	2;3	1.5251e-05	152.96	135820000
CHATVNPAPFYKR	13	1	1559.77	sp|Q6W4X9|MUC6_HUMAN	605	617	yes	yes	2;3;4	3.1182e-81	260.57	97584000
CHCSPGYVAEAGPPHCTAKE	20	1	2226.92	sp|Q14767|LTBP2_HUMAN	1802	1821	yes	yes	2;3;4	6.2641e-15	173.34	256150000
CHFPPKNAGR	10	1	1182.57	sp|Q6EMK4|VASN_HUMAN	328	337	yes	yes	3	0.026173	74.464	642590
CHLSPEKNAEDMEVR	15	1	1813.81	sp|Q7KYR7|BT2A1_HUMAN;sp|Q8WVV5|BT2A2_HUMAN	51	65	yes	no	2;3;4	1.7463e-56	218.21	347950000
CHQLVSCPR	9	0	1155.53	sp|P01133|EGF_HUMAN	395	403	yes	yes	3	0.00049836	125.71	5348800
CIDPIRCEEPYLR	13	1	1719.81	sp|Q9UBX5|FBLN5_HUMAN	314	326	yes	yes	2;3	0.015167	67.879	175750000
CIEGTCVCKLPYQCPK	16	1	2011.9	sp|P05156|CFAI_HUMAN	54	69	yes	yes	2;3	0.00093075	140.49	7401700
CINHYGGYLCLPR	13	0	1621.75	sp|O95967|FBLN4_HUMAN	71	83	yes	yes	3	0.00010854	142.89	4993500
CIPIWWKCDGQKDCSDGSDELALCPQR	27	2	3293.44	sp|P98164|LRP2_HUMAN	3525	3551	yes	yes	4	0.02874	34.709	3244300
CIPQFWR	7	0	1005.49	sp|P01130|LDLR_HUMAN	82	88	yes	yes	2	0.054551	106.76	20170000
CIQANYSLMENGK	13	0	1526.69	sp|P05090|APOD_HUMAN	61	73	yes	yes	2	0.0057841	99.941	6606600
CIQANYSLMENGKIK	15	1	1767.86	sp|P05090|APOD_HUMAN	61	75	yes	yes	2	0.0024083	129.17	14202000
CIQMWFDPAQGNPNEEVAR	19	0	2261	sp|P15328|FOLR1_HUMAN	209	227	yes	yes	2;3	2.8039e-51	223.93	95507000
CISEGEDATCQCLK	14	0	1669.67	sp|P01133|EGF_HUMAN	846	859	yes	yes	2;3	8.0414e-67	254.18	449370000
CISEGEDATCQCLKGFAGDGK	21	1	2301.97	sp|P01133|EGF_HUMAN	846	866	yes	yes	2;3	1.0475e-39	208.4	18558000
CIWGPSYWCQNTETAAQCNAVEHCKR	26	1	3225.36	sp|P07602|SAP_HUMAN	495	520	yes	yes	3;4	2.5442e-16	141.79	125250000
CKPVNTFVHEPLVDVQNVCFQEK	23	1	2786.35	sp|P07998|RNAS1_HUMAN	68	90	yes	yes	2;3;4	2.1057e-72	221.05	787310000
CKPVNTFVHEPLVDVQNVCFQEKVTCK	27	2	3274.59	sp|P07998|RNAS1_HUMAN	68	94	yes	yes	3;4;5;6	1.7506e-43	195.13	651140000
CKTGSGDIENYNDATQVR	18	1	2026.9	sp|P19961|AMY2B_HUMAN;sp|P04746|AMYP_HUMAN;sp|P04745|AMY1_HUMAN	156	173	no	no	2;3	1.5707e-111	277.64	159580000
CKTGSGDIENYNDATQVRDCR	21	2	2458.06	sp|P19961|AMY2B_HUMAN;sp|P04746|AMYP_HUMAN;sp|P04745|AMY1_HUMAN	156	176	no	no	2;3;4	2.5094e-06	120.08	198580000
CKVSNKGLPAPIEK	14	2	1539.84	sp|P01859|IGHG2_HUMAN	200	213	yes	yes	2;3;4	6.5035e-23	190.18	124920000
CLADGNPPPHFSISKQNPSTR	21	1	2322.12	sp|P43121|MUC18_HUMAN	272	292	yes	yes	3;4	0.00078109	65.022	28308000
CLAEGAGDVAFVK	13	0	1335.65	sp|P08582|TRFM_HUMAN	216	228	yes	yes	2	0.0013211	110.8	12224000
CLAEGAGDVAFVKHSTVLENTDGK	24	1	2517.22	sp|P08582|TRFM_HUMAN	216	239	yes	yes	3;4	1.1827e-07	103.4	10261000
CLAENAGDVAFVK	13	0	1392.67	sp|P02788|TRFL_HUMAN	553	565	yes	yes	2	0.0012925	104.41	50364000
CLAENAGDVAFVKDVTVLQNTDGNNNEAWAK	31	1	3362.58	sp|P02788|TRFL_HUMAN	553	583	yes	yes	3;4	1.1319e-35	177.12	114960000
CLAENAGDVAFVKDVTVLQNTDGNNNEAWAKDLK	34	2	3718.79	sp|P02788|TRFL_HUMAN	553	586	yes	yes	3;4;5	5.0177e-24	114.79	153270000
CLAFECPENYRR	12	1	1613.71	sp|P23142|FBLN1_HUMAN;CON__ENSEMBL:ENSBTAP00000016046	551	562	yes	no	2;3	0.00018421	150.04	76403000
CLAPLEGAR	9	0	985.501	sp|P04217|A1BG_HUMAN	325	333	yes	yes	1;2	0.0036056	117.89	57890000
CLAYDFYPGKIDVHWTR	17	1	2140.02	sp|P25311|ZA2G_HUMAN	225	241	yes	yes	2;3;4	7.5565e-06	149.73	208000000
CLCLPGFSGPR	11	0	1262.59	sp|P98160|PGBM_HUMAN	4164	4174	yes	yes	2	0.018107	89.9	28980000
CLCPASNPLCR	11	0	1346.59	sp|O95967|FBLN4_HUMAN	327	337	yes	yes	2	0.00095699	128.81	16666000
CLCPEGFSLSSSGR	14	0	1555.68	sp|P35555|FBN1_HUMAN	2038	2051	yes	yes	2	0.0047535	86.738	29892000
CLCPEGFSLSSSGRR	15	1	1711.78	sp|P35555|FBN1_HUMAN	2038	2052	yes	yes	2;3	6.7264e-21	198.48	238380000
CLDPVDTPNPTR	12	0	1383.65	sp|P03973|SLPI_HUMAN	72	83	yes	yes	2	0.00040133	135.1	86874000
CLEALKPGNCGEYVVR	16	1	1863.9	sp|Q2UY09|COSA1_HUMAN	1072	1087	yes	yes	3	0.0020597	76.156	23772000
CLKDGAGDVAFVK	13	1	1378.69	sp|P02787|TRFE_HUMAN	213	225	yes	yes	2;3	2.0794e-14	192.4	93077000
CLNPSFNPPEKK	12	1	1429.7	sp|Q12841|FSTL1_HUMAN	221	232	yes	yes	3	0.028011	62.088	9935100
CLQCQMCDPAMGLR	14	0	1738.71	sp|Q92956|TNR14_HUMAN	93	106	yes	yes	2;3	4.6831e-09	174.94	139780000
CLRDGAGDVAFIR	13	1	1448.72	sp|P02788|TRFL_HUMAN	217	229	yes	yes	2;3	1.2036e-09	179.59	313140000
CLVEKGDVAFVK	12	1	1363.72	sp|P02787|TRFE_HUMAN;CON__Q2HJF0	542	553	no	no	2;3	1.8797e-20	202	121180000
CLVEKGDVAFVKHQTVPQNTGGK	23	2	2511.29	sp|P02787|TRFE_HUMAN	542	564	yes	yes	3;4;5	1.1677e-08	129.77	114370000
CLVENAGDVAFVR	13	0	1448.71	sp|P08582|TRFM_HUMAN	562	574	yes	yes	3	0.0023307	89.44	3017000
CLVGEFVSDALLVPDKCK	18	1	2049.03	sp|P05067|A4_HUMAN	117	134	yes	yes	3	0.0002195	101.54	14416000
CLYDYVK	7	0	959.442	sp|O60494|CUBN_HUMAN	3215	3221	yes	yes	2	0.030546	121.29	36342000
CMCPAENPGCRDQPFTILYR	20	1	2484.08	sp|Q9UBX5|FBLN5_HUMAN	332	351	yes	yes	3	0.019036	49.425	9929600
CMGTVTLNQAR	11	0	1249.59	sp|P49913|CAMP_HUMAN	108	118	yes	yes	2	0.00073818	131.82	53603000
CNFDVLEIYGGPDFHSPR	18	0	2121.96	sp|O60494|CUBN_HUMAN	1444	1461	yes	yes	3	1.9999e-46	219.97	28089000
CNFYDNKDLECVTNLQEVAR	20	1	2487.12	sp|P10619|PPGB_HUMAN	246	265	yes	yes	2;3	2.6678e-65	233.46	69793000
CNGHASLCNTNTGK	14	0	1532.65	sp|O75882|ATRN_HUMAN	1111	1124	yes	yes	3	0.078707	46.66	255830
CNLLAEKQYGFCK	13	1	1629.76	sp|P02765|FETUA_HUMAN;CON__P12763	219	231	yes	no	2;3	3.7172e-120	284.92	127900000
CNNVGVR	7	0	817.386	sp|P19961|AMY2B_HUMAN;sp|P04746|AMYP_HUMAN;sp|P04745|AMY1_HUMAN	101	107	no	no	2	0.021672	124.89	3382500
CNPGTGQCVCPAGWVGEQCQHCGGR	25	0	2831.12	sp|O75882|ATRN_HUMAN	111	135	yes	yes	3	7.8252e-12	117.02	21000000
CPAPELLGGPSVFLFPPKPK	20	1	2150.16	sp|P01860|IGHG3_HUMAN	159	178	yes	yes	3	0.0011651	93.115	17414000
CPAPELLGGPSVFLFPPKPKDTLMISR	27	2	2966.58	sp|P01860|IGHG3_HUMAN	159	185	yes	yes	4	7.9017e-11	92.551	8478700
CPDYTCPITFSSPADITILLDGSASVGSHNFDTTK	35	0	3786.74	sp|P12109|CO6A1_HUMAN	815	849	yes	yes	3;4	2.0785e-23	109.52	6116100
CPDYTCPITFSSPADITILLDGSASVGSHNFDTTKR	36	1	3942.84	sp|P12109|CO6A1_HUMAN	815	850	yes	yes	4	2.2273e-26	110.42	33119000
CPEALFQPSFLGMESCGIHETTFNSIMK	28	0	3230.45	sp|P60709|ACTB_HUMAN;sp|P63261|ACTG_HUMAN	257	284	no	no	3	1.2292e-12	88.829	12894000
CPEPKSCDTPPPCPR	15	1	1796.76	sp|P01860|IGHG3_HUMAN	114	128	yes	no	3	0.00047048	106.55	3691800
CPLLVDSEGWVK	12	0	1401.7	sp|P01833|PIGR_HUMAN	395	406	yes	yes	2	0.011168	100.04	16944000
CPLLVDSEGWVKAQYEGR	18	1	2106.02	sp|P01833|PIGR_HUMAN	395	412	yes	yes	2	0.0001259	142.55	3053200
CPNPPVQENFDVNK	14	0	1656.76	sp|P05090|APOD_HUMAN	28	41	yes	yes	2;3	4.2269e-30	217.19	191200000
CPNPPVQENFDVNKYLGR	18	1	2146.03	sp|P05090|APOD_HUMAN	28	45	yes	yes	2;3;4	1.7985e-60	241.39	4250200000
CPNPPVQENFDVNKYLGRWYEIEK	24	2	2994.43	sp|P05090|APOD_HUMAN	28	51	yes	yes	4	5.3947e-08	94.188	8703800
CPSPPMINLISVGGQHQGVFGLPR	24	0	2560.3	sp|P50897|PPT1_HUMAN	128	151	yes	yes	3	7.2825e-08	108.37	14618000
CPVCLSMEGCLEGTTEEICPK	21	0	2469.04	sp|Q8N6Q3|CD177_HUMAN	133	153	yes	yes	3	3.2434e-06	126.04	4106900
CPVPSFHVELCR	12	0	1499.7	sp|P22304|IDS_HUMAN	422	433	yes	yes	3	0.0073791	80.014	4160300
CQCPAGAALQADGR	14	0	1473.65	sp|P07204|TRBM_HUMAN	265	278	yes	yes	2;3	3.1248e-06	165.78	103120000
CQEEVSHIPAVHPGSFRPK	19	1	2174.07	sp|P04233|HG2A_HUMAN	213	231	yes	yes	3;5	2.0962e-05	113.81	18392000
CQFFTYTPAQASCNEGKGK	19	1	2192.96	sp|P03951|FA11_HUMAN	327	345	yes	yes	3	3.8606e-07	145.82	20505000
CQGPPGVDLYR	11	0	1260.59	sp|Q9HCN6|GPVI_HUMAN	48	58	yes	yes	2	0.0018339	124.67	9078100
CQGPPGVDLYRLEK	14	1	1630.81	sp|Q9HCN6|GPVI_HUMAN	48	61	yes	yes	2;3	3.6425e-09	168.76	20067000
CQLQVQGEPPEVHWLR	16	0	1974.97	sp|P30530|UFO_HUMAN	56	71	yes	yes	2;3;4	1.7856e-42	225.31	342040000
CQPGFVMKGPR	11	1	1275.62	sp|P17927|CR1_HUMAN	266	276	yes	no	3	0.068197	54.784	4799900
CQPGYQPARGDKACQACPR	19	2	2218.98	sp|O15197|EPHB6_HUMAN	301	319	yes	yes	3;4	0.00018274	87.669	21157000
CQPSPDEARPLQALLDGR	18	1	2022	sp|P17936|IBP3_HUMAN	94	111	yes	yes	3	0.01454	56.25	12995000
CRDQLPYICQFGIV	14	1	1767.84	sp|P05452|TETN_HUMAN	189	202	yes	yes	2;3	0.0045981	89.507	30874000
CREILSVDCSTNNPSQAK	18	1	2077.95	sp|P10909|CLUS_HUMAN	305	322	yes	yes	2;3	2.9909e-92	262.37	205480000
CRGQSISVTSIRPCAAETQ	19	2	2120.01	sp|P10643|CO7_HUMAN	825	843	yes	yes	2;3	7.5523e-05	111.73	109710000
CRSGLSTGWTQLSK	14	1	1579.78	sp|P04217|A1BG_HUMAN	93	106	yes	yes	2;3	1.7084e-08	158.65	19392000
CRTVAGPVGGSLSVQCPYEKEHR	23	2	2586.24	sp|Q9UGN4|CLM8_HUMAN	21	43	yes	yes	4	3.3248e-05	75.224	17670000
CSATGSPAPTIHWSK	15	0	1598.75	sp|P98160|PGBM_HUMAN	3233	3247	yes	yes	2;3	0.00043805	91.789	18347000
CSCCRPLHSYEQQLELPCPDPSTPGR	26	1	3143.37	sp|Q6W4X9|MUC6_HUMAN	2393	2418	yes	yes	4	0.0057519	44.183	23558000
CSCCRPLHSYEQQLELPCPDPSTPGRR	27	2	3299.47	sp|Q6W4X9|MUC6_HUMAN	2393	2419	yes	yes	4;5	2.8587e-13	126.62	31326000
CSCDTGYMLESDGR	14	0	1649.61	sp|P98164|LRP2_HUMAN	1413	1426	yes	yes	2	1.6265e-05	158.31	32735000
CSCKPGYQGEGR	12	1	1397.58	sp|Q9NQ36|SCUB2_HUMAN	71	82	yes	yes	3	0.030747	62.799	77210
CSDGEELQGPGLSWGDFGDWSDHCPK	26	0	2935.18	sp|Q7Z5L0|VMO1_HUMAN	146	171	yes	yes	3;4	9.9605e-12	115.5	62566000
CSDGEELQGPGLSWGDFGDWSDHCPKGACGLQTK	34	1	3750.58	sp|Q7Z5L0|VMO1_HUMAN	146	179	yes	yes	4	1.0687e-21	96.515	29325000
CSDIVFAR	8	0	966.459	sp|Q8WUM4|PDC6I_HUMAN	691	698	yes	yes	2	0.020656	107.9	5228200
CSGFNDR	7	0	854.334	sp|P07911|UROM_HUMAN	366	372	yes	yes	2	0.0074383	133.81	810290
CSGFNDRDNR	10	1	1239.51	sp|P07911|UROM_HUMAN	366	375	yes	yes	2;3	4.1835e-15	185.33	24392000
CSGFNDRDNRDWVSVVTPAR	20	2	2350.09	sp|P07911|UROM_HUMAN	366	385	yes	yes	2;3;4;5	3.3082e-06	146.81	2023200000
CSGIASAAAAAVEAAR	16	0	1474.72	sp|Q15274|NADC_HUMAN	111	126	yes	yes	2;3	0.0019307	85.362	5258700
CSGMLFDQR	9	0	1112.47	sp|Q8IUL8|CILP2_HUMAN	995	1003	yes	yes	2	0.056527	82.831	8863100
CSGPGLPLYTLHSSVNDKGLR	21	1	2270.15	sp|P27487|DPP4_HUMAN	472	492	yes	yes	3;4	9.2811e-06	89.353	14039000
CSGTIYAEEEGQETMK	16	0	1831.76	sp|Q6UXG3|CLM9_HUMAN	61	76	yes	yes	2	2.08e-31	212.03	36689000
CSGTIYAEEEGQETMKGR	18	1	2044.88	sp|Q6UXG3|CLM9_HUMAN	61	78	yes	yes	2;3	7.0028e-267	352.77	686600000
CSHALIRGVPESLASGEGAGAGLPALDLAK	30	1	2916.51	sp|O95865|DDAH2_HUMAN	11	40	yes	yes	6	0.074298	16.539	7106700
CSPHLVLSALTSDNHGATYAFSGTHYWR	28	0	3147.46	sp|P02790|HEMO_HUMAN	257	284	yes	yes	4;5	3.7681e-19	128.51	36248000
CSQCQGTAQDGGPCQPCGVGVHFSPGAR	28	0	2974.23	sp|P21709|EPHA1_HUMAN	370	397	yes	yes	3	7.4972e-20	137.41	17458000
CSSDQVETQACTREQNR	17	1	2067.87	sp|P20333|TNR1B_HUMAN	100	116	yes	yes	2;3	0.00055995	119.25	6353100
CSTSPLLEACEFLR	14	0	1681.78	sp|P02788|TRFL_HUMAN	696	709	yes	yes	2	0.0089989	79.652	8245600
CSTSPLLEACEFLRK	15	1	1809.88	sp|P02788|TRFL_HUMAN	696	710	yes	yes	2;3	4.6e-69	252.2	278480000
CSTSSLLEACTFRRP	15	2	1783.83	sp|P02787|TRFE_HUMAN	684	698	yes	yes	2;3	8.103e-09	178.22	226620000
CSVCEAPAIAIAVHSQDVSIPHCPAGWR	28	0	3087.45	sp|P08572|CO4A2_HUMAN	1590	1617	yes	yes	4	9.1158e-17	114.92	14965000
CSVINSQTFATCHSK	15	0	1738.78	sp|Q6W4X9|MUC6_HUMAN	1061	1075	yes	yes	2;3	6.4316e-55	238.67	2260100000
CTCVGNGRGEWTCIAYSQLR	20	1	2387.06	sp|P02751|FINC_HUMAN	496	515	yes	yes	3	3.7677e-05	108.75	9217400
CTEEGKWSPELPVCAPIICPPPSIPTFATLR	31	1	3522.74	sp|P02749|APOH_HUMAN	124	154	yes	yes	3;4;5	2.482e-18	116.35	85967000
CTEGFRLAADGR	12	1	1351.63	sp|Q9HCU0|CD248_HUMAN	258	269	yes	yes	3	0.0050539	87.667	16007000
CTIDDRVTR	9	1	1134.55	sp|Q14982|OPCM_HUMAN	57	65	yes	yes	3	0.0578	63.426	1399600
CTLKPCDYPDIK	12	1	1508.7	sp|P08603|CFAH_HUMAN	320	331	yes	yes	3	6.8217e-06	153.75	7386700
CTLSDDCIPLTWR	13	0	1635.74	sp|Q9NPF0|CD320_HUMAN	139	151	yes	yes	2	6.7629e-06	160.84	23408000
CTSTGWIPAPR	11	0	1244.6	sp|P08603|CFAH_HUMAN	309	319	yes	yes	2	0.017145	90.913	4570900
CTWLIEGQPNR	11	0	1372.66	sp|O75882|ATRN_HUMAN	158	168	yes	yes	2	0.013067	95.618	6205500
CTWLIEGQPNRIMR	14	1	1772.88	sp|O75882|ATRN_HUMAN	158	171	yes	yes	3	0.0019501	85.813	8536400
CVALEASGEHR	11	0	1227.57	sp|Q9HCU0|CD248_HUMAN	131	141	yes	yes	3	0.00024524	132.25	5261600
CVCKMPYECGPSLDVCAQDER	21	1	2573.05	sp|P10643|CO7_HUMAN	713	733	yes	yes	3	8.2955e-06	113.51	3467500
CVCKMPYECGPSLDVCAQDERSK	23	2	2788.17	sp|P10643|CO7_HUMAN	713	735	yes	yes	3;4	8.931e-09	132.6	3287900
CVCPVSNAMCR	11	0	1352.55	sp|Q12805|FBLN3_HUMAN	377	387	yes	yes	2	0.00095699	128.81	445580000
CVDIDECTQVQHLCSQGR	18	0	2203.94	sp|Q14766|LTBP1_HUMAN	913	930	yes	yes	3	7.2685e-05	90.453	9615500
CVDVDECAPPAEPCGKGHR	19	1	2152.91	sp|P23142|FBLN1_HUMAN	354	372	yes	yes	4	0.02532	46.337	4733500
CVEPYIQVSENR	12	0	1492.7	sp|O95967|FBLN4_HUMAN	315	326	yes	yes	2	0.0026398	111.94	29636000
CVHGICEDLMR	11	0	1388.6	sp|O60494|CUBN_HUMAN	225	235	yes	yes	3	5.3105e-06	143.4	6563600
CVHGICEDLMREQAGEPK	18	1	2127.95	sp|O60494|CUBN_HUMAN	225	242	yes	yes	2;3;4	0.00024573	128.99	34705000
CVLFPYGGCQGNGNK	15	0	1669.73	sp|P02760|AMBP_HUMAN	312	326	yes	yes	2;3	6.3688e-06	156.14	785920000
CVLFPYGGCQGNGNKFYSEK	20	1	2324.04	sp|P02760|AMBP_HUMAN	312	331	yes	yes	2;3	7.3684e-07	147.1	346450000
CVLFPYGGCQGNGNKFYSEKECR	23	2	2769.21	sp|P02760|AMBP_HUMAN	312	334	yes	yes	2;3;4;5	5.279e-19	176.48	6596000000
CVNHYGGYLCLPK	13	0	1579.73	sp|Q12805|FBLN3_HUMAN	61	73	yes	yes	2;3	7.2454e-14	188.27	161610000
CVNQQCIPSR	10	0	1260.57	sp|P98164|LRP2_HUMAN	3766	3775	yes	yes	2	0.018612	95.483	15658000
CVPNSNER	8	0	974.424	sp|P02788|TRFL_HUMAN	536	543	yes	yes	2	0.013314	116.37	839580
CVPNSNERYYGYTGAFR	17	1	2052.91	sp|P02788|TRFL_HUMAN	536	552	yes	yes	3	0.06606	45.084	43950000
CVVESGGPPKYSDEVELK	18	1	1991.95	sp|Q92859|NEO1_HUMAN	221	238	yes	yes	2;3	0.0076078	71.969	12713000
CWKFEHCNFNDVTTR	15	1	2012.86	sp|P13987|CD59_HUMAN	64	78	yes	yes	2;3;4	3.5028e-127	296.44	1166600000
CYPHPGSELPLQALVMGEGTCEK	23	0	2572.18	sp|P18065|IBP2_HUMAN	111	133	yes	yes	3	9.6882e-05	71.756	10953000
CYPRNPCQDPYILTPENR	18	1	2292.04	sp|Q12805|FBLN3_HUMAN	359	376	yes	yes	2;3	0.00014408	98.552	274030000
CYTAVVPLVYGGETK	15	0	1655.82	sp|P01591|IGJ_HUMAN	131	145	yes	yes	2;3	0.001406	122.12	147000000
CYTAVVPLVYGGETKMVETALTPDACYPD	29	1	3219.48	sp|P01591|IGJ_HUMAN	131	159	yes	yes	3	0.0042449	42.172	20372000
CYTCKEPMTSASCR	14	1	1749.69	sp|P55000|SLUR1_HUMAN	25	38	yes	yes	2;3	2.139e-09	173.59	16851000
DAAKAATGECTATVGKR	17	2	1705.84	sp|P01042|KNG1_HUMAN	98	114	yes	yes	2;3;4	2.7458e-62	245.04	4179400
DAEYGASPEQVADNGDDHSEGGLVENHVDSTMNMLGGGGSAGR	43	0	4301.81	sp|P18065|IBP2_HUMAN	136	178	yes	yes	4	0.0020723	34.721	5638600
DAGFYWCLTNGDTLWR	16	0	1973.87	sp|P01833|PIGR_HUMAN	435	450	yes	yes	2;3	0.00031335	114.63	30657000
DAGGRYCQEQDLCCR	15	1	1886.75	sp|Q9GZM7|TINAL_HUMAN	42	56	yes	yes	3	0.00059936	105.17	12021000
DAGIYYCLASNNYGMVR	17	0	1965.87	sp|Q12860|CNTN1_HUMAN	108	124	yes	yes	2	0.00068142	137.39	3159200
DAGLYTCLAESPAGAIEK	18	0	1864.89	sp|Q8NDA2|HMCN2_HUMAN	3553	3570	yes	yes	2	0.0033504	75.564	1809300
DAKLDKSQIHDIVLVGGSTR	20	2	2151.16	sp|P11142|HSP7C_HUMAN	323	342	yes	yes	3;4	0.00071438	76.176	4890500
DALKSSVDAVK	11	1	1131.61	sp|P12109|CO6A1_HUMAN	111	121	yes	yes	2;3	0.0015839	125.36	20779000
DALKSSVDAVKYFGK	15	2	1626.86	sp|P12109|CO6A1_HUMAN	111	125	yes	yes	2;3	1.1132e-20	194.67	83403000
DALSQLMNGPIRK	13	1	1441.77	sp|Q9HB40|RISC_HUMAN	307	319	yes	yes	2;3	0.00024883	133.05	9618200
DAQELYAAGENR	12	0	1335.61	sp|P50995|ANX11_HUMAN	360	371	yes	yes	2	0.0018011	120.59	31467000
DASGATFTWTPSSGK	15	0	1511.69	sp|P01877|IGHA2_HUMAN	141	155	yes	yes	2	1.9598e-105	280.5	150390000
DASGVTFTWTPSSGK	15	0	1539.72	sp|P01876|IGHA1_HUMAN	154	168	yes	yes	2;3	1.7385e-69	245.4	465270000
DASLNHPPYMPHLESR	16	0	1862.87	sp|O43451|MGA_HUMAN	1438	1453	yes	yes	2;3;4	3.2456e-06	161.24	127040000
DAVLRCEGPIPDVTFELLREGETK	24	2	2743.39	sp|P04217|A1BG_HUMAN	418	441	yes	yes	3;4	2.461e-09	130.3	17419000
DCASHFEQMAAASMHR	16	0	1847.75	sp|O00391|QSOX1_HUMAN	451	466	yes	yes	2;3;4	0.00017732	103.77	13206000
DCDDVLQTHPSGTQSGIFNIK	21	0	2331.08	sp|P02671|FIBA_HUMAN	631	651	yes	yes	3	7.9538e-06	96.143	13740000
DCDDVLQTHPSGTQSGIFNIKLPGSSK	27	1	2900.4	sp|P02671|FIBA_HUMAN	631	657	yes	yes	3;4	2.2181e-09	89.345	113290000
DCGSVDGVIKEVNVSPCPTQPCQLSK	26	1	2873.34	sp|P61916|NPC2_HUMAN	26	51	yes	yes	3	4.3716e-14	139.12	52410000
DCHLAQVPSHTVVAR	15	0	1688.84	sp|P02787|TRFE_HUMAN	259	273	yes	yes	2;3;4	1.163e-05	159.4	282040000
DCHLARVPSHAVVAR	15	1	1686.87	sp|P02788|TRFL_HUMAN	263	277	yes	yes	2;3;4;5	0.00037384	136.33	101590000
DCLQALEDGHDTSSIYLVKPENTNR	25	1	2874.35	sp|Q9UKU9|ANGL2_HUMAN	277	301	yes	yes	4	3.4804e-10	90.978	30454000
DCRLTGLLDLALEKDYVR	18	2	2149.12	sp|P04746|AMYP_HUMAN	174	191	yes	yes	3;4	0.00019159	85.496	12164000
DCSIALPYVCK	11	0	1324.62	sp|Q9UBG0|MRC2_HUMAN	350	360	yes	yes	2	0.032973	79.201	4923600
DCSLPYATESKECR	14	1	1714.73	sp|P23142|FBLN1_HUMAN	49	62	yes	yes	2;3	1.1242e-20	198.48	59282000
DCVSPHKVAIIIPFR	15	1	1750.96	sp|P15291|B4GT1_HUMAN	171	185	yes	yes	4	0.032975	74.649	3167900
DDDGALHAACQVQPSATLDAAQPR	24	0	2506.15	sp|P08294|SODE_HUMAN	54	77	yes	yes	2;3	7.3614e-36	193.71	138990000
DDDIAALVVDNGSGMCK	17	0	1778.78	sp|P60709|ACTB_HUMAN	2	18	yes	yes	2	0.00014829	140.68	29309000
DDDIAALVVDNGSGMCKAGFAGDDAPR	27	1	2736.21	sp|P60709|ACTB_HUMAN	2	28	yes	yes	2;3	1.2553e-21	162.61	19721000
DDGGIIICEAQNQALPSGHSK	21	0	2209.04	sp|Q8NFZ8|CADM4_HUMAN	192	212	yes	yes	2;3	4.7239e-15	173.19	89012000
DDGGIIICEAQNQALPSGHSKQTQYVLDVQYSPTAR	36	1	3958.91	sp|Q8NFZ8|CADM4_HUMAN	192	227	yes	yes	4	1.8729e-11	67.675	7215000
DFAEHLLIPR	10	0	1209.65	sp|P22891|PROZ_HUMAN	286	295	yes	yes	2;3	0.0048117	99.815	9702900
DFAISVVVKPSSTR	14	1	1504.82	sp|P39059|COFA1_HUMAN	90	103	yes	yes	2;3	0.0018644	116.9	23887000
DFALQNPSAVPR	12	0	1313.67	sp|P35858|ALS_HUMAN	549	560	yes	yes	2	0.037402	73.36	6434000
DFCGCHVAWSGSQLR	15	0	1778.76	sp|P54802|ANAG_HUMAN	95	109	yes	yes	2;3	0.0015542	118.19	24446000
DFCLEILPYSGSMMGGKDFVVR	22	1	2520.19	sp|Q9UGT4|SUSD2_HUMAN	60	81	yes	yes	3	7e-07	105.52	10487000
DFDPAVTEYIQR	12	0	1452.69	sp|P09467|F16P1_HUMAN	219	230	yes	yes	2	0.038453	84.352	3986600
DFIDIESK	8	0	965.471	sp|P06858|LIPL_HUMAN	33	40	yes	yes	2	0.064563	87.476	5044200
DFLKKHNLNPAR	12	2	1451.8	sp|P0DJD8|PEPA3_HUMAN;sp|P0DJD9|PEPA5_HUMAN;sp|P0DJD7|PEPA4_HUMAN	40	51	yes	no	3;4	0.00068509	123.67	38401000
DFNIPGFPTVR	11	0	1261.65	sp|O00391|QSOX1_HUMAN	112	122	yes	yes	2	0.016462	91.701	12880000
DFPAMVQELHQGGR	14	0	1583.75	sp|P10253|LYAG_HUMAN	423	436	yes	yes	2;3	0.0013532	88.163	34150000
DFPAMVQELHQGGRR	15	1	1739.85	sp|P10253|LYAG_HUMAN	423	437	yes	yes	3;4	0.00044868	96.82	41978000
DFPAVPYSGWDFNDGK	16	0	1813.79	sp|P19961|AMY2B_HUMAN;sp|P04746|AMYP_HUMAN;sp|P04745|AMY1_HUMAN	140	155	no	no	2;3	0.00025413	127.05	322540000
DFPAVPYSGWDFNDGKCK	18	1	2101.92	sp|P19961|AMY2B_HUMAN;sp|P04746|AMYP_HUMAN;sp|P04745|AMY1_HUMAN	140	157	no	no	2;3	3.1532e-05	143.83	714370000
DFPAVPYSGWDFNDGKCKTGSGDIENYNDATQVR	34	2	3822.69	sp|P19961|AMY2B_HUMAN;sp|P04746|AMYP_HUMAN;sp|P04745|AMY1_HUMAN	140	173	no	no	3;4	1.5291e-09	68.284	85966000
DFQPVLHLVALNSPLSGGMR	20	0	2150.13	sp|P39060|COIA1_HUMAN	1576	1595	yes	yes	3	0.0010368	70.897	5420900
DFTCVHQALK	10	0	1217.59	sp|P05155|IC1_HUMAN	202	211	yes	yes	1;2;3	0.00018505	139.43	272080000
DFTCVHQALKGFTTK	15	1	1751.87	sp|P05155|IC1_HUMAN	202	216	yes	yes	2;3;4	1.7148e-30	208.38	150510000
DFTFDLYR	8	0	1075.5	sp|P05154|IPSP_HUMAN	47	54	yes	yes	1;2	2.0162e-14	186.09	308790000
DFTFNKDGFR	10	1	1245.58	sp|P10253|LYAG_HUMAN	413	422	yes	yes	2;3	0.001857	128.03	50262000
DFTFNKDGFRDFPAMVQELHQGGR	24	2	2811.32	sp|P10253|LYAG_HUMAN	413	436	yes	yes	3;4;5	9.2295e-10	129.75	265360000
DFVEILDGGHEDAPLR	16	0	1781.86	sp|O60494|CUBN_HUMAN	1678	1693	yes	yes	2;3	3.7956e-22	196.97	69329000
DFVEILDGGHEDAPLRGR	18	1	1994.98	sp|O60494|CUBN_HUMAN	1678	1695	yes	yes	3;4	0.00022222	101.75	95080000
DFVQPPTKICVGCPR	15	1	1772.87	sp|P01042|KNG1_HUMAN	255	269	yes	yes	2;3	0.00048391	121.45	21925000
DGAGDVAFIR	10	0	1019.5	sp|P02788|TRFL_HUMAN	220	229	yes	yes	2	0.0082298	108.43	110280000
DGAGDVAFIRESTVFEDLSDEAERDEYELLCPDNTR	36	2	4132.84	sp|P02788|TRFL_HUMAN	220	255	yes	yes	4	1.7599e-24	94.269	8243700
DGAGDVAFVK	10	0	977.482	sp|P02787|TRFE_HUMAN	216	225	yes	yes	1;2	0.040891	72.2	39944000
DGDNNLAQQLAVLCGR	16	0	1742.84	sp|O60494|CUBN_HUMAN	2041	2056	yes	yes	2;3	0.00040509	125.33	23348000
DGEYVVEVR	9	0	1064.51	sp|Q12860|CNTN1_HUMAN	969	977	yes	yes	2	0.077513	77.533	11172000
DGFRDFPAMVQELHQGGR	18	1	2058.97	sp|P10253|LYAG_HUMAN	419	436	yes	yes	3;4	1.9538e-05	147.09	36366000
DGFRDFPAMVQELHQGGRR	19	2	2215.07	sp|P10253|LYAG_HUMAN	419	437	yes	yes	3;4;5	0.00070602	79.347	37093000
DGIEPGHIPGTVNIPFTDFLSQEGLEKSPEEIR	33	1	3620.8	sp|P25325|THTM_HUMAN	198	230	yes	yes	4	1.8743e-09	70.15	28486000
DGKPLALQPGR	11	1	1150.65	sp|Q8WZ75|ROBO4_HUMAN	174	184	yes	yes	2;3	0.029167	88.803	18980000
DGKPLALQPGRHTVSGGSLLMAR	23	2	2360.27	sp|Q8WZ75|ROBO4_HUMAN	174	196	yes	yes	4;5	1.1511e-05	85.397	50557000
DGLALGMGQGLKAWPR	16	1	1668.88	sp|Q96J84|KIRR1_HUMAN	56	71	yes	yes	3	0.00031268	92.265	2773300
DGLKYHYLIR	10	1	1276.69	sp|P43652|AFAM_HUMAN	425	434	yes	yes	3	0.068843	57.347	1468700
DGPCGTVLTR	10	0	1074.51	sp|P07911|UROM_HUMAN	386	395	yes	yes	2	6.4141e-11	167.93	1117700000
DGPLYQDPLLGKFCTTFSVPPLQTTGPFAR	30	1	3322.67	sp|O60494|CUBN_HUMAN	652	681	yes	yes	3	2.0275e-05	60.101	10695000
DGQILELADSTQTQVPLGEDEQDDWIVVSQLR	32	0	3596.75	sp|P30530|UFO_HUMAN	72	103	yes	yes	3;4;5	2.5873e-22	102.8	117280000
DGRWTELAGCTADFR	15	1	1753.78	sp|Q12907|LMAN2_HUMAN	193	207	yes	yes	3	0.0032115	76.051	14399000
DGSPDVTTADIGANTPDATK	20	0	1944.89	sp|Q96PD5|PGRP2_HUMAN	175	194	yes	yes	2	0.0001059	111.82	4724900
DGSPDVTTADIGANTPDATKGCPDVQASLPDAK	33	1	3283.51	sp|Q96PD5|PGRP2_HUMAN	175	207	yes	yes	3	3.7055e-25	117.8	22135000
DGSRADVTEWR	11	1	1290.6	sp|P08582|TRFM_HUMAN	259	269	yes	yes	3	0.0021326	106.79	12971000
DGTFLNLVSDDRR	13	1	1506.74	sp|Q92859|NEO1_HUMAN	89	101	yes	yes	3	0.049716	52.495	7599100
DGVDFGKWR	9	1	1078.52	sp|P05062|ALDOB_HUMAN	141	149	yes	yes	2;3	0.00069404	124.08	25311000
DGVDSDAPILSK	12	0	1215.6	sp|O60494|CUBN_HUMAN	2284	2295	yes	yes	2	0.023594	77.644	91370000
DGVDSDAPILSKFCGTSLPSSQWSSGEVMYLR	32	1	3488.62	sp|O60494|CUBN_HUMAN	2284	2315	yes	yes	3	1.8479e-22	103.05	17571000
DGVFCLLSDDHGASWR	16	0	1833.81	sp|Q99519|NEUR1_HUMAN	226	241	yes	yes	3	0.0005642	86.539	4305200
DGWQLQVQGGVAQLVIK	17	0	1838.01	sp|Q8WVN6|SCTM1_HUMAN	89	105	yes	yes	2;3	0.00038076	109.67	22067000
DGWQLQVQGGVAQLVIKGAR	20	1	2122.16	sp|Q8WVN6|SCTM1_HUMAN	89	108	yes	yes	2;3	1.5013e-05	125.96	28216000
DHDKSKGHFHMIVIHHK	17	2	2065.04	sp|Q02383|SEMG2_HUMAN	115	131	yes	yes	2;3;4;5;6	1.0746e-91	268.08	600450000
DHDKSKGHFHR	11	2	1362.65	sp|P04279|SEMG1_HUMAN	115	125	yes	yes	2;3;4	2.6332e-08	158.47	24292000
DHDTFLAVR	9	0	1072.53	sp|Q12907|LMAN2_HUMAN	210	218	yes	yes	2;3	9.7496e-18	186.41	34036000
DHSAIPVINR	10	0	1120.6	sp|P15144|AMPN_HUMAN	649	658	yes	yes	2;3	2.761e-06	145.46	206480000
DHSPDLYSLELAGLDEIGKR	20	1	2227.11	sp|O75787|RENR_HUMAN	206	225	yes	yes	3;4	4.937e-15	172.93	10869000
DIAPTLTLYVGKK	13	1	1417.82	sp|P00738|HPT_HUMAN;sp|P00739|HPTR_HUMAN	216	228	yes	no	3	0.0035493	82.85	8178200
DIASGLIGPLIICKK	15	1	1596.93	sp|P00450|CERU_HUMAN	188	202	yes	yes	2;3	0.00048199	125.03	16944000
DIDECDIVPDACK	13	0	1548.64	sp|Q12805|FBLN3_HUMAN	44	56	yes	yes	2	0.043069	67.234	2702900
DIDECDIVPDACKGGMK	17	1	1921.82	sp|Q12805|FBLN3_HUMAN	44	60	yes	yes	2;3	0.0006557	138.91	74858000
DIFSTQDELLVYNK	14	0	1683.84	sp|P04279|SEMG1_HUMAN	252	265	yes	yes	2;3	0.00074041	143.94	60027000
DIFSTQDELLVYNKNQHQTK	20	1	2420.2	sp|P04279|SEMG1_HUMAN	252	271	yes	yes	2;3;4	2.6634e-82	256.79	964560000
DIFSTQDELLVYNKNQHQTKNLNQDQQHGR	30	2	3610.75	sp|P04279|SEMG1_HUMAN	252	281	yes	yes	3;4;5	4.6858e-15	97.057	7473300
DIFTTQDELLVYNKNQHQTK	20	1	2434.21	sp|Q02383|SEMG2_HUMAN	252	271	yes	yes	2;3;4	4.9331e-39	199.36	385370000
DIFYKPFHGDIQCGGHAPGSSK	22	1	2417.12	sp|O15031|PLXB2_HUMAN	339	360	yes	yes	3	0.00019726	71.202	4383500
DIIPHPSYLQEGSQGDIALLQLSRPITFSR	30	1	3350.76	sp|Q16651|PRSS8_HUMAN	119	148	yes	yes	3;4	1.2849e-15	99.454	22816000
DILLPFQGQLDSIPVSNPSCPMIPLYR	27	0	3069.57	sp|P14384|CBPM_HUMAN	391	417	yes	yes	3	3.0861e-08	80.453	5986800
DIPMNPMCIYR	11	0	1408.63	sp|P01008|ANT3_HUMAN	46	56	yes	yes	2	0.016499	91.658	17923000
DIPMNPMCIYRSPEK	15	1	1849.85	sp|P01008|ANT3_HUMAN	46	60	yes	yes	3	0.002276	78.615	5845000
DIPMNPMCIYRSPEKK	16	2	1977.95	sp|P01008|ANT3_HUMAN	46	61	yes	yes	3;4	0.0047489	66.674	16467000
DIPTNSPELEETLTHTITK	19	0	2138.07	sp|P01042|KNG1_HUMAN	270	288	yes	yes	2;3	9.7333e-30	205.15	1393800000
DIQAAGGIVTAEDLNNYR	18	0	1918.94	sp|P19440|GGT1_HUMAN;sp|P36268|GGT2_HUMAN	240	257	yes	no	2	0.00034016	94.188	1807900
DIQMTQSPSSLSASVGDR	18	0	1877.88	sp|P01593|KV101_HUMAN;sp|P01608|KV116_HUMAN;sp|P01607|KV115_HUMAN;sp|P01599|KV107_HUMAN;sp|P01594|KV102_HUMAN;sp|P01610|KV118_HUMAN;sp|P80362|KV125_HUMAN;sp|P01600|KV108_HUMAN;sp|P01609|KV117_HUMAN	1	18	no	no	2;3	3.616e-11	172.99	56763000
DIQMTQSPSSLSASVGDRVTITCR	24	1	2608.26	sp|P01610|KV118_HUMAN;sp|P80362|KV125_HUMAN;sp|P01600|KV108_HUMAN	1	24	yes	no	2;3	4.9535e-08	118.46	74780000
DIQMTQSPSSVSASVGDRVTITCR	24	1	2594.24	sp|P01611|KV119_HUMAN	1	24	yes	yes	3	0.00093101	55.988	19291000
DIQMTQSPSTLSASVGDR	18	0	1891.89	sp|P01598|KV106_HUMAN;sp|P01596|KV104_HUMAN	1	18	yes	no	2;3	3.7341e-07	160.09	10789000
DIQMTQSPSTLSASVGDRVTITCR	24	1	2622.27	sp|P01598|KV106_HUMAN	1	24	yes	yes	3	5.2216e-07	89.011	29323000
DISEMFLQIYK	11	0	1385.69	sp|P15941|MUC1_HUMAN	1072	1082	yes	yes	2	0.023578	85.963	10104000
DITDTLVAVTISEGAHHLDLR	21	0	2275.18	sp|P42785|PCP_HUMAN	440	460	yes	yes	3;4	2.7539e-08	149.36	28978000
DITLKWFK	8	1	1049.59	sp|P78324|SHPS1_HUMAN;sp|Q9P1W8|SIRPG_HUMAN;sp|O00241|SIRB1_HUMAN	179	186	no	no	2;3	0.0030301	128.61	7241300
DIVLTQSPLSLPVTPGEPASISCR	24	0	2536.32	sp|P01616|KV203_HUMAN	1	24	yes	yes	2;3	1.2482e-09	138.24	29385000
DIVMTQSPDSLAVSLGER	18	0	1916.95	sp|P01625|KV402_HUMAN	1	18	yes	yes	2;3	3.6451e-17	187.56	640320000
DIVMTQSPDSLAVSLGERATINCK	24	1	2604.29	sp|P01625|KV402_HUMAN	1	24	yes	yes	3	4.3706e-08	112.41	29565000
DIVMTQSPLSLPVTPGEPASISCR	24	0	2554.28	sp|P01617|KV204_HUMAN	1	24	yes	yes	2;3;4	3.9494e-10	140.67	534960000
DKAPFRGLPPVDFVPPIGVESR	22	2	2392.29	sp|P33908|MA1A1_HUMAN	164	185	yes	yes	3;4	2.7456e-05	77.631	9671800
DKCEPLEK	8	1	1017.48	sp|P02763|A1AG1_HUMAN;sp|P19652|A1AG2_HUMAN	181	188	no	no	2	0.054908	96.665	497390
DKCEPLEKQHEK	12	2	1539.74	sp|P02763|A1AG1_HUMAN;sp|P19652|A1AG2_HUMAN	181	192	no	no	3	0.0058965	92.792	421180
DKECTECDPLPNPSLTAR	18	1	2101.94	sp|P26842|CD27_HUMAN	114	131	yes	yes	3	0.016773	54.412	5318200
DKLAACLEGNCAEGLGTNYR	20	1	2211	sp|P00734|THRB_HUMAN	98	117	yes	yes	2;3	5.1499e-39	207.1	3728500000
DKPVCVNTYGSYR	13	1	1557.72	sp|Q9NQ79|CRAC1_HUMAN	573	585	yes	yes	2;3	0.00023998	135.91	40353000
DLAQYDAAHHEEFKR	15	1	1828.85	sp|Q02818|NUCB1_HUMAN	164	178	yes	yes	2;3;4	7.8786e-07	144.29	25818000
DLCGCYSVSSVLPGCAEPWNHGK	23	0	2592.12	sp|P01876|IGHA1_HUMAN	178	200	yes	yes	2;3;4	8.3307e-08	123.84	121700000
DLCGCYSVSSVLPGCAEPWNHGKTFTCTAAYPESK	35	1	3948.72	sp|P01876|IGHA1_HUMAN	178	212	yes	yes	4	5.0741e-10	71.384	59309000
DLCGCYSVSSVLPGCAQPWNHGETFTCTAAHPELK	35	0	3948.73	sp|P01877|IGHA2_HUMAN	165	199	yes	yes	4	1.2315e-15	87.155	39455000
DLECVTNLQEVAR	13	0	1545.75	sp|P10619|PPGB_HUMAN	253	265	yes	yes	2	9.4938e-07	166.62	37728000
DLEGTYLCR	9	0	1125.51	sp|P05362|ICAM1_HUMAN	450	458	yes	yes	2	0.0521	83.948	5696300
DLELLIQTATR	11	0	1271.71	sp|Q02818|NUCB1_HUMAN	153	163	yes	yes	2	0.031524	80.245	7100600
DLEWHTWGMFSR	12	0	1563.69	sp|O43451|MGA_HUMAN	1145	1156	yes	yes	2;3	0.00065055	120.03	20815000
DLEWHTWGMFSRDQPPGYKK	20	2	2477.16	sp|O43451|MGA_HUMAN	1145	1164	yes	yes	3;4	0.059655	42.78	14711000
DLFIGDVIHNAGPHR	15	0	1659.85	sp|Q9NY97|B3GN2_HUMAN	269	283	yes	yes	4	0.00036479	105.03	2056600
DLGGRDDLLYNVICK	15	1	1749.87	sp|P54753|EPHB3_HUMAN	364	378	yes	yes	3	0.0036818	99.927	3911900
DLGGRDDLLYNVICKK	16	2	1877.97	sp|P54753|EPHB3_HUMAN	364	379	yes	yes	3;4	0.00065417	103.6	8334100
DLGPPMVAR	9	0	954.496	sp|Q08345|DDR1_HUMAN	154	162	yes	yes	2	0.035345	88.177	17935000
DLKLADFALLCLDGK	15	1	1690.9	sp|P02788|TRFL_HUMAN	584	598	yes	yes	2;3	0.0005928	136.34	19444000
DLKLADFALLCLDGKR	16	2	1847	sp|P02788|TRFL_HUMAN	584	599	yes	yes	3;4	0.00073751	124.04	7515100
DLKPVCGDDGQTYNNPCMLCHENLIR	26	1	3118.37	sp|Q9NQ38|ISK5_HUMAN	1009	1034	yes	yes	3;4	5.5514e-17	151	40150000
DLKWWELR	8	1	1144.6	sp|P01133|EGF_HUMAN	1016	1023	yes	yes	3	2.626e-06	148.99	8943800
DLLAGLPAPGVEVYCLYGVGLPTPR	25	0	2626.38	sp|P04180|LCAT_HUMAN	323	347	yes	yes	2;3	0.0097888	59.912	10645000
DLLFKDSAHGFLK	13	1	1489.79	sp|P02787|TRFE_HUMAN	311	323	yes	yes	2;3;4	9.3908e-05	145.14	11529000
DLLFKDSAHGFLKVPPR	17	2	1939.07	sp|P02787|TRFE_HUMAN	311	327	yes	yes	4;5	0.00017822	113.65	35785000
DLLFKDSAIGFSR	13	1	1467.77	sp|P02788|TRFL_HUMAN	316	328	yes	yes	2	0.0018768	104.41	57692000
DLLFKDSAIGFSRVPPR	17	2	1917.05	sp|P02788|TRFL_HUMAN	316	332	yes	yes	4	0.0010089	75.764	20933000
DLLFRDDTVCLAK	13	1	1564.79	sp|P02787|TRFE_HUMAN	647	659	yes	yes	2;3	0.00062013	140.33	97621000
DLNIKINFACSYPLDMK	17	1	2041	sp|P07911|UROM_HUMAN	416	432	yes	yes	2;3	7.0799e-25	198.67	83711000
DLPHITVDRLVSK	13	1	1491.84	sp|P09237|MMP7_HUMAN	119	131	yes	yes	3	0.0081491	74.78	5049000
DLPSCPCAYPLEAMDSPVSLQDEHQGR	27	0	3071.34	sp|Q6H9L7|ISM2_HUMAN	425	451	yes	yes	3	1.2276e-10	91.643	10453000
DLQFVEVTDVK	11	0	1291.67	sp|P02751|FINC_HUMAN	912	922	yes	yes	2	3.8526e-08	159.44	13710000
DLQHHCVIHDAWSGLR	16	0	1942.92	sp|P08887|IL6RA_HUMAN	272	287	yes	yes	4	0.019244	53.21	8711500
DLSENNDQRQQLQALSEPQPR	21	1	2465.19	sp|Q8NBJ4|GOLM1_HUMAN	189	209	yes	yes	2;3	2.0469e-21	187.5	151620000
DLSPDDPQVQK	11	0	1240.59	sp|Q15828|CYTM_HUMAN	40	50	yes	yes	2	0.0047121	111.5	54232000
DLSRLPQLVGVSTPLQGGSNSAAAIGQSSGELR	33	1	3264.71	sp|P15291|B4GT1_HUMAN	46	78	yes	yes	3;4	1.1106e-27	135.23	68903000
DLTALSNMLPK	11	0	1201.64	sp|P15144|AMPN_HUMAN	242	252	yes	yes	2	0.00255	121.29	66029000
DLVEPWVVVR	10	0	1210.67	sp|P54760|EPHB4_HUMAN	385	394	yes	yes	2	0.0091288	107.21	11547000
DLYANTVLSGGTTMYPGIADR	21	0	2214.06	sp|P60709|ACTB_HUMAN;sp|P63261|ACTG_HUMAN	292	312	no	no	2	2.4092e-05	96.633	4951500
DMDDAYDRLTR	11	1	1369.59	sp|P07686|HEXB_HUMAN	521	531	yes	yes	2	0.028211	89.266	31252000
DMQGLSLDAASQPSKGGLLER	21	1	2172.08	sp|Q96EY5|MB12A_HUMAN	165	185	yes	yes	3	1.4136e-05	125.03	14027000
DNEIGTWSDWSVAAHATPWTEEPR	24	0	2754.23	sp|P26992|CNTFR_HUMAN	284	307	yes	yes	3	0.0050091	65.438	3571500
DNFHGLAIFLDTYPNDETTER	21	0	2467.13	sp|Q12907|LMAN2_HUMAN	152	172	yes	yes	3	2.7709e-06	127.5	10158000
DNINWLR	7	0	929.472	sp|P98164|LRP2_HUMAN	2318	2324	yes	yes	2	0.044382	115.46	14822000
DNLAQQSFNMEQANYTIQSLKDTK	24	1	2786.32	sp|Q9NZZ3|CHMP5_HUMAN	80	103	yes	yes	3	3.1735e-60	227.89	30643000
DNNGGCEQVCVLSHR	15	0	1743.74	sp|P98164|LRP2_HUMAN	665	679	yes	yes	2;3	4.6971e-09	172.09	86153000
DNQRPSGVPDRFSGSK	16	2	1745.84	sp|P04208|LV106_HUMAN	52	67	yes	yes	3;4	0.0017558	81.713	48359000
DNRDWVSVVTPAR	13	1	1513.76	sp|P07911|UROM_HUMAN	373	385	yes	yes	2;3	0.00036625	145.49	127580000
DNRDWVSVVTPARDGPCGTVLTR	23	2	2570.27	sp|P07911|UROM_HUMAN	373	395	yes	yes	4	4.6243e-05	73.796	5451200
DNSALDPIIHGLK	13	0	1391.74	sp|P23470|PTPRG_HUMAN	210	222	yes	yes	3	0.015055	67.118	2000800
DNTPNAIAIVQLQELSLR	18	0	1994.08	sp|P09603|CSF1_HUMAN	101	118	yes	yes	2;3	5.1692e-08	164.58	11117000
DPGENYNLLGGVAGATPEVLQALK	24	0	2425.25	sp|P15289|ARSA_HUMAN	434	457	yes	yes	3	1.4149e-09	130.16	2119000
DPPQYPVVPVHLDR	14	0	1630.85	sp|P10153|RNAS2_HUMAN	146	159	yes	yes	2;3	0.00037632	141.85	33699000
DPPQYPVVPVHLDRII	16	1	1857.01	sp|P10153|RNAS2_HUMAN	146	161	yes	yes	2;3	0.00039192	137.32	315750000
DPVASSLSPYFGTK	14	0	1467.72	sp|Q9UNW1|MINP1_HUMAN	37	50	yes	yes	2	0.017008	93.716	4840900
DQAGEYECSAENDVSFPDVR	20	0	2286.93	sp|Q7Z3B1|NEGR1_HUMAN	196	215	yes	yes	2;3	2.592e-29	200.73	30929000
DQCQVDSQCPGQMK	14	0	1679.67	sp|Q14508|WFDC2_HUMAN	95	108	yes	yes	2;3	1.3396e-166	312.91	1959000000
DQCQVDSQCPGQMKCCR	17	1	2155.83	sp|Q14508|WFDC2_HUMAN	95	111	yes	yes	2;3	3.4526e-24	197.1	3086500
DQFNKLVTDLPNVQEEIVNIHNALR	25	1	2918.53	sp|P54107|CRIS1_HUMAN	28	52	yes	yes	3;4	1.0861e-67	222.54	61540000
DQFNKLVTDLPNVQEEIVNIHNALRR	26	2	3074.63	sp|P54107|CRIS1_HUMAN	28	53	yes	yes	4;5	4.0515e-08	81.224	10234000
DQGNQEQDPNISNGEEEEEKEPGEVGTHNDNQER	34	1	3850.6	sp|Q14515|SPRL1_HUMAN	187	220	yes	yes	4	1.822e-23	111.89	19712000
DQHMAIAWVK	10	0	1197.6	sp|P19835|CEL_HUMAN	186	195	yes	yes	3	0.011186	87.184	15098000
DQHMAIAWVKR	11	1	1353.7	sp|P19835|CEL_HUMAN	186	196	yes	yes	3;4	0.0010112	117.86	40167000
DQLLPPSPNNR	11	0	1249.64	sp|P12109|CO6A1_HUMAN	712	722	yes	yes	2	1.4256e-05	144.17	95605000
DQPFTILYR	9	0	1151.6	sp|Q9UBX5|FBLN5_HUMAN	343	351	yes	yes	2	0.049458	84.615	4918300
DQPFTILYRDMDVVSGR	17	1	2010.98	sp|Q9UBX5|FBLN5_HUMAN	343	359	yes	yes	2	0.066185	58.461	3704400
DQRRDPPQYPVVPVHLDR	18	2	2186.13	sp|P10153|RNAS2_HUMAN	142	159	yes	yes	3;4;5	0.00024288	98.573	249190000
DQSGEYECSALNDVAAPDVR	20	0	2194.94	sp|Q14982|OPCM_HUMAN	195	214	yes	yes	2;3	1.0897e-20	182.77	45946000
DQSGEYECSALNDVAAPDVRK	21	1	2323.04	sp|Q14982|OPCM_HUMAN	195	215	yes	yes	3	4.6189e-06	92.805	7557800
DQTVRYPIVSPR	12	1	1429.77	sp|P16112|PGCA_HUMAN	531	542	yes	yes	2;3	0.0031358	94.538	17676000
DRDQPNVSAACLEFK	15	1	1748.82	sp|O75339|CILP1_HUMAN	995	1009	yes	yes	2;3	0.0030115	123.76	16232000
DRIPVYSAFR	10	1	1222.65	sp|O94919|ENDD1_HUMAN	73	82	yes	yes	3	0.0037739	103.31	12420000
DRKESLDVYELDAK	14	2	1679.84	sp|Q13510|ASAH1_HUMAN	297	310	yes	yes	2;3;4	6.1521e-08	169.15	66578000
DRKYCEDVNECAFWNHGCTLGCK	23	2	2918.2	sp|P01133|EGF_HUMAN	350	372	yes	yes	3;4;5	5.9838e-59	221.51	189470000
DRLDEVKEQVAEVR	14	2	1684.87	sp|P02649|APOE_HUMAN	245	258	yes	yes	2;4	0.011991	124.78	5371300
DRLVPGPVFGSK	12	1	1270.7	sp|Q12907|LMAN2_HUMAN	140	151	yes	yes	2;3	0.0093867	82.483	39870000
DRLVPGPVFGSKDNFHGLAIFLDTYPNDETTER	33	2	3719.82	sp|Q12907|LMAN2_HUMAN	140	172	yes	yes	4;5	2.9869e-09	65.731	23430000
DRPSLGPFLEATTTLNLFTVDQSYR	25	1	2840.43	sp|Q9BYE9|CDHR2_HUMAN	1024	1048	yes	yes	3	2.2493e-08	88.186	2809000
DRVAVGADAFER	12	1	1304.65	sp|Q9BRK3|MXRA8_HUMAN	241	252	yes	yes	3	0.00786	79.885	8471500
DSAGAMKQINDYVAK	15	1	1609.78	sp|P05154|IPSP_HUMAN	164	178	yes	yes	2;3	2.324e-69	246.66	24750000
DSAHGFLKVPPR	12	1	1322.71	sp|P02787|TRFE_HUMAN	316	327	yes	yes	3	0.0037075	92.112	3615200
DSAHGFLKVPPRMDAK	16	2	1767.91	sp|P02787|TRFE_HUMAN	316	331	yes	yes	4	0.010441	60.549	25816000
DSAIGFSRVPPRIDSGLYLGSGYFTAIQNLR	31	2	3369.75	sp|P02788|TRFL_HUMAN	321	351	yes	yes	3;4	9.4705e-16	93.176	20805000
DSCTLPASAEKACGACPLWGKCDAESSK	28	2	3055.31	sp|P10643|CO7_HUMAN	761	788	yes	yes	3	1.3206e-17	122.79	12322000
DSCTMRPSSLGQGAGEVWLR	20	1	2206.03	sp|Q9BYJ0|FGFP2_HUMAN	41	60	yes	yes	3	4.9681e-05	107.02	7294700
DSDIIDFRLFAK	12	1	1438.75	sp|Q709C8|VP13C_HUMAN	1078	1089	yes	yes	4	0.078047	43.501	40442000
DSDIIEDVMVKDLQK	15	1	1746.87	sp|O94919|ENDD1_HUMAN	242	256	yes	yes	2;3	1.9434e-14	188.19	31857000
DSFHLDEQFTVPVEMMQAR	19	0	2279.04	sp|P08697|A2AP_HUMAN	253	271	yes	yes	2;3	1.3475e-29	204.71	50560000
DSFLKDGQPFR	11	1	1308.65	sp|P16278|BGAL_HUMAN	39	49	yes	yes	2;3	0.0016162	112.85	15990000
DSGFQMNQLR	10	0	1194.55	sp|P02787|TRFE_HUMAN	123	132	yes	yes	2	0.00029782	137.95	476390000
DSGPYSCSVNVQDKQGK	17	1	1867.84	sp|Q96AP7|ESAM_HUMAN	120	136	yes	yes	2;3	0.00082401	97.214	25048000
DSGVPDRFSGSGSGTDFTLK	20	1	2028.94	sp|P06310|KV206_HUMAN	80	99	yes	yes	2;3	8.9884e-07	145.44	124810000
DSGVPDRFSGSGSGTDFTLKISR	23	2	2385.16	sp|P06310|KV206_HUMAN	80	102	yes	yes	3;4	0.00012167	73.796	11695000
DSHAGLYMWHLVGHQR	16	0	1905.91	sp|Q8WVN6|SCTM1_HUMAN	109	124	yes	yes	2;3;4;5	1.2023e-44	214.48	270760000
DSHLTAVGK	9	0	926.482	sp|P24855|DNAS1_HUMAN	64	72	yes	yes	2	6.961e-07	153.24	5556800
DSHLTAVGKLLDNLNQDAPDTYHYVVSEPLGR	32	1	3536.75	sp|P24855|DNAS1_HUMAN	64	95	yes	yes	3;5	9.7711e-23	105.58	56482000
DSPIQCIQAIAENR	14	0	1613.78	sp|P02788|TRFL_HUMAN	59	72	yes	yes	2;3	1.9749e-09	178.14	201690000
DSPIQCIQAIAENRADAVTLDGGFIYEAGLAPYK	34	1	3665.8	sp|P02788|TRFL_HUMAN	59	92	yes	yes	3;4	2.7841e-17	90.041	122080000
DSPVATNKLDQEVQEETQGR	20	1	2243.07	sp|P20138|CD33_HUMAN	70	89	yes	yes	2;3	3.246e-29	201.61	42509000
DSQEEEKTEALTSAKR	16	2	1820.88	sp|P06396|GELS_HUMAN;CON__Q3SX14	714	729	yes	no	3	1.0086e-09	170.42	8291200
DSQVTVDVLDPQEDSGK	17	0	1830.85	sp|Q96NY8|PVRL4_HUMAN	325	341	yes	yes	2	0.0006949	118.05	5369900
DSSHAFTLDELR	12	0	1389.65	sp|P08582|TRFM_HUMAN	460	471	yes	yes	3	1.5973e-05	147.58	12523000
DSSLCKLCMGSGLNLCEPNNKEGYYGYTGAFR	32	2	3660.61	sp|P02787|TRFE_HUMAN	510	541	yes	yes	4	5.0736e-23	110.33	14935000
DSTFLDESPSESAGLKK	17	1	1809.86	sp|Q495M3|S36A2_HUMAN	34	50	yes	yes	2	0.013996	78.249	1995400
DSTGHVGFIFK	11	0	1206.6	sp|O00560|SDCB1_HUMAN	204	214	yes	yes	2;3	0.0029633	119.34	3876200
DSTGHVGFIFKNGK	14	1	1505.76	sp|O00560|SDCB1_HUMAN	204	217	yes	yes	2;3;4	0.00047879	150.14	21780000
DSTIQVVENGESSQGR	16	0	1704.79	sp|P07911|UROM_HUMAN	532	547	yes	yes	2;3	3.1675e-55	233.47	4021200000
DSTIQVVENGESSQGRFSVQMFR	23	1	2600.23	sp|P07911|UROM_HUMAN	532	554	yes	yes	2;3;4	1.3049e-14	164.56	368230000
DSTSELVPIATQTYEAWLGHEYLHAMK	27	0	3089.48	sp|P08582|TRFM_HUMAN	327	353	yes	yes	4	0.00011387	55.827	4659200
DSTYSLSSTLTLSK	14	0	1501.75	sp|P01834|IGKC_HUMAN	62	75	yes	yes	2;3	4.6713e-21	201.48	316660000
DSTYSLSSTLTLSKADYEK	19	1	2108.02	sp|P01834|IGKC_HUMAN	62	80	yes	yes	2;3	2.4514e-82	257.37	35187000
DSTYSLSSTLTLSKADYEKHK	21	2	2373.17	sp|P01834|IGKC_HUMAN	62	82	yes	yes	3;4	6.4565e-08	147.6	111250000
DSYETSQLDDQSAETHSHKQSR	22	1	2548.11	sp|P10451|OSTP_HUMAN	223	244	yes	yes	3;4;5	6.6833e-09	135.49	19570000
DTANLFPQTSLTLHMWPDTEGTFNVECLTTDHYTGGMK	38	0	4327.95	sp|P00450|CERU_HUMAN	673	710	yes	yes	4	1.4535e-25	98.267	20030000
DTCVGDSGGPLMCDGVLQGVTSWGYVPCGTPNKPSVAVR	39	1	4092.88	sp|P06870|KLK1_HUMAN	208	246	yes	yes	3;4	6.7062e-32	111.33	17340000
DTDRFSSHVGGTLGQFYQEVLWGSPAASDDGR	32	1	3454.58	sp|Q14624|ITIH4_HUMAN	863	894	yes	yes	3;4	5.551e-23	112.06	156160000
DTDRFSSHVGGTLGQFYQEVLWGSPAASDDGRR	33	2	3610.68	sp|Q14624|ITIH4_HUMAN	863	895	yes	yes	3;4;5;6	7.8053e-29	141	406550000
DTEEEDFHVDQVTTVK	16	0	1890.85	sp|P01009|A1AT_HUMAN	226	241	yes	yes	2;3	3.5752e-174	301.75	91181000
DTEEEDFHVDQVTTVKVPMMK	21	1	2477.15	sp|P01009|A1AT_HUMAN	226	246	yes	yes	3;4	1.7023e-11	165.66	72864000
DTINLLDQR	9	0	1086.57	sp|Q8NBJ4|GOLM1_HUMAN	386	394	yes	yes	1;2	0.0026039	134.25	59009000
DTINLLDQREK	11	1	1343.7	sp|Q8NBJ4|GOLM1_HUMAN	386	396	yes	yes	2	0.049478	78.964	5806000
DTLMISR	7	0	834.427	sp|P01860|IGHG3_HUMAN;sp|P01861|IGHG4_HUMAN;sp|P01859|IGHG2_HUMAN;sp|P01857|IGHG1_HUMAN	132	138	no	no	2	9.3126e-08	158.36	110550000
DTTPLNVLCSPGIQVVSVGIK	21	0	2196.18	sp|P12109|CO6A1_HUMAN	737	757	yes	yes	3	1.0789e-05	99.569	3180000
DTVCQCKEGTFRNENSPEMCR	21	2	2617.08	sp|O14798|TR10C_HUMAN	106	126	yes	yes	3;4	1.838e-05	108.75	134820000
DTVIVWPR	8	0	984.539	sp|P19801|AOC1_HUMAN	712	719	yes	yes	2	0.0054673	111.82	5425600
DTVQCLCVVK	10	0	1220.59	sp|P20916|MAG_HUMAN	426	435	yes	yes	2	8.0546e-06	144.65	17729000
DTYHPMSEYPTYHTHGR	17	0	2090.89	sp|P15941|MUC1_HUMAN	1201	1217	yes	yes	2;3;4;5	1.7579e-17	190.18	487580000
DVAAEAGVSKYTGGR	15	1	1479.73	sp|Q9NQ79|CRAC1_HUMAN	227	241	yes	yes	3	0.0092127	66.674	5279300
DVAALNGLYR	10	0	1090.58	sp|Q5UCC4|EMC10_HUMAN	100	109	yes	yes	2	0.053721	79.148	6493500
DVGKVVDSDRPER	13	2	1470.74	sp|P55290|CAD13_HUMAN	158	170	yes	yes	3;4	0.00087947	118.76	3527300
DVKLPVQLQR	10	1	1194.71	sp|P27105|STOM_HUMAN	196	205	yes	yes	2;3	2.9591e-06	144.65	9878000
DVNDNPPTLDVASLR	15	0	1624.81	sp|Q9BYE9|CDHR2_HUMAN	800	814	yes	yes	2	0.0013934	95.236	7377700
DVNDWVGPPNDNGVTK	16	0	1725.8	sp|P04745|AMY1_HUMAN	368	383	yes	yes	2	0.0017353	118.5	19491000
DVNECLTIPEACKGEMK	17	1	1992.9	sp|O95967|FBLN4_HUMAN	54	70	yes	yes	2;3	0.00037763	98.077	19041000
DVPCEDKFSFVCK	13	1	1629.72	sp|P05451|REG1A_HUMAN	151	163	yes	yes	2;3	0.00090898	108.32	34608000
DVQALWTNDHALAWHLSDDFREDPVAWAR	29	1	3433.62	sp|Q9UGT4|SUSD2_HUMAN	262	290	yes	yes	4	0.0059904	37.983	8148900
DVQKGVSKGSISIQTEEK	18	2	1932.02	sp|Q02383|SEMG2_HUMAN	424	441	yes	yes	2;3	8.3663e-26	178.07	4970600
DVRDMDDAYDRLTR	14	2	1739.79	sp|P07686|HEXB_HUMAN	518	531	yes	yes	4	0.073413	41.825	8200300
DVRDYFMPCPGR	12	1	1511.66	sp|P02790|HEMO_HUMAN	223	234	yes	yes	2;3	5.9165e-06	158.42	34480000
DVSKGSISIQTEEK	14	1	1519.77	sp|Q02383|SEMG2_HUMAN	308	321	yes	yes	2;3	4.4959e-52	236.03	273880000
DVSKGSISIQTEEKIHGK	18	2	1955.03	sp|Q02383|SEMG2_HUMAN	308	325	yes	yes	2;3;4;5	4.2219e-59	240.13	627080000
DVSLAKADAAPDEK	14	1	1428.71	sp|P01833|PIGR_HUMAN	572	585	yes	yes	2;3	2.991e-29	209.53	150690000
DVSQRSIYSQTEKLVAGK	18	2	2008.06	sp|P04279|SEMG1_HUMAN	368	385	yes	yes	3	0.00011659	139.46	11818000
DVSQSSISFQIEK	13	0	1466.73	sp|Q02383|SEMG2_HUMAN	488	500	yes	yes	2;3	1.1904e-39	227.56	428940000
DVSQSSISFQIEKLVEGK	18	1	1993.04	sp|Q02383|SEMG2_HUMAN	488	505	yes	yes	2;3	3.2419e-92	261.66	1212200000
DVSQSSISFQIEKLVEGKSQIQTPNPNQDQWSGQNAK	37	2	4115.02	sp|Q02383|SEMG2_HUMAN	488	524	yes	yes	3;4	4.8024e-37	136.44	127080000
DVSQSSIYSQTEEK	14	0	1599.73	sp|P04279|SEMG1_HUMAN	308	321	yes	yes	2;3	6.3234e-40	223.03	414800000
DVSQSSIYSQTEEKAQGK	18	1	1983.94	sp|P04279|SEMG1_HUMAN	308	325	yes	yes	2;3	1.7157e-207	327.7	4202100000
DVSQSSIYSQTEEKAQGKSQK	21	2	2327.12	sp|P04279|SEMG1_HUMAN	308	328	yes	yes	2;3;4	2.3022e-164	298.42	4015800000
DVTADFEGQSPK	12	0	1292.59	sp|Q9UHL4|DPP2_HUMAN	204	215	yes	yes	2	0.00092441	127.17	27714000
DVTIFDKQVQPR	12	1	1444.77	sp|P98164|LRP2_HUMAN	2325	2336	yes	yes	2;3	7.1017e-39	226.33	101720000
DVTRGQAAVQQLQAEGLSPR	20	1	2123.11	sp|P16152|CBR1_HUMAN	39	58	yes	yes	3	5.6241e-05	88.09	5088900
DVTVLQNTDGNNNEAWAK	18	0	1987.92	sp|P02788|TRFL_HUMAN	566	583	yes	yes	2	0.0034039	104.84	20252000
DVTVLQNTDGNNNEAWAKDLK	21	1	2344.13	sp|P02788|TRFL_HUMAN	566	586	yes	yes	2;3	4.374e-10	155.53	7135900
DVWGIEGPIDAAFTR	15	0	1645.81	sp|P04004|VTNC_HUMAN;CON__Q3ZBS7	198	212	yes	no	2;3	0.00050376	112.24	69942000
DWHGVPGQVDAAMAGR	16	0	1665.77	sp|P04004|VTNC_HUMAN	338	353	yes	yes	2;3	0.00043025	98.552	79307000
DWVIPPISCPENEKGPFPK	19	1	2209.09	sp|P12830|CADH1_HUMAN	155	173	yes	yes	3	0.007458	59.252	53719000
DWVIPPISCPENEKGPFPKNLVQIK	25	2	2904.52	sp|P12830|CADH1_HUMAN	155	179	yes	yes	4	0.0023175	65.954	8476400
DWVSVVTPAR	10	0	1128.59	sp|P07911|UROM_HUMAN	376	385	yes	yes	2;3	5.7493e-09	163.38	1239600000
DWVSVVTPARDGPCGTVLTR	20	1	2185.09	sp|P07911|UROM_HUMAN	376	395	yes	yes	2;3	1.0322e-05	138.97	285360000
DYFMPCPGRGHGHR	14	1	1685.73	sp|P02790|HEMO_HUMAN	226	239	yes	yes	2;3	0.0028054	125.03	75685000
DYSADTLAHHNDIALLK	17	0	1895.94	sp|P00749|UROK_HUMAN	264	280	yes	yes	2;3;4	1.5074e-24	200.33	57795000
DYSLQIQNVDVTDDGPYTCSVQTQHTPR	28	0	3236.47	sp|Q7Z3B1|NEGR1_HUMAN	100	127	yes	yes	3;4	6.7732e-35	177.22	84867000
EAAANAQKWANQCNYR	16	1	1893.85	sp|P54108|CRIS3_HUMAN	68	83	yes	yes	2;3	2.9411e-173	316.12	132140000
EAACLQQTQIEEAR	14	0	1645.77	sp|O00468|AGRIN_HUMAN	647	660	yes	yes	2	0.0024911	93.243	16656000
EACGELTGTVCEPCPPGTYIAHLNGLSK	28	0	3030.39	sp|Q92956|TNR14_HUMAN	65	92	yes	yes	3	1.1851e-17	119.2	13025000
EACPTGLYTHSGECCK	16	0	1868.75	sp|P08138|TNR16_HUMAN	30	45	yes	yes	3	0.013461	61.649	7769200
EADFQACPPAAPTRPGSR	18	1	1926.9	sp|Q86UN3|R4RL2_HUMAN	304	321	yes	yes	2	4.1099e-12	179.9	10899000
EAEEHQETQCLR	12	0	1528.66	sp|Q99969|RARR2_HUMAN	126	137	yes	yes	3	0.056633	54.772	171430
EAEPLVDIR	9	0	1040.55	sp|Q9H8L6|MMRN2_HUMAN	798	806	yes	yes	2	0.012387	99.815	116690000
EAFQSVNPEFSPEALDNCCR	20	0	2369.01	sp|O00337|S28A1_HUMAN	621	640	yes	yes	2;3	1.3981e-14	175.56	66949000
EAGIQPSLLCVR	12	0	1341.71	sp|P08582|TRFM_HUMAN	45	56	yes	yes	2	7.6836e-05	142.19	18282000
EAKVQWKVDNALQSGNSQESVTEQDSK	27	2	3004.44	sp|P01834|IGKC_HUMAN	35	61	yes	yes	3;4	1.3811e-26	171.16	139930000
EALPSWLHWDSQSHTLEGLPLDTDKGVHYISVSATR	36	1	4045	sp|Q14118|DAG1_HUMAN	102	137	yes	yes	5;6	0.014471	30.646	3757000
EANVACLDLGFQQGADTQR	19	0	2091.96	sp|P05156|CFAI_HUMAN	149	167	yes	yes	2;3	1.4729e-65	239.8	25625000
EANVACLDLGFQQGADTQRR	20	1	2248.07	sp|P05156|CFAI_HUMAN	149	168	yes	yes	2;3	1.5063e-13	171.3	39584000
EAPAPTPTSLEVSSPPDTTEEVDHKPK	27	1	2858.38	sp|Q5T2W1|NHRF3_HUMAN	351	377	yes	yes	3	0.00019279	55.588	4917400
EAPGAWDCSVENGGCEHACNAIPGAPR	27	0	2881.2	sp|P07204|TRBM_HUMAN	238	264	yes	yes	3;4	3.263e-14	136.59	103810000
EAQLPVIENK	10	0	1139.62	sp|P00747|PLMN_HUMAN	718	727	yes	yes	2	8.1351e-06	144.55	14908000
EASGLLSLTSTLYLR	15	0	1622.89	sp|P50895|BCAM_HUMAN	211	225	yes	yes	2;3	0.016182	83.823	5912300
EATDVIIIHSK	11	0	1224.67	sp|P15144|AMPN_HUMAN	115	125	yes	yes	3	0.0107	80.737	13259000
EATEAAKCNLLAEK	14	1	1546.77	sp|P02765|FETUA_HUMAN	212	225	yes	yes	2;3	5.7331e-21	202.32	91721000
EATEAAKCNLLAEKQYGFCK	20	2	2330.1	sp|P02765|FETUA_HUMAN	212	231	yes	yes	2;3;4	1.9483e-88	229.37	207860000
EAVLDVIPTDIHQR	14	0	1604.85	sp|P09467|F16P1_HUMAN	301	314	yes	yes	2;3	0.00075064	128.57	6037500
ECLQTCR	7	0	965.406	sp|P02760|AMBP_HUMAN;CON__P00978	276	282	yes	no	2	0.00017789	145.04	4803000
ECPGIEPVCVDLGDWEATER	20	0	2331.01	sp|Q7Z4W1|DCXR_HUMAN	50	69	yes	yes	3	0.0093026	52.498	3059700
ECQGAPVTASHFR	13	0	1458.67	sp|Q8IUL8|CILP2_HUMAN	886	898	yes	yes	3	0.0031306	86.262	23985000
ECQQPHYYGSEVTTK	15	0	1825.79	sp|P00749|UROK_HUMAN	344	358	yes	yes	2;3	3.6882e-199	332.39	634650000
ECREYCGVPGDGDEELLR	18	1	2152.92	sp|P02760|AMBP_HUMAN	332	349	yes	yes	2;3	0.00073328	120.74	69574000
ECREYCGVPGDGDEELLRFSN	21	2	2501.06	sp|P02760|AMBP_HUMAN	332	352	yes	yes	2;3	1.4471e-05	96.467	23665000
ECRPGGSCAPCGGDLTFDPGPR	22	1	2361.99	sp|P54760|EPHB4_HUMAN	363	384	yes	yes	3	0.0030576	56.404	9885100
ECRPGGSCAPCGGDLTFDPGPRDLVEPWVVVR	32	2	3554.65	sp|P54760|EPHB4_HUMAN	363	394	yes	yes	4	1.4821e-14	81.97	15374000
ECTRWADAECEEIPGR	16	1	1977.83	sp|P08138|TNR16_HUMAN	179	194	yes	yes	2;3	1.0972e-42	220.72	16125000
ECVGFEAVQEVPVGLVQPASATLYDYYNPERR	32	1	3655.76	sp|P0C0L5|CO4B_HUMAN;sp|P0C0L4|CO4A_HUMAN	1534	1565	yes	no	3;4	3.3472e-09	70.027	13065000
EDAGRYLCGAHSDGQLQEGSPIQAWQLFVNEESTIPR	37	1	4157.95	sp|P01833|PIGR_HUMAN	318	354	yes	yes	4	2.0403e-18	89.159	20701000
EDARPVPQGSCQSELHR	17	1	1964.91	sp|P22692|IBP4_HUMAN	164	180	yes	yes	3	2.1122e-07	163	2292600
EDFQIQPR	8	0	1031.5	sp|Q8WZ75|ROBO4_HUMAN	137	144	yes	yes	2	0.0020395	128.61	36532000
EDQYHYLLDR	10	0	1350.62	sp|P05154|IPSP_HUMAN	239	248	yes	yes	3	0.039904	64.82	45327000
EDQYHYLLDRNLSCR	15	1	1980.91	sp|P05154|IPSP_HUMAN	239	253	yes	yes	2;3;4	0.00055558	98.421	99013000
EDSCQLGYSAGPCMGMTSR	19	0	2105.83	sp|P02760|AMBP_HUMAN	228	246	yes	yes	2;3	3.4687e-05	128.72	4462300000
EDSTKYAELVLER	13	1	1551.78	sp|Q9UN70|PCDGK_HUMAN	188	200	yes	yes	3	0.00015335	140.33	26094000
EEEIAALVIDNGSGMCK	17	0	1834.84	sp|P63261|ACTG_HUMAN	2	18	yes	yes	2	3.5999e-07	161.08	28967000
EEEIAALVIDNGSGMCKAGFAGDDAPR	27	1	2792.27	sp|P63261|ACTG_HUMAN	2	28	yes	yes	3	6.2556e-11	94.019	9047100
EEHSSKLQTSLHPAHQDR	18	1	2099.01	sp|Q02383|SEMG2_HUMAN	228	245	yes	yes	3;4;5;6	0.00017237	129.05	4937200
EEHSSKLQTSLHPAHQDRLQHGPK	24	2	2759.39	sp|Q02383|SEMG2_HUMAN	228	251	yes	yes	3;4;5;6	7.8903e-09	121.48	183250000
EEHSSKVQTSLCPAHQDKLQHGSK	24	2	2730.31	sp|P04279|SEMG1_HUMAN	228	251	yes	yes	2;3;4;5;6	4.1365e-109	259.81	731100000
EEYSNLKLPR	10	1	1247.65	sp|O75882|ATRN_HUMAN	332	341	yes	yes	3	0.0086796	90.906	8457000
EFHSHEFHSHEDMLVVDPK	19	0	2319.04	sp|P10451|OSTP_HUMAN	272	290	yes	yes	2;3;4;5	4.283e-39	189.44	183230000
EFLEDTCVQYVQK	13	0	1657.77	sp|Q9UNN8|EPCR_HUMAN	180	192	yes	yes	2;3	3.9226e-21	205.02	582690000
EFRLEGEPVALR	12	1	1414.76	sp|P27930|IL1R2_HUMAN	38	49	yes	yes	3	0.016682	71.085	14969000
EFTEAFLGCPAIHPR	15	0	1743.84	sp|Q96PD5|PGRP2_HUMAN;CON__ENSEMBL:ENSBTAP00000016285	371	385	yes	no	2;3	0.00056173	131.08	37536000
EFTRPEEIIFLR	12	1	1548.83	sp|P23142|FBLN1_HUMAN;CON__ENSEMBL:ENSBTAP00000016046	608	619	yes	no	3	0.01339	73.632	5028600
EFVGQLVAPLPLGTGALR	18	0	1837.05	sp|Q6PCB0|VWA1_HUMAN	55	72	yes	yes	2;3	0.00022304	105.5	8710700
EFWLGNDKIHLLTK	14	1	1712.92	sp|Q14314|FGL2_HUMAN	281	294	yes	yes	4	0.0037392	74.649	2324800
EFYSASVAEDAAK	13	0	1386.63	sp|Q9BYE9|CDHR2_HUMAN	244	256	yes	yes	2	0.016404	76.868	4789700
EGAKLECGGGPWGNKGYFVQPTVFSNVTDEMR	32	2	3529.64	sp|P00352|AL1A1_HUMAN	364	395	yes	yes	4	6.6434e-15	86.434	5899200
EGAMSAQLGYPVVGWHIANKKPPLPK	26	2	2787.49	sp|Q14118|DAG1_HUMAN	283	308	yes	yes	4;5	0.0010672	50.323	11032000
EGCEAIVDTGTSLMVGPVDEVR	22	0	2333.09	sp|P07339|CATD_HUMAN	288	309	yes	yes	2	1.734e-10	144.4	8507500
EGCEAIVDTGTSLMVGPVDEVRELQK	26	1	2831.37	sp|P07339|CATD_HUMAN	288	313	yes	yes	3;4	6.5813e-13	127.74	38639000
EGCYGDKDEFPGVR	14	1	1627.69	sp|P16112|PGCA_HUMAN	218	231	yes	yes	3	0.0047321	76.01	31200000
EGDALELTCEAIGKPQPVMVTWVR	24	1	2698.35	sp|Q9BY67|CADM1_HUMAN	259	282	yes	yes	2;3;4	1.5584e-27	185.23	176920000
EGDCPVQSGK	10	0	1075.46	sp|P01042|KNG1_HUMAN	80	89	yes	yes	2	7.0459e-06	146.71	3755100
EGDCPVQSGKTWQDCEYK	18	1	2185.9	sp|P01042|KNG1_HUMAN	80	97	yes	yes	2;3	2.1011e-07	157.7	75732000
EGDCPVQSGKTWQDCEYKDAAK	22	2	2571.1	sp|P01042|KNG1_HUMAN	80	101	yes	yes	2;3;4	9.478e-89	247.18	1380900000
EGDDDRTVCR	10	1	1221.5	sp|P10909|CLUS_HUMAN	277	286	yes	yes	2;3	0.0083527	114.97	12529000
EGDMLTLFDGDGPSAR	16	0	1679.75	sp|Q6UXD5|SE6L2_HUMAN	576	591	yes	yes	2	0.033872	62.525	4937600
EGDTLVLTCAVTGNPRPNQIR	21	1	2310.18	sp|Q8NFZ8|CADM4_HUMAN	237	257	yes	yes	2;3;4	9.0499e-08	150.59	250540000
EGDTVQLLCR	10	0	1189.58	sp|P50895|BCAM_HUMAN	283	292	yes	yes	2	0.053579	79.201	17060000
EGDTVQLLCRGDGSPSPEYTLFR	23	1	2596.22	sp|P50895|BCAM_HUMAN	283	305	yes	yes	3	3.5912e-07	98.727	14726000
EGEAVVLPEVEPGLTAR	17	0	1764.93	sp|P18827|SDC1_HUMAN	101	117	yes	yes	2	0.0008605	87.388	7516900
EGFINYLTR	9	0	1111.57	sp|O43278|SPIT1_HUMAN	135	143	yes	yes	2	0.010198	107.21	10785000
EGGLGPLNIPLLADVTRR	18	1	1890.07	sp|P32119|PRDX2_HUMAN	93	110	yes	yes	3	0.015974	52.569	4390700
EGGSIPVTLTFQEATGK	17	0	1733.88	sp|Q96KP4|CNDP2_HUMAN	414	430	yes	yes	2	0.059572	55.094	5745400
EGHSYYYISKPIHQHEDR	18	1	2258.05	sp|P20827|EFNA1_HUMAN	122	139	yes	yes	3	0.0001834	132.51	19364000
EGKEYGVVLAPDGSTVAVEPLLAGLEAGLQGR	32	1	3194.68	sp|Q96PD5|PGRP2_HUMAN	104	135	yes	yes	3;4	8.3617e-07	63.453	39380000
EGKEYGVVLAPDGSTVAVEPLLAGLEAGLQGRR	33	2	3350.78	sp|Q96PD5|PGRP2_HUMAN	104	136	yes	yes	4	0.00022143	48.41	5417500
EGKQVGSGVTTDQVQAEAK	19	1	1930.96	sp|P01871|IGHM_HUMAN	151	169	yes	yes	2;3	6.7914e-99	260.11	36130000
EGLELLK	7	0	800.464	sp|P06733|ENOA_HUMAN	222	228	yes	yes	2	0.048837	111.65	5707600
EGLVHSFDFQGFNGDWTAR	19	0	2181.99	sp|Q9UBD6|RHCG_HUMAN	370	388	yes	yes	3	1.5421e-07	150.92	6910200
EGLWTQEFK	9	0	1136.55	sp|Q9BXP8|PAPP2_HUMAN	1636	1644	yes	yes	2	0.03197	89.029	3173900
EGMLQHWELGQALR	14	0	1666.83	sp|P11117|PPAL_HUMAN	71	84	yes	yes	2;3	1.1028e-52	241.76	104690000
EGMNIVEAMER	11	0	1277.57	sp|P62937|PPIA_HUMAN	134	144	yes	yes	2	0.015517	92.792	4036000
EGQGFVSEDEYLEISDIKRDQSGEYECSALNDVAAPDVR	39	2	4389.98	sp|Q14982|OPCM_HUMAN	176	214	yes	yes	4	1.3607e-12	75.179	13637000
EGQMESVEAAMSSK	14	0	1482.63	sp|P05543|THBG_HUMAN	274	287	yes	yes	2	0.0002622	151.07	30894000
EGSEEDLDALEHMFR	15	0	1776.76	sp|P31944|CASPE_HUMAN	30	44	yes	yes	3	0.04199	51.073	10052000
EGSIWNHQPCFLK	13	0	1614.76	sp|Q12907|LMAN2_HUMAN	98	110	yes	yes	3	0.058371	51.727	3659800
EGSPDALQNPCYIGTHGCDTNAACRPGPR	29	1	3170.37	sp|P14543|NID1_HUMAN	662	690	yes	yes	4	0.021605	34.957	11546000
EGTCPEAPTDECKPVK	16	1	1816.8	sp|P02787|TRFE_HUMAN	347	362	yes	yes	2;3	4.4842e-31	208.79	44009000
EGTCPEAPTDECKPVKWCALSHHER	25	2	2993.32	sp|P02787|TRFE_HUMAN	347	371	yes	yes	3;4;5;6	6.9595e-26	168.83	679600000
EGTFRNENSPEMCR	14	1	1725.72	sp|O14798|TR10C_HUMAN	113	126	yes	yes	3	1.7894e-09	174.72	65202000
EGTINVHDVETQFNQYK	17	0	2020.95	sp|P15941|MUC1_HUMAN	1109	1125	yes	yes	2;3	2.2067e-99	244.54	35686000
EGTIQVQGQALFFR	14	0	1592.83	sp|Q96IU4|ABHEB_HUMAN	9	22	yes	yes	2	0.017474	91.093	3083700
EGTYSLPKSEFVVPDLELPSWLTTGNYR	28	1	3197.59	sp|P17900|SAP3_HUMAN	142	169	yes	yes	3	9.671e-12	80.832	7720900
EGVQKEDIPPADLSDQVPDTESETR	25	1	2754.28	sp|P01024|CO3_HUMAN	955	979	yes	yes	3	4.7857e-10	93.712	16635000
EGYYGYTGAFR	11	0	1282.56	sp|P02787|TRFE_HUMAN	531	541	yes	yes	2	0.013067	95.618	27689000
EHALLAYTLGVK	12	0	1313.73	sp|Q5VTE0|EF1A3_HUMAN;sp|P68104|EF1A1_HUMAN;sp|Q05639|EF1A2_HUMAN	135	146	yes	no	3	0.0063156	83.137	1760600
EHAVEGDCDFQLLKLDGK	18	1	2072.98	sp|P02765|FETUA_HUMAN	107	124	yes	yes	2;3;4	5.9161e-35	211.45	23200000
EHGDPLIEELNPGDALEPEGR	21	0	2286.08	sp|Q9NQ79|CRAC1_HUMAN	383	403	yes	yes	3	0.00047874	95.622	4859200
EHLLMALAGIDTLLIR	16	0	1778.01	sp|P98160|PGBM_HUMAN	1075	1090	yes	yes	3	0.0099234	63.462	5259400
EHSLIKPYQGVGSSSMPLWDFQGSTMLTSQYVR	33	1	3728.8	sp|Q12907|LMAN2_HUMAN	57	89	yes	yes	3;4	5.0398e-28	138.78	291890000
EHVAHLLFLR	10	0	1233.7	sp|P19652|A1AG2_HUMAN	114	123	yes	yes	3	0.0028363	108.57	4216200
EHVAHLLFLRDTK	13	1	1577.87	sp|P19652|A1AG2_HUMAN	114	126	yes	yes	4	0.0072278	71.806	6961900
EIADYLAAGKDER	13	1	1449.71	sp|P53990|IST1_HUMAN	39	51	yes	yes	2;3	3.4762e-05	154.23	64413000
EICALVGFCDEVK	13	0	1538.71	sp|P07602|SAP_HUMAN	263	275	yes	yes	2	0.0059967	90.759	5402400
EICALVGFCDEVKEMPMQTLVPAK	24	1	2764.33	sp|P07602|SAP_HUMAN	263	286	yes	yes	3	1.0897e-07	104.49	40795000
EICALVGFCDEVKEMPMQTLVPAKVASK	28	2	3149.56	sp|P07602|SAP_HUMAN	263	290	yes	yes	3;4	9.2923e-18	117.51	7698700
EIEELYNNPQNPER	14	0	1743.81	sp|O43451|MGA_HUMAN	1397	1410	yes	yes	2;3	1.3851e-29	212.55	252410000
EIEEVLTPEMLMR	13	0	1588.78	sp|P29622|KAIN_HUMAN	288	300	yes	yes	2;3	0.00011842	150.51	11542000
EIEGSQVTFDVAWSPK	16	0	1791.87	sp|Q01459|DIAC_HUMAN	170	185	yes	yes	2	0.01455	81.606	6168700
EIFDSRGNPTVEVDLFTSK	19	1	2153.06	sp|P06733|ENOA_HUMAN	10	28	yes	yes	3	3.1854e-05	103.87	14654000
EIFDSRGNPTVEVDLFTSKGLFR	23	2	2626.34	sp|P06733|ENOA_HUMAN	10	32	yes	yes	4	0.017395	41.962	3895300
EIGELYLPK	9	0	1060.58	sp|P01011|AACT_HUMAN	307	315	yes	yes	2	0.010561	106.68	32791000
EIGELYLPKFSISR	14	1	1650.9	sp|P01011|AACT_HUMAN	307	320	yes	yes	3	0.007296	72.681	5340700
EIKTVESITDIR	12	1	1402.77	sp|P11279|LAMP1_HUMAN	135	146	yes	yes	3	0.010234	76.073	3876600
EILSVDCSTNNPSQAK	16	0	1761.82	sp|P10909|CLUS_HUMAN	307	322	yes	yes	2;3	2.4614e-55	236.05	1786100000
EILSVDCSTNNPSQAKLR	18	1	2031.01	sp|P10909|CLUS_HUMAN	307	324	yes	yes	2;3	2.1145e-75	254.89	47233000
EILSVDCSTNNPSQAKLRR	19	2	2187.11	sp|P10909|CLUS_HUMAN	307	325	yes	yes	2;3;4	6.7255e-20	187.75	124850000
EIMENYNIALR	11	0	1364.68	sp|Q03591|FHR1_HUMAN;sp|P08603|CFAH_HUMAN	1172	1182	no	no	2	1.4543e-05	143.96	11873000
EIPAWVPFDPAAQITKQKWEAEPVYVQR	28	2	3295.7	sp|P25311|ZA2G_HUMAN	150	177	yes	yes	4	0.035578	32.855	8200200
EIPENLMDQYSEVNAISTACSNGVPECEEMVSGLFK	36	0	4046.79	sp|P15144|AMPN_HUMAN	742	777	yes	yes	3;4	1.2801e-07	56.954	61455000
EIPGVCENGVCINMVGSFR	19	0	2136.98	sp|P35555|FBN1_HUMAN	1772	1790	yes	yes	2	0.0060579	68.639	3138300
EITALAPSTMK	11	0	1160.61	sp|P60709|ACTB_HUMAN;sp|P63267|ACTH_HUMAN;sp|P68133|ACTS_HUMAN;sp|P68032|ACTC_HUMAN;sp|P62736|ACTA_HUMAN;sp|P63261|ACTG_HUMAN	316	326	no	no	2	0.06745	69.815	164820000
EITALAPSTMKIK	13	1	1401.79	sp|P60709|ACTB_HUMAN;sp|P63267|ACTH_HUMAN;sp|P68133|ACTS_HUMAN;sp|P68032|ACTC_HUMAN;sp|P62736|ACTA_HUMAN;sp|P63261|ACTG_HUMAN	316	328	no	no	2;3	0.00046411	141.34	58392000
EITIHTKLPAKDVYER	16	2	1912.04	sp|O00592|PODXL_HUMAN	412	427	yes	yes	4	0.008238	62.237	14442000
EIVLTQSPGTLSLSPGER	18	0	1883	sp|P01623|KV305_HUMAN;sp|P04206|KV307_HUMAN;sp|P01622|KV304_HUMAN;sp|P01620|KV302_HUMAN	1	18	no	no	2;3	3.4489e-47	231.41	1643700000
EIVLTQSPGTLSLSPGERATLSCR	24	1	2571.33	sp|P01623|KV305_HUMAN;sp|P04206|KV307_HUMAN;sp|P01622|KV304_HUMAN;sp|P01620|KV302_HUMAN	1	24	no	no	2;3;4	2.8293e-08	123.6	263550000
EIVMTQSPVTLSVSPGER	18	0	1928.99	sp|P01624|KV306_HUMAN	1	18	yes	yes	2;3	5.5501e-46	220.42	28360000
EIVMTQSPVTLSVSPGERATLSCR	24	1	2617.32	sp|P01624|KV306_HUMAN	1	24	yes	yes	3	3.8755e-05	68.168	12076000
EIVNKHNELR	10	1	1250.67	sp|P54108|CRIS3_HUMAN;sp|P16562|CRIS2_HUMAN	41	50	yes	no	2;3;4	0.0017329	117.52	4345100
EIVNKHNELRR	11	2	1406.77	sp|P54108|CRIS3_HUMAN	41	51	yes	yes	3;4	0.039006	63.426	5873100
EIYCPAPPQIDNGIIQGER	19	0	2169.05	sp|P08174|DAF_HUMAN	222	240	yes	yes	2;3	0.0042914	83.229	11896000
EIYCPAPPQIDNGIIQGERDHYGYR	25	1	2960.39	sp|P08174|DAF_HUMAN	222	246	yes	yes	3;4	3.1655e-10	93.776	188600000
EKDNERVFSLQWGEVK	16	2	1962.98	sp|P05156|CFAI_HUMAN	475	490	yes	yes	3;4	0.00095842	105.17	10611000
EKEQVTEPAAKVPMK	15	2	1683.89	sp|Q8WZ42|TITIN_HUMAN	10786	10800	yes	yes	4	0.042885	47.606	17779000
EKGFAVGNVVANLGLDLGSLSAR	23	1	2286.23	sp|Q9UN70|PCDGK_HUMAN	42	64	yes	yes	3	0.0032901	51.232	1573100
EKKAALSMCK	10	2	1164.6	sp|P41222|PTGDS_HUMAN	57	66	yes	yes	2;3	2.2117e-38	225.93	14007000
EKVHENENIGTTEPGEHQEAK	21	1	2375.1	sp|Q14515|SPRL1_HUMAN	388	408	yes	yes	3;4	1.5064e-31	205.92	6172700
EKYLTWASR	9	1	1152.59	sp|P01876|IGHA1_HUMAN;sp|P01877|IGHA2_HUMAN	274	282	no	no	2;3	0.0076927	108.43	78362000
EKYLTWASRQEPSQGTTTFAVTSILR	26	2	2969.52	sp|P01876|IGHA1_HUMAN;sp|P01877|IGHA2_HUMAN	274	299	no	no	3;4	1.3211e-20	160.83	18990000
ELACEGYPIELR	12	0	1448.7	sp|O94910|LPHN1_HUMAN	38	49	yes	yes	2	0.0030972	103.46	35700000
ELACQEITVPLCK	13	0	1559.77	sp|Q9H461|FZD8_HUMAN	32	44	yes	yes	2	0.0066691	89.507	8699100
ELASQPDVDGFLVGGASLKPEFVDIINAKQ	30	2	3156.63	sp|P60174|TPIS_HUMAN	257	286	yes	yes	3	3.3357e-15	99.396	6433400
ELAVFREKVTEQHR	14	2	1740.93	sp|P18065|IBP2_HUMAN	187	200	yes	yes	3	0.00084426	110.38	6833000
ELCSACHNERLDVPVWDVEATLNFLK	26	1	3114.49	sp|O00391|QSOX1_HUMAN	507	532	yes	yes	4	0.056406	31.041	3291300
ELDESLQVAER	11	0	1287.63	sp|P10909|CLUS_HUMAN	326	336	yes	yes	2	2.2994e-10	169.52	284430000
ELDESLQVAERLTR	14	1	1657.86	sp|P10909|CLUS_HUMAN	326	339	yes	yes	2;3	1.1517e-20	198.29	248650000
ELDESLQVAERLTRK	15	2	1785.96	sp|P10909|CLUS_HUMAN	326	340	yes	yes	3	0.054919	55.261	12215000
ELDFVSHHVR	10	0	1237.62	sp|Q02818|NUCB1_HUMAN	88	97	yes	yes	2;3	4.6765e-11	171.33	29513000
ELDLNSVLLK	10	0	1142.65	sp|O00584|RNT2_HUMAN	144	153	yes	yes	2	0.0053304	115.7	13962000
ELDLVSHHVR	10	0	1203.64	sp|P80303|NUCB2_HUMAN	91	100	yes	yes	3	0.0031644	106.2	12963000
ELDREAQAEYLLQVR	15	1	1831.94	sp|O75309|CAD16_HUMAN	293	307	yes	yes	2;3	1.8578e-05	154.13	5281500
ELDSGLAESVSTLIWAAPR	19	0	2014.04	sp|P53990|IST1_HUMAN	91	109	yes	yes	2;3	3.8617e-07	151.41	12264000
ELESEVNKLSSELK	14	1	1603.83	sp|Q14314|FGL2_HUMAN	132	145	yes	yes	3	0.01259	65.809	5533300
ELFYKADGESCSASMMYQEGKFR	23	2	2733.19	sp|P01008|ANT3_HUMAN	269	291	yes	yes	3;4	6.403e-07	107.41	4878100
ELGCGAASGTPSGILYEPPAEKEQK	25	1	2588.24	sp|O43866|CD5L_HUMAN	64	88	yes	yes	2;3	6.43e-16	150.48	85127000
ELGCGGPQQPDPAAGR	16	0	1608.73	sp|A1L4H1|SRCRL_HUMAN	507	522	yes	yes	2	0.023727	64.588	8554700
ELGGDLATPR	10	0	1027.53	sp|Q9HCU0|CD248_HUMAN	53	62	yes	yes	2	0.016298	97.597	216450000
ELGGDLATPRTPEEAQRVDSLVGAGPASR	29	2	2948.5	sp|Q9HCU0|CD248_HUMAN	53	81	yes	yes	3	1.2615e-11	79.845	33991000
ELGICPDDAAVIPIK	15	0	1609.84	sp|P12273|PIP_HUMAN	119	133	yes	yes	2	0.00047591	147.39	121260000
ELGICPDDAAVIPIKNNR	18	1	1994.03	sp|P12273|PIP_HUMAN	119	136	yes	yes	2;3;4	8.3045e-47	230.96	2752800000
ELHRGFQQLLQELNQPR	17	1	2105.11	sp|P05154|IPSP_HUMAN	106	122	yes	yes	4	0.00062596	77.13	5751400
ELIHISDWLPTLVK	14	0	1662.93	sp|P15848|ARSB_HUMAN	346	359	yes	yes	3	0.0036309	77.204	1888200
ELISERWK	8	1	1059.57	sp|P02790|HEMO_HUMAN	84	91	yes	yes	2	0.064903	93.143	8092500
ELIYNQKEGHFPR	13	1	1629.83	sp|P78324|SHPS1_HUMAN;sp|Q9P1W8|SIRPG_HUMAN;sp|O00241|SIRB1_HUMAN	77	89	no	no	3;4	0.008517	69.846	28042000
ELKGVSSSQENGKVWSVASTVR	22	2	2347.21	sp|Q8NFZ8|CADM4_HUMAN	164	185	yes	yes	3	8.3425e-06	88.768	119320000
ELLALIQLER	10	0	1196.71	sp|Q16610|ECM1_HUMAN	334	343	yes	yes	2	0.024578	90.05	3678300
ELLALIQLEREFQR	14	1	1756.98	sp|Q16610|ECM1_HUMAN	334	347	yes	yes	3	0.02857	59.198	7327800
ELLREETGAALKPR	14	2	1581.88	sp|P39060|COIA1_HUMAN	675	688	yes	yes	2;3;4	2.9593e-38	219.89	132880000
ELLVIELSDNPGVHEPGEPEFK	22	0	2447.22	sp|P16870|CBPE_HUMAN	87	108	yes	yes	3	4.6762e-09	137.13	21837000
ELPAAVAPAGPASLAR	16	0	1489.83	sp|O95336|6PGL_HUMAN	57	72	yes	yes	2;3	2.5254e-06	162.64	77117000
ELPEHTVKLCDNLSTK	16	1	1882.95	sp|P02774|VTDB_HUMAN	277	292	yes	yes	2;3;4	1.7675e-06	165.24	91333000
ELPQSIVYK	9	0	1075.59	sp|Q12805|FBLN3_HUMAN	388	396	yes	yes	2	0.024712	92.838	68131000
ELPQSIVYKYMSIR	14	1	1725.91	sp|Q12805|FBLN3_HUMAN	388	401	yes	yes	3	0.00094949	92.151	16194000
ELPQSIVYKYMSIRSDR	17	2	2084.07	sp|Q12805|FBLN3_HUMAN	388	404	yes	yes	4	0.01893	55.415	6174500
ELQEESGLTVDALHK	15	0	1667.84	sp|P36639|8ODP_HUMAN	93	107	yes	yes	2	6.0492e-22	202.25	23179000
ELQEGTYVMVAGPSFETVAECR	22	0	2472.13	sp|P00491|PNPH_HUMAN	186	207	yes	yes	3	2.819e-05	81.574	3421900
ELQQAVLHMEQR	12	0	1480.75	sp|Q02818|NUCB1_HUMAN	388	399	yes	yes	2;3	1.5284e-07	167.22	46782000
ELQQAVLHMEQRK	13	1	1608.84	sp|Q02818|NUCB1_HUMAN	388	400	yes	yes	2;3	4.2045e-14	174.94	27995000
ELSEALGQIFDSQR	14	0	1591.78	sp|Q08380|LG3BP_HUMAN	138	151	yes	yes	2;3	0.00056291	146.59	253790000
ELSEIAQSIVANGK	14	0	1457.77	sp|P05062|ALDOB_HUMAN	15	28	yes	yes	2;3	0.00041488	133.98	11533000
ELSELSLLSLYGIHK	15	0	1700.93	sp|P15309|PPAP_HUMAN	237	251	yes	yes	2;3	1.3232e-14	188.13	53389000
ELSELSLLSLYGIHKQK	17	1	1957.09	sp|P15309|PPAP_HUMAN	237	253	yes	yes	3;4	0.00014504	118.52	16962000
ELSELSLLSLYGIHKQKEK	19	2	2214.23	sp|P15309|PPAP_HUMAN	237	255	yes	yes	3;4;5	3.7122e-14	168.68	39820000
ELSGSSPVLEETHPAHQQGASRPGPR	26	1	2723.34	sp|P10253|LYAG_HUMAN	41	66	yes	yes	3;4;5	7.6219e-07	75.064	285670000
ELSLVGPFPGLNMK	14	0	1500.8	sp|Q9H3G5|CPVL_HUMAN	59	72	yes	yes	2	0.022215	71.558	13991000
ELSNTAAYQSVR	12	0	1337.66	sp|Q9HAT2|SIAE_HUMAN	142	153	yes	yes	2	0.065995	65.234	25816000
ELSSFIDKGQELCADYSENTFTEYK	25	1	2973.32	sp|P02774|VTDB_HUMAN	395	419	yes	yes	3	4.8027e-10	93.633	26806000
ELSSFIDKGQELCADYSENTFTEYKK	26	2	3101.42	sp|P02774|VTDB_HUMAN	395	420	yes	yes	3;4	1.746e-26	175.74	57941000
ELTITWAPLSR	11	0	1285.7	sp|Q12860|CNTN1_HUMAN	722	732	yes	yes	2	0.041548	75.819	13617000
ELVNNLGEIYQK	12	0	1418.74	sp|Q9H4M9|EHD1_HUMAN	330	341	yes	yes	2	0.077163	73.273	2758700
ELVSVVDSGAGFTVTR	16	0	1635.85	sp|O00526|UPK2_HUMAN	85	100	yes	yes	2	0.0011483	88.385	20894000
EMEDTLNHLKFLNVLSPR	18	1	2155.11	sp|P17936|IBP3_HUMAN	216	233	yes	yes	3;4	0.0185	60.542	3348300
EMLDQSNQWGGTALVVPAFEIR	22	0	2460.21	sp|O43505|B4GA1_HUMAN	242	263	yes	yes	2;3	2.4145e-05	87.652	7710200
EMLDQSNQWGGTALVVPAFEIRR	23	1	2616.31	sp|O43505|B4GA1_HUMAN	242	264	yes	yes	3	3.1773e-07	93.812	13425000
EMNLSETAFIR	11	0	1309.63	sp|P30039|PBLD_HUMAN	41	51	yes	yes	2	0.022261	86.911	3543800
EMPMQTLVPAK	11	0	1243.63	sp|P07602|SAP_HUMAN	276	286	yes	yes	2	0.015452	92.866	13797000
EMPMQTLVPAKVASK	15	1	1628.86	sp|P07602|SAP_HUMAN	276	290	yes	yes	3	0.011247	64.04	10522000
EMSEAAQAQAR	11	0	1190.54	sp|Q8IUL8|CILP2_HUMAN	1132	1142	yes	yes	2	0.0077763	89.679	312240
ENELTYYCCK	10	0	1378.55	sp|P13987|CD59_HUMAN	81	90	yes	yes	2	0.066763	94.409	41546000
ENELTYYCCKK	11	1	1506.65	sp|P13987|CD59_HUMAN	81	91	yes	yes	2;3	5.1299e-14	187.16	305780000
ENFLFLTPDCK	11	0	1382.65	sp|P01042|KNG1_HUMAN	209	219	yes	yes	2	1.0549e-14	185.99	48441000
ENGFIYFQKIPTEAPQLELK	20	1	2364.24	sp|Q5VW32|BROX_HUMAN	326	345	yes	yes	3	3.5056e-05	96.561	9839600
ENHILASGSVRIPR	14	1	1547.85	sp|Q7Z5N4|SDK1_HUMAN	516	529	yes	yes	2;3;4	0.00053613	137.81	23372000
ENISQPR	7	0	842.425	sp|P01133|EGF_HUMAN	595	601	yes	yes	2	0.046218	113.89	2687100
ENKEVVLQWFTENSK	15	1	1849.92	sp|P15144|AMPN_HUMAN	953	967	yes	yes	2;3	0.00049941	103.6	10419000
ENKISYQSSSTEER	14	1	1656.76	sp|Q02383|SEMG2_HUMAN	343	356	yes	no	3	0.0076595	72.209	3673700
ENKISYQSSSTEERHLNCGEK	21	2	2495.13	sp|Q02383|SEMG2_HUMAN	343	363	yes	yes	3;4	0.029408	41.689	15354000
ENKPSIIFIDEIDSLCGSR	19	1	2192.08	sp|O75351|VPS4B_HUMAN	225	243	yes	yes	3	5.1714e-05	116.69	5162900
ENNQVPAVVAFSQGSVGFLWK	21	0	2276.16	sp|P14543|NID1_HUMAN	211	231	yes	yes	2;3	2.1327e-15	171	44137000
ENSLLFDPLSSSSSNKER	18	1	2008.97	sp|P15144|AMPN_HUMAN	364	381	yes	yes	2;3	3.666e-17	189.44	19454000
EPAHLMSLFGGKPMIIYK	18	1	2031.07	sp|P06396|GELS_HUMAN	531	548	yes	yes	4	0.002969	65.038	5048200
EPAHLMSLFGGKPMIIYKGGTSR	23	2	2489.29	sp|P06396|GELS_HUMAN	531	553	yes	yes	4;5	0.019969	39.659	19312000
EPAIHSEGQWVTLPAPLDTINVHLR	25	0	2792.46	sp|P10253|LYAG_HUMAN	795	819	yes	yes	3;4;5	7.5946e-14	138.77	278250000
EPGLCTWQSLR	11	0	1345.64	sp|P01033|TIMP1_HUMAN	193	203	yes	yes	2	0.029489	81.709	11137000
EPQDTYHYLPFSLPHR	16	0	1998.96	sp|P10909|CLUS_HUMAN	199	214	yes	yes	3;4	0.0010214	81.448	27523000
EPQVYTLPPSQEEMTKNQVSLTCLVK	26	1	3018.5	sp|P01861|IGHG4_HUMAN	225	250	yes	yes	3	1.0107e-13	135.68	16959000
EPQVYTLPPSRDELTKNQVSLTCLVK	26	2	3014.57	sp|P01857|IGHG1_HUMAN	228	253	yes	yes	3;4	0.00044772	57.694	62935000
EPQVYTLPPSREEMTK	16	1	1903.93	sp|P01860|IGHG3_HUMAN;sp|P01859|IGHG2_HUMAN	224	239	no	no	2;3	1.3967e-148	298.7	64303000
EPQVYTLPPSREEMTKNQVSLTCLVK	26	2	3046.55	sp|P01860|IGHG3_HUMAN;sp|P01859|IGHG2_HUMAN	224	249	no	no	3;4	1.1956e-13	137.43	297540000
EQAVEGGEVELSCLVPR	17	0	1870.91	sp|Q8NFZ8|CADM4_HUMAN	133	149	yes	yes	2;3	6.5528e-75	252.37	134310000
EQDAPVAGLQPVER	14	0	1507.76	sp|Q14767|LTBP2_HUMAN	74	87	yes	yes	2	0.0015884	121.18	3313200
EQDLLSHEQKGR	12	1	1438.72	sp|P04279|SEMG1_HUMAN	414	425	yes	yes	2;3;4	1.5434e-05	153.81	9285900
EQLANPIVSSGNSLFLR	17	0	1843.98	sp|O60494|CUBN_HUMAN	1584	1600	yes	yes	2;3	1.0109e-06	159.54	35226000
EQLFAEASGARPGVPK	16	1	1655.86	sp|Q6PCB0|VWA1_HUMAN	122	137	yes	yes	3	0.0017125	76.759	4927600
EQLGEFYEALDCLCIPR	17	0	2111.97	sp|P19652|A1AG2_HUMAN	154	170	yes	yes	2;3	0.00018424	110.56	6441600
EQLGEFYEALDCLRIPK	17	1	2080.03	sp|P02763|A1AG1_HUMAN	154	170	yes	yes	3	0.0005179	130.47	16313000
EQQALQTVCLK	11	0	1316.68	sp|P05452|TETN_HUMAN;CON__Q2KIS7	63	73	yes	no	2	0.035495	77.387	3027800
EQQALQTVCLKGTKVHMK	18	2	2098.1	sp|P05452|TETN_HUMAN;CON__Q2KIS7	63	80	yes	no	3	0.031902	52.42	69833000
EQQEEITFK	9	0	1150.55	sp|Q6W4X9|MUC6_HUMAN	2353	2361	yes	yes	2	6.2992e-05	140.45	20921000
EQSGDYECSASNDVAAPVVR	20	0	2152.93	sp|Q9P121|NTRI_HUMAN	194	213	yes	yes	2;3	1.0042e-20	183.6	39968000
EQSPSLPEK	9	0	1013.5	sp|Q96MM6|HS12B_HUMAN	190	198	yes	yes	1	0.07433	72.243	7219500
EQTFGGVNYFFDVEVGR	17	0	1962.91	sp|P01036|CYTS_HUMAN	75	91	yes	yes	2	0.00064649	137.73	5984100
EQTMSECEAGALR	13	0	1480.63	sp|P10643|CO7_HUMAN	812	824	yes	yes	2	0.00089837	131.32	21788000
EQTSVSGAQK	10	0	1033.5	sp|P04279|SEMG1_HUMAN	174	183	yes	yes	2	0.00040743	136.52	27726000
EQTSVSGAQKGR	12	1	1246.63	sp|P04279|SEMG1_HUMAN	174	185	yes	yes	2;3	4.6627e-30	218.94	76473000
EQTSVSGAQKGRK	13	2	1374.72	sp|P04279|SEMG1_HUMAN	174	186	yes	yes	2;3;4	9.0022e-51	234.04	6354300
EQWPQCPTIK	10	0	1285.61	sp|P07858|CATB_HUMAN	88	97	yes	yes	2	0.026928	89.171	32780000
EQWPQCPTIKEIR	13	1	1683.84	sp|P07858|CATB_HUMAN	88	100	yes	yes	2;3	2.4461e-13	181.76	46476000
EREEETPAYQGPGIPELLSPMR	22	1	2498.21	sp|Q13438|OS9_HUMAN	85	106	yes	yes	3	1.5246e-05	85.805	4128800
ERGPEEEHLGILGPVIWAEVGDTIR	25	1	2771.42	sp|P00450|CERU_HUMAN	438	462	yes	yes	4	2.9541e-06	68.569	5497500
ERGSTGTQLCK	11	1	1235.59	sp|O95998|I18BP_HUMAN	122	132	yes	yes	2	5.7808e-15	190.66	2944100
ERHIIVACEGSPYVPVHFDASVEDST	26	1	2913.36	sp|P07998|RNAS1_HUMAN	131	156	yes	yes	3;4	1.0246e-12	126.86	177690000
ERLIEEGVDVPEGLAVDWIGR	21	1	2351.21	sp|P01133|EGF_HUMAN	547	567	yes	yes	2;3	1.2195e-07	149.18	63851000
ERLIEEGVDVPEGLAVDWIGRR	22	2	2507.31	sp|P01133|EGF_HUMAN	547	568	yes	yes	3;4	1.2858e-06	96.379	165730000
ERNDLIVFLADQNAPYFKPK	20	2	2377.24	sp|Q8TB96|TIP_HUMAN	69	88	yes	yes	4	2.98e-05	88.486	4852600
ERPLNVFCDMETDGGGWLVFQR	22	1	2625.21	sp|P22105|TENX_HUMAN	4051	4072	yes	yes	3	5.378e-05	76.807	2914500
ERRLDYQEGPPGVEISCWSVEL	22	2	2618.24	sp|Q14624|ITIH4_HUMAN	909	930	yes	yes	2;3	8.6374e-07	110.04	225030000
ERTEEQMEEYRGR	13	2	1711.76	sp|Q7KYR7|BT2A1_HUMAN;sp|Q8WVV5|BT2A2_HUMAN	83	95	yes	no	3;4	0.00064535	128.21	5565200
ERVEFLRPSFTDGTIR	16	2	1922	sp|Q15223|PVRL1_HUMAN	95	110	yes	yes	3	0.027472	60.549	5109800
ESALPCQASPLHPALAYSLPQSPIVR	26	0	2801.45	sp|Q8WWB7|GLMP_HUMAN	295	320	yes	yes	3	0.00039596	53.998	4784200
ESCNDPCKETVPSMETGDLCADTAPTPK	28	1	3109.3	sp|Q9BXP8|PAPP2_HUMAN	752	779	yes	yes	3	9.2414e-05	53.995	8974400
ESHPGLFPPTFGAVAPFLADLDTTDGLGK	29	0	2969.48	sp|P14543|NID1_HUMAN	91	119	yes	yes	3	1.3948e-05	72.848	24373000
ESHVTLASPEETR	13	0	1454.7	sp|Q6EMK4|VASN_HUMAN	315	327	yes	yes	2;3	2.927e-09	171.26	2432800000
ESHVTLASPEETRCHFPPK	19	1	2221.06	sp|Q6EMK4|VASN_HUMAN	315	333	yes	yes	3;4	0.00028874	82.942	13587000
ESHVTLASPEETRCHFPPKNAGR	23	2	2619.26	sp|Q6EMK4|VASN_HUMAN	315	337	yes	yes	3;4;5	5.8393e-07	93.371	113340000
ESHWIGLTDSERENEWK	17	1	2114.97	sp|Q5KU26|COL12_HUMAN	662	678	yes	yes	2;3	1.4103e-06	160.03	6859500
ESLDVYELDAK	11	0	1280.61	sp|Q13510|ASAH1_HUMAN	300	310	yes	yes	2	0.005201	109.39	39242000
ESLDVYELDAKQGR	14	1	1621.79	sp|Q13510|ASAH1_HUMAN	300	313	yes	yes	2;3	0.00038981	140.01	64137000
ESLPVIIVANEPLQPFLCK	19	0	2166.18	sp|Q6V0I7|FAT4_HUMAN	3831	3849	yes	yes	3	0.067112	39.923	1762100
ESLQQMAEVTR	11	0	1290.62	sp|P14314|GLU2B_HUMAN	125	135	yes	yes	2	0.0034156	117.2	24564000
ESNEELTESCETK	13	0	1554.64	sp|P01042|KNG1_HUMAN	331	343	yes	yes	2	3.0759e-39	220.32	8202400
ESNEELTESCETKK	14	1	1682.73	sp|P01042|KNG1_HUMAN	331	344	yes	yes	2;3	1.3697e-20	203.85	8653700
ESNEELTESCETKKLGQSLDCNAEVYVVPWEK	32	2	3770.73	sp|P01042|KNG1_HUMAN	331	362	yes	yes	3;4	3.648e-22	102.91	55359000
ESSWPQGFGQLTQLGMEQHYELGEYIR	27	0	3182.48	sp|P15309|PPAP_HUMAN	60	86	yes	yes	3	1.3082e-10	90.062	9417900
ESSYACYYDEKR	12	1	1569.64	sp|Q99538|LGMN_HUMAN	214	225	yes	yes	2;3	7.6914e-13	181.66	14925000
ESSYGPEIDSHDFVLR	16	0	1849.85	sp|Q11201|SIA4A_HUMAN	153	168	yes	yes	3	0.0011058	80.507	3323000
ESTVFEDLSDEAERDEYELLCPDNTR	26	1	3131.35	sp|P02788|TRFL_HUMAN	230	255	yes	yes	3;4	6.8351e-14	137.64	173290000
ETAFEEDVQLPR	12	0	1432.68	sp|Q9NZH0|GPC5B_HUMAN	317	328	yes	yes	2;3	1.3437e-06	164.48	130630000
ETCNCLYNIDAKPEEPHFVQEDMVCAGYVEGGK	33	1	3858.66	sp|Q16651|PRSS8_HUMAN	199	231	yes	yes	4	1.6663e-14	78.043	12227000
ETDPCSMSQLNK	12	0	1408.6	sp|Q6W4X9|MUC6_HUMAN	574	585	yes	yes	2	0.033145	92.792	25782000
ETDPCSMSQLNKVCAETHCSMLLR	24	1	2866.25	sp|Q6W4X9|MUC6_HUMAN	574	597	yes	yes	3;4	4.5193e-09	123.61	19723000
ETKNSHQNK	9	1	1084.53	sp|P04279|SEMG1_HUMAN;sp|Q02383|SEMG2_HUMAN	209	217	no	no	2	0.039382	91.265	377270
ETKNSHQNKGHYQNVVEVR	19	2	2266.12	sp|P04279|SEMG1_HUMAN	209	227	yes	yes	4	0.03486	43.115	19926000
ETLLQDFR	8	0	1020.52	sp|P02760|AMBP_HUMAN	159	166	yes	yes	2	7.7322e-10	164.72	2452900000
ETTCSKESNEELTESCETK	19	1	2260.93	sp|P01042|KNG1_HUMAN	325	343	yes	yes	2;3	9.4451e-279	360.25	3215100000
ETTCSKESNEELTESCETKK	20	2	2389.03	sp|P01042|KNG1_HUMAN	325	344	yes	yes	2;3;4	1.9456e-38	208.62	41797000
ETTIQGLDGLSER	13	0	1417.7	sp|P05062|ALDOB_HUMAN	122	134	yes	yes	2	0.0013979	114.7	18962000
ETTVSQLLINPTDLDIGR	18	0	1984.05	sp|Q96J84|KIRR1_HUMAN	179	196	yes	yes	2	1.2008e-07	165.16	15301000
ETTVSQLLINPTDLDIGRVFTCR	23	1	2647.36	sp|Q96J84|KIRR1_HUMAN	179	201	yes	yes	3	5.9092e-05	74.776	10964000
ETVNVITLYK	10	0	1178.65	sp|Q99816|TS101_HUMAN	24	33	yes	yes	2	0.008124	108.7	3598400
EVALDLSQHK	10	0	1138.6	sp|O00391|QSOX1_HUMAN	202	211	yes	yes	2;3	8.3465e-12	178.84	57326000
EVDDDTKKQFSAGDNHSGVK	20	2	2176	sp|O60279|SUSD5_HUMAN	309	328	yes	yes	3;4;5	4.609e-05	117.3	9438700
EVFEMATR	8	0	981.459	sp|P61586|RHOA_HUMAN;sp|P08134|RHOC_HUMAN	169	176	yes	no	2	0.014099	115.49	7955700
EVFIQTLDDLTWMDAETK	18	0	2154.02	sp|P08473|NEP_HUMAN	449	466	yes	yes	3	0.0006885	77.137	2364300
EVGTPHGIILDSVDAAFICPGSSR	24	0	2497.23	sp|P02790|HEMO_HUMAN	348	371	yes	yes	2;3	2.4516e-15	156.61	173590000
EVILCKDQDGKIGLR	15	2	1742.93	sp|O00560|SDCB1_HUMAN	114	128	yes	yes	3;4	2.2981e-06	164.92	99575000
EVLNMLKESK	10	1	1189.64	sp|Q92896|GSLG1_HUMAN	1049	1058	yes	yes	2;3	5.7063e-29	208.15	3264600
EVNVSPCPTQPCQLSK	16	0	1842.86	sp|P61916|NPC2_HUMAN	36	51	yes	yes	2;3	1.3724e-07	166.79	171560000
EVPLLQSLWLAHNEIR	16	0	1917.05	sp|O14498|ISLR_HUMAN	72	87	yes	yes	2;3	0.00054261	119.45	10024000
EVPLNTIIFMGR	12	0	1388.75	sp|P01008|ANT3_HUMAN	446	457	yes	yes	2	0.0027402	110.08	6524100
EVQEFYKDTYNK	12	1	1562.73	sp|P21926|CD9_HUMAN	120	131	yes	yes	2;3	4.4951e-161	312.95	142000000
EVQEFYKDTYNKLK	14	2	1803.9	sp|P21926|CD9_HUMAN	120	133	yes	yes	2;3;4	6.4785e-166	315.29	64326000
EVQGFESATFLGYFK	15	0	1721.83	sp|P06396|GELS_HUMAN;CON__Q3SX14	148	162	yes	no	2	0.0018516	88.561	7356800
EVQGNESDLFMSYFPR	16	0	1917.86	sp|P40121|CAPG_HUMAN	97	112	yes	yes	2	0.00079477	91.355	3147400
EVQLLESGGGLVQPGGSLR	19	0	1895.01	sp|P01765|HV304_HUMAN;sp|P01779|HV318_HUMAN;sp|P01776|HV315_HUMAN;sp|P01774|HV313_HUMAN	1	19	yes	no	2;3	3.1134e-29	202.61	135930000
EVQLVESGGDLVQPGR	16	0	1681.86	sp|P01781|HV320_HUMAN;sp|P01782|HV321_HUMAN	1	16	yes	no	2;3	0.0035234	77.221	7327100
EVQLVESGGGLVQPGGSLR	19	0	1881	sp|P01766|HV305_HUMAN;sp|P01777|HV316_HUMAN	1	19	yes	no	2;3	1.3574e-39	211.67	409330000
EVQVFEITENSAK	13	0	1492.74	sp|P12111|CO6A3_HUMAN	2994	3006	yes	yes	2	0.0096119	95.264	4773100
EVTINPDTTCGNDWVCEHR	19	0	2301.97	sp|P19961|AMY2B_HUMAN;sp|P04746|AMYP_HUMAN;sp|P04745|AMY1_HUMAN	384	402	no	no	2;3	2.0318e-65	237.81	1697700000
EVTINPDTTCGNDWVCEHRWR	21	1	2644.15	sp|P19961|AMY2B_HUMAN;sp|P04746|AMYP_HUMAN;sp|P04745|AMY1_HUMAN	384	404	no	no	3;4	0.00050231	69.289	24301000
EVVLQWFTENSK	12	0	1478.74	sp|P15144|AMPN_HUMAN	956	967	yes	yes	2;3	6.2301e-07	163.45	77236000
EVVSLTEACCAEGADPDCYDTR	22	0	2517.01	sp|P02774|VTDB_HUMAN	66	87	yes	yes	2;3	4.7794e-35	196.36	67712000
EVWLDPLHDLVLQVQPGDR	19	0	2228.16	sp|Q5SZK8|FREM2_HUMAN	86	104	yes	yes	3	4.9829e-07	142.58	6547600
EYCGVPGDGDEELLR	15	0	1707.74	sp|P02760|AMBP_HUMAN	335	349	yes	yes	2;3	0.0001584	151.07	5225100000
EYCGVPGDGDEELLRFSN	18	1	2055.88	sp|P02760|AMBP_HUMAN	335	352	yes	yes	2;3	2.9673e-07	163.56	1892300000
EYHYGNNFGYIVAFKPFDGEEWKK	24	2	2937.38	sp|Q12860|CNTN1_HUMAN	733	756	yes	yes	4	0.00016176	62.325	6354000
EYILNDTGCHYVGAAR	16	0	1837.84	sp|P49221|TGM4_HUMAN	157	172	yes	yes	2;3	8.0945e-07	147.56	15040000
EYLGAICSCTCFGGQR	16	0	1877.79	sp|P02751|FINC_HUMAN	2311	2326	yes	yes	2;3	0.00054642	141.06	21392000
EYYDQTAQMCCSK	13	0	1682.64	sp|P20333|TNR1B_HUMAN	44	56	yes	yes	2	0.00085902	132.06	6208800
FAALQKLDDPGEICTFQDIPSTHVR	25	1	2857.41	sp|Q6W4X9|MUC6_HUMAN	200	224	yes	yes	3;4	3.3682e-16	145.83	53218000
FAAPYEGFICESDQTKPLSNQPIVTISADDKDDTANGPR	39	2	4267	sp|P55287|CAD11_HUMAN	488	526	yes	yes	4	3.8348e-12	71.604	26941000
FAELVGPVIPQDWSTECMTTNSHQGTEDSTD	31	0	3451.48	sp|P15309|PPAP_HUMAN	356	386	yes	yes	3;4	7.892e-06	59.819	635940000
FAGFPALINR	10	0	1104.61	sp|O43451|MGA_HUMAN	1295	1304	yes	yes	2	0.0046208	117.81	74403000
FAGVFHVEK	9	0	1032.54	sp|P16070|CD44_HUMAN	30	38	yes	yes	2;3	5.7662e-06	143.04	405700000
FAGVFHVEKNGR	12	1	1359.7	sp|P16070|CD44_HUMAN	30	41	yes	yes	2;3;4	1.2956e-38	221.55	3346400000
FAIQTDPNSNDGLVTVVKPIDFETNR	26	1	2889.45	sp|P19022|CADH2_HUMAN	431	456	yes	yes	3;4	5.1434e-12	116.94	232280000
FAIQYGTGR	9	0	1011.51	sp|O96009|NAPSA_HUMAN	137	145	yes	yes	2	0.02671	91.087	13665000
FAIQYGTGRVDGILSEDKLTIGGIK	25	2	2650.43	sp|O96009|NAPSA_HUMAN	137	161	yes	yes	4	0.0025967	49.125	5096900
FALGLSGGSLVSMLAR	16	0	1577.86	sp|O95336|6PGL_HUMAN	41	56	yes	yes	2;3	0.00074686	125.73	22260000
FARVEADKYEYNVVPFR	17	2	2102.06	sp|Q8IUL8|CILP2_HUMAN	899	915	yes	yes	4	0.020119	66.568	4340500
FATTFYQHLADSKNDNDNIFLSPLSISTAFAMTK	34	1	3807.85	sp|P01008|ANT3_HUMAN	90	123	yes	yes	4	9.7055e-07	62.401	39172000
FAYGKVTLEK	10	1	1154.63	sp|P16278|BGAL_HUMAN	372	381	yes	yes	2;3	0.0010737	122.96	27764000
FAYGKVTLEKLK	12	2	1395.81	sp|P16278|BGAL_HUMAN	372	383	yes	yes	3;4	0.00053705	116.74	50373000
FAYPMPFCDRWGKLPLSPK	19	2	2309.15	sp|Q9Y6W3|CAN7_HUMAN	235	253	yes	yes	4	0.0063172	56.339	14847000
FCEAEFSVK	9	0	1115.5	sp|Q16610|ECM1_HUMAN	244	252	yes	yes	2	0.0087489	109.29	66741000
FCENTQAGEGR	11	0	1267.53	sp|Q92896|GSLG1_HUMAN	323	333	yes	yes	2	0.0034048	117.25	232660
FCGQLGSPLGNPPGKK	16	1	1655.85	sp|P00736|C1R_HUMAN	88	103	yes	yes	3	0.037007	50.024	7390800
FCGSSLPHELLSSDNALYFHLYSEHLR	27	0	3191.51	sp|O60494|CUBN_HUMAN	548	574	yes	yes	4;5	5.3414e-05	60.33	11997000
FCGTFRPAPLVAPGNQVTLR	20	1	2200.16	sp|Q15113|PCOC1_HUMAN	111	130	yes	yes	3	2.7761e-05	117.27	82537000
FCGTSLPSSQWSSGEVMYLR	20	0	2291.04	sp|O60494|CUBN_HUMAN	2296	2315	yes	yes	2;3	9.7308e-05	113.23	77166000
FCTTFSVPPLQTTGPFAR	18	0	2026	sp|O60494|CUBN_HUMAN	664	681	yes	yes	2	0.03238	58.427	4484300
FDCAPDKAITQEQCEAR	17	1	2037.89	sp|P10253|LYAG_HUMAN	90	106	yes	yes	2;3	3.8601e-24	196.01	189210000
FDEFFSEGCAPGSK	14	0	1576.65	sp|P02787|TRFE_HUMAN	495	508	yes	yes	2	0.0011842	115.68	46225000
FDEFFSEGCAPGSKK	15	1	1704.75	sp|P02787|TRFE_HUMAN	495	509	yes	yes	2;3	7.8442e-30	206.45	166690000
FDEFFSEGCAPGSKKDSSLCK	21	2	2395.05	sp|P02787|TRFE_HUMAN	495	515	yes	yes	2;3;4	6.6325e-29	178.1	223120000
FDEYFSQSCAPGSDPR	16	0	1861.76	sp|P02788|TRFL_HUMAN	504	519	yes	yes	2;3	0.00075459	132.25	215090000
FDFRPKPDPYCQAK	14	2	1767.84	sp|O75503|CLN5_HUMAN	60	73	yes	yes	2;3;4	0.0018022	89.747	59959000
FDGGVEAIATR	11	0	1134.57	sp|P33908|MA1A1_HUMAN	526	536	yes	yes	2	0.00055173	134.38	72880000
FDGILGMAYPR	11	0	1238.61	sp|P07339|CATD_HUMAN	195	205	yes	yes	2	0.034998	88.596	28475000
FDGMWIDMNEPSSFVNGAVSPGCR	24	0	2672.15	sp|O43451|MGA_HUMAN	1414	1437	yes	yes	3	3.8745e-05	67.552	5400500
FDPVRGEVPPRYPR	14	2	1683.88	sp|P02790|HEMO_HUMAN	209	222	yes	yes	4	0.0062956	69.216	109740000
FDYIETVTYDGIQRK	15	1	1846.91	sp|P98164|LRP2_HUMAN	578	592	yes	yes	3	0.00051409	103.83	3812500
FEDGGYVVCNTR	12	0	1415.61	sp|O00182|LEG9_HUMAN;sp|Q6DKI2|LEG9C_HUMAN;sp|Q3B8N2|LEG9B_HUMAN	66	77	yes	no	2	0.00056179	131.79	88359000
FEDGVLDPDYPR	12	0	1421.65	sp|P04004|VTNC_HUMAN	230	241	yes	yes	2	0.0028136	108.72	7104500
FEHCNFNDVTTR	12	0	1538.66	sp|P13987|CD59_HUMAN	67	78	yes	yes	2;3	1.0533e-38	219.35	5501400000
FESSMEECGGDLQGSIGTFTSPNYPNPNPHGR	32	0	3481.49	sp|O60494|CUBN_HUMAN	2445	2476	yes	yes	3;4	1.5953e-21	98.073	19893000
FEVENLILHK	10	0	1240.68	sp|P00749|UROK_HUMAN	254	263	yes	yes	3	0.0026674	109.79	3216300
FEVENLILHKDYSADTLAHHNDIALLK	27	1	3118.61	sp|P00749|UROK_HUMAN	254	280	yes	yes	4;5	0.01235	37.574	4345400
FFDSACTMGAYHPLLYEK	18	0	2148.96	sp|P15907|SIAT1_HUMAN	359	376	yes	yes	3	9.6793e-05	128.64	5776600
FFEECDPNKDKHITLK	16	2	2019.97	sp|Q14515|SPRL1_HUMAN	630	645	yes	yes	4	0.016698	55.755	17071000
FFESFGDLSTPDAVMGNPK	19	0	2057.94	sp|P68871|HBB_HUMAN	42	60	yes	yes	2	6.7588e-05	126.84	36097000
FFESFGDLSTPDAVMGNPKVK	21	1	2285.1	sp|P68871|HBB_HUMAN	42	62	yes	yes	3	3.5488e-06	98.175	10758000
FFGLPITGMLNSR	13	0	1451.76	sp|P09237|MMP7_HUMAN	65	77	yes	yes	2	0.024543	73.927	7146600
FFHPEEWADLFQAAGAK	17	0	1962.93	sp|P04066|FUCO_HUMAN	114	130	yes	yes	3	0.00038757	116.78	10162000
FFLCAMYAPICTLEFLHDPIKPCK	24	1	2970.43	sp|Q6FHJ7|SFRP4_HUMAN	75	98	yes	yes	3;4	6.8058e-09	120.15	146900000
FFLCSMYAPVCTVLDQAIPPCR	22	0	2644.23	sp|O75084|FZD7_HUMAN	100	121	yes	yes	3	8.61e-07	100.41	10546000
FFPFGLVQLSSDLSK	15	0	1683.89	sp|Q9HAT2|SIAE_HUMAN	315	329	yes	yes	2	0.0021736	87.824	4871000
FFPFGLVQLSSDLSKK	16	1	1811.98	sp|Q9HAT2|SIAE_HUMAN	315	330	yes	yes	3	0.00057782	116.87	8363600
FFSASCVPGADKGQFPNLCR	20	1	2257.04	sp|P02788|TRFL_HUMAN	171	190	yes	yes	2;3;4	2.8343e-14	173.77	604000000
FFSRFTEVR	9	1	1187.61	sp|P24855|DNAS1_HUMAN	140	148	yes	yes	2;3	0.042454	89.886	33430000
FFTDYGCDMEQGSVCTYHPGAVHCVR	26	0	3092.27	sp|Q9UGT4|SUSD2_HUMAN	327	352	yes	yes	3;4	2.4936e-27	162.32	58660000
FFTREPQDTYHYLPFSLPHR	20	1	2550.24	sp|P10909|CLUS_HUMAN	195	214	yes	yes	5	2.2055e-05	96.143	7143400
FGAACAPTCQMLATGVACVPTK	22	0	2310.06	sp|Q6W4X9|MUC6_HUMAN	781	802	yes	yes	3	6.9323e-07	105.68	8936900
FGDQVLQINGENCAGWSSDK	20	0	2223.99	sp|O00560|SDCB1_HUMAN	154	173	yes	yes	2;3	9.9801e-05	112.82	8361900
FGDQVLQINGENCAGWSSDKAHK	23	1	2560.18	sp|O00560|SDCB1_HUMAN	154	176	yes	yes	3;4	3.0277e-12	153.76	111010000
FGDQVLQINGENCAGWSSDKAHKVLK	26	2	2900.42	sp|O00560|SDCB1_HUMAN	154	179	yes	yes	3;4;5	5.414e-12	121.48	21544000
FGDYNKEVHKSGYLSSER	18	2	2115	sp|P15311|EZRI_HUMAN	134	151	yes	yes	4	0.00027936	82.755	26126000
FGFCPMAAHEEICTTNEGVMYR	22	0	2619.1	sp|P02751|FINC_HUMAN	458	479	yes	yes	2;3	6.723e-07	102.07	48948000
FGFQWPERLR	10	1	1334.69	sp|O75084|FZD7_HUMAN;sp|Q14332|FZD2_HUMAN	138	147	yes	no	3	0.0068304	95.502	5936800
FGFSLPYVQYFGGVSALSK	19	0	2066.05	sp|P15291|B4GT1_HUMAN	276	294	yes	yes	2	0.0049718	70.615	2139800
FGKDKSPK	8	2	905.497	sp|P02788|TRFL_HUMAN	297	304	yes	yes	3	0.075406	77.318	1315700
FGLFKPGEIAPLLFR	15	1	1703.98	sp|Q8IYS5|OSCAR_HUMAN	62	76	yes	yes	2;3	0.00060236	132.31	40579000
FGMHFCGGTLISPEWVLTAAHCLEK	25	0	2860.35	sp|P00747|PLMN_HUMAN	602	626	yes	yes	4	6.922e-07	75.225	12684000
FGPPPCPDYEFRENCGLNDHGDFVTPPFR	29	1	3436.5	sp|Q9H665|IGFR1_HUMAN	46	74	yes	yes	4	0.064478	26.647	21674000
FGRLPWPR	8	1	1027.57	sp|Q6P531|GGT6_HUMAN	193	200	yes	yes	3	0.019301	89.55	7968200
FGRNGSDCPDKFCLFQSETK	20	2	2392.06	sp|P02788|TRFL_HUMAN	639	658	yes	yes	2;3;4	1.2336e-66	218.88	190690000
FGTVLTEHVAAAELGAR	17	0	1740.92	sp|O43598|DNPH1_HUMAN	49	65	yes	yes	3	0.00040622	85.576	7152700
FGVPSPSTLEPHPRPLLQR	19	1	2127.16	sp|P22105|TENX_HUMAN;sp|Q16473|TENXA_HUMAN	3687	3705	yes	no	4	0.040264	41.695	4241500
FHLGEPEASTQFMTQNYQDSPTLQAPR	27	0	3092.43	sp|Q96S96|PEBP4_HUMAN	184	210	yes	yes	3	1.2678e-13	128.52	19269000
FICPLTGLWPINTLK	15	0	1771.97	sp|P02749|APOH_HUMAN	64	78	yes	yes	2;3	1.2877e-05	158.52	61494000
FIFWSSEVAGSLYR	14	0	1660.82	sp|P01133|EGF_HUMAN	171	184	yes	yes	3	0.00046023	111.88	6681400
FILAEQSTVINGITCHCINGR	21	0	2402.18	sp|Q6W4X9|MUC6_HUMAN	730	750	yes	yes	3	8.8691e-11	157.11	28494000
FIMDLVSSLSR	11	0	1266.66	sp|P08473|NEP_HUMAN	375	385	yes	yes	2	0.010867	98.156	5813000
FIPLIPIPER	10	0	1193.72	sp|Q12860|CNTN1_HUMAN	226	235	yes	yes	2	0.058038	77.533	26510000
FIPVTDHSMNVCMR	14	0	1705.77	sp|Q16832|DDR2_HUMAN	166	179	yes	yes	2	0.0023184	95.264	3240100
FISDGSGSGTGFQATFMK	18	0	1836.84	sp|O60494|CUBN_HUMAN	1832	1849	yes	yes	2	0.00028738	93.371	9220000
FISNGPFKDTVTVK	14	1	1551.83	sp|P55287|CAD11_HUMAN	358	371	yes	yes	2;3	3.3165e-19	183.28	26795000
FIVLSNNYLQIR	12	0	1478.82	sp|P13591|NCAM1_HUMAN	166	177	yes	yes	2	0.075393	73.666	11397000
FKDSIQTLGHVDSSGQVHCVSPLLYESGR	29	1	3215.57	sp|Q9UGT4|SUSD2_HUMAN	97	125	yes	yes	4;5	5.1803e-05	52.674	1530500
FKLICSELNGR	11	1	1335.7	sp|O94985|CSTN1_HUMAN	790	800	yes	yes	3	1.7215e-08	157.68	2105500
FKTDLSINGR	10	1	1149.61	sp|O60494|CUBN_HUMAN	1488	1497	yes	yes	3	0.055362	61.213	37611000
FLAPKIENEYETWTMK	16	1	1998.98	sp|Q08334|I10R2_HUMAN	131	146	yes	yes	3	2.7927e-07	147.1	12772000
FLDDFESCPALYQR	14	0	1759.79	sp|Q9BVM4|GGACT_HUMAN	77	90	yes	yes	2	0.018408	85.837	4161800
FLDTGVVQSDR	11	0	1235.61	sp|Q7Z7M0|MEGF8_HUMAN	1350	1360	yes	yes	2	0.00019226	139.32	34997000
FLEDTFGNDGRPR	13	1	1522.72	sp|O00754|MA2B1_HUMAN	178	190	yes	yes	2;3	0.0019415	105.03	4757000
FLEPHKFAALQK	12	1	1427.79	sp|Q6W4X9|MUC6_HUMAN	194	205	yes	yes	2;3;4	3.0449e-09	177.04	66097000
FLEPHKFAALQKLDDPGEICTFQDIPSTHVR	31	2	3608.81	sp|Q6W4X9|MUC6_HUMAN	194	224	yes	yes	4;5;6	1.5889e-16	103.33	53772000
FLFGIYQQAEK	11	0	1342.69	sp|P11117|PPAL_HUMAN	242	252	yes	yes	2	0.0061879	105.13	5932100
FLGDKVTSYGGELR	14	1	1540.79	sp|P98160|PGBM_HUMAN	997	1010	yes	yes	2;3	2.139e-09	173.59	35927000
FLGPAEHLTFTPAAR	15	0	1626.85	sp|Q8N271|PROM2_HUMAN	32	46	yes	yes	3	0.0019981	85.976	8664100
FLLGSWLEQAR	11	0	1318.7	sp|P54802|ANAG_HUMAN	616	626	yes	yes	2	0.0080606	101.39	60871000
FLNKQPY	7	1	908.476	sp|P10619|PPGB_HUMAN	474	480	yes	yes	2	0.052978	119.22	22448000
FLNVLSPR	8	0	944.544	sp|P17936|IBP3_HUMAN	226	233	yes	yes	2	0.00026593	139.97	12924000
FLPAAVADSGIYTCIVR	17	0	1851.96	sp|Q01638|ILRL1_HUMAN	74	90	yes	yes	2;3	0.00026534	99.711	3595900
FLQSFAR	7	0	867.46	sp|Q13201|MMRN1_HUMAN	141	147	yes	yes	2	1.0631e-12	170.17	168640000
FLRPGDDSSHDLMLLR	16	1	1870.94	sp|P07288|KLK3_HUMAN	110	125	yes	yes	2;3;4	2.5302e-16	192.4	570890000
FLSGKGLVIYPK	12	1	1320.78	sp|P98172|EFNB1_HUMAN	44	55	yes	yes	3	0.00073803	119.03	6168500
FLTAGRTDPAHDVR	14	1	1554.79	sp|P12109|CO6A1_HUMAN	859	872	yes	yes	2;3;4	2.0169e-06	149.57	968800000
FLVGPDGIPIMR	12	0	1313.72	sp|P22352|GPX3_HUMAN	186	197	yes	yes	2	0.0049774	100.09	35259000
FLVHDSFWALPEQFLGNKVDSYGGSLR	27	1	3081.53	sp|P98160|PGBM_HUMAN	589	615	yes	yes	4	1.1517e-06	64.246	4410900
FLYLGPFKDSATVR	14	1	1612.86	sp|P55285|CADH6_HUMAN	358	371	yes	yes	2;3	0.00054067	107.99	19230000
FMEDTAAEKLHK	12	1	1418.69	sp|Q03154|ACY1_HUMAN	210	221	yes	yes	3;4	0.00021311	131.42	4972400
FMETVAEK	8	0	953.453	sp|P10909|CLUS_HUMAN	430	437	yes	yes	2	0.023373	104.06	7939700
FMETVAEKALQEYR	14	1	1713.84	sp|P10909|CLUS_HUMAN	430	443	yes	yes	2;3	1.9298e-82	261.45	515530000
FMETVAEKALQEYRK	15	2	1841.93	sp|P10909|CLUS_HUMAN	430	444	yes	yes	2;3;4	0.00028396	147.12	62138000
FMLCAGR	7	0	853.394	sp|P07288|KLK3_HUMAN	195	201	yes	yes	2	0.008356	132.8	244830000
FMLCAGRWTGGK	12	1	1382.66	sp|P07288|KLK3_HUMAN	195	206	yes	yes	3	0.077664	50.484	4078100
FMRDNYPPGFSYADFGPQFTAR	22	1	2583.16	sp|P04066|FUCO_HUMAN	92	113	yes	yes	3	5.5062e-06	88.627	7343500
FNALQYLR	8	0	1023.55	sp|P51884|LUM_HUMAN	228	235	yes	yes	2	8.7821e-06	147.69	14166000
FNGAPTANFQQDVGTK	16	0	1693.81	sp|P15907|SIAT1_HUMAN	211	226	yes	yes	2	0.0010735	137.27	14872000
FNIPHSVTLDSAGR	14	0	1512.77	sp|Q5JS37|NHLC3_HUMAN	213	226	yes	yes	3	0.00067696	125.84	7614200
FNKNNEGTYYSPNYNPQSR	19	1	2292.02	sp|P00450|CERU_HUMAN	482	500	yes	yes	2;3	1.6355e-20	187.47	150580000
FNKPFVFLMIEQNTK	15	1	1854.97	sp|P01009|A1AT_HUMAN	390	404	yes	yes	2;3	1.6469e-21	198.87	82459000
FNKPFVFLMIEQNTKSPLFMGK	22	2	2615.36	sp|P01009|A1AT_HUMAN	390	411	yes	yes	3;4	2.4875e-19	169.58	69695000
FNPNAIGVPQPYLNK	15	0	1670.88	sp|O75339|CILP1_HUMAN	842	856	yes	yes	2	0.0013945	96.464	3499100
FNSEKECQETCIQG	14	1	1728.71	sp|Q2UY09|COSA1_HUMAN	1112	1125	yes	yes	2	0.0010434	144.51	7143200
FNWNHCGEMAPACK	14	0	1720.69	sp|P15328|FOLR1_HUMAN	84	97	yes	yes	2;3	0.00041091	148.85	37314000
FNWNHCGEMAPACKR	15	1	1876.79	sp|P15328|FOLR1_HUMAN	84	98	yes	yes	2;3;4	1.639e-69	255.91	1530200000
FNWYVDGVEVHNAK	14	0	1676.79	sp|P01857|IGHG1_HUMAN	158	171	yes	yes	2;3	5.0028e-05	154.23	156550000
FQDGDLTLYQSNTILR	16	0	1882.94	sp|P09211|GSTP1_HUMAN	56	71	yes	yes	2;3	5.2765e-05	144.73	15889000
FQELESETLK	10	0	1222.61	sp|P15309|PPAP_HUMAN	164	173	yes	yes	2	5.5733e-11	169.58	50329000
FQELESETLKSEEFQK	16	1	1970.95	sp|P15309|PPAP_HUMAN	164	179	yes	yes	2;3	1.8128e-70	254.72	435110000
FQELESETLKSEEFQKR	17	2	2127.05	sp|P15309|PPAP_HUMAN	164	180	yes	yes	2;3;4	3.7455e-155	305.9	603840000
FQGLQQTVDKK	11	1	1290.69	sp|O60494|CUBN_HUMAN	124	134	yes	yes	2;3	8.9032e-13	177.04	15218000
FQGTSYDSCTTEGR	14	0	1607.65	sp|P08253|MMP2_HUMAN	297	310	yes	yes	2	0.002198	96.673	5119900
FQLEEFSPR	9	0	1151.56	sp|Q8NFZ8|CADM4_HUMAN	77	85	yes	yes	2	2.1953e-09	138.08	166550000
FQLEEFSPRR	10	1	1307.66	sp|Q8NFZ8|CADM4_HUMAN	77	86	yes	yes	2;3	0.0042261	132.25	68216000
FQLFGSPSGQK	11	0	1194.6	sp|P02788|TRFL_HUMAN	305	315	yes	yes	2	6.0233e-15	189.17	268250000
FQLFGSPSGQKDLLFK	16	1	1810.96	sp|P02788|TRFL_HUMAN	305	320	yes	yes	2;3	8.007e-06	157.07	149700000
FQLFGSPSGQKDLLFKDSAIGFSR	24	2	2644.36	sp|P02788|TRFL_HUMAN	305	328	yes	yes	2;3;4	1.6698e-07	97.825	247920000
FQRQHMDSDSSPSSSSTYCNQMMR	24	1	2866.15	sp|P07998|RNAS1_HUMAN	36	59	yes	yes	3;4	1.1868e-10	140.88	274550000
FQVNAQSGVISTR	13	0	1405.73	sp|Q6V0I7|FAT4_HUMAN	736	748	yes	yes	2	0.0013289	105.99	10577000
FRCPEALFQPSFLGMESCGIHETTFNSIMK	30	1	3533.62	sp|P60709|ACTB_HUMAN;sp|P63261|ACTG_HUMAN	255	284	no	no	3;4	7.0231e-18	116.1	39372000
FRCSDGEELQGPGLSWGDFGDWSDHCPK	28	1	3238.35	sp|Q7Z5L0|VMO1_HUMAN	144	171	yes	yes	3;4	4.4325e-18	125.53	107160000
FRCSDGEELQGPGLSWGDFGDWSDHCPKGACGLQTK	36	2	4053.75	sp|Q7Z5L0|VMO1_HUMAN	144	179	yes	yes	4;5	1.1084e-24	97.592	125640000
FRDNTPNAIAIVQLQELSLR	20	1	2297.25	sp|P09603|CSF1_HUMAN	99	118	yes	yes	2;3;4	3.7315e-05	112.53	53264000
FRIDSVSEGNAGPYR	15	1	1666.81	sp|Q6GTX8|LAIR1_HUMAN	86	100	yes	yes	2;3	5.3306e-06	157.37	824120000
FRISHELDSASSEVN	15	1	1689.8	sp|P10451|OSTP_HUMAN	300	314	yes	yes	2;3	2.6234e-09	167.73	622360000
FRRPDIQYPDATDEDITSHMESEELNGAYK	30	2	3526.59	sp|P10451|OSTP_HUMAN	174	203	yes	yes	4;5	1.4945e-23	146.45	38992000
FRSDNSPTHVGFK	13	1	1490.73	sp|O60494|CUBN_HUMAN	2316	2328	yes	yes	2;3;4	9.9244e-15	191.48	179020000
FRSDNSPTHVGFKAK	15	2	1689.86	sp|O60494|CUBN_HUMAN	2316	2330	yes	yes	3;4;5	0.00032561	120.9	9649800
FRSGSVIDQSR	11	1	1250.64	sp|P07911|UROM_HUMAN	587	597	yes	yes	2;3	0.010105	98.337	9299500
FSCFQEEAPQPHYQLR	16	0	2035.92	sp|Q16610|ECM1_HUMAN	267	282	yes	yes	3	0.00032695	138.21	127990000
FSDCWNTEGSYDCVCSPGYEPVSGAK	26	0	2971.17	sp|Q9UHX3|AGRE2_HUMAN;sp|P48960|CD97_HUMAN	82	107	yes	no	3	3.1898e-06	66.925	15720000
FSDNGFLMTEK	11	0	1287.58	sp|O00462|MANBA_HUMAN	839	849	yes	yes	2	0.0019493	124.12	5672600
FSGSGSGTDFTLK	13	0	1302.61	sp|P01617|KV204_HUMAN;sp|P01614|KV201_HUMAN;sp|P06309|KV205_HUMAN;sp|P06310|KV206_HUMAN	67	79	no	no	2	5.4271e-05	141.34	18921000
FSGSGSGTDFTLTISR	16	0	1631.78	sp|P18135|KV312_HUMAN;sp|P18136|KV313_HUMAN;sp|P01623|KV305_HUMAN;sp|P04206|KV307_HUMAN;sp|P01622|KV304_HUMAN;sp|P01620|KV302_HUMAN	83	98	no	no	2	0.0009422	111.22	8447400
FSGTWYAMAK	10	0	1160.53	sp|P02753|RET4_HUMAN	38	47	yes	yes	1;2	0.0066884	134.26	70524000
FSGWYDADLSPAGHEEAKR	19	1	2134.97	sp|P18669|PGAM1_HUMAN	22	40	yes	yes	4	0.0014863	67.902	2920600
FSHVAVDVVQGR	12	0	1312.69	sp|Q13591|SEM5A_HUMAN	402	413	yes	yes	3	0.0073262	80.17	3799300
FSIEGSYQLEK	11	0	1299.63	sp|P05154|IPSP_HUMAN	306	316	yes	yes	1;2	1.4618e-28	191.53	364250000
FSIPSMTEHHAGR	13	0	1468.69	sp|A6NI73|LIRA5_HUMAN;sp|O75022|LIRB3_HUMAN	101	113	yes	no	3;4	0.00031182	108.98	26632000
FSISATYDLGATLLK	15	0	1598.86	sp|P05543|THBG_HUMAN	308	322	yes	yes	2	0.0015239	98.676	4797500
FSLQEAETDRR	11	1	1350.65	sp|Q6V0I7|FAT4_HUMAN	620	630	yes	yes	3	0.053521	56.013	5216200
FSNVPSSPESPIGGTITYK	19	0	1979.98	sp|Q8IZF2|AGRF5_HUMAN	689	707	yes	yes	2	0.00021118	98.804	14485000
FSPATHPSEGLEENYCRNPDNDPQGPWCYTTDPEKR	36	2	4263.83	sp|P00747|PLMN_HUMAN	137	172	yes	yes	4;5	2.441e-11	64.508	44591000
FSQEPADQTVVAGQR	15	0	1631.79	sp|Q96J84|KIRR1_HUMAN	23	37	yes	yes	2;3	1.9052e-24	175.6	35682000
FSRHHGPTITAK	12	1	1350.72	sp|P02760|AMBP_HUMAN	138	149	yes	yes	3;4	0.0002195	131.06	10622000
FSSGITGCVK	10	0	1054.51	sp|P98160|PGBM_HUMAN	4348	4357	yes	yes	2	0.00018894	139.38	1389900000
FSSGITGCVKNLVLHSARPGAPPPQPLDLQHR	32	2	3448.82	sp|P98160|PGBM_HUMAN	4348	4379	yes	yes	5	0.025186	31.252	5481500
FSSHVGGTLGQFYQEVLWGSPAASDDGR	28	0	2967.38	sp|Q14624|ITIH4_HUMAN	867	894	yes	yes	3	1.3118e-17	118.15	24352000
FSSHVGGTLGQFYQEVLWGSPAASDDGRR	29	1	3123.48	sp|Q14624|ITIH4_HUMAN	867	895	yes	yes	3;4	1.2031e-19	130.72	147500000
FSSYEKYWCK	10	1	1396.61	sp|P01833|PIGR_HUMAN	488	497	yes	yes	2;3	1.3828e-08	160.77	41684000
FSTEYELQQLEQFKK	15	1	1916.95	sp|P15144|AMPN_HUMAN	909	923	yes	yes	3	0.00038978	138.31	17367000
FSTEYELQQLEQFKKDNEETGFGSGTR	27	2	3167.47	sp|P15144|AMPN_HUMAN	909	935	yes	yes	3;4	6.651e-13	126.93	36089000
FSTMPFLYCNPGDVCYYASR	20	0	2447.04	sp|P08572|CO4A2_HUMAN	1541	1560	yes	yes	2;3	0.00010151	85.855	33699000
FSVQMFR	7	0	913.448	sp|P07911|UROM_HUMAN	548	554	yes	yes	2	0.00022264	132.72	1003200000
FSVSLKHGNTDSEGIVEVK	19	1	2045.04	sp|P05156|CFAI_HUMAN	112	130	yes	yes	3	2.6129e-05	96.805	22144000
FSYDLSQCINQMKEVK	16	1	1988.93	sp|Q8NBJ4|GOLM1_HUMAN	152	167	yes	yes	3	0.00062656	110.55	5323900
FTAFCKAQGFTEDTIVFLPQTDK	23	1	2663.29	sp|P41222|PTGDS_HUMAN	163	185	yes	yes	3	1.4498e-06	89.462	31205000
FTAFCKAQGFTEDTIVFLPQTDKCMTEQ	28	2	3312.51	sp|P41222|PTGDS_HUMAN	163	190	yes	yes	3;4	5.3551e-23	142.14	273200000
FTAPTSQFYHLFLHGNSLTR	20	0	2336.17	sp|Q96PX8|SLIK1_HUMAN	53	72	yes	yes	3;4	1.4971e-05	89.468	35648000
FTAVTPDGATVEVTVR	16	0	1661.86	sp|Q96JQ0|PCD16_HUMAN	117	132	yes	yes	2	0.0011565	99.055	15580000
FTCKEATDVIIIHSK	15	1	1760.91	sp|P15144|AMPN_HUMAN	111	125	yes	yes	2;4	1.2292e-30	211.45	15522000
FTCTVTHTDLPSPLK	15	0	1715.86	sp|P01871|IGHM_HUMAN;sp|P04220|MUCB_HUMAN	301	315	yes	no	3	0.00056838	111.66	12523000
FTDHLKYVMLPVADQDQCIR	20	1	2448.19	sp|P00738|HPT_HUMAN	292	311	yes	yes	3;4	1.9293e-05	92.289	15675000
FTFEYSR	7	0	948.434	sp|P43652|AFAM_HUMAN	354	360	yes	yes	2	0.048837	111.65	11303000
FTFQEAANECR	11	0	1371.59	sp|P16112|PGCA_HUMAN	264	274	yes	yes	2	0.01824	89.805	3439900
FTGSLQQLTVHPDPR	15	0	1694.87	sp|P39059|COFA1_HUMAN	215	229	yes	yes	2;3	9.3956e-22	200	303010000
FTILEGDPDGQFTIRTDPKTNEGVLSIVK	29	2	3189.66	sp|P55291|CAD15_HUMAN	298	326	yes	yes	4	0.00076658	48.84	11886000
FTISRDNAK	9	1	1050.55	sp|P01781|HV320_HUMAN	68	76	yes	yes	3	0.0010212	120.87	3456100
FTLVPSGR	8	0	875.486	sp|Q92692|PVRL2_HUMAN	223	230	yes	yes	2	2.0315e-06	153.04	17495000
FTLVPSGRADGVTVTCKVEHESFEEPALIPVTLSVR	36	2	3940.04	sp|Q92692|PVRL2_HUMAN	223	258	yes	yes	5	0.049545	21.479	6213600
FTNIGPDTMR	10	0	1150.54	sp|P02751|FINC_HUMAN	1275	1284	yes	yes	2	0.066814	94.363	26201000
FTPFTLGKEFK	11	1	1313.7	sp|P20827|EFNA1_HUMAN	111	121	yes	yes	2;3	3.6775e-06	147.3	25098000
FTQVTPTSLSAQWTPPNVQLTGYR	24	0	2691.37	sp|P02751|FINC_HUMAN	1730	1753	yes	yes	3	1.1029e-07	103.58	9207200
FTSQPEPSSVYAGNNAILNCEVNADLVPFVR	31	0	3407.65	sp|Q92859|NEO1_HUMAN	154	184	yes	yes	3	1.9419e-12	77.469	17794000
FTYGGCYGNKNNFEEEQQCLESCR	24	1	2989.21	sp|O43278|SPIT1_HUMAN	419	442	yes	yes	3	1.0273e-07	98.376	12657000
FTYTVLVDGCSK	12	0	1388.66	sp|P08123|CO1A2_HUMAN	1308	1319	yes	yes	2	0.020028	81.278	2728300
FVEGLPINDFSR	12	0	1392.7	sp|P40925|MDHC_HUMAN	299	310	yes	yes	2	0.032403	74.78	10656000
FVGQGGAR	8	0	790.409	sp|P07911|UROM_HUMAN	205	212	yes	yes	2	0.0011421	133.81	191860000
FVIKPIDKK	9	2	1086.68	sp|P15311|EZRI_HUMAN;sp|P26038|MOES_HUMAN	255	263	no	no	3	0.0017928	120.31	12914000
FVSAIEGMHPNQEDHETFVDINPLTGIILK	30	0	3363.68	sp|Q14108|SCRB2_HUMAN	349	378	yes	yes	4	0.0023669	40.044	4693900
FVSISDLLVPK	11	0	1216.71	sp|P50395|GDIB_HUMAN	380	390	yes	yes	2	0.07976	51.727	3268100
FVSISDLLVPKDLGTESQIFISR	23	1	2563.39	sp|P50395|GDIB_HUMAN	380	402	yes	yes	3	3.3139e-07	103.31	5951000
FVTDGSVTASGFR	13	0	1342.65	sp|O60494|CUBN_HUMAN	2430	2442	yes	yes	2	0.0013549	115.37	278070000
FVTHVSDWGALATISTLEAVR	21	0	2272.19	sp|O75629|CREG1_HUMAN	61	81	yes	yes	3	0.029081	58.339	9422700
FVTLLYR	7	0	910.528	sp|P11117|PPAL_HUMAN	35	41	yes	yes	2	0.00012178	148.07	52551000
FVTLVFR	7	0	880.517	sp|P15309|PPAP_HUMAN	37	43	yes	yes	2	1.4136e-05	153.88	73913000
FVTVPLHHR	9	0	1104.62	sp|Q16832|DDR2_HUMAN	333	341	yes	yes	3	0.003586	107.01	9977300
FVTWIEGVMR	10	0	1236.63	sp|P00747|PLMN_HUMAN	799	808	yes	yes	2	0.062992	76.282	6344100
FVYHLSDLCK	10	0	1280.62	sp|P01591|IGJ_HUMAN	83	92	yes	yes	2;3	1.3424e-08	157.75	85891000
FVYHLSDLCKK	11	1	1408.72	sp|P01591|IGJ_HUMAN	83	93	yes	yes	2;3;4	1.6278e-07	182.28	89133000
FVYTPAMESVCGYFHR	16	0	1962.88	sp|P01033|TIMP1_HUMAN	83	98	yes	yes	3	0.00026497	116.58	55851000
FWLEQGVDSSVFEALPK	17	0	1950.97	sp|Q86UD1|OAF_HUMAN	178	194	yes	yes	2	0.00112	107.03	5203100
FYEKEMECAGTYDGSIDACK	20	1	2372.96	sp|P05156|CFAI_HUMAN	503	522	yes	yes	3	1.2512e-05	127.67	4752100
FYNELTEILVR	11	0	1395.74	sp|Q8WUM4|PDC6I_HUMAN	676	686	yes	yes	2	0.068785	78.548	3046300
FYNQVSTPLLR	11	0	1336.71	sp|P19823|ITIH2_HUMAN;CON__Q9TRI1	489	499	yes	no	2	0.0057422	107.06	11337000
FYREASSGAAK	11	1	1185.58	sp|P12109|CO6A1_HUMAN	926	936	yes	yes	3	0.0033778	100.09	2234700
FYSEKECR	8	1	1117.49	sp|P02760|AMBP_HUMAN	327	334	yes	yes	2;3	9.8871e-15	172.94	21663000
FYSEKECREYCGVPGDGDEELLR	23	2	2807.22	sp|P02760|AMBP_HUMAN	327	349	yes	yes	3;4	7.5301e-07	97.776	132320000
FYTIEILK	8	0	1025.58	sp|P12273|PIP_HUMAN	137	144	yes	yes	2	0.011128	118.74	9850600
FYTIEILKVE	10	1	1253.69	sp|P12273|PIP_HUMAN	137	146	yes	yes	2	1.5296e-11	178.46	2145500000
FYTKPPQCVDIPADLR	16	1	1918.96	sp|Q8N474|SFRP1_HUMAN	51	66	yes	yes	3	0.00038022	104.26	10102000
FYWKDRLLK	9	2	1267.71	sp|P16278|BGAL_HUMAN	63	71	yes	yes	3;4	0.0024795	116.25	5042900
FYWTDRGK	8	1	1071.51	sp|P01133|EGF_HUMAN	569	576	yes	yes	2;3	0.0015561	134.48	168310000
FYWTDRGKSLIGR	13	2	1597.84	sp|P01133|EGF_HUMAN	569	581	yes	yes	4	0.05744	47.062	1597700
GAAPPKQEFLDIEDP	15	1	1625.79	sp|P16035|TIMP2_HUMAN	206	220	yes	yes	2	0.0019844	97.203	21463000
GAASLHCTPQGDWSPEAPR	19	0	2035.92	sp|P17927|CR1_HUMAN	1234	1252	yes	no	3	6.1315e-21	183.88	9237200
GACGLQTK	8	0	833.407	sp|Q7Z5L0|VMO1_HUMAN	172	179	yes	yes	2	1.0811e-14	168.23	3782300
GACPVFECGNVVLR	14	0	1576.75	sp|Q8TDQ0|HAVR2_HUMAN	56	69	yes	yes	2;3	6.1659e-09	173.19	293180000
GACPVFECGNVVLRTDER	18	1	2077.97	sp|Q8TDQ0|HAVR2_HUMAN	56	73	yes	yes	2	0.00046076	116.96	10246000
GADFLVTEVENGGSLGSKK	19	1	1906.96	sp|P14618|KPYM_HUMAN	189	207	yes	yes	3	0.010041	54.103	2659000
GADFQALPVGSSAAVAPLGLQLMCTAPPGAVQGHWAR	37	0	3700.86	sp|P07204|TRBM_HUMAN	201	237	yes	yes	3;4;5;6	1.9588e-18	89.138	180940000
GADFQCFQQAR	11	0	1326.58	sp|P39060|COIA1_HUMAN	1599	1609	yes	yes	2	0.0037183	115.78	9541700
GADGGWQHCVWSSSLQQCLSPSYLPLR	27	0	3088.43	sp|Q7Z7M0|MEGF8_HUMAN	2075	2101	yes	yes	3	8.3835e-10	89.803	18016000
GAEEMETVIPVDVMR	15	0	1674.8	sp|Q99497|PARK7_HUMAN	13	27	yes	yes	2	0.001227	113.43	6689700
GAEIVADTFRDFAVSTVPVSGPSHLR	26	1	2727.4	sp|O95865|DDAH2_HUMAN	148	173	yes	yes	3	1.3408e-12	126.1	7027700
GAGAGVVVKDAAAPSQPLR	19	1	1762.97	sp|Q9HBB8|CDHR5_HUMAN	366	384	yes	yes	3	8.2459e-05	108.71	15555000
GAGGQSMSEAPTGDHAPAPTR	21	0	1993.89	sp|Q14767|LTBP2_HUMAN	1390	1410	yes	yes	2;3	8.751e-30	198.05	43421000
GAKPDLILGPVCEYAAAPVAR	21	1	2167.15	sp|P17342|ANPRC_HUMAN	125	145	yes	yes	3	0.0001937	75.73	12588000
GAKTTFDVYTESWAQDPSQENK	22	1	2501.13	sp|P19835|CEL_HUMAN	379	400	yes	yes	3	5.5785e-09	136.53	13679000
GALILSNVQPSDTMVTQCEAR	21	0	2289.11	sp|P32004|L1CAM_HUMAN	387	407	yes	yes	3	7.9887e-06	113.23	19676000
GALQNIIPASTGAAK	15	0	1410.78	sp|P04406|G3P_HUMAN	201	215	yes	yes	2	0.0049237	81.526	44857000
GANLLLSASPDFGDIAVSHVGAVVPTHGFSSFK	33	0	3296.68	sp|Q8WVQ1|CANT1_HUMAN	316	348	yes	yes	4	8.3371e-06	53.088	9287200
GANPGFHEAIGDVLALSVSTPEHLHK	26	0	2695.37	sp|P12821|ACE_HUMAN	411	436	yes	yes	5	0.041889	35.812	8791700
GAPALLTCVNR	11	0	1170.62	sp|Q9BRK3|MXRA8_HUMAN	179	189	yes	yes	2	0.056533	75.566	102510000
GAPCTTPPSAPR	12	0	1210.58	sp|P54760|EPHB4_HUMAN	317	328	yes	yes	2	0.0041672	101.35	86876000
GAPVCAPSPCLHDGACR	17	0	1823.79	sp|Q5IJ48|CRUM2_HUMAN	1056	1072	yes	yes	3	0.0096121	62.237	7516100
GAQAAIVVYDITNTDTFAR	19	0	2025.02	sp|P51148|RAB5C_HUMAN	93	111	yes	yes	3	0.028231	61.087	3578500
GAQTLYVPNCDHR	13	0	1529.7	sp|P24592|IBP6_HUMAN	181	193	yes	yes	2	0.00064778	136.01	19447000
GASLLCVKQPEGGVGWSR	18	1	1899.96	sp|Q9HCU0|CD248_HUMAN	208	225	yes	yes	2;3	8.4998e-11	168.64	368220000
GATHCYDGYIHLSGGGLSTK	20	0	2092.96	sp|Q8N6Q3|CD177_HUMAN	347	366	yes	yes	2;4	2.7393e-05	129.75	25602000
GATTSPGVYELSSR	14	0	1423.69	sp|Q9Y6R7|FCGBP_HUMAN	5251	5264	yes	yes	2	0.001566	120.9	9632800
GATTTFSAVER	11	0	1138.56	sp|Q07507|DERM_HUMAN	170	180	yes	yes	2	0.050791	88.155	62332000
GATTTFSAVERDR	13	1	1409.69	sp|Q07507|DERM_HUMAN	170	182	yes	yes	2;3	0.00041218	144.28	74202000
GAVADTRDTEQTLYQVQER	19	1	2179.05	sp|P55268|LAMB2_HUMAN	1627	1645	yes	yes	3	1.1371e-05	134.4	5896900
GAVSQTYPSGTCAYIQR	17	0	1857.87	sp|P78380|OLR1_HUMAN	232	248	yes	yes	2;3	2.8503e-11	178.14	99681000
GAYPLSIEPIGVR	13	0	1370.76	sp|P00450|CERU_HUMAN	469	481	yes	yes	2	0.0083308	87.216	16207000
GAYTQVIFLAR	11	0	1237.68	sp|P10253|LYAG_HUMAN	871	881	yes	yes	2	3.037e-08	161.17	15783000
GCAAILDTGTSLITGPTEEIR	21	0	2174.09	sp|O96009|NAPSA_HUMAN	277	297	yes	yes	2;3	7.9891e-30	198.77	64902000
GCALKDKPGVYTR	13	2	1463.76	sp|P00749|UROK_HUMAN	399	411	yes	yes	3;4	0.00055825	126.32	9971800
GCHESCLDEEVEGQGFCSGPGWDPVTGWGTPNFPALLK	38	0	4189.82	sp|O14773|TPP1_HUMAN	521	558	yes	yes	3;4	2.8045e-25	93.889	34961000
GCHLEGVAGHKEAHILR	17	1	1882.96	sp|P17813|EGLN_HUMAN	206	222	yes	yes	3;4;5	0.00015088	102.65	23084000
GCPDVQASLPDAK	13	0	1356.63	sp|Q96PD5|PGRP2_HUMAN	195	207	yes	yes	2	0.013846	79.614	21022000
GCPSGTFKANQGDEACTHCPINSR	24	1	2663.13	sp|P29323|EPHB2_HUMAN	271	294	yes	yes	4	0.00011053	63.125	22576000
GCSFLPDPYQK	11	0	1310.6	sp|P07602|SAP_HUMAN	439	449	yes	yes	2	0.049607	73.951	18592000
GDECQLCEVENR	12	0	1507.6	sp|O75882|ATRN_HUMAN	1134	1145	yes	yes	2	0.01648	84.892	16195000
GDFPSPIHVSGPR	13	0	1364.68	sp|P19801|AOC1_HUMAN	289	301	yes	yes	2;3	0.00049939	110.8	24097000
GDKLFGPDLK	10	1	1088.59	sp|P08697|A2AP_HUMAN	466	475	yes	yes	2;3	0.0053738	120.86	25589000
GDKVWVYPPEKK	12	2	1444.77	sp|P02790|HEMO_HUMAN	113	124	yes	yes	4	0.078966	42.797	9330500
GDMFLVANLGTKEPCHSSDPR	21	1	2330.08	sp|P43251|BTD_HUMAN	165	185	yes	yes	3	2.778e-05	87.24	16965000
GDPECHLFYNEQQEAR	16	0	1991.84	sp|P18065|IBP2_HUMAN	302	317	yes	yes	2;3	0.00059216	137.27	31804000
GDSSGEGVCDKSPLER	16	1	1691.74	sp|P08582|TRFM_HUMAN	191	206	yes	yes	2;3	3.4969e-11	161.19	18806000
GDSVVYGLR	9	0	964.498	sp|P10451|OSTP_HUMAN	160	168	yes	yes	2	0.006902	111.95	621850000
GDTFSCMVGHEALPLAFTQK	20	0	2208.03	sp|P01876|IGHA1_HUMAN;sp|P01877|IGHA2_HUMAN	308	327	no	no	2;3	3.9894e-29	197.72	95453000
GDVAFVKHQTVPQNTGGKNPDPWAK	25	2	2690.36	sp|P02787|TRFE_HUMAN	547	571	yes	yes	4	1.1736e-06	73.831	12117000
GDVKLVASSHISK	13	1	1339.75	sp|Q15746|MYLK_HUMAN	2	14	yes	yes	3	0.054483	45.357	18002000
GDVNGEKEQKFYTFLK	16	2	1901.95	sp|P22352|GPX3_HUMAN	138	153	yes	yes	3	0.0056457	73.833	22723000
GEADAMSLDGGYVYTAGK	18	0	1803.8	sp|P02788|TRFL_HUMAN	406	423	yes	yes	2	8.2054e-05	142.94	46232000
GECVPGEQEPEPILIPR	17	0	1918.95	sp|P02760|AMBP_HUMAN	186	202	yes	yes	2;3	0.00015542	145.79	83051000
GEDPALQICCHPGCTPR	17	0	1966.84	sp|P15289|ARSA_HUMAN	480	496	yes	yes	3	0.00045461	117.07	15796000
GEGEPCGGGGAGR	13	0	1159.47	sp|Q16270|IBP7_HUMAN	66	78	yes	yes	2	3.298e-09	176.87	4711500
GEGEPCGGGGAGRGYCAPGMECVK	24	1	2411.97	sp|Q16270|IBP7_HUMAN	66	89	yes	yes	2;3	1.3956e-09	139.12	88203000
GEKAITQVSK	10	1	1059.59	sp|Q16270|IBP7_HUMAN	144	153	yes	yes	2	0.069977	81.625	488440
GELFWDDGESLEVLER	16	0	1892.88	sp|P10253|LYAG_HUMAN	855	870	yes	yes	2;3	0.001395	113.01	25197000
GESGQSTNREQDLLSHEQK	19	1	2141.99	sp|P04279|SEMG1_HUMAN	405	423	yes	yes	2;3;4	2.3995e-51	227.41	646410000
GESGQSTNREQDLLSHEQKGR	21	2	2355.12	sp|P04279|SEMG1_HUMAN	405	425	yes	yes	2;3;4;5	2.3104e-51	223.76	774140000
GEVQAMLGQSTEELRVR	17	1	1901.96	sp|P02649|APOE_HUMAN	138	154	yes	yes	2;3	0.004059	77.051	16708000
GFAGDGKLCSDIDECEMGVPVCPPASSK	28	1	2982.29	sp|P01133|EGF_HUMAN	860	887	yes	yes	3;4	7.4989e-16	110.55	175560000
GFALQASSGQYIRPMQK	17	1	1880.96	sp|Q9BXP8|PAPP2_HUMAN	1426	1442	yes	yes	2;3	2.3635e-24	200	22729000
GFAVGNVVANLGLDLGSLSAR	21	0	2029.1	sp|Q9UN70|PCDGK_HUMAN	44	64	yes	yes	3	0.0041476	56.882	5464400
GFAVGNVVANLGLDLGSLSARR	22	1	2185.2	sp|Q9UN70|PCDGK_HUMAN	44	65	yes	yes	3	0.00012853	72.932	8324700
GFGGVQVSPPNENVAIHNPFRPWWER	26	1	2989.47	sp|P19961|AMY2B_HUMAN;sp|P04745|AMY1_HUMAN	51	76	no	no	3;4	1.5204e-06	70.121	182860000
GFGGVQVSPPNENVAIYNPFRPWWER	26	1	3015.48	sp|P04746|AMYP_HUMAN	51	76	yes	yes	3;4	2.4318e-10	97.589	170210000
GFGGVQVSPPNENVAIYNPFRPWWERYQPVSYK	33	2	3880.91	sp|P04746|AMYP_HUMAN	51	83	yes	yes	3;4	6.9983e-10	74.471	116220000
GFGHIGIAVPDVYSACK	17	0	1789.88	sp|Q04760|LGUL_HUMAN	124	140	yes	yes	3	0.00015533	90.853	3541800
GFGSLNDEGEGEFWLGNDYLHLLTQR	26	0	2966.38	sp|P02671|FIBA_HUMAN	695	720	yes	yes	3;4	6.0447e-34	183.63	188330000
GFIYPMLPGGPGGPGAEDVAVWTR	24	0	2443.2	sp|Q7Z7M0|MEGF8_HUMAN	724	747	yes	yes	2;3	3.9526e-09	130.52	9894700
GFKLPDTPQGLLGEAR	16	1	1697.91	sp|P17813|EGLN_HUMAN	289	304	yes	yes	3	0.00070931	85.362	4651700
GFNCESKPEAEETCFDKYTGNTYR	24	2	2902.22	sp|P02751|FINC_HUMAN	84	107	yes	yes	3;4	3.459e-15	158.78	196640000
GFNPVTVNSLGVLNGAQLFSLNKDELR	27	1	2901.53	sp|Q12929|EPS8_HUMAN	738	764	yes	yes	3	6.3508e-27	173.36	10346000
GFPEISFQPSSAVVVTWESVAPYQGPSR	28	0	3021.49	sp|P14543|NID1_HUMAN	141	168	yes	yes	3	7.5642e-08	68.211	7335900
GFPEISFQPSSAVVVTWESVAPYQGPSRDPDQK	33	1	3604.75	sp|P14543|NID1_HUMAN	141	173	yes	yes	3;4	2.8793e-21	91.249	106770000
GFPEISFQPSSAVVVTWESVAPYQGPSRDPDQKGK	35	2	3789.86	sp|P14543|NID1_HUMAN	141	175	yes	yes	4	6.4131e-22	94.841	17216000
GFPSVLR	7	0	774.439	sp|P01871|IGHM_HUMAN	55	61	yes	yes	2	0.067214	101.21	114790000
GFPSVLRGGK	10	1	1016.58	sp|P01871|IGHM_HUMAN	55	64	yes	yes	3	0.020605	78.264	8365200
GFQALGDAADIR	12	0	1232.61	sp|P01033|TIMP1_HUMAN	71	82	yes	yes	2	0.026855	76.357	13385000
GFQQLLQELNQPR	13	0	1569.83	sp|P05154|IPSP_HUMAN	110	122	yes	yes	2;3	7.4938e-14	188.09	254170000
GFSGIFEDR	9	0	1026.48	sp|P09619|PGFRB_HUMAN	178	186	yes	yes	2	0.0037065	117.53	8971500
GFSLSDVPQAEISGEHLR	18	0	1940.96	sp|P35052|GPC1_HUMAN	43	60	yes	yes	3	0.002555	88.637	11009000
GFSPKDVLVR	10	1	1116.63	sp|P01876|IGHA1_HUMAN;sp|P01877|IGHA2_HUMAN	254	263	no	no	2;3	4.1835e-15	185.33	1401700000
GFTCECPDDFR	11	0	1402.53	sp|P98164|LRP2_HUMAN	3488	3498	yes	yes	2	9.5866e-21	198.62	39532000
GFTCECPDDFRTLQLSGSTYCMPMCSSTQFLCANNEK	37	1	4411.81	sp|P98164|LRP2_HUMAN	3488	3524	yes	yes	4	1.6495e-11	65.668	12748000
GFTMIGEHSIYCTVNNDEGEWSGPPPECR	29	0	3338.41	sp|P08174|DAF_HUMAN	256	284	yes	yes	3;4	9.5164e-20	133.98	64458000
GFTWTTGDQDTAFTNWAQPASGGPCPAQR	29	0	3124.37	sp|Q9HCU0|CD248_HUMAN	102	130	yes	yes	3	2.9716e-15	99.722	131290000
GFYPSDIAVEWESNGQPENNYK	22	0	2543.12	sp|P01861|IGHG4_HUMAN;sp|P01857|IGHG1_HUMAN	254	275	no	no	2;3	4.9921e-09	136.81	523760000
GFYPSDIAVEWESNGQPENNYKTTPPVLDSDGSFFLYSK	39	1	4398.03	sp|P01857|IGHG1_HUMAN	254	292	yes	yes	4	3.7487e-05	40.775	9841900
GGADTYSVPSVLSPR	15	0	1504.75	sp|P14543|NID1_HUMAN	321	335	yes	yes	2	0.0019709	123.1	14143000
GGAYLVAFSLRVEAPTTLGDNTAANNVR	28	1	2876.48	sp|Q7Z5L0|VMO1_HUMAN	116	143	yes	yes	3	9.8305e-12	80.68	11048000
[truncated: 3,616 more rows]

## Sheet: test3
Sequence	Length	Missed cleavages	Mass	Proteins	Start position	End position	Unique (Groups)	Unique (Proteins)	Charges	PEP	Score	Intensity
[truncated: 5,189 more rows]
