# Supplementary material for: An Ultrafast N-Glycoproteome Analysis Method Using Thermoresponsive Magnetic Fluid-Immobilized Enzymes
Source: Front Chem. 2021 Apr 26;9:676100. doi: 10.3389/fchem.2021.676100 (PMC8107388; doi:10.3389/fchem.2021.676100)
Supplement: Supplementary file 8 [file Table_5.XLSX]

## Sheet: proteinGroups
Table S5. 1018 N-glycosylated protein groups identified by free PNGase F
Protein IDs	Peptide counts (all)	Peptide counts (razor+unique)	Peptide counts (unique)	Fasta headers	Sequence coverage [%]	Mol. weight [kDa]	Q-value	Score
sp|A0PJK1|SC5AA_HUMAN	1	1	1	sp|A0PJK1|SC5AA_HUMAN Sodium/glucose cotransporter 5 OS=Homo sapiens GN=SLC5A10 PE=1 SV=2	1.8	64.342	0.001328	6.6107
sp|A2RU67|K1467_HUMAN	1	1	1	sp|A2RU67|K1467_HUMAN Uncharacterized protein KIAA1467 OS=Homo sapiens GN=KIAA1467 PE=1 SV=1	4.2	67.038	0	11.441
sp|A3KMH1|VWA8_HUMAN	1	1	1	sp|A3KMH1|VWA8_HUMAN von Willebrand factor A domain-containing protein 8 OS=Homo sapiens GN=VWA8 PE=1 SV=2	1.2	214.82	0.0071259	5.9165
sp|A6NCI4|VWA3A_HUMAN	1	1	1	sp|A6NCI4|VWA3A_HUMAN von Willebrand factor A domain-containing protein 3A OS=Homo sapiens GN=VWA3A PE=2 SV=3	0.6	134.02	1	-2
sp|A6NGN9|IGLO5_HUMAN	1	1	1	sp|A6NGN9|IGLO5_HUMAN IgLON family member 5 OS=Homo sapiens GN=IGLON5 PE=2 SV=4	7.4	36.794	0.0013624	6.7913
sp|A6NH11|GLTD2_HUMAN	1	1	1	sp|A6NH11|GLTD2_HUMAN Glycolipid transfer protein domain-containing protein 2 OS=Homo sapiens GN=GLTPD2 PE=1 SV=2	3.8	31.641	0.0024907	6.1445
sp|A6NL88|SHSA7_HUMAN	3	3	3	sp|A6NL88|SHSA7_HUMAN Protein shisa-7 OS=Homo sapiens GN=SHISA7 PE=2 SV=3	9.5	56.213	0	32.179
sp|A8K2U0|A2ML1_HUMAN	1	1	1	sp|A8K2U0|A2ML1_HUMAN Alpha-2-macroglobulin-like protein 1 OS=Homo sapiens GN=A2ML1 PE=1 SV=3	0.8	161.1	0.0013175	6.4785
sp|A8MVW5|HECA2_HUMAN	4	4	4	sp|A8MVW5|HECA2_HUMAN HEPACAM family member 2 OS=Homo sapiens GN=HEPACAM2 PE=1 SV=1	9.3	51.406	0	30.68
sp|B0FP48|UPK3L_HUMAN	1	1	1	sp|B0FP48|UPK3L_HUMAN Uroplakin-3b-like protein OS=Homo sapiens GN=UPK3BL PE=2 SV=1	5.3	28.385	0.0025031	6.1699
sp|B2RXH8|HNRC2_HUMAN	1	1	1	sp|B2RXH8|HNRC2_HUMAN Heterogeneous nuclear ribonucleoprotein C-like 2 OS=Homo sapiens GN=HNRNPCL2 PE=2 SV=1	5.8	32.072	1	-2
sp|B4DS77|SHSA9_HUMAN	1	1	1	sp|B4DS77|SHSA9_HUMAN Protein shisa-9 OS=Homo sapiens GN=SHISA9 PE=2 SV=3	4.7	46.925	0	31.663
sp|B5MCY1|TDR15_HUMAN	1	1	1	sp|B5MCY1|TDR15_HUMAN Tudor domain-containing protein 15 OS=Homo sapiens GN=TDRD15 PE=2 SV=1	1	221.72	1	-2
sp|O00115|DNS2A_HUMAN	1	1	1	sp|O00115|DNS2A_HUMAN Deoxyribonuclease-2-alpha OS=Homo sapiens GN=DNASE2 PE=1 SV=2	7.8	39.58	0.0016949	10.383
sp|O00187|MASP2_HUMAN	2	2	2	sp|O00187|MASP2_HUMAN Mannan-binding lectin serine protease 2 OS=Homo sapiens GN=MASP2 PE=1 SV=4	4.5	75.702	0	102.25
sp|O00241|SIRB1_HUMAN;sp|Q9P1W8|SIRPG_HUMAN	4;1	4;1	4;1	sp|O00241|SIRB1_HUMAN Signal-regulatory protein beta-1 OS=Homo sapiens GN=SIRPB1 PE=1 SV=5	15.1	43.211	0	246.48
sp|O00337|S28A1_HUMAN	1	1	1	sp|O00337|S28A1_HUMAN Sodium/nucleoside cotransporter 1 OS=Homo sapiens GN=SLC28A1 PE=1 SV=2	1.4	71.583	0.0016393	9.1095
sp|O00391|QSOX1_HUMAN	2	2	2	sp|O00391|QSOX1_HUMAN Sulfhydryl oxidase 1 OS=Homo sapiens GN=QSOX1 PE=1 SV=3	4.1	82.577	0	18.589
sp|O00401|WASL_HUMAN	1	1	1	sp|O00401|WASL_HUMAN Neural Wiskott-Aldrich syndrome protein OS=Homo sapiens GN=WASL PE=1 SV=2	4.2	54.826	0.001368	6.8111
sp|O00408|PDE2A_HUMAN	1	1	1	sp|O00408|PDE2A_HUMAN cGMP-dependent 3,5-cyclic phosphodiesterase OS=Homo sapiens GN=PDE2A PE=1 SV=1	1.3	105.72	1	-2
sp|O00462|MANBA_HUMAN	3	3	3	sp|O00462|MANBA_HUMAN Beta-mannosidase OS=Homo sapiens GN=MANBA PE=2 SV=3	5.3	100.89	0	19.179
sp|O00468|AGRIN_HUMAN	2	2	2	sp|O00468|AGRIN_HUMAN Agrin OS=Homo sapiens GN=AGRN PE=1 SV=5	3.1	217.23	0	21.501
sp|O00526|UPK2_HUMAN	1	1	1	sp|O00526|UPK2_HUMAN Uroplakin-2 OS=Homo sapiens GN=UPK2 PE=1 SV=2	8.7	19.438	0.0013387	6.7112
sp|O00533|NCHL1_HUMAN	7	7	7	sp|O00533|NCHL1_HUMAN Neural cell adhesion molecule L1-like protein OS=Homo sapiens GN=CHL1 PE=1 SV=4	8.4	135.07	0	52.641
sp|O00560|SDCB1_HUMAN	1	1	1	sp|O00560|SDCB1_HUMAN Syntenin-1 OS=Homo sapiens GN=SDCBP PE=1 SV=1	6.7	32.444	0.0014641	7.4433
sp|O00584|RNT2_HUMAN	2	2	2	sp|O00584|RNT2_HUMAN Ribonuclease T2 OS=Homo sapiens GN=RNASET2 PE=1 SV=2	12.1	29.48	0	18.87
sp|O00592|PODXL_HUMAN	1	1	1	sp|O00592|PODXL_HUMAN Podocalyxin OS=Homo sapiens GN=PODXL PE=1 SV=2	3.6	58.635	0	163.08
sp|O00754|MA2B1_HUMAN	3	3	3	sp|O00754|MA2B1_HUMAN Lysosomal alpha-mannosidase OS=Homo sapiens GN=MAN2B1 PE=1 SV=3	5.2	113.74	0	62.396
sp|O14494|LPP1_HUMAN	2	2	2	sp|O14494|LPP1_HUMAN Lipid phosphate phosphohydrolase 1 OS=Homo sapiens GN=PPAP2A PE=1 SV=1	13.7	32.156	0	15.85
sp|O14498|ISLR_HUMAN	2	2	2	sp|O14498|ISLR_HUMAN Immunoglobulin superfamily containing leucine-rich repeat protein OS=Homo sapiens GN=ISLR PE=2 SV=1	8.9	45.997	0	14.221
sp|O14672|ADA10_HUMAN	1	1	1	sp|O14672|ADA10_HUMAN Disintegrin and metalloproteinase domain-containing protein 10 OS=Homo sapiens GN=ADAM10 PE=1 SV=1	2	84.141	0	11.636
sp|O14773|TPP1_HUMAN	1	1	1	sp|O14773|TPP1_HUMAN Tripeptidyl-peptidase 1 OS=Homo sapiens GN=TPP1 PE=1 SV=2	3.4	61.247	0	17.911
sp|O14786|NRP1_HUMAN	3	3	3	sp|O14786|NRP1_HUMAN Neuropilin-1 OS=Homo sapiens GN=NRP1 PE=1 SV=3	5.1	103.13	0	33.357
sp|O14798|TR10C_HUMAN	1	1	1	sp|O14798|TR10C_HUMAN Tumor necrosis factor receptor superfamily member 10C OS=Homo sapiens GN=TNFRSF10C PE=1 SV=3	12.7	27.407	0.0013459	6.734
sp|O14917|PCD17_HUMAN	1	1	1	sp|O14917|PCD17_HUMAN Protocadherin-17 OS=Homo sapiens GN=PCDH17 PE=2 SV=2	1.3	126.23	0.0015723	8.1894
sp|O15031|PLXB2_HUMAN	5	5	5	sp|O15031|PLXB2_HUMAN Plexin-B2 OS=Homo sapiens GN=PLXNB2 PE=1 SV=3	3.5	205.12	0	54.527
sp|O15165|LRAD4_HUMAN	1	1	1	sp|O15165|LRAD4_HUMAN Low-density lipoprotein receptor class A domain-containing protein 4 OS=Homo sapiens GN=LDLRAD4 PE=1 SV=1	7.5	33.9	1	-2
sp|O15230|LAMA5_HUMAN	3	3	3	sp|O15230|LAMA5_HUMAN Laminin subunit alpha-5 OS=Homo sapiens GN=LAMA5 PE=1 SV=8	1.1	399.73	0	19.98
sp|O15342|VA0E1_HUMAN	1	1	1	sp|O15342|VA0E1_HUMAN V-type proton ATPase subunit e 1 OS=Homo sapiens GN=ATP6V0E1 PE=2 SV=2	9.9	9.3743	0.0012821	6.3273
sp|O15393|TMPS2_HUMAN	3	3	3	sp|O15393|TMPS2_HUMAN Transmembrane protease serine 2 OS=Homo sapiens GN=TMPRSS2 PE=1 SV=3	5.1	53.859	0	46.025
sp|O43157|PLXB1_HUMAN	1	1	1	sp|O43157|PLXB1_HUMAN Plexin-B1 OS=Homo sapiens GN=PLXNB1 PE=1 SV=3	0.7	232.3	1	-2
sp|O43291|SPIT2_HUMAN	3	3	3	sp|O43291|SPIT2_HUMAN Kunitz-type protease inhibitor 2 OS=Homo sapiens GN=SPINT2 PE=1 SV=2	17.9	28.228	0	254.57
sp|O43405|COCH_HUMAN	1	1	1	sp|O43405|COCH_HUMAN Cochlin OS=Homo sapiens GN=COCH PE=1 SV=1	4.5	59.482	0.0016835	10.084
sp|O43451|MGA_HUMAN	11	11	11	sp|O43451|MGA_HUMAN Maltase-glucoamylase, intestinal OS=Homo sapiens GN=MGAM PE=1 SV=5	9.1	209.85	0	91.045
sp|O43490|PROM1_HUMAN	5	5	5	sp|O43490|PROM1_HUMAN Prominin-1 OS=Homo sapiens GN=PROM1 PE=1 SV=1	8.4	97.201	0	39.303
sp|O43493|TGON2_HUMAN	5	5	5	sp|O43493|TGON2_HUMAN Trans-Golgi network integral membrane protein 2 OS=Homo sapiens GN=TGOLN2 PE=1 SV=2	9.4	51.112	0	34.469
sp|O43505|B4GA1_HUMAN	1	1	1	sp|O43505|B4GA1_HUMAN Beta-1,4-glucuronyltransferase 1 OS=Homo sapiens GN=B4GAT1 PE=1 SV=1	5.3	47.119	0.0017007	10.48
sp|O43567|RNF13_HUMAN	1	1	1	sp|O43567|RNF13_HUMAN E3 ubiquitin-protein ligase RNF13 OS=Homo sapiens GN=RNF13 PE=1 SV=1	5.5	42.813	0	13.683
sp|O43895|XPP2_HUMAN	1	1	1	sp|O43895|XPP2_HUMAN Xaa-Pro aminopeptidase 2 OS=Homo sapiens GN=XPNPEP2 PE=2 SV=3	4.5	75.624	0	19.488
sp|O60248|SOX15_HUMAN	1	1	1	sp|O60248|SOX15_HUMAN Protein SOX-15 OS=Homo sapiens GN=SOX15 PE=1 SV=1	9.4	25.251	1	-2
sp|O60279|SUSD5_HUMAN	1	1	1	sp|O60279|SUSD5_HUMAN Sushi domain-containing protein 5 OS=Homo sapiens GN=SUSD5 PE=1 SV=3	3.2	68.02	0	33.139
sp|O60449|LY75_HUMAN	1	1	1	sp|O60449|LY75_HUMAN Lymphocyte antigen 75 OS=Homo sapiens GN=LY75 PE=1 SV=3	0.9	198.31	0.0014306	7.2597
sp|O60487|MPZL2_HUMAN	2	2	2	sp|O60487|MPZL2_HUMAN Myelin protein zero-like protein 2 OS=Homo sapiens GN=MPZL2 PE=1 SV=1	11.6	24.484	0	16.026
sp|O60494|CUBN_HUMAN	24	24	24	sp|O60494|CUBN_HUMAN Cubilin OS=Homo sapiens GN=CUBN PE=1 SV=5	14	398.73	0	323.31
sp|O60512|B4GT3_HUMAN	1	1	1	sp|O60512|B4GT3_HUMAN Beta-1,4-galactosyltransferase 3 OS=Homo sapiens GN=B4GALT3 PE=1 SV=2	3.3	43.927	0.0013793	6.9712
sp|O60603|TLR2_HUMAN	1	1	1	sp|O60603|TLR2_HUMAN Toll-like receptor 2 OS=Homo sapiens GN=TLR2 PE=1 SV=1	1.7	89.837	0.0012642	6.223
sp|O60609|GFRA3_HUMAN	1	1	1	sp|O60609|GFRA3_HUMAN GDNF family receptor alpha-3 OS=Homo sapiens GN=GFRA3 PE=1 SV=2	2.8	44.51	0.0012788	6.2819
sp|O60635|TSN1_HUMAN	2	2	2	sp|O60635|TSN1_HUMAN Tetraspanin-1 OS=Homo sapiens GN=TSPAN1 PE=1 SV=2	17.4	26.301	0	109.9
sp|O60637|TSN3_HUMAN	4	4	4	sp|O60637|TSN3_HUMAN Tetraspanin-3 OS=Homo sapiens GN=TSPAN3 PE=2 SV=1	27.3	28.017	0	29.156
sp|O60704|TPST2_HUMAN	1	1	1	sp|O60704|TPST2_HUMAN Protein-tyrosine sulfotransferase 2 OS=Homo sapiens GN=TPST2 PE=1 SV=1	4.5	41.911	0.0014245	7.2338
sp|O60883|ETBR2_HUMAN	1	1	1	sp|O60883|ETBR2_HUMAN Prosaposin receptor GPR37L1 OS=Homo sapiens GN=GPR37L1 PE=1 SV=2	2.1	52.77	0.0025189	6.2018
sp|O60896|RAMP3_HUMAN	1	1	1	sp|O60896|RAMP3_HUMAN Receptor activity-modifying protein 3 OS=Homo sapiens GN=RAMP3 PE=1 SV=1	8.1	16.518	0.0013889	7.0108
sp|O60911|CATL2_HUMAN	1	1	1	sp|O60911|CATL2_HUMAN Cathepsin L2 OS=Homo sapiens GN=CTSV PE=1 SV=2	6	37.329	0.0024969	6.156
sp|O75015|FCG3B_HUMAN	1	1	1	sp|O75015|FCG3B_HUMAN Low affinity immunoglobulin gamma Fc region receptor III-B OS=Homo sapiens GN=FCGR3B PE=1 SV=2	5.6	26.216	0.0013532	6.7762
sp|O75054|IGSF3_HUMAN	2	2	2	sp|O75054|IGSF3_HUMAN Immunoglobulin superfamily member 3 OS=Homo sapiens GN=IGSF3 PE=2 SV=3	2.8	135.19	0	16.355
sp|O75074|LRP3_HUMAN	1	1	1	sp|O75074|LRP3_HUMAN Low-density lipoprotein receptor-related protein 3 OS=Homo sapiens GN=LRP3 PE=2 SV=2	3.4	82.883	0	11.878
sp|O75077|ADA23_HUMAN	1	1	1	sp|O75077|ADA23_HUMAN Disintegrin and metalloproteinase domain-containing protein 23 OS=Homo sapiens GN=ADAM23 PE=1 SV=1	2.2	91.925	0.001497	7.648
sp|O75140|DEPD5_HUMAN	1	1	1	sp|O75140|DEPD5_HUMAN DEP domain-containing protein 5 OS=Homo sapiens GN=DEPDC5 PE=1 SV=2	0.7	181.26	0.00246	6.0648
sp|O75144|ICOSL_HUMAN	5	5	5	sp|O75144|ICOSL_HUMAN ICOS ligand OS=Homo sapiens GN=ICOSLG PE=1 SV=2	29.8	33.348	0	99.556
sp|O75179|ANR17_HUMAN	1	1	1	sp|O75179|ANR17_HUMAN Ankyrin repeat domain-containing protein 17 OS=Homo sapiens GN=ANKRD17 PE=1 SV=3	0.6	274.25	1	-2
sp|O75309|CAD16_HUMAN	1	1	1	sp|O75309|CAD16_HUMAN Cadherin-16 OS=Homo sapiens GN=CDH16 PE=2 SV=1	2.5	89.922	0.0059524	5.9247
sp|O75326|SEM7A_HUMAN	1	1	1	sp|O75326|SEM7A_HUMAN Semaphorin-7A OS=Homo sapiens GN=SEMA7A PE=1 SV=1	2.4	74.823	0.0014815	7.5822
sp|O75462|CRLF1_HUMAN	1	1	1	sp|O75462|CRLF1_HUMAN Cytokine receptor-like factor 1 OS=Homo sapiens GN=CRLF1 PE=1 SV=1	4.3	46.301	0.0014006	7.1073
sp|O75487|GPC4_HUMAN	1	1	1	sp|O75487|GPC4_HUMAN Glypican-4 OS=Homo sapiens GN=GPC4 PE=1 SV=4	3.1	62.411	0.0012755	6.2651
sp|O75503|CLN5_HUMAN	3	3	3	sp|O75503|CLN5_HUMAN Ceroid-lipofuscinosis neuronal protein 5 OS=Homo sapiens GN=CLN5 PE=1 SV=2	16.8	41.496	0	189.58
sp|O75509|TNR21_HUMAN	1	1	1	sp|O75509|TNR21_HUMAN Tumor necrosis factor receptor superfamily member 21 OS=Homo sapiens GN=TNFRSF21 PE=1 SV=1	2.7	71.844	0.001387	6.9919
sp|O75521|ECI2_HUMAN	1	1	1	sp|O75521|ECI2_HUMAN Enoyl-CoA delta isomerase 2, mitochondrial OS=Homo sapiens GN=ECI2 PE=1 SV=4	2.8	43.585	0.0060606	5.989
sp|O75581|LRP6_HUMAN	1	1	1	sp|O75581|LRP6_HUMAN Low-density lipoprotein receptor-related protein 6 OS=Homo sapiens GN=LRP6 PE=1 SV=2	1.3	180.43	0.0024752	6.0996
sp|O75594|PGRP1_HUMAN	3	3	3	sp|O75594|PGRP1_HUMAN Peptidoglycan recognition protein 1 OS=Homo sapiens GN=PGLYRP1 PE=1 SV=1	34.7	21.731	0	83.427
sp|O75629|CREG1_HUMAN	1	1	1	sp|O75629|CREG1_HUMAN Protein CREG1 OS=Homo sapiens GN=CREG1 PE=1 SV=1	4.5	24.074	0	28.065
sp|O75752|B3GL1_HUMAN	1	1	1	sp|O75752|B3GL1_HUMAN UDP-GalNAc:beta-1,3-N-acetylgalactosaminyltransferase 1 OS=Homo sapiens GN=B3GALNT1 PE=2 SV=1	3	39.511	0.0017483	11.007
sp|O75841|UPK1B_HUMAN	1	1	1	sp|O75841|UPK1B_HUMAN Uroplakin-1b OS=Homo sapiens GN=UPK1B PE=2 SV=5	5.4	29.643	0	81.16
sp|O75882|ATRN_HUMAN	17	17	17	sp|O75882|ATRN_HUMAN Attractin OS=Homo sapiens GN=ATRN PE=1 SV=2	21.3	158.54	0	323.31
sp|O75901|RASF9_HUMAN	1	1	1	sp|O75901|RASF9_HUMAN Ras association domain-containing protein 9 OS=Homo sapiens GN=RASSF9 PE=2 SV=2	3.4	50.02	1	-2
sp|O75976|CBPD_HUMAN	2	2	2	sp|O75976|CBPD_HUMAN Carboxypeptidase D OS=Homo sapiens GN=CPD PE=1 SV=2	2.8	152.93	0	31.859
sp|O94804|STK10_HUMAN	1	1	1	sp|O94804|STK10_HUMAN Serine/threonine-protein kinase 10 OS=Homo sapiens GN=STK10 PE=1 SV=1	0.8	112.13	1	-2
sp|O94813|SLIT2_HUMAN	1	1	1	sp|O94813|SLIT2_HUMAN Slit homolog 2 protein OS=Homo sapiens GN=SLIT2 PE=1 SV=1	1.5	169.87	0.0015129	7.6966
sp|O94856|NFASC_HUMAN	2	2	2	sp|O94856|NFASC_HUMAN Neurofascin OS=Homo sapiens GN=NFASC PE=1 SV=4	1.8	150.02	0	154.8
sp|O94898|LRIG2_HUMAN	2	2	2	sp|O94898|LRIG2_HUMAN Leucine-rich repeats and immunoglobulin-like domains protein 2 OS=Homo sapiens GN=LRIG2 PE=2 SV=3	4.9	118.96	0	11.437
sp|O94933|SLIK3_HUMAN	1	1	1	sp|O94933|SLIK3_HUMAN SLIT and NTRK-like protein 3 OS=Homo sapiens GN=SLITRK3 PE=2 SV=2	1.1	108.93	1	-2
sp|O94967|WDR47_HUMAN	2	2	2	sp|O94967|WDR47_HUMAN WD repeat-containing protein 47 OS=Homo sapiens GN=WDR47 PE=1 SV=1	3.9	101.95	0	11.129
sp|O95084|PRS23_HUMAN	1	1	1	sp|O95084|PRS23_HUMAN Serine protease 23 OS=Homo sapiens GN=PRSS23 PE=2 SV=1	3.7	43.001	0.0014388	7.3361
sp|O95096|NKX22_HUMAN	1	1	1	sp|O95096|NKX22_HUMAN Homeobox protein Nkx-2.2 OS=Homo sapiens GN=NKX2-2 PE=2 SV=1	4.8	30.132	1	-2
sp|O95196|CSPG5_HUMAN	1	1	1	sp|O95196|CSPG5_HUMAN Chondroitin sulfate proteoglycan 5 OS=Homo sapiens GN=CSPG5 PE=1 SV=3	2.3	60.016	0.0014124	7.1231
sp|O95274|LYPD3_HUMAN	2	2	2	sp|O95274|LYPD3_HUMAN Ly6/PLAUR domain-containing protein 3 OS=Homo sapiens GN=LYPD3 PE=1 SV=2	12.4	35.97	0	17.576
sp|O95297|MPZL1_HUMAN	2	2	2	sp|O95297|MPZL1_HUMAN Myelin protein zero-like protein 1 OS=Homo sapiens GN=MPZL1 PE=1 SV=1	12.3	29.082	0	22.308
sp|O95319|CELF2_HUMAN	1	1	1	sp|O95319|CELF2_HUMAN CUGBP Elav-like family member 2 OS=Homo sapiens GN=CELF2 PE=1 SV=1	3.7	54.284	1	-2
sp|O95388|WISP1_HUMAN	1	1	1	sp|O95388|WISP1_HUMAN WNT1-inducible-signaling pathway protein 1 OS=Homo sapiens GN=WISP1 PE=1 SV=1	5.4	40.331	0.0015649	8.0479
sp|O95450|ATS2_HUMAN	1	1	1	sp|O95450|ATS2_HUMAN A disintegrin and metalloproteinase with thrombospondin motifs 2 OS=Homo sapiens GN=ADAMTS2 PE=2 SV=2	1.1	134.75	0.0016181	8.8646
sp|O95497|VNN1_HUMAN	4	4	4	sp|O95497|VNN1_HUMAN Pantetheinase OS=Homo sapiens GN=VNN1 PE=1 SV=2	14	57.011	0	68.554
sp|O95502|NPTXR_HUMAN	1	1	1	sp|O95502|NPTXR_HUMAN Neuronal pentraxin receptor OS=Homo sapiens GN=NPTXR PE=3 SV=2	4.6	52.846	0	34.661
sp|O95633|FSTL3_HUMAN	1	1	1	sp|O95633|FSTL3_HUMAN Follistatin-related protein 3 OS=Homo sapiens GN=FSTL3 PE=1 SV=1	11	27.663	0.0016129	8.7634
sp|O95857|TSN13_HUMAN	1	1	1	sp|O95857|TSN13_HUMAN Tetraspanin-13 OS=Homo sapiens GN=TSPAN13 PE=2 SV=1	6.9	22.147	0.0024814	6.1096
sp|O95866|G6B_HUMAN	1	1	1	sp|O95866|G6B_HUMAN Protein G6b OS=Homo sapiens GN=G6B PE=1 SV=1	5.4	26.163	0.0012723	6.2434
sp|O95967|FBLN4_HUMAN	3	3	3	sp|O95967|FBLN4_HUMAN EGF-containing fibulin-like extracellular matrix protein 2 OS=Homo sapiens GN=EFEMP2 PE=1 SV=3	12.6	49.405	0	33.081
sp|O95971|BY55_HUMAN	1	1	1	sp|O95971|BY55_HUMAN CD160 antigen OS=Homo sapiens GN=CD160 PE=1 SV=1	12.2	19.81	0.0082256	5.8516
sp|O95977|S1PR4_HUMAN	1	1	1	sp|O95977|S1PR4_HUMAN Sphingosine 1-phosphate receptor 4 OS=Homo sapiens GN=S1PR4 PE=1 SV=1	2.9	41.623	0.0013055	6.4238
sp|O95980|RECK_HUMAN	1	1	1	sp|O95980|RECK_HUMAN Reversion-inducing cysteine-rich protein with Kazal motifs OS=Homo sapiens GN=RECK PE=1 SV=1	2.8	106.46	0	14.854
sp|O95998|I18BP_HUMAN	1	1	1	sp|O95998|I18BP_HUMAN Interleukin-18-binding protein OS=Homo sapiens GN=IL18BP PE=1 SV=2	14.9	21.099	0	13.774
sp|O96009|NAPSA_HUMAN	1	1	1	sp|O96009|NAPSA_HUMAN Napsin-A OS=Homo sapiens GN=NAPSA PE=1 SV=1	2.6	45.386	0.0012674	6.2344
sp|P00450|CERU_HUMAN	6	6	6	sp|P00450|CERU_HUMAN Ceruloplasmin OS=Homo sapiens GN=CP PE=1 SV=1	9	122.2	0	323.31
sp|P00451|FA8_HUMAN	1	1	1	sp|P00451|FA8_HUMAN Coagulation factor VIII OS=Homo sapiens GN=F8 PE=1 SV=1	0.6	267.01	0	54.03
sp|P00533|EGFR_HUMAN	1	1	1	sp|P00533|EGFR_HUMAN Epidermal growth factor receptor OS=Homo sapiens GN=EGFR PE=1 SV=2	1.3	134.28	0.001548	7.9091
sp|P00734|THRB_HUMAN	8	8	8	sp|P00734|THRB_HUMAN Prothrombin OS=Homo sapiens GN=F2 PE=1 SV=2	14.5	70.036	0	81.687
sp|P00736|C1R_HUMAN	1	1	1	sp|P00736|C1R_HUMAN Complement C1r subcomponent OS=Homo sapiens GN=C1R PE=1 SV=2	3.4	80.118	0.0017065	10.515
sp|P00738|HPT_HUMAN;sp|P00739|HPTR_HUMAN	13;5	13;5	13;5	sp|P00738|HPT_HUMAN Haptoglobin OS=Homo sapiens GN=HP PE=1 SV=1	39.7	45.205	0	209.38
sp|P00747|PLMN_HUMAN	1	1	1	sp|P00747|PLMN_HUMAN Plasminogen OS=Homo sapiens GN=PLG PE=1 SV=2	3.1	90.568	0.0017361	10.856
sp|P00748|FA12_HUMAN	2	2	2	sp|P00748|FA12_HUMAN Coagulation factor XII OS=Homo sapiens GN=F12 PE=1 SV=3	2.3	67.791	0	18.825
sp|P00749|UROK_HUMAN	1	1	1	sp|P00749|UROK_HUMAN Urokinase-type plasminogen activator OS=Homo sapiens GN=PLAU PE=1 SV=2	3	48.507	0	42.427
sp|P00751|CFAB_HUMAN	1	1	1	sp|P00751|CFAB_HUMAN Complement factor B OS=Homo sapiens GN=CFB PE=1 SV=2	3.9	85.532	0.0014164	7.1488
sp|P01008|ANT3_HUMAN	3	3	3	sp|P01008|ANT3_HUMAN Antithrombin-III OS=Homo sapiens GN=SERPINC1 PE=1 SV=1	12.3	52.602	0	323.31
sp|P01009|A1AT_HUMAN	4	4	4	sp|P01009|A1AT_HUMAN Alpha-1-antitrypsin OS=Homo sapiens GN=SERPINA1 PE=1 SV=3	12	46.736	0	29.669
sp|P01011|AACT_HUMAN	5	5	5	sp|P01011|AACT_HUMAN Alpha-1-antichymotrypsin OS=Homo sapiens GN=SERPINA3 PE=1 SV=2	21	47.65	0	323.31
sp|P01023|A2MG_HUMAN	9	9	9	sp|P01023|A2MG_HUMAN Alpha-2-macroglobulin OS=Homo sapiens GN=A2M PE=1 SV=3	10.4	163.29	0	68.931
sp|P01024|CO3_HUMAN	1	1	1	sp|P01024|CO3_HUMAN Complement C3 OS=Homo sapiens GN=C3 PE=1 SV=2	1.3	187.15	0.0016474	9.1688
sp|P01033|TIMP1_HUMAN	1	1	1	sp|P01033|TIMP1_HUMAN Metalloproteinase inhibitor 1 OS=Homo sapiens GN=TIMP1 PE=1 SV=1	7.2	23.171	0	42.791
sp|P01042|KNG1_HUMAN	15	15	15	sp|P01042|KNG1_HUMAN Kininogen-1 OS=Homo sapiens GN=KNG1 PE=1 SV=2	24.1	71.957	0	323.31
sp|P01127|PDGFB_HUMAN	1	1	1	sp|P01127|PDGFB_HUMAN Platelet-derived growth factor subunit B OS=Homo sapiens GN=PDGFB PE=1 SV=1	8.3	27.283	0.0016077	8.6675
sp|P01133|EGF_HUMAN	8	8	8	sp|P01133|EGF_HUMAN Pro-epidermal growth factor OS=Homo sapiens GN=EGF PE=1 SV=2	9.1	133.99	0	196.24
sp|P01583|IL1A_HUMAN	1	1	1	sp|P01583|IL1A_HUMAN Interleukin-1 alpha OS=Homo sapiens GN=IL1A PE=1 SV=1	4.1	30.606	1	-2
sp|P01589|IL2RA_HUMAN	1	1	1	sp|P01589|IL2RA_HUMAN Interleukin-2 receptor subunit alpha OS=Homo sapiens GN=IL2RA PE=1 SV=1	10.7	30.819	0	14.917
sp|P01591|IGJ_HUMAN	3	3	3	sp|P01591|IGJ_HUMAN Immunoglobulin J chain OS=Homo sapiens GN=IGJ PE=1 SV=4	34.6	18.098	0	41.64
sp|P01620|KV302_HUMAN;sp|P04206|KV307_HUMAN;sp|P01623|KV305_HUMAN;sp|P01622|KV304_HUMAN	3;2;2;2	3;2;2;2	2;1;1;1	sp|P01620|KV302_HUMAN Ig kappa chain V-III region SIE OS=Homo sapiens PE=1 SV=1;sp|P04206|KV307_HUMAN Ig kappa chain V-III region GOL OS=Homo sapiens PE=1 SV=1;sp|P01623|KV305_HUMAN Ig kappa chain V-III region WOL OS=Homo sapiens PE=1 SV=1;sp|P01622|KV304_	45.9	11.775	0	18.682
sp|P01621|KV303_HUMAN	2	1	1	sp|P01621|KV303_HUMAN Ig kappa chain V-III region NG9 (Fragment) OS=Homo sapiens PE=2 SV=1	32	10.729	0.0013495	6.7429
sp|P01833|PIGR_HUMAN	13	13	13	sp|P01833|PIGR_HUMAN Polymeric immunoglobulin receptor OS=Homo sapiens GN=PIGR PE=1 SV=4	32.1	83.283	0	323.31
sp|P01834|IGKC_HUMAN	6	6	6	sp|P01834|IGKC_HUMAN Ig kappa chain C region OS=Homo sapiens GN=IGKC PE=1 SV=1	80.2	11.609	0	323.31
sp|P01857|IGHG1_HUMAN;sp|P01860|IGHG3_HUMAN	4;1	3;1	3;1	sp|P01857|IGHG1_HUMAN Ig gamma-1 chain C region OS=Homo sapiens GN=IGHG1 PE=1 SV=1	19.7	36.105	0	32.646
sp|P01859|IGHG2_HUMAN	5	5	3	sp|P01859|IGHG2_HUMAN Ig gamma-2 chain C region OS=Homo sapiens GN=IGHG2 PE=1 SV=2	19.6	35.9	0	138.89
sp|P01871|IGHM_HUMAN	3	3	3	sp|P01871|IGHM_HUMAN Ig mu chain C region OS=Homo sapiens GN=IGHM PE=1 SV=3	7.1	49.306	0	146.07
sp|P01876|IGHA1_HUMAN	3	1	1	sp|P01876|IGHA1_HUMAN Ig alpha-1 chain C region OS=Homo sapiens GN=IGHA1 PE=1 SV=2	13.9	37.654	0.0013966	7.1047
sp|P01877|IGHA2_HUMAN	4	4	2	sp|P01877|IGHA2_HUMAN Ig alpha-2 chain C region OS=Homo sapiens GN=IGHA2 PE=1 SV=3	17.9	36.526	0	76.452
sp|P10316|1A69_HUMAN;sp|P01892|1A02_HUMAN	1;1	1;1	1;1	sp|P10316|1A69_HUMAN HLA class I histocompatibility antigen, A-69 alpha chain OS=Homo sapiens GN=HLA-A PE=1 SV=2;sp|P01892|1A02_HUMAN HLA class I histocompatibility antigen, A-2 alpha chain OS=Homo sapiens GN=HLA-A PE=1 SV=1	4.1	40.976	0.0015699	8.1589
sp|P68871|HBB_HUMAN;sp|P02042|HBD_HUMAN	1;1	1;1	1;1	sp|P68871|HBB_HUMAN Hemoglobin subunit beta OS=Homo sapiens GN=HBB PE=1 SV=2;sp|P02042|HBD_HUMAN Hemoglobin subunit delta OS=Homo sapiens GN=HBD PE=1 SV=2	8.2	15.998	0.0060386	5.9801
sp|P02647|APOA1_HUMAN	2	2	2	sp|P02647|APOA1_HUMAN Apolipoprotein A-I OS=Homo sapiens GN=APOA1 PE=1 SV=1	4.9	30.777	0	11.545
sp|P02649|APOE_HUMAN	1	1	1	sp|P02649|APOE_HUMAN Apolipoprotein E OS=Homo sapiens GN=APOE PE=1 SV=1	7.3	36.154	0.0013569	6.7775
sp|P02656|APOC3_HUMAN	1	1	1	sp|P02656|APOC3_HUMAN Apolipoprotein C-III OS=Homo sapiens GN=APOC3 PE=1 SV=1	16.2	10.852	0.0015361	7.81
sp|P02671|FIBA_HUMAN	2	2	2	sp|P02671|FIBA_HUMAN Fibrinogen alpha chain OS=Homo sapiens GN=FGA PE=1 SV=2	5.3	94.972	0	43.325
sp|P02675|FIBB_HUMAN	1	1	1	sp|P02675|FIBB_HUMAN Fibrinogen beta chain OS=Homo sapiens GN=FGB PE=1 SV=2	3.9	55.928	0	12.384
sp|P02679|FIBG_HUMAN	1	1	1	sp|P02679|FIBG_HUMAN Fibrinogen gamma chain OS=Homo sapiens GN=FGG PE=1 SV=3	4	51.511	0	16.153
sp|P02743|SAMP_HUMAN	1	1	1	sp|P02743|SAMP_HUMAN Serum amyloid P-component OS=Homo sapiens GN=APCS PE=1 SV=2	4.5	25.387	0.0060096	5.9737
sp|P02748|CO9_HUMAN	1	1	1	sp|P02748|CO9_HUMAN Complement component C9 OS=Homo sapiens GN=C9 PE=1 SV=2	3.2	63.173	0.0013908	7.0511
sp|P02749|APOH_HUMAN	3	3	3	sp|P02749|APOH_HUMAN Beta-2-glycoprotein 1 OS=Homo sapiens GN=APOH PE=1 SV=3	7	38.298	0	165.39
sp|P02750|A2GL_HUMAN	2	2	2	sp|P02750|A2GL_HUMAN Leucine-rich alpha-2-glycoprotein OS=Homo sapiens GN=LRG1 PE=1 SV=2	4	38.177	0	21.102
sp|P02751|FINC_HUMAN	2	2	2	sp|P02751|FINC_HUMAN Fibronectin OS=Homo sapiens GN=FN1 PE=1 SV=4	1.9	262.62	0	17.542
sp|P02753|RET4_HUMAN	1	1	1	sp|P02753|RET4_HUMAN Retinol-binding protein 4 OS=Homo sapiens GN=RBP4 PE=1 SV=3	10.9	23.01	0.0015773	8.2524
sp|P02760|AMBP_HUMAN	18	18	17	sp|P02760|AMBP_HUMAN Protein AMBP OS=Homo sapiens GN=AMBP PE=1 SV=1	66.2	38.999	0	323.31
sp|P02763|A1AG1_HUMAN	3	3	2	sp|P02763|A1AG1_HUMAN Alpha-1-acid glycoprotein 1 OS=Homo sapiens GN=ORM1 PE=1 SV=1	22.9	23.511	0	138.12
sp|P02765|FETUA_HUMAN	6	6	6	sp|P02765|FETUA_HUMAN Alpha-2-HS-glycoprotein OS=Homo sapiens GN=AHSG PE=1 SV=1	26.2	39.324	0	323.31
sp|P02766|TTHY_HUMAN	1	1	1	sp|P02766|TTHY_HUMAN Transthyretin OS=Homo sapiens GN=TTR PE=1 SV=1	15	15.887	0.0014535	7.3851
sp|P02774|VTDB_HUMAN;CON__Q3MHN5;CON__ENSEMBL:ENSBTAP00000018229	4;1;1	4;1;1	4;1;1	sp|P02774|VTDB_HUMAN Vitamin D-binding protein OS=Homo sapiens GN=GC PE=1 SV=1	14.3	52.963	0	27.374
sp|P02787|TRFE_HUMAN	20	20	20	sp|P02787|TRFE_HUMAN Serotransferrin OS=Homo sapiens GN=TF PE=1 SV=3	35.2	77.063	0	320.23
sp|P02788|TRFL_HUMAN	2	2	2	sp|P02788|TRFL_HUMAN Lactotransferrin OS=Homo sapiens GN=LTF PE=1 SV=6	5.1	78.181	0	14.924
sp|P02790|HEMO_HUMAN	2	2	2	sp|P02790|HEMO_HUMAN Hemopexin OS=Homo sapiens GN=HPX PE=1 SV=2	7.1	51.676	0	24.689
sp|P02810|PRPC_HUMAN	2	2	2	sp|P02810|PRPC_HUMAN Salivary acidic proline-rich phosphoprotein 1/2 OS=Homo sapiens GN=PRH1 PE=1 SV=2	36.7	17.016	0	37.307
sp|P03951|FA11_HUMAN	1	1	1	sp|P03951|FA11_HUMAN Coagulation factor XI OS=Homo sapiens GN=F11 PE=1 SV=1	3	70.108	0	26.736
sp|P03952|KLKB1_HUMAN	1	1	1	sp|P03952|KLKB1_HUMAN Plasma kallikrein OS=Homo sapiens GN=KLKB1 PE=1 SV=1	3	71.369	0.0012903	6.3917
sp|P04062|GLCM_HUMAN	2	2	2	sp|P04062|GLCM_HUMAN Glucosylceramidase OS=Homo sapiens GN=GBA PE=1 SV=3	7.8	59.716	0	55.025
sp|P04066|FUCO_HUMAN	2	2	2	sp|P04066|FUCO_HUMAN Tissue alpha-L-fucosidase OS=Homo sapiens GN=FUCA1 PE=1 SV=4	7.1	53.688	0	15.062
sp|P04070|PROC_HUMAN	1	1	1	sp|P04070|PROC_HUMAN Vitamin K-dependent protein C OS=Homo sapiens GN=PROC PE=1 SV=1	2.2	52.071	0	98.583
sp|P04114|APOB_HUMAN	1	1	1	sp|P04114|APOB_HUMAN Apolipoprotein B-100 OS=Homo sapiens GN=APOB PE=1 SV=2	0.3	515.6	0	32.607
sp|P04156|PRIO_HUMAN	2	2	2	sp|P04156|PRIO_HUMAN Major prion protein OS=Homo sapiens GN=PRNP PE=1 SV=1	7.5	27.661	0	129.58
sp|P04180|LCAT_HUMAN	2	2	2	sp|P04180|LCAT_HUMAN Phosphatidylcholine-sterol acyltransferase OS=Homo sapiens GN=LCAT PE=1 SV=1	5.5	49.577	0	16.221
sp|P04196|HRG_HUMAN	1	1	1	sp|P04196|HRG_HUMAN Histidine-rich glycoprotein OS=Homo sapiens GN=HRG PE=1 SV=1	3.6	59.578	0	33.67
sp|P04207|KV308_HUMAN	1	1	1	sp|P04207|KV308_HUMAN Ig kappa chain V-III region CLL OS=Homo sapiens PE=4 SV=2	12.4	14.275	0.0013514	6.761
sp|P04216|THY1_HUMAN	1	1	1	sp|P04216|THY1_HUMAN Thy-1 membrane glycoprotein OS=Homo sapiens GN=THY1 PE=1 SV=2	10.6	17.935	0	206.01
sp|P04233|HG2A_HUMAN	3	3	3	sp|P04233|HG2A_HUMAN HLA class II histocompatibility antigen gamma chain OS=Homo sapiens GN=CD74 PE=1 SV=3	25.3	33.515	0	50.135
sp|P04275|VWF_HUMAN	1	1	1	sp|P04275|VWF_HUMAN von Willebrand factor OS=Homo sapiens GN=VWF PE=1 SV=4	0.8	309.26	0.0016892	10.205
sp|P04278|SHBG_HUMAN	2	2	2	sp|P04278|SHBG_HUMAN Sex hormone-binding globulin OS=Homo sapiens GN=SHBG PE=1 SV=2	7.5	43.779	0	14.194
sp|P04279|SEMG1_HUMAN	1	1	1	sp|P04279|SEMG1_HUMAN Semenogelin-1 OS=Homo sapiens GN=SEMG1 PE=1 SV=2	4.8	52.13	0.0014025	7.1096
sp|P04626|ERBB2_HUMAN	1	1	1	sp|P04626|ERBB2_HUMAN Receptor tyrosine-protein kinase erbB-2 OS=Homo sapiens GN=ERBB2 PE=1 SV=1	1	137.91	0.0014104	7.1226
sp|P19961|AMY2B_HUMAN;sp|P04746|AMYP_HUMAN;sp|P04745|AMY1_HUMAN;CON__Q3MHH8	6;6;6;2	6;6;6;2	6;6;6;2	sp|P19961|AMY2B_HUMAN Alpha-amylase 2B OS=Homo sapiens GN=AMY2B PE=1 SV=1;sp|P04746|AMYP_HUMAN Pancreatic alpha-amylase OS=Homo sapiens GN=AMY2A PE=1 SV=2;sp|P04745|AMY1_HUMAN Alpha-amylase 1 OS=Homo sapiens GN=AMY1A PE=1 SV=2	20.5	57.709	0	127.38
sp|P05026|AT1B1_HUMAN	3	3	3	sp|P05026|AT1B1_HUMAN Sodium/potassium-transporting ATPase subunit beta-1 OS=Homo sapiens GN=ATP1B1 PE=1 SV=1	11.9	35.061	0	34.599
sp|P05062|ALDOB_HUMAN	1	1	1	sp|P05062|ALDOB_HUMAN Fructose-bisphosphate aldolase B OS=Homo sapiens GN=ALDOB PE=1 SV=2	6.6	39.473	0.0016807	10.026
sp|P05090|APOD_HUMAN	7	7	7	sp|P05090|APOD_HUMAN Apolipoprotein D OS=Homo sapiens GN=APOD PE=1 SV=1	40.2	21.275	0	262.47
sp|P05107|ITB2_HUMAN	1	1	1	sp|P05107|ITB2_HUMAN Integrin beta-2 OS=Homo sapiens GN=ITGB2 PE=1 SV=2	1.8	84.781	0.0024845	6.1177
sp|P05154|IPSP_HUMAN	7	7	7	sp|P05154|IPSP_HUMAN Plasma serine protease inhibitor OS=Homo sapiens GN=SERPINA5 PE=1 SV=3	28.6	45.674	0	200.16
sp|P05155|IC1_HUMAN	6	6	6	sp|P05155|IC1_HUMAN Plasma protease C1 inhibitor OS=Homo sapiens GN=SERPING1 PE=1 SV=2	21.8	55.154	0	219.96
sp|P05156|CFAI_HUMAN	4	4	4	sp|P05156|CFAI_HUMAN Complement factor I OS=Homo sapiens GN=CFI PE=1 SV=2	12	65.75	0	36.253
sp|P05164|PERM_HUMAN	1	1	1	sp|P05164|PERM_HUMAN Myeloperoxidase OS=Homo sapiens GN=MPO PE=1 SV=1	1.7	83.868	0.0025	6.1619
sp|P05186|PPBT_HUMAN	2	2	2	sp|P05186|PPBT_HUMAN Alkaline phosphatase, tissue-nonspecific isozyme OS=Homo sapiens GN=ALPL PE=1 SV=4	4.2	57.304	0	14.687
sp|P05362|ICAM1_HUMAN	3	3	3	sp|P05362|ICAM1_HUMAN Intercellular adhesion molecule 1 OS=Homo sapiens GN=ICAM1 PE=1 SV=2	6.4	57.825	0	76.742
sp|P05543|THBG_HUMAN	2	2	2	sp|P05543|THBG_HUMAN Thyroxine-binding globulin OS=Homo sapiens GN=SERPINA7 PE=1 SV=2	8.2	46.324	0	109.24
sp|P05556|ITB1_HUMAN	5	5	5	sp|P05556|ITB1_HUMAN Integrin beta-1 OS=Homo sapiens GN=ITGB1 PE=1 SV=2	7.9	88.414	0	44.773
sp|P05981|HEPS_HUMAN	1	1	1	sp|P05981|HEPS_HUMAN Serine protease hepsin OS=Homo sapiens GN=HPN PE=1 SV=1	4.1	45.011	0.0014451	7.3502
sp|P06280|AGAL_HUMAN	2	2	2	sp|P06280|AGAL_HUMAN Alpha-galactosidase A OS=Homo sapiens GN=GLA PE=1 SV=1	4.2	48.766	0.0017452	11.004
sp|P06318|LV604_HUMAN;sp|P06319|LV605_HUMAN	1;1	1;1	1;1	sp|P06318|LV604_HUMAN Ig lambda chain V-VI region WLT OS=Homo sapiens PE=1 SV=1;sp|P06319|LV605_HUMAN Ig lambda chain V-VI region EB4 OS=Homo sapiens PE=2 SV=1	18	11.966	0.0013441	6.7297
sp|P06727|APOA4_HUMAN	1	1	1	sp|P06727|APOA4_HUMAN Apolipoprotein A-IV OS=Homo sapiens GN=APOA4 PE=1 SV=3	7.3	45.398	1	-2
sp|P06731|CEAM5_HUMAN	1	1	1	sp|P06731|CEAM5_HUMAN Carcinoembryonic antigen-related cell adhesion molecule 5 OS=Homo sapiens GN=CEACAM5 PE=1 SV=3	2.6	76.794	0.0081206	5.7774
sp|P06733|ENOA_HUMAN	1	1	1	sp|P06733|ENOA_HUMAN Alpha-enolase OS=Homo sapiens GN=ENO1 PE=1 SV=2	4.6	47.168	0.0015601	8.0333
sp|P06756|ITAV_HUMAN	1	1	1	sp|P06756|ITAV_HUMAN Integrin alpha-V OS=Homo sapiens GN=ITGAV PE=1 SV=2	1.8	116.04	0.0014225	7.2139
sp|P06865|HEXA_HUMAN	1	1	1	sp|P06865|HEXA_HUMAN Beta-hexosaminidase subunit alpha OS=Homo sapiens GN=HEXA PE=1 SV=2	1.9	60.702	0.0012937	6.3943
sp|P06870|KLK1_HUMAN	4	4	4	sp|P06870|KLK1_HUMAN Kallikrein-1 OS=Homo sapiens GN=KLK1 PE=1 SV=2	41.2	28.889	0	111.31
sp|P07204|TRBM_HUMAN	2	2	2	sp|P07204|TRBM_HUMAN Thrombomodulin OS=Homo sapiens GN=THBD PE=1 SV=2	8.2	60.329	0	20.768
sp|P07307|ASGR2_HUMAN	2	2	2	sp|P07307|ASGR2_HUMAN Asialoglycoprotein receptor 2 OS=Homo sapiens GN=ASGR2 PE=1 SV=2	11.3	35.092	0	13.549
sp|P07333|CSF1R_HUMAN	3	3	3	sp|P07333|CSF1R_HUMAN Macrophage colony-stimulating factor 1 receptor OS=Homo sapiens GN=CSF1R PE=1 SV=2	6.7	107.98	0	178.72
sp|P07339|CATD_HUMAN	2	2	2	sp|P07339|CATD_HUMAN Cathepsin D OS=Homo sapiens GN=CTSD PE=1 SV=1	7.8	44.552	0	13.25
sp|P07357|CO8A_HUMAN	1	1	1	sp|P07357|CO8A_HUMAN Complement component C8 alpha chain OS=Homo sapiens GN=C8A PE=1 SV=2	2.4	65.163	0.001443	7.347
sp|P07359|GP1BA_HUMAN	1	1	1	sp|P07359|GP1BA_HUMAN Platelet glycoprotein Ib alpha chain OS=Homo sapiens GN=GP1BA PE=1 SV=2	1.7	71.539	1	-2
sp|P07602|SAP_HUMAN	9	9	9	sp|P07602|SAP_HUMAN Prosaposin OS=Homo sapiens GN=PSAP PE=1 SV=2	18.1	58.112	0	313.66
sp|P07686|HEXB_HUMAN	1	1	1	sp|P07686|HEXB_HUMAN Beta-hexosaminidase subunit beta OS=Homo sapiens GN=HEXB PE=1 SV=3	6.3	63.111	0.0059952	5.9676
sp|P07711|CATL1_HUMAN	1	1	1	sp|P07711|CATL1_HUMAN Cathepsin L1 OS=Homo sapiens GN=CTSL PE=1 SV=2	4.2	37.564	0	17.66
sp|P07858|CATB_HUMAN	1	1	1	sp|P07858|CATB_HUMAN Cathepsin B OS=Homo sapiens GN=CTSB PE=1 SV=3	7.7	37.821	0.0014144	7.1392
sp|P07911|UROM_HUMAN	19	19	18	sp|P07911|UROM_HUMAN Uromodulin OS=Homo sapiens GN=UMOD PE=1 SV=1	37.3	69.76	0	323.31
sp|P07998|RNAS1_HUMAN	6	6	6	sp|P07998|RNAS1_HUMAN Ribonuclease pancreatic OS=Homo sapiens GN=RNASE1 PE=1 SV=4	39.1	17.644	0	99.408
sp|P08069|IGF1R_HUMAN	1	1	1	sp|P08069|IGF1R_HUMAN Insulin-like growth factor 1 receptor OS=Homo sapiens GN=IGF1R PE=1 SV=1	1	154.79	0.0016313	8.9848
sp|P08123|CO1A2_HUMAN	2	2	2	sp|P08123|CO1A2_HUMAN Collagen alpha-2(I) chain OS=Homo sapiens GN=COL1A2 PE=1 SV=7	2.5	129.31	0	12.945
sp|P08138|TNR16_HUMAN	1	1	1	sp|P08138|TNR16_HUMAN Tumor necrosis factor receptor superfamily member 16 OS=Homo sapiens GN=NGFR PE=1 SV=1	3.5	45.183	0.0013661	6.8085
sp|P08174|DAF_HUMAN	3	3	3	sp|P08174|DAF_HUMAN Complement decay-accelerating factor OS=Homo sapiens GN=CD55 PE=1 SV=4	12.9	41.4	0	60.486
sp|P08185|CBG_HUMAN	3	3	3	sp|P08185|CBG_HUMAN Corticosteroid-binding globulin OS=Homo sapiens GN=SERPINA6 PE=1 SV=1	10.9	45.14	0	131.32
sp|P08195|4F2_HUMAN	1	1	1	sp|P08195|4F2_HUMAN 4F2 cell-surface antigen heavy chain OS=Homo sapiens GN=SLC3A2 PE=1 SV=3	2.2	67.993	0	32.154
sp|P08246|ELNE_HUMAN	1	1	1	sp|P08246|ELNE_HUMAN Neutrophil elastase OS=Homo sapiens GN=ELANE PE=1 SV=1	3.7	28.518	0.001287	6.3864
sp|P08294|SODE_HUMAN	2	2	2	sp|P08294|SODE_HUMAN Extracellular superoxide dismutase [Cu-Zn] OS=Homo sapiens GN=SOD3 PE=1 SV=2	8.8	25.851	0	80.437
sp|P08397|HEM3_HUMAN	3	3	2	sp|P08397|HEM3_HUMAN Porphobilinogen deaminase OS=Homo sapiens GN=HMBS PE=1 SV=2	5.3	39.33	0	14.704
sp|P08473|NEP_HUMAN	3	3	3	sp|P08473|NEP_HUMAN Neprilysin OS=Homo sapiens GN=MME PE=1 SV=2	5.5	85.513	0	28.311
sp|P08519|APOA_HUMAN	1	1	1	sp|P08519|APOA_HUMAN Apolipoprotein(a) OS=Homo sapiens GN=LPA PE=1 SV=1	0.3	501.31	0	113.94
sp|P08571|CD14_HUMAN	2	2	2	sp|P08571|CD14_HUMAN Monocyte differentiation antigen CD14 OS=Homo sapiens GN=CD14 PE=1 SV=2	8.5	40.076	0	22.347
sp|P08575|PTPRC_HUMAN	2	2	2	sp|P08575|PTPRC_HUMAN Receptor-type tyrosine-protein phosphatase C OS=Homo sapiens GN=PTPRC PE=1 SV=2	2.1	147.25	0	14.259
sp|P08581|MET_HUMAN	2	2	2	sp|P08581|MET_HUMAN Hepatocyte growth factor receptor OS=Homo sapiens GN=MET PE=1 SV=4	2.7	155.54	0	14.124
sp|P08582|TRFM_HUMAN	6	6	6	sp|P08582|TRFM_HUMAN Melanotransferrin OS=Homo sapiens GN=MFI2 PE=1 SV=2	15.7	80.214	0	116.36
sp|P08603|CFAH_HUMAN	3	3	3	sp|P08603|CFAH_HUMAN Complement factor H OS=Homo sapiens GN=CFH PE=1 SV=4	3.6	139.09	0	43.435
sp|P08887|IL6RA_HUMAN	4	4	4	sp|P08887|IL6RA_HUMAN Interleukin-6 receptor subunit alpha OS=Homo sapiens GN=IL6R PE=1 SV=1	18.8	51.547	0	54.34
sp|P08962|CD63_HUMAN	4	4	4	sp|P08962|CD63_HUMAN CD63 antigen OS=Homo sapiens GN=CD63 PE=1 SV=2	18.5	25.636	0	34.964
sp|P08F94|PKHD1_HUMAN	4	4	4	sp|P08F94|PKHD1_HUMAN Fibrocystin OS=Homo sapiens GN=PKHD1 PE=1 SV=1	1.7	446.7	0	29.078
sp|P09211|GSTP1_HUMAN	1	1	1	sp|P09211|GSTP1_HUMAN Glutathione S-transferase P OS=Homo sapiens GN=GSTP1 PE=1 SV=2	7.1	23.356	0.0013228	6.5556
sp|P09467|F16P1_HUMAN	1	1	1	sp|P09467|F16P1_HUMAN Fructose-1,6-bisphosphatase 1 OS=Homo sapiens GN=FBP1 PE=1 SV=5	7.1	36.842	0.0014663	7.4959
sp|P09564|CD7_HUMAN	2	2	2	sp|P09564|CD7_HUMAN T-cell antigen CD7 OS=Homo sapiens GN=CD7 PE=1 SV=1	7.5	25.409	0	75.478
sp|P09603|CSF1_HUMAN	2	2	2	sp|P09603|CSF1_HUMAN Macrophage colony-stimulating factor 1 OS=Homo sapiens GN=CSF1 PE=1 SV=2	7.8	60.179	0	15.148
sp|P09619|PGFRB_HUMAN	1	1	1	sp|P09619|PGFRB_HUMAN Platelet-derived growth factor receptor beta OS=Homo sapiens GN=PDGFRB PE=1 SV=1	1.6	123.97	0.0014993	7.6489
sp|P09668|CATH_HUMAN	1	1	1	sp|P09668|CATH_HUMAN Pro-cathepsin H OS=Homo sapiens GN=CTSH PE=1 SV=4	3.9	37.393	0	32.547
sp|P09758|TACD2_HUMAN	2	2	2	sp|P09758|TACD2_HUMAN Tumor-associated calcium signal transducer 2 OS=Homo sapiens GN=TACSTD2 PE=1 SV=3	5.9	35.709	0	12.604
sp|P09871|C1S_HUMAN	2	2	2	sp|P09871|C1S_HUMAN Complement C1s subcomponent OS=Homo sapiens GN=C1S PE=1 SV=1	4.7	76.684	0	27.542
sp|P09923|PPBI_HUMAN	1	1	1	sp|P09923|PPBI_HUMAN Intestinal-type alkaline phosphatase OS=Homo sapiens GN=ALPI PE=1 SV=2	1.9	56.811	0.0015873	8.5072
sp|P09958|FURIN_HUMAN	1	1	1	sp|P09958|FURIN_HUMAN Furin OS=Homo sapiens GN=FURIN PE=1 SV=2	2.5	86.677	0.0013423	6.7241
sp|P0C0L5|CO4B_HUMAN;sp|P0C0L4|CO4A_HUMAN	4;4	4;4	4;4	sp|P0C0L5|CO4B_HUMAN Complement C4-B OS=Homo sapiens GN=C4B PE=1 SV=2;sp|P0C0L4|CO4A_HUMAN Complement C4-A OS=Homo sapiens GN=C4A PE=1 SV=2	3.1	192.75	0	73.536
sp|P0C7U0|ELFN1_HUMAN	2	2	2	sp|P0C7U0|ELFN1_HUMAN Protein ELFN1 OS=Homo sapiens GN=ELFN1 PE=1 SV=2	1.2	90.476	0	11.899
sp|P0CG06|LAC3_HUMAN;sp|P0CG05|LAC2_HUMAN;sp|P0CF74|LAC6_HUMAN;sp|P0CG04|LAC1_HUMAN;sp|A0M8Q6|LAC7_HUMAN;sp|B9A064|IGLL5_HUMAN	3;3;3;2;2;2	3;3;3;2;2;2	3;3;3;2;2;2	sp|P0CG06|LAC3_HUMAN Ig lambda-3 chain C regions OS=Homo sapiens GN=IGLC3 PE=1 SV=1;sp|P0CG05|LAC2_HUMAN Ig lambda-2 chain C regions OS=Homo sapiens GN=IGLC2 PE=1 SV=1;sp|P0CF74|LAC6_HUMAN Ig lambda-6 chain C region OS=Homo sapiens GN=IGLC6 PE=4 SV=1;sp|P0	46.2	11.237	0	188.65
sp|P10153|RNAS2_HUMAN	5	5	5	sp|P10153|RNAS2_HUMAN Non-secretory ribonuclease OS=Homo sapiens GN=RNASE2 PE=1 SV=2	46	18.354	0	83.629
sp|P10253|LYAG_HUMAN	9	9	9	sp|P10253|LYAG_HUMAN Lysosomal alpha-glucosidase OS=Homo sapiens GN=GAA PE=1 SV=4	14.2	105.32	0	132.12
sp|P10451|OSTP_HUMAN	5	5	4	sp|P10451|OSTP_HUMAN Osteopontin OS=Homo sapiens GN=SPP1 PE=1 SV=1	21.3	35.422	0	323.31
sp|P10619|PPGB_HUMAN	1	1	1	sp|P10619|PPGB_HUMAN Lysosomal protective protein OS=Homo sapiens GN=CTSA PE=1 SV=2	2.9	54.465	0	24.272
sp|P10721|KIT_HUMAN	1	1	1	sp|P10721|KIT_HUMAN Mast/stem cell growth factor receptor Kit OS=Homo sapiens GN=KIT PE=1 SV=1	1.3	109.86	0.001292	6.3923
sp|P10828|THB_HUMAN	1	1	1	sp|P10828|THB_HUMAN Thyroid hormone receptor beta OS=Homo sapiens GN=THRB PE=1 SV=2	3.5	52.787	1	-2
sp|P10909|CLUS_HUMAN;CON__P17697	12;2	12;2	12;2	sp|P10909|CLUS_HUMAN Clusterin OS=Homo sapiens GN=CLU PE=1 SV=1	29.8	52.494	0	323.31
sp|P11047|LAMC1_HUMAN	3	3	3	sp|P11047|LAMC1_HUMAN Laminin subunit gamma-1 OS=Homo sapiens GN=LAMC1 PE=1 SV=3	2.1	177.6	0	40.426
sp|P11117|PPAL_HUMAN	6	6	6	sp|P11117|PPAL_HUMAN Lysosomal acid phosphatase OS=Homo sapiens GN=ACP2 PE=1 SV=3	17.3	48.344	0	199.25
sp|P11279|LAMP1_HUMAN	8	8	8	sp|P11279|LAMP1_HUMAN Lysosome-associated membrane glycoprotein 1 OS=Homo sapiens GN=LAMP1 PE=1 SV=3	35.3	44.882	0	74.492
sp|P11362|FGFR1_HUMAN	3	3	3	sp|P11362|FGFR1_HUMAN Fibroblast growth factor receptor 1 OS=Homo sapiens GN=FGFR1 PE=1 SV=3	3.9	91.867	0	94.981
sp|P11586|C1TC_HUMAN	1	1	1	sp|P11586|C1TC_HUMAN C-1-tetrahydrofolate synthase, cytoplasmic OS=Homo sapiens GN=MTHFD1 PE=1 SV=3	2.4	101.56	1	-2
sp|P11597|CETP_HUMAN	2	2	2	sp|P11597|CETP_HUMAN Cholesteryl ester transfer protein OS=Homo sapiens GN=CETP PE=1 SV=2	6.9	54.756	0	22.055
sp|P11717|MPRI_HUMAN	9	9	8	sp|P11717|MPRI_HUMAN Cation-independent mannose-6-phosphate receptor OS=Homo sapiens GN=IGF2R PE=1 SV=3	6.2	274.37	0	140.99
sp|P12109|CO6A1_HUMAN	7	7	7	sp|P12109|CO6A1_HUMAN Collagen alpha-1(VI) chain OS=Homo sapiens GN=COL6A1 PE=1 SV=3	8	108.53	0	82.992
sp|P12273|PIP_HUMAN	2	2	2	sp|P12273|PIP_HUMAN Prolactin-inducible protein OS=Homo sapiens GN=PIP PE=1 SV=1	19.9	16.572	0	31.958
sp|P12319|FCERA_HUMAN	1	1	1	sp|P12319|FCERA_HUMAN High affinity immunoglobulin epsilon receptor subunit alpha OS=Homo sapiens GN=FCER1A PE=1 SV=1	8.2	29.595	0	28.686
sp|P12724|ECP_HUMAN	1	1	1	sp|P12724|ECP_HUMAN Eosinophil cationic protein OS=Homo sapiens GN=RNASE3 PE=1 SV=2	10	18.385	0	19.268
sp|P12821|ACE_HUMAN	7	7	7	sp|P12821|ACE_HUMAN Angiotensin-converting enzyme OS=Homo sapiens GN=ACE PE=1 SV=1	8.2	149.71	0	245.11
sp|P12830|CADH1_HUMAN	2	2	2	sp|P12830|CADH1_HUMAN Cadherin-1 OS=Homo sapiens GN=CDH1 PE=1 SV=3	3.2	97.455	0	157.74
sp|P13473|LAMP2_HUMAN	9	9	9	sp|P13473|LAMP2_HUMAN Lysosome-associated membrane glycoprotein 2 OS=Homo sapiens GN=LAMP2 PE=1 SV=2	42.2	44.96	0	323.31
sp|P13591|NCAM1_HUMAN	3	3	3	sp|P13591|NCAM1_HUMAN Neural cell adhesion molecule 1 OS=Homo sapiens GN=NCAM1 PE=1 SV=3	7.5	94.573	0	20.104
sp|P13598|ICAM2_HUMAN	8	8	8	sp|P13598|ICAM2_HUMAN Intercellular adhesion molecule 2 OS=Homo sapiens GN=ICAM2 PE=1 SV=2	40	30.654	0	323.31
sp|P13611|CSPG2_HUMAN	2	2	2	sp|P13611|CSPG2_HUMAN Versican core protein OS=Homo sapiens GN=VCAN PE=1 SV=3	0.8	372.82	0	24.116
sp|P13688|CEAM1_HUMAN	3	3	3	sp|P13688|CEAM1_HUMAN Carcinoembryonic antigen-related cell adhesion molecule 1 OS=Homo sapiens GN=CEACAM1 PE=1 SV=2	10.6	57.56	0	34.594
sp|P13726|TF_HUMAN	1	1	1	sp|P13726|TF_HUMAN Tissue factor OS=Homo sapiens GN=F3 PE=1 SV=1	3.1	33.067	0.0024661	6.0711
sp|P13727|PRG2_HUMAN	2	2	2	sp|P13727|PRG2_HUMAN Bone marrow proteoglycan OS=Homo sapiens GN=PRG2 PE=1 SV=2	12.6	25.205	0	36.41
sp|P13987|CD59_HUMAN	2	2	2	sp|P13987|CD59_HUMAN CD59 glycoprotein OS=Homo sapiens GN=CD59 PE=1 SV=1	21.9	14.177	0	51.047
sp|P14151|LYAM1_HUMAN	2	2	2	sp|P14151|LYAM1_HUMAN L-selectin OS=Homo sapiens GN=SELL PE=1 SV=2	3.5	42.187	0	19.33
sp|P14314|GLU2B_HUMAN	1	1	1	sp|P14314|GLU2B_HUMAN Glucosidase 2 subunit beta OS=Homo sapiens GN=PRKCSH PE=1 SV=2	2.5	59.425	0.0081967	5.8184
sp|P14384|CBPM_HUMAN	3	3	3	sp|P14384|CBPM_HUMAN Carboxypeptidase M OS=Homo sapiens GN=CPM PE=1 SV=2	13.1	50.513	0	83.418
sp|P14415|AT1B2_HUMAN	3	3	3	sp|P14415|AT1B2_HUMAN Sodium/potassium-transporting ATPase subunit beta-2 OS=Homo sapiens GN=ATP1B2 PE=1 SV=3	19	33.367	0	20.672
sp|P14625|ENPL_HUMAN	1	1	1	sp|P14625|ENPL_HUMAN Endoplasmin OS=Homo sapiens GN=HSP90B1 PE=1 SV=1	2	92.468	0.0014771	7.5756
sp|P14672|GTR4_HUMAN	1	1	1	sp|P14672|GTR4_HUMAN Solute carrier family 2, facilitated glucose transporter member 4 OS=Homo sapiens GN=SLC2A4 PE=1 SV=1	2.6	54.787	0.0014085	7.1216
sp|P14778|IL1R1_HUMAN	1	1	1	sp|P14778|IL1R1_HUMAN Interleukin-1 receptor type 1 OS=Homo sapiens GN=IL1R1 PE=1 SV=1	2.5	65.402	0	20.921
sp|P14784|IL2RB_HUMAN	2	2	2	sp|P14784|IL2RB_HUMAN Interleukin-2 receptor subunit beta OS=Homo sapiens GN=IL2RB PE=1 SV=1	8	61.116	0	19.296
sp|P14854|CX6B1_HUMAN	1	1	1	sp|P14854|CX6B1_HUMAN Cytochrome c oxidase subunit 6B1 OS=Homo sapiens GN=COX6B1 PE=1 SV=2	11.6	10.192	1	-2
sp|P14859|PO2F1_HUMAN	1	1	1	sp|P14859|PO2F1_HUMAN POU domain, class 2, transcription factor 1 OS=Homo sapiens GN=POU2F1 PE=1 SV=2	2.3	76.471	0.008168	5.8124
sp|P15144|AMPN_HUMAN	6	6	6	sp|P15144|AMPN_HUMAN Aminopeptidase N OS=Homo sapiens GN=ANPEP PE=1 SV=4	5.3	109.54	0	72.451
sp|P15151|PVR_HUMAN	5	5	5	sp|P15151|PVR_HUMAN Poliovirus receptor OS=Homo sapiens GN=PVR PE=1 SV=2	25.7	45.302	0	260.26
sp|P15291|B4GT1_HUMAN	1	1	1	sp|P15291|B4GT1_HUMAN Beta-1,4-galactosyltransferase 1 OS=Homo sapiens GN=B4GALT1 PE=1 SV=5	5	43.92	0.0013587	6.7841
sp|P15309|PPAP_HUMAN	8	8	8	sp|P15309|PPAP_HUMAN Prostatic acid phosphatase OS=Homo sapiens GN=ACPP PE=1 SV=3	24.9	44.566	0	259.02
sp|P15328|FOLR1_HUMAN	4	4	4	sp|P15328|FOLR1_HUMAN Folate receptor alpha OS=Homo sapiens GN=FOLR1 PE=1 SV=3	15.2	29.819	0	36.667
sp|P15382|KCNE1_HUMAN	1	1	1	sp|P15382|KCNE1_HUMAN Potassium voltage-gated channel subfamily E member 1 OS=Homo sapiens GN=KCNE1 PE=1 SV=1	13.2	14.675	0	35.659
sp|P15529|MCP_HUMAN	1	1	1	sp|P15529|MCP_HUMAN Membrane cofactor protein OS=Homo sapiens GN=CD46 PE=1 SV=3	7.7	43.747	0.0015504	7.9095
sp|P15586|GNS_HUMAN	8	8	8	sp|P15586|GNS_HUMAN N-acetylglucosamine-6-sulfatase OS=Homo sapiens GN=GNS PE=1 SV=3	23.4	62.081	0	128.63
sp|P15848|ARSB_HUMAN	3	3	3	sp|P15848|ARSB_HUMAN Arylsulfatase B OS=Homo sapiens GN=ARSB PE=1 SV=1	12.8	59.687	0	195.21
sp|P16066|ANPRA_HUMAN	1	1	1	sp|P16066|ANPRA_HUMAN Atrial natriuretic peptide receptor 1 OS=Homo sapiens GN=NPR1 PE=1 SV=1	1.7	118.92	0	12.404
sp|P16070|CD44_HUMAN	3	3	3	sp|P16070|CD44_HUMAN CD44 antigen OS=Homo sapiens GN=CD44 PE=1 SV=3	4.7	81.537	0	20.113
sp|P16109|LYAM3_HUMAN	1	1	1	sp|P16109|LYAM3_HUMAN P-selectin OS=Homo sapiens GN=SELP PE=1 SV=3	1.3	90.833	0.0012837	6.343
sp|P16112|PGCA_HUMAN	2	2	2	sp|P16112|PGCA_HUMAN Aggrecan core protein OS=Homo sapiens GN=ACAN PE=1 SV=2	1.4	250.19	0	36.489
sp|P16234|PGFRA_HUMAN	2	2	2	sp|P16234|PGFRA_HUMAN Platelet-derived growth factor receptor alpha OS=Homo sapiens GN=PDGFRA PE=1 SV=1	2.8	122.67	0	14.527
sp|P16278|BGAL_HUMAN	4	4	4	sp|P16278|BGAL_HUMAN Beta-galactosidase OS=Homo sapiens GN=GLB1 PE=1 SV=2	10.3	76.074	0	33.92
sp|P16444|DPEP1_HUMAN	3	3	3	sp|P16444|DPEP1_HUMAN Dipeptidase 1 OS=Homo sapiens GN=DPEP1 PE=1 SV=3	9	45.673	0	78.467
sp|P16870|CBPE_HUMAN	2	2	2	sp|P16870|CBPE_HUMAN Carboxypeptidase E OS=Homo sapiens GN=CPE PE=1 SV=1	8	53.15	0	104.37
sp|P17050|NAGAB_HUMAN	2	2	2	sp|P17050|NAGAB_HUMAN Alpha-N-acetylgalactosaminidase OS=Homo sapiens GN=NAGA PE=1 SV=2	8.8	46.564	0	14.647
sp|P17181|INAR1_HUMAN	2	2	2	sp|P17181|INAR1_HUMAN Interferon alpha/beta receptor 1 OS=Homo sapiens GN=IFNAR1 PE=1 SV=3	6.3	63.525	0	13.999
sp|P17342|ANPRC_HUMAN	1	1	1	sp|P17342|ANPRC_HUMAN Atrial natriuretic peptide receptor 3 OS=Homo sapiens GN=NPR3 PE=1 SV=2	1.5	59.807	1	-2
sp|P17405|ASM_HUMAN	2	2	2	sp|P17405|ASM_HUMAN Sphingomyelin phosphodiesterase OS=Homo sapiens GN=SMPD1 PE=1 SV=4	7.6	69.751	0	13.611
sp|P17927|CR1_HUMAN	5	5	5	sp|P17927|CR1_HUMAN Complement receptor type 1 OS=Homo sapiens GN=CR1 PE=1 SV=3	3.7	223.66	0	32.348
sp|P17936|IBP3_HUMAN	2	2	2	sp|P17936|IBP3_HUMAN Insulin-like growth factor-binding protein 3 OS=Homo sapiens GN=IGFBP3 PE=1 SV=2	10.7	31.674	0	12.916
sp|P18074|ERCC2_HUMAN	1	1	1	sp|P18074|ERCC2_HUMAN TFIIH basal transcription factor complex helicase XPD subunit OS=Homo sapiens GN=ERCC2 PE=1 SV=1	2.8	86.908	0.0081585	5.7979
sp|P18084|ITB5_HUMAN	1	1	1	sp|P18084|ITB5_HUMAN Integrin beta-5 OS=Homo sapiens GN=ITGB5 PE=1 SV=1	2.4	88.053	0.0012658	6.2334
sp|P18136|KV313_HUMAN;sp|P18135|KV312_HUMAN	2;2	1;1	0;0	sp|P18136|KV313_HUMAN Ig kappa chain V-III region HIC OS=Homo sapiens PE=1 SV=2;sp|P18135|KV312_HUMAN Ig kappa chain V-III region HAH OS=Homo sapiens PE=2 SV=1	24.8	14.089	0	16.439
sp|P18850|ATF6A_HUMAN	2	2	2	sp|P18850|ATF6A_HUMAN Cyclic AMP-dependent transcription factor ATF-6 alpha OS=Homo sapiens GN=ATF6 PE=1 SV=3	1.9	74.584	0	12.264
sp|P19022|CADH2_HUMAN	3	3	3	sp|P19022|CADH2_HUMAN Cadherin-2 OS=Homo sapiens GN=CDH2 PE=1 SV=4	6.6	99.808	0	40.847
sp|P19075|TSN8_HUMAN	1	1	1	sp|P19075|TSN8_HUMAN Tetraspanin-8 OS=Homo sapiens GN=TSPAN8 PE=1 SV=1	4.6	26.044	0	47.874
sp|P19320|VCAM1_HUMAN	2	2	2	sp|P19320|VCAM1_HUMAN Vascular cell adhesion protein 1 OS=Homo sapiens GN=VCAM1 PE=1 SV=1	3	81.275	0	14.676
sp|P19438|TNR1A_HUMAN	1	1	1	sp|P19438|TNR1A_HUMAN Tumor necrosis factor receptor superfamily member 1A OS=Homo sapiens GN=TNFRSF1A PE=1 SV=1	2.9	50.494	0	24.557
sp|P19440|GGT1_HUMAN;sp|P36268|GGT2_HUMAN;sp|Q14390|GGTL2_HUMAN;sp|Q9BX51|GGTL1_HUMAN;sp|A6NGU5|GGT3_HUMAN	4;2;1;1;1	4;2;1;1;1	4;2;1;1;1	sp|P19440|GGT1_HUMAN Gamma-glutamyltranspeptidase 1 OS=Homo sapiens GN=GGT1 PE=1 SV=2;sp|P36268|GGT2_HUMAN Inactive gamma-glutamyltranspeptidase 2 OS=Homo sapiens GN=GGT2 PE=1 SV=3	10.4	61.409	0	320.2
sp|P19652|A1AG2_HUMAN	3	2	2	sp|P19652|A1AG2_HUMAN Alpha-1-acid glycoprotein 2 OS=Homo sapiens GN=ORM2 PE=1 SV=2	20.4	23.602	0	31.608
sp|P19801|AOC1_HUMAN	4	4	4	sp|P19801|AOC1_HUMAN Amiloride-sensitive amine oxidase [copper-containing] OS=Homo sapiens GN=AOC1 PE=1 SV=4	9.7	85.377	0	45.042
sp|P19823|ITIH2_HUMAN	2	2	2	sp|P19823|ITIH2_HUMAN Inter-alpha-trypsin inhibitor heavy chain H2 OS=Homo sapiens GN=ITIH2 PE=1 SV=2	2.6	106.46	0	14.786
sp|P19835|CEL_HUMAN	4	4	4	sp|P19835|CEL_HUMAN Bile salt-activated lipase OS=Homo sapiens GN=CEL PE=1 SV=3	6.9	79.321	0	50.148
sp|P20138|CD33_HUMAN	3	3	3	sp|P20138|CD33_HUMAN Myeloid cell surface antigen CD33 OS=Homo sapiens GN=CD33 PE=1 SV=2	9.9	39.825	0	19.568
sp|P20151|KLK2_HUMAN	1	1	1	sp|P20151|KLK2_HUMAN Kallikrein-2 OS=Homo sapiens GN=KLK2 PE=1 SV=1	6.9	28.671	0.0014859	7.5917
sp|P20160|CAP7_HUMAN	1	1	1	sp|P20160|CAP7_HUMAN Azurocidin OS=Homo sapiens GN=AZU1 PE=1 SV=3	10	26.885	0	13.507
sp|P20338|RAB4A_HUMAN	1	1	1	sp|P20338|RAB4A_HUMAN Ras-related protein Rab-4A OS=Homo sapiens GN=RAB4A PE=1 SV=3	7.3	24.389	0	116.74
sp|P20645|MPRD_HUMAN	1	1	1	sp|P20645|MPRD_HUMAN Cation-dependent mannose-6-phosphate receptor OS=Homo sapiens GN=M6PR PE=1 SV=1	5.8	30.993	0.0015552	7.943
sp|P20648|ATP4A_HUMAN	1	1	1	sp|P20648|ATP4A_HUMAN Potassium-transporting ATPase alpha chain 1 OS=Homo sapiens GN=ATP4A PE=2 SV=5	1.3	114.12	1	-2
sp|P20851|C4BPB_HUMAN	1	1	1	sp|P20851|C4BPB_HUMAN C4b-binding protein beta chain OS=Homo sapiens GN=C4BPB PE=1 SV=1	9.9	28.357	0.0017422	10.976
sp|P20916|MAG_HUMAN	1	1	1	sp|P20916|MAG_HUMAN Myelin-associated glycoprotein OS=Homo sapiens GN=MAG PE=1 SV=1	2.6	69.068	0.0014793	7.5776
sp|P20936|RASA1_HUMAN	1	1	1	sp|P20936|RASA1_HUMAN Ras GTPase-activating protein 1 OS=Homo sapiens GN=RASA1 PE=1 SV=1	2.8	116.4	0.0014065	7.1209
sp|P51993|FUT6_HUMAN;sp|P21217|FUT3_HUMAN;sp|Q11128|FUT5_HUMAN	1;1;1	1;1;1	1;1;1	sp|P51993|FUT6_HUMAN Alpha-(1,3)-fucosyltransferase 6 OS=Homo sapiens GN=FUT6 PE=1 SV=1;sp|P21217|FUT3_HUMAN Galactoside 3(4)-L-fucosyltransferase OS=Homo sapiens GN=FUT3 PE=2 SV=1;sp|Q11128|FUT5_HUMAN Alpha-(1,3)-fucosyltransferase 5 OS=Homo sapiens GN=FU	8.1	41.859	0.0016584	9.5133
sp|P21709|EPHA1_HUMAN	2	2	2	sp|P21709|EPHA1_HUMAN Ephrin type-A receptor 1 OS=Homo sapiens GN=EPHA1 PE=1 SV=4	3.4	108.13	0	30.787
sp|P21754|ZP3_HUMAN;sp|Q6PJE2|POZP3_HUMAN	2;1	2;1	2;1	sp|P21754|ZP3_HUMAN Zona pellucida sperm-binding protein 3 OS=Homo sapiens GN=ZP3 PE=1 SV=2;sp|Q6PJE2|POZP3_HUMAN POM121 and ZP3 fusion protein OS=Homo sapiens GN=POMZP3 PE=2 SV=4	6.8	47.018	0	11.402
sp|P21781|FGF7_HUMAN	1	1	1	sp|P21781|FGF7_HUMAN Fibroblast growth factor 7 OS=Homo sapiens GN=FGF7 PE=1 SV=1	4.6	22.509	1	-2
sp|P21802|FGFR2_HUMAN	2	2	2	sp|P21802|FGFR2_HUMAN Fibroblast growth factor receptor 2 OS=Homo sapiens GN=FGFR2 PE=1 SV=1	4.6	92.024	0	14.696
sp|P21810|PGS1_HUMAN	2	2	2	sp|P21810|PGS1_HUMAN Biglycan OS=Homo sapiens GN=BGN PE=1 SV=2	7.6	41.654	0	40.208
sp|P21860|ERBB3_HUMAN	1	1	1	sp|P21860|ERBB3_HUMAN Receptor tyrosine-protein kinase erbB-3 OS=Homo sapiens GN=ERBB3 PE=1 SV=1	0.8	148.1	0.0012739	6.2616
sp|P21926|CD9_HUMAN	1	1	1	sp|P21926|CD9_HUMAN CD9 antigen OS=Homo sapiens GN=CD9 PE=1 SV=4	11	25.416	0.0017153	10.737
sp|P22004|BMP6_HUMAN	2	2	2	sp|P22004|BMP6_HUMAN Bone morphogenetic protein 6 OS=Homo sapiens GN=BMP6 PE=1 SV=1	7	57.225	0	14.716
sp|P22105|TENX_HUMAN	1	1	1	sp|P22105|TENX_HUMAN Tenascin-X OS=Homo sapiens GN=TNXB PE=1 SV=4	0.5	458.22	0	25.801
sp|P22304|IDS_HUMAN	1	1	1	sp|P22304|IDS_HUMAN Iduronate 2-sulfatase OS=Homo sapiens GN=IDS PE=1 SV=1	2.5	61.872	0	13.021
sp|P22307|NLTP_HUMAN	1	1	1	sp|P22307|NLTP_HUMAN Non-specific lipid-transfer protein OS=Homo sapiens GN=SCP2 PE=1 SV=2	2.4	58.993	0.0081301	5.7852
sp|P22455|FGFR4_HUMAN	2	2	2	sp|P22455|FGFR4_HUMAN Fibroblast growth factor receptor 4 OS=Homo sapiens GN=FGFR4 PE=1 SV=2	6.1	87.953	0	61.44
sp|P22607|FGFR3_HUMAN	2	2	2	sp|P22607|FGFR3_HUMAN Fibroblast growth factor receptor 3 OS=Homo sapiens GN=FGFR3 PE=1 SV=1	5.6	87.709	0	80.372
sp|P22792|CPN2_HUMAN	4	4	4	sp|P22792|CPN2_HUMAN Carboxypeptidase N subunit 2 OS=Homo sapiens GN=CPN2 PE=1 SV=3	11.4	60.556	0	27.093
sp|P22794|EVI2A_HUMAN	1	1	1	sp|P22794|EVI2A_HUMAN Protein EVI2A OS=Homo sapiens GN=EVI2A PE=2 SV=2	6.8	26.212	0	82.211
sp|P22891|PROZ_HUMAN	2	2	2	sp|P22891|PROZ_HUMAN Vitamin K-dependent protein Z OS=Homo sapiens GN=PROZ PE=1 SV=2	7	44.743	0	18.049
sp|P23142|FBLN1_HUMAN	2	2	2	sp|P23142|FBLN1_HUMAN Fibulin-1 OS=Homo sapiens GN=FBLN1 PE=1 SV=4	6.4	77.213	0	39.109
sp|P23327|SRCH_HUMAN	1	1	1	sp|P23327|SRCH_HUMAN Sarcoplasmic reticulum histidine-rich calcium-binding protein OS=Homo sapiens GN=HRC PE=1 SV=1	2.9	80.243	0	36.234
sp|P23467|PTPRB_HUMAN	1	1	1	sp|P23467|PTPRB_HUMAN Receptor-type tyrosine-protein phosphatase beta OS=Homo sapiens GN=PTPRB PE=1 SV=3	1.3	224.3	0	11.391
sp|P23470|PTPRG_HUMAN	3	3	3	sp|P23470|PTPRG_HUMAN Receptor-type tyrosine-protein phosphatase gamma OS=Homo sapiens GN=PTPRG PE=1 SV=4	3.9	162	0	25.452
sp|P23471|PTPRZ_HUMAN	1	1	1	sp|P23471|PTPRZ_HUMAN Receptor-type tyrosine-protein phosphatase zeta OS=Homo sapiens GN=PTPRZ1 PE=1 SV=4	0.5	254.58	0	17.418
sp|P23760|PAX3_HUMAN	1	1	1	sp|P23760|PAX3_HUMAN Paired box protein Pax-3 OS=Homo sapiens GN=PAX3 PE=1 SV=2	4.4	52.967	1	-2
sp|P24394|IL4RA_HUMAN	2	2	2	sp|P24394|IL4RA_HUMAN Interleukin-4 receptor subunit alpha OS=Homo sapiens GN=IL4R PE=1 SV=1	2.9	89.657	0	13.743
sp|P24530|EDNRB_HUMAN	2	2	2	sp|P24530|EDNRB_HUMAN Endothelin B receptor OS=Homo sapiens GN=EDNRB PE=1 SV=1	4.3	49.643	0.0017212	10.76
sp|P24821|TENA_HUMAN	8	8	8	sp|P24821|TENA_HUMAN Tenascin OS=Homo sapiens GN=TNC PE=1 SV=3	6.6	240.85	0	73.362
sp|P24855|DNAS1_HUMAN	2	2	2	sp|P24855|DNAS1_HUMAN Deoxyribonuclease-1 OS=Homo sapiens GN=DNASE1 PE=1 SV=1	10.3	31.433	0	249.5
sp|P25101|EDNRA_HUMAN	1	1	1	sp|P25101|EDNRA_HUMAN Endothelin-1 receptor OS=Homo sapiens GN=EDNRA PE=1 SV=1	3.7	48.722	0	12.343
sp|P25116|PAR1_HUMAN	2	2	2	sp|P25116|PAR1_HUMAN Proteinase-activated receptor 1 OS=Homo sapiens GN=F2R PE=1 SV=2	5.6	47.44	0	73.442
sp|P25311|ZA2G_HUMAN	2	2	2	sp|P25311|ZA2G_HUMAN Zinc-alpha-2-glycoprotein OS=Homo sapiens GN=AZGP1 PE=1 SV=2	9.1	34.258	0	20.753
sp|P25445|TNR6_HUMAN	1	1	1	sp|P25445|TNR6_HUMAN Tumor necrosis factor receptor superfamily member 6 OS=Homo sapiens GN=FAS PE=1 SV=1	4.8	37.732	0	16.828
sp|P25940|CO5A3_HUMAN	4	4	4	sp|P25940|CO5A3_HUMAN Collagen alpha-3(V) chain OS=Homo sapiens GN=COL5A3 PE=1 SV=3	3.7	172.12	0	49.042
sp|P25942|TNR5_HUMAN	1	1	1	sp|P25942|TNR5_HUMAN Tumor necrosis factor receptor superfamily member 5 OS=Homo sapiens GN=CD40 PE=1 SV=1	4	30.619	0.0013605	6.789
sp|P26006|ITA3_HUMAN	1	1	1	sp|P26006|ITA3_HUMAN Integrin alpha-3 OS=Homo sapiens GN=ITGA3 PE=1 SV=5	1	116.61	0.0012771	6.276
sp|P26367|PAX6_HUMAN	1	1	1	sp|P26367|PAX6_HUMAN Paired box protein Pax-6 OS=Homo sapiens GN=PAX6 PE=1 SV=2	6.4	46.683	0.0082938	5.8947
sp|P26718|NKG2D_HUMAN	2	2	2	sp|P26718|NKG2D_HUMAN NKG2-D type II integral membrane protein OS=Homo sapiens GN=KLRK1 PE=1 SV=1	16.2	25.274	0	58.374
sp|P26842|CD27_HUMAN	3	3	3	sp|P26842|CD27_HUMAN CD27 antigen OS=Homo sapiens GN=CD27 PE=1 SV=2	15.8	29.137	0	131.97
sp|P26927|HGFL_HUMAN	2	2	2	sp|P26927|HGFL_HUMAN Hepatocyte growth factor-like protein OS=Homo sapiens GN=MST1 PE=1 SV=2	5.3	80.319	0	11.685
sp|P26992|CNTFR_HUMAN	2	2	2	sp|P26992|CNTFR_HUMAN Ciliary neurotrophic factor receptor subunit alpha OS=Homo sapiens GN=CNTFR PE=1 SV=2	12.9	40.633	0	24.064
sp|P27105|STOM_HUMAN	1	1	1	sp|P27105|STOM_HUMAN Erythrocyte band 7 integral membrane protein OS=Homo sapiens GN=STOM PE=1 SV=3	4.2	31.73	0.0025126	6.1853
sp|P27169|PON1_HUMAN	1	1	1	sp|P27169|PON1_HUMAN Serum paraoxonase/arylesterase 1 OS=Homo sapiens GN=PON1 PE=1 SV=3	2.8	39.731	0	31.539
sp|P27487|DPP4_HUMAN	6	6	6	sp|P27487|DPP4_HUMAN Dipeptidyl peptidase 4 OS=Homo sapiens GN=DPP4 PE=1 SV=2	9.3	88.278	0	262.43
sp|P27930|IL1R2_HUMAN	2	2	2	sp|P27930|IL1R2_HUMAN Interleukin-1 receptor type 2 OS=Homo sapiens GN=IL1R2 PE=1 SV=1	5.8	45.421	0	17.545
sp|P28300|LYOX_HUMAN	3	3	3	sp|P28300|LYOX_HUMAN Protein-lysine 6-oxidase OS=Homo sapiens GN=LOX PE=1 SV=2	9.8	46.944	0	18.754
sp|P28799|GRN_HUMAN	2	2	2	sp|P28799|GRN_HUMAN Granulins OS=Homo sapiens GN=GRN PE=1 SV=2	2.4	63.544	0	18.06
sp|P28827|PTPRM_HUMAN	5	5	5	sp|P28827|PTPRM_HUMAN Receptor-type tyrosine-protein phosphatase mu OS=Homo sapiens GN=PTPRM PE=1 SV=2	5.7	163.68	0	33.561
sp|P28906|CD34_HUMAN	3	3	3	sp|P28906|CD34_HUMAN Hematopoietic progenitor cell antigen CD34 OS=Homo sapiens GN=CD34 PE=1 SV=2	12.7	40.716	0	46.318
sp|P29323|EPHB2_HUMAN	1	1	1	sp|P29323|EPHB2_HUMAN Ephrin type-B receptor 2 OS=Homo sapiens GN=EPHB2 PE=1 SV=5	1	117.49	0	16.432
sp|P29972|AQP1_HUMAN	1	1	1	sp|P29972|AQP1_HUMAN Aquaporin-1 OS=Homo sapiens GN=AQP1 PE=1 SV=3	5.6	28.526	0	97.327
sp|P30530|UFO_HUMAN	3	3	3	sp|P30530|UFO_HUMAN Tyrosine-protein kinase receptor UFO OS=Homo sapiens GN=AXL PE=1 SV=3	3.9	98.335	0	54.063
sp|P30939|5HT1F_HUMAN	1	1	1	sp|P30939|5HT1F_HUMAN 5-hydroxytryptamine receptor 1F OS=Homo sapiens GN=HTR1F PE=2 SV=1	6	41.709	1	-2
sp|P31371|FGF9_HUMAN	1	1	1	sp|P31371|FGF9_HUMAN Fibroblast growth factor 9 OS=Homo sapiens GN=FGF9 PE=1 SV=3	8.2	23.44	0.0014925	7.6301
sp|P31785|IL2RG_HUMAN	1	1	1	sp|P31785|IL2RG_HUMAN Cytokine receptor common subunit gamma OS=Homo sapiens GN=IL2RG PE=1 SV=1	4.6	42.287	0.0015175	7.6973
sp|P31937|3HIDH_HUMAN	1	1	1	sp|P31937|3HIDH_HUMAN 3-hydroxyisobutyrate dehydrogenase, mitochondrial OS=Homo sapiens GN=HIBADH PE=1 SV=2	6.8	35.329	1	-2
sp|P32004|L1CAM_HUMAN	6	6	6	sp|P32004|L1CAM_HUMAN Neural cell adhesion molecule L1 OS=Homo sapiens GN=L1CAM PE=1 SV=2	12.5	140	0	130.62
sp|P32238|CCKAR_HUMAN	1	1	1	sp|P32238|CCKAR_HUMAN Cholecystokinin receptor type A OS=Homo sapiens GN=CCKAR PE=1 SV=1	2.8	47.841	1	-2
sp|P32241|VIPR1_HUMAN	2	2	2	sp|P32241|VIPR1_HUMAN Vasoactive intestinal polypeptide receptor 1 OS=Homo sapiens GN=VIPR1 PE=1 SV=1	6.6	51.547	0	19.238
sp|P32942|ICAM3_HUMAN	2	2	2	sp|P32942|ICAM3_HUMAN Intercellular adhesion molecule 3 OS=Homo sapiens GN=ICAM3 PE=1 SV=2	9	59.54	0	20.488
sp|P33151|CADH5_HUMAN	3	3	3	sp|P33151|CADH5_HUMAN Cadherin-5 OS=Homo sapiens GN=CDH5 PE=1 SV=5	6.9	87.527	0	17.618
sp|P33176|KINH_HUMAN	1	1	1	sp|P33176|KINH_HUMAN Kinesin-1 heavy chain OS=Homo sapiens GN=KIF5B PE=1 SV=1	1.1	109.68	0.001626	8.943
sp|P34059|GALNS_HUMAN	1	1	1	sp|P34059|GALNS_HUMAN N-acetylgalactosamine-6-sulfatase OS=Homo sapiens GN=GALNS PE=1 SV=1	4.6	58.025	0	53.582
sp|P35052|GPC1_HUMAN	2	2	2	sp|P35052|GPC1_HUMAN Glypican-1 OS=Homo sapiens GN=GPC1 PE=1 SV=2	6.3	61.68	0	15.855
sp|P35499|SCN4A_HUMAN	1	1	1	sp|P35499|SCN4A_HUMAN Sodium channel protein type 4 subunit alpha OS=Homo sapiens GN=SCN4A PE=1 SV=4	0.5	208.06	0	31.101
sp|P35555|FBN1_HUMAN	5	5	5	sp|P35555|FBN1_HUMAN Fibrillin-1 OS=Homo sapiens GN=FBN1 PE=1 SV=3	3.9	312.24	0	82.72
sp|P35580|MYH10_HUMAN	1	1	1	sp|P35580|MYH10_HUMAN Myosin-10 OS=Homo sapiens GN=MYH10 PE=1 SV=3	0.8	229	1	-2
sp|P35590|TIE1_HUMAN	1	1	1	sp|P35590|TIE1_HUMAN Tyrosine-protein kinase receptor Tie-1 OS=Homo sapiens GN=TIE1 PE=1 SV=1	2.3	125.09	0.0013021	6.4101
sp|P35613|BASI_HUMAN	1	1	1	sp|P35613|BASI_HUMAN Basigin OS=Homo sapiens GN=BSG PE=1 SV=2	4.7	42.2	0	56.741
sp|P35663|CYLC1_HUMAN	1	1	1	sp|P35663|CYLC1_HUMAN Cylicin-1 OS=Homo sapiens GN=CYLC1 PE=2 SV=2	1.7	74.241	1	-2
sp|P35712|SOX6_HUMAN	1	1	1	sp|P35712|SOX6_HUMAN Transcription factor SOX-6 OS=Homo sapiens GN=SOX6 PE=1 SV=3	3.5	91.92	1	-2
sp|P35858|ALS_HUMAN	1	1	1	sp|P35858|ALS_HUMAN Insulin-like growth factor-binding protein complex acid labile subunit OS=Homo sapiens GN=IGFALS PE=1 SV=1	3.5	66.034	0.0015848	8.2985
sp|P35968|VGFR2_HUMAN	1	1	1	sp|P35968|VGFR2_HUMAN Vascular endothelial growth factor receptor 2 OS=Homo sapiens GN=KDR PE=1 SV=2	0.7	151.53	0.003663	6.0341
sp|P36980|FHR2_HUMAN;sp|Q03591|FHR1_HUMAN	1;1	1;1	1;1	sp|P36980|FHR2_HUMAN Complement factor H-related protein 2 OS=Homo sapiens GN=CFHR2 PE=1 SV=1;sp|Q03591|FHR1_HUMAN Complement factor H-related protein 1 OS=Homo sapiens GN=CFHR1 PE=1 SV=2	4.8	30.65	0	24.45
sp|P37173|TGFR2_HUMAN	1	1	1	sp|P37173|TGFR2_HUMAN TGF-beta receptor type-2 OS=Homo sapiens GN=TGFBR2 PE=1 SV=2	2.8	64.567	0	44.194
sp|P37288|V1AR_HUMAN	1	1	1	sp|P37288|V1AR_HUMAN Vasopressin V1a receptor OS=Homo sapiens GN=AVPR1A PE=1 SV=1	5.3	46.799	1	-2
sp|P38571|LICH_HUMAN	2	2	2	sp|P38571|LICH_HUMAN Lysosomal acid lipase/cholesteryl ester hydrolase OS=Homo sapiens GN=LIPA PE=1 SV=2	7.3	45.418	0	26.456
sp|P39059|COFA1_HUMAN	1	1	1	sp|P39059|COFA1_HUMAN Collagen alpha-1(XV) chain OS=Homo sapiens GN=COL15A1 PE=1 SV=2	1.5	141.72	0.0014368	7.3283
sp|P39060|COIA1_HUMAN	1	1	1	sp|P39060|COIA1_HUMAN Collagen alpha-1(XVIII) chain OS=Homo sapiens GN=COL18A1 PE=1 SV=5	1	178.19	0.0014327	7.2993
sp|P39880|CUX1_HUMAN	1	1	1	sp|P39880|CUX1_HUMAN Homeobox protein cut-like 1 OS=Homo sapiens GN=CUX1 PE=1 SV=3	1.2	164.19	1	-2
sp|P40189|IL6RB_HUMAN	7	7	7	sp|P40189|IL6RB_HUMAN Interleukin-6 receptor subunit beta OS=Homo sapiens GN=IL6ST PE=1 SV=2	8.1	103.54	0	81.703
sp|P40197|GPV_HUMAN	1	1	1	sp|P40197|GPV_HUMAN Platelet glycoprotein V OS=Homo sapiens GN=GP5 PE=1 SV=1	2.5	60.958	0.0015337	7.7962
sp|P40199|CEAM6_HUMAN	1	1	1	sp|P40199|CEAM6_HUMAN Carcinoembryonic antigen-related cell adhesion molecule 6 OS=Homo sapiens GN=CEACAM6 PE=1 SV=3	5.5	37.194	0.0013986	7.1048
sp|P40225|TPO_HUMAN	1	1	1	sp|P40225|TPO_HUMAN Thrombopoietin OS=Homo sapiens GN=THPO PE=1 SV=1	4	37.822	0	13.917
sp|P41217|OX2G_HUMAN	2	2	2	sp|P41217|OX2G_HUMAN OX-2 membrane glycoprotein OS=Homo sapiens GN=CD200 PE=1 SV=4	10.4	31.264	0	22.349
sp|P41222|PTGDS_HUMAN	6	6	6	sp|P41222|PTGDS_HUMAN Prostaglandin-H2 D-isomerase OS=Homo sapiens GN=PTGDS PE=1 SV=1	42.6	21.029	0	216.83
sp|P41271|NBL1_HUMAN	1	1	1	sp|P41271|NBL1_HUMAN Neuroblastoma suppressor of tumorigenicity 1 OS=Homo sapiens GN=NBL1 PE=1 SV=2	7.7	19.408	0	53.954
sp|P42285|SK2L2_HUMAN	1	1	1	sp|P42285|SK2L2_HUMAN Superkiller viralicidic activity 2-like 2 OS=Homo sapiens GN=SKIV2L2 PE=1 SV=3	2.3	117.8	1	-2
sp|P42658|DPP6_HUMAN	2	2	2	sp|P42658|DPP6_HUMAN Dipeptidyl aminopeptidase-like protein 6 OS=Homo sapiens GN=DPP6 PE=1 SV=2	3.6	97.587	0.0017271	10.787
sp|P42702|LIFR_HUMAN	4	4	4	sp|P42702|LIFR_HUMAN Leukemia inhibitory factor receptor OS=Homo sapiens GN=LIFR PE=1 SV=1	6.6	123.74	0	26.757
sp|P42785|PCP_HUMAN	2	2	2	sp|P42785|PCP_HUMAN Lysosomal Pro-X carboxypeptidase OS=Homo sapiens GN=PRCP PE=1 SV=1	7.1	55.799	0	200.76
sp|P42892|ECE1_HUMAN	3	3	3	sp|P42892|ECE1_HUMAN Endothelin-converting enzyme 1 OS=Homo sapiens GN=ECE1 PE=1 SV=2	7	87.163	0	19.282
sp|P43115|PE2R3_HUMAN	1	1	1	sp|P43115|PE2R3_HUMAN Prostaglandin E2 receptor EP3 subtype OS=Homo sapiens GN=PTGER3 PE=2 SV=1	3.3	43.309	0.0013106	6.4537
sp|P43121|MUC18_HUMAN	6	6	6	sp|P43121|MUC18_HUMAN Cell surface glycoprotein MUC18 OS=Homo sapiens GN=MCAM PE=1 SV=2	14.1	71.607	0	323.31
sp|P43234|CATO_HUMAN	1	1	1	sp|P43234|CATO_HUMAN Cathepsin O OS=Homo sapiens GN=CTSO PE=2 SV=1	5.3	35.957	0	15.128
sp|P43251|BTD_HUMAN	5	5	5	sp|P43251|BTD_HUMAN Biotinidase OS=Homo sapiens GN=BTD PE=1 SV=2	18.8	61.132	0	323.31
sp|P43308|SSRB_HUMAN	1	1	1	sp|P43308|SSRB_HUMAN Translocon-associated protein subunit beta OS=Homo sapiens GN=SSR2 PE=1 SV=1	9.3	20.135	0.001506	7.6636
sp|P43320|CRBB2_HUMAN	1	1	1	sp|P43320|CRBB2_HUMAN Beta-crystallin B2 OS=Homo sapiens GN=CRYBB2 PE=1 SV=2	9.8	23.38	1	-2
sp|P43626|KI2L1_HUMAN;sp|P43631|KI2S2_HUMAN;sp|P43628|KI2L3_HUMAN;sp|P43627|KI2L2_HUMAN	2;1;1;1	2;1;1;1	1;1;1;1	sp|P43626|KI2L1_HUMAN Killer cell immunoglobulin-like receptor 2DL1 OS=Homo sapiens GN=KIR2DL1 PE=1 SV=1;sp|P43631|KI2S2_HUMAN Killer cell immunoglobulin-like receptor 2DS2 OS=Homo sapiens GN=KIR2DS2 PE=1 SV=2;sp|P43628|KI2L3_HUMAN Killer cell immunoglobul	8.6	38.504	0	23.821
sp|P43632|KI2S4_HUMAN	1	1	1	sp|P43632|KI2S4_HUMAN Killer cell immunoglobulin-like receptor 2DS4 OS=Homo sapiens GN=KIR2DS4 PE=1 SV=2	7.2	33.583	1	-2
sp|P43652|AFAM_HUMAN	3	3	3	sp|P43652|AFAM_HUMAN Afamin OS=Homo sapiens GN=AFM PE=1 SV=1	5.8	69.068	0	266.94
sp|P46940|IQGA1_HUMAN	1	1	1	sp|P46940|IQGA1_HUMAN Ras GTPase-activating-like protein IQGAP1 OS=Homo sapiens GN=IQGAP1 PE=1 SV=1	0.8	189.25	1	-2
sp|P47775|GPR12_HUMAN	1	1	1	sp|P47775|GPR12_HUMAN G-protein coupled receptor 12 OS=Homo sapiens GN=GPR12 PE=1 SV=1	4.2	36.73	0.0013717	6.8794
sp|P47871|GLR_HUMAN	1	1	1	sp|P47871|GLR_HUMAN Glucagon receptor OS=Homo sapiens GN=GCGR PE=1 SV=1	5.5	54.008	0.0015385	7.8133
sp|P47972|NPTX2_HUMAN	1	1	1	sp|P47972|NPTX2_HUMAN Neuronal pentraxin-2 OS=Homo sapiens GN=NPTX2 PE=1 SV=2	7.9	47.041	0	13.502
sp|Q9UBD3|XCL2_HUMAN;sp|P47992|XCL1_HUMAN	1;1	1;1	1;1	sp|Q9UBD3|XCL2_HUMAN Cytokine SCM-1 beta OS=Homo sapiens GN=XCL2 PE=1 SV=1;sp|P47992|XCL1_HUMAN Lymphotactin OS=Homo sapiens GN=XCL1 PE=1 SV=1	7.9	12.567	1	-2
sp|P48067|SC6A9_HUMAN	1	1	1	sp|P48067|SC6A9_HUMAN Sodium- and chloride-dependent glycine transporter 1 OS=Homo sapiens GN=SLC6A9 PE=2 SV=3	2.5	78.259	0.0012987	6.4056
sp|P48357|LEPR_HUMAN	1	1	1	sp|P48357|LEPR_HUMAN Leptin receptor OS=Homo sapiens GN=LEPR PE=1 SV=2	1.1	132.49	0.001462	7.4191
sp|P48444|COPD_HUMAN	3	3	3	sp|P48444|COPD_HUMAN Coatomer subunit delta OS=Homo sapiens GN=ARCN1 PE=1 SV=1	7.4	57.21	0	17.111
sp|P48551|INAR2_HUMAN	2	2	2	sp|P48551|INAR2_HUMAN Interferon alpha/beta receptor 2 OS=Homo sapiens GN=IFNAR2 PE=1 SV=1	7	57.758	0	17.317
sp|P48552|NRIP1_HUMAN	1	1	1	sp|P48552|NRIP1_HUMAN Nuclear receptor-interacting protein 1 OS=Homo sapiens GN=NRIP1 PE=1 SV=2	3	126.94	1	-2
sp|P48595|SPB10_HUMAN	1	1	1	sp|P48595|SPB10_HUMAN Serpin B10 OS=Homo sapiens GN=SERPINB10 PE=1 SV=1	3.8	45.402	1	-2
sp|P48740|MASP1_HUMAN	1	1	1	sp|P48740|MASP1_HUMAN Mannan-binding lectin serine protease 1 OS=Homo sapiens GN=MASP1 PE=1 SV=3	1.4	79.246	0.0016103	8.6885
sp|P48745|NOV_HUMAN	1	1	1	sp|P48745|NOV_HUMAN Protein NOV homolog OS=Homo sapiens GN=NOV PE=1 SV=1	7.6	39.162	0.0016639	9.7615
sp|P48960|CD97_HUMAN;sp|Q9UHX3|AGRE2_HUMAN	2;1	2;1	2;1	sp|P48960|CD97_HUMAN CD97 antigen OS=Homo sapiens GN=CD97 PE=1 SV=4;sp|Q9UHX3|AGRE2_HUMAN Adhesion G protein-coupled receptor E2 OS=Homo sapiens GN=ADGRE2 PE=1 SV=2	4.3	91.868	0	16.403
sp|P49281|NRAM2_HUMAN	2	2	2	sp|P49281|NRAM2_HUMAN Natural resistance-associated macrophage protein 2 OS=Homo sapiens GN=SLC11A2 PE=1 SV=2	5.8	62.265	0	12.47
sp|P49641|MA2A2_HUMAN	2	2	2	sp|P49641|MA2A2_HUMAN Alpha-mannosidase 2x OS=Homo sapiens GN=MAN2A2 PE=2 SV=3	1.9	130.54	0	18.858
sp|P49747|COMP_HUMAN	1	1	1	sp|P49747|COMP_HUMAN Cartilage oligomeric matrix protein OS=Homo sapiens GN=COMP PE=1 SV=2	3.8	82.86	0.0016667	9.8101
sp|P49763|PLGF_HUMAN	1	1	1	sp|P49763|PLGF_HUMAN Placenta growth factor OS=Homo sapiens GN=PGF PE=1 SV=2	11.8	24.788	0.0060241	5.977
sp|P49788|TIG1_HUMAN	1	1	1	sp|P49788|TIG1_HUMAN Retinoic acid receptor responder protein 1 OS=Homo sapiens GN=RARRES1 PE=1 SV=2	3.7	33.285	0.0012887	6.3912
sp|P49815|TSC2_HUMAN	1	1	1	sp|P49815|TSC2_HUMAN Tuberin OS=Homo sapiens GN=TSC2 PE=1 SV=2	0.7	200.61	1	-2
sp|P49908|SEPP1_HUMAN	1	1	1	sp|P49908|SEPP1_HUMAN Selenoprotein P OS=Homo sapiens GN=SEPP1 PE=1 SV=3	5	43.173	0.0014684	7.5425
sp|P50895|BCAM_HUMAN	1	1	1	sp|P50895|BCAM_HUMAN Basal cell adhesion molecule OS=Homo sapiens GN=BCAM PE=1 SV=2	2.4	67.404	0	318.82
sp|P50897|PPT1_HUMAN	1	1	1	sp|P50897|PPT1_HUMAN Palmitoyl-protein thioesterase 1 OS=Homo sapiens GN=PPT1 PE=1 SV=1	4.2	34.193	0	16.506
sp|P51654|GPC3_HUMAN	1	1	1	sp|P51654|GPC3_HUMAN Glypican-3 OS=Homo sapiens GN=GPC3 PE=1 SV=1	1.4	65.562	0.0059809	5.9504
sp|P51843|NR0B1_HUMAN	1	1	1	sp|P51843|NR0B1_HUMAN Nuclear receptor subfamily 0 group B member 1 OS=Homo sapiens GN=NR0B1 PE=1 SV=2	3.4	51.717	0.0059595	5.9352
sp|P51884|LUM_HUMAN	3	3	3	sp|P51884|LUM_HUMAN Lumican OS=Homo sapiens GN=LUM PE=1 SV=2	14.2	38.429	0	64.005
sp|P52272|HNRPM_HUMAN	1	1	1	sp|P52272|HNRPM_HUMAN Heterogeneous nuclear ribonucleoprotein M OS=Homo sapiens GN=HNRNPM PE=1 SV=3	3.6	77.515	1	-2
sp|P52569|CTR2_HUMAN	1	1	1	sp|P52569|CTR2_HUMAN Cationic amino acid transporter 2 OS=Homo sapiens GN=SLC7A2 PE=1 SV=2	2.1	71.672	1	-2
sp|P53634|CATC_HUMAN	3	3	3	sp|P53634|CATC_HUMAN Dipeptidyl peptidase 1 OS=Homo sapiens GN=CTSC PE=1 SV=2	15.3	51.853	0	41.359
sp|P53801|PTTG_HUMAN	1	1	1	sp|P53801|PTTG_HUMAN Pituitary tumor-transforming gene 1 protein-interacting protein OS=Homo sapiens GN=PTTG1IP PE=1 SV=1	6.1	20.324	0	16.415
sp|P54289|CA2D1_HUMAN	6	6	6	sp|P54289|CA2D1_HUMAN Voltage-dependent calcium channel subunit alpha-2/delta-1 OS=Homo sapiens GN=CACNA2D1 PE=1 SV=3	8.3	124.57	0	54.575
sp|P54727|RD23B_HUMAN	1	1	1	sp|P54727|RD23B_HUMAN UV excision repair protein RAD23 homolog B OS=Homo sapiens GN=RAD23B PE=1 SV=1	7.1	43.171	0.0013477	6.7384
sp|P54753|EPHB3_HUMAN	2	2	2	sp|P54753|EPHB3_HUMAN Ephrin type-B receptor 3 OS=Homo sapiens GN=EPHB3 PE=1 SV=2	3.9	110.33	0	13.163
sp|P54760|EPHB4_HUMAN	2	2	2	sp|P54760|EPHB4_HUMAN Ephrin type-B receptor 4 OS=Homo sapiens GN=EPHB4 PE=1 SV=2	5.6	108.27	0	20.446
sp|P54793|ARSF_HUMAN	1	1	1	sp|P54793|ARSF_HUMAN Arylsulfatase F OS=Homo sapiens GN=ARSF PE=1 SV=4	3.1	65.939	0	44.104
sp|P54802|ANAG_HUMAN	5	5	5	sp|P54802|ANAG_HUMAN Alpha-N-acetylglucosaminidase OS=Homo sapiens GN=NAGLU PE=1 SV=2	8.9	82.265	0	88.975
sp|P54826|GAS1_HUMAN	2	2	2	sp|P54826|GAS1_HUMAN Growth arrest-specific protein 1 OS=Homo sapiens GN=GAS1 PE=2 SV=2	13.9	35.693	0	53.284
sp|P55036|PSMD4_HUMAN	1	1	1	sp|P55036|PSMD4_HUMAN 26S proteasome non-ATPase regulatory subunit 4 OS=Homo sapiens GN=PSMD4 PE=1 SV=1	4.5	40.736	1	-2
sp|P55042|RAD_HUMAN	1	1	1	sp|P55042|RAD_HUMAN GTP-binding protein RAD OS=Homo sapiens GN=RRAD PE=1 SV=2	4.5	33.245	1	-2
sp|P55083|MFAP4_HUMAN	2	2	2	sp|P55083|MFAP4_HUMAN Microfibril-associated glycoprotein 4 OS=Homo sapiens GN=MFAP4 PE=1 SV=2	3.9	28.648	0	25.247
sp|P55259|GP2_HUMAN	3	3	3	sp|P55259|GP2_HUMAN Pancreatic secretory granule membrane major glycoprotein GP2 OS=Homo sapiens GN=GP2 PE=2 SV=3	9.9	59.48	0	67.534
sp|P55283|CADH4_HUMAN	1	1	1	sp|P55283|CADH4_HUMAN Cadherin-4 OS=Homo sapiens GN=CDH4 PE=2 SV=2	1.4	100.28	0.0080925	5.7652
sp|P55285|CADH6_HUMAN	3	3	3	sp|P55285|CADH6_HUMAN Cadherin-6 OS=Homo sapiens GN=CDH6 PE=1 SV=1	9.9	88.308	0	25.999
sp|P55287|CAD11_HUMAN	1	1	1	sp|P55287|CAD11_HUMAN Cadherin-11 OS=Homo sapiens GN=CDH11 PE=2 SV=2	2.3	87.964	0.0015038	7.6526
sp|P55291|CAD15_HUMAN	1	1	1	sp|P55291|CAD15_HUMAN Cadherin-15 OS=Homo sapiens GN=CDH15 PE=1 SV=1	1.6	88.915	0	14.541
sp|P55899|FCGRN_HUMAN	1	1	1	sp|P55899|FCGRN_HUMAN IgG receptor FcRn large subunit p51 OS=Homo sapiens GN=FCGRT PE=1 SV=1	6.6	39.743	0.0013405	6.7123
sp|P55957|BID_HUMAN	1	1	1	sp|P55957|BID_HUMAN BH3-interacting domain death agonist OS=Homo sapiens GN=BID PE=1 SV=1	6.2	21.994	1	-2
sp|P56199|ITA1_HUMAN	1	1	1	sp|P56199|ITA1_HUMAN Integrin alpha-1 OS=Homo sapiens GN=ITGA1 PE=1 SV=2	1.2	130.85	0.0016155	8.7752
sp|P56696|KCNQ4_HUMAN	1	1	1	sp|P56696|KCNQ4_HUMAN Potassium voltage-gated channel subfamily KQT member 4 OS=Homo sapiens GN=KCNQ4 PE=1 SV=2	3.3	77.1	1	-2
sp|P56705|WNT4_HUMAN	1	1	1	sp|P56705|WNT4_HUMAN Protein Wnt-4 OS=Homo sapiens GN=WNT4 PE=1 SV=4	5.7	39.051	1	-2
sp|P57088|TMM33_HUMAN	1	1	1	sp|P57088|TMM33_HUMAN Transmembrane protein 33 OS=Homo sapiens GN=TMEM33 PE=1 SV=2	8.9	27.978	1	-2
sp|P58499|FAM3B_HUMAN	1	1	1	sp|P58499|FAM3B_HUMAN Protein FAM3B OS=Homo sapiens GN=FAM3B PE=1 SV=2	7.7	25.982	0	19.72
sp|P60604|UB2G2_HUMAN	1	1	1	sp|P60604|UB2G2_HUMAN Ubiquitin-conjugating enzyme E2 G2 OS=Homo sapiens GN=UBE2G2 PE=1 SV=1	4.2	18.566	1	-2
sp|P63261|ACTG_HUMAN;sp|P60709|ACTB_HUMAN;sp|Q9BYX7|ACTBM_HUMAN;sp|Q562R1|ACTBL_HUMAN;sp|P63267|ACTH_HUMAN;sp|P68133|ACTS_HUMAN;sp|P68032|ACTC_HUMAN;sp|P62736|ACTA_HUMAN;sp|Q6S8J3|POTEE_HUMAN;sp|A5A3E0|POTEF_HUMAN	2;2;1;1;1;1;1;1;1;1	2;2;1;1;1;1;1;1;1;1	2;2;1;1;1;1;1;1;1;1	sp|P63261|ACTG_HUMAN Actin, cytoplasmic 2 OS=Homo sapiens GN=ACTG1 PE=1 SV=1;sp|P60709|ACTB_HUMAN Actin, cytoplasmic 1 OS=Homo sapiens GN=ACTB PE=1 SV=1;sp|Q9BYX7|ACTBM_HUMAN Putative beta-actin-like protein 3 OS=Homo sapiens GN=POTEKP PE=5 SV=1;sp|Q562R1|	9.9	41.792	0	11.755
sp|P61019|RAB2A_HUMAN	1	1	1	sp|P61019|RAB2A_HUMAN Ras-related protein Rab-2A OS=Homo sapiens GN=RAB2A PE=1 SV=1	12.3	23.545	0.0059737	5.9502
sp|P61106|RAB14_HUMAN	2	2	2	sp|P61106|RAB14_HUMAN Ras-related protein Rab-14 OS=Homo sapiens GN=RAB14 PE=1 SV=4	12.6	23.897	0	15.066
sp|P61916|NPC2_HUMAN	1	1	1	sp|P61916|NPC2_HUMAN Epididymal secretory protein E1 OS=Homo sapiens GN=NPC2 PE=1 SV=1	11.3	16.57	0.0014347	7.3255
sp|P62195|PRS8_HUMAN	1	1	1	sp|P62195|PRS8_HUMAN 26S protease regulatory subunit 8 OS=Homo sapiens GN=PSMC5 PE=1 SV=1	3.7	45.626	1	-2
sp|P69849|NOMO3_HUMAN;sp|Q15155|NOMO1_HUMAN;sp|Q5JPE7|NOMO2_HUMAN	2;2;2	2;2;2	2;2;2	sp|P69849|NOMO3_HUMAN Nodal modulator 3 OS=Homo sapiens GN=NOMO3 PE=3 SV=2;sp|Q15155|NOMO1_HUMAN Nodal modulator 1 OS=Homo sapiens GN=NOMO1 PE=1 SV=5;sp|Q5JPE7|NOMO2_HUMAN Nodal modulator 2 OS=Homo sapiens GN=NOMO2 PE=1 SV=1	3.2	134.13	0	49.986
sp|P78316|NOP14_HUMAN	1	1	1	sp|P78316|NOP14_HUMAN Nucleolar protein 14 OS=Homo sapiens GN=NOP14 PE=1 SV=3	1.9	97.667	1	-2
sp|P78325|ADAM8_HUMAN	2	2	2	sp|P78325|ADAM8_HUMAN Disintegrin and metalloproteinase domain-containing protein 8 OS=Homo sapiens GN=ADAM8 PE=1 SV=2	5	88.77	0	61.869
sp|P78332|RBM6_HUMAN	1	1	1	sp|P78332|RBM6_HUMAN RNA-binding protein 6 OS=Homo sapiens GN=RBM6 PE=1 SV=5	1.8	128.64	1	-2
sp|P78333|GPC5_HUMAN	1	1	1	sp|P78333|GPC5_HUMAN Glypican-5 OS=Homo sapiens GN=GPC5 PE=2 SV=1	2.6	63.706	0.0014472	7.3582
sp|P78337|PITX1_HUMAN	1	1	1	sp|P78337|PITX1_HUMAN Pituitary homeobox 1 OS=Homo sapiens GN=PITX1 PE=1 SV=2	3.8	34.128	1	-2
sp|P78380|OLR1_HUMAN	1	1	1	sp|P78380|OLR1_HUMAN Oxidized low-density lipoprotein receptor 1 OS=Homo sapiens GN=OLR1 PE=1 SV=1	7.3	30.959	1	-2
sp|P78504|JAG1_HUMAN	1	1	1	sp|P78504|JAG1_HUMAN Protein jagged-1 OS=Homo sapiens GN=JAG1 PE=1 SV=3	1.1	133.8	0.0014409	7.3397
sp|P78552|I13R1_HUMAN	2	2	2	sp|P78552|I13R1_HUMAN Interleukin-13 receptor subunit alpha-1 OS=Homo sapiens GN=IL13RA1 PE=1 SV=1	8.9	48.759	0	17.587
sp|P80108|PHLD_HUMAN	1	1	1	sp|P80108|PHLD_HUMAN Phosphatidylinositol-glycan-specific phospholipase D OS=Homo sapiens GN=GPLD1 PE=1 SV=3	1.4	92.335	0	12.902
sp|P80188|NGAL_HUMAN	2	2	2	sp|P80188|NGAL_HUMAN Neutrophil gelatinase-associated lipocalin OS=Homo sapiens GN=LCN2 PE=1 SV=2	6.6	22.588	0	16.218
sp|P82663|RT25_HUMAN	1	1	1	sp|P82663|RT25_HUMAN 28S ribosomal protein S25, mitochondrial OS=Homo sapiens GN=MRPS25 PE=1 SV=1	5.8	20.116	1	-2
sp|P98095|FBLN2_HUMAN	3	3	3	sp|P98095|FBLN2_HUMAN Fibulin-2 OS=Homo sapiens GN=FBLN2 PE=1 SV=2	6.6	126.57	0	52.545
sp|P98160|PGBM_HUMAN	12	12	12	sp|P98160|PGBM_HUMAN Basement membrane-specific heparan sulfate proteoglycan core protein OS=Homo sapiens GN=HSPG2 PE=1 SV=4	5.9	468.83	0	323.31
sp|P98161|PKD1_HUMAN	2	2	2	sp|P98161|PKD1_HUMAN Polycystin-1 OS=Homo sapiens GN=PKD1 PE=1 SV=3	0.7	462.52	0	12.521
sp|P98164|LRP2_HUMAN	25	25	25	sp|P98164|LRP2_HUMAN Low-density lipoprotein receptor-related protein 2 OS=Homo sapiens GN=LRP2 PE=1 SV=3	9.6	521.95	0	323.31
sp|P98168|ZXDA_HUMAN;sp|P98169|ZXDB_HUMAN	1;1	1;1	1;1	sp|P98168|ZXDA_HUMAN Zinc finger X-linked protein ZXDA OS=Homo sapiens GN=ZXDA PE=1 SV=2;sp|P98169|ZXDB_HUMAN Zinc finger X-linked protein ZXDB OS=Homo sapiens GN=ZXDB PE=2 SV=2	2.6	84.77	1	-2
sp|P98172|EFNB1_HUMAN	2	2	2	sp|P98172|EFNB1_HUMAN Ephrin-B1 OS=Homo sapiens GN=EFNB1 PE=1 SV=1	6.1	38.006	0	22.403
sp|Q00796|DHSO_HUMAN	1	1	1	sp|Q00796|DHSO_HUMAN Sorbitol dehydrogenase OS=Homo sapiens GN=SORD PE=1 SV=4	8.7	38.324	0	18.138
sp|Q01151|CD83_HUMAN	2	2	2	sp|Q01151|CD83_HUMAN CD83 antigen OS=Homo sapiens GN=CD83 PE=1 SV=1	15.6	23.041	0	136.85
sp|Q01459|DIAC_HUMAN	3	3	3	sp|Q01459|DIAC_HUMAN Di-N-acetylchitobiase OS=Homo sapiens GN=CTBS PE=1 SV=1	8.1	43.759	0	57.43
sp|Q01973|ROR1_HUMAN	1	1	1	sp|Q01973|ROR1_HUMAN Tyrosine-protein kinase transmembrane receptor ROR1 OS=Homo sapiens GN=ROR1 PE=1 SV=2	2.8	104.28	0	15.924
sp|Q01974|ROR2_HUMAN	1	1	1	sp|Q01974|ROR2_HUMAN Tyrosine-protein kinase transmembrane receptor ROR2 OS=Homo sapiens GN=ROR2 PE=1 SV=2	2.8	104.76	0	11.883
sp|Q01995|TAGL_HUMAN	1	1	1	sp|Q01995|TAGL_HUMAN Transgelin OS=Homo sapiens GN=TAGLN PE=1 SV=4	9	22.611	0.008149	5.7943
sp|Q02083|NAAA_HUMAN	1	1	1	sp|Q02083|NAAA_HUMAN N-acylethanolamine-hydrolyzing acid amidase OS=Homo sapiens GN=NAAA PE=1 SV=3	3.3	40.066	0	11.377
sp|Q02413|DSG1_HUMAN	2	2	2	sp|Q02413|DSG1_HUMAN Desmoglein-1 OS=Homo sapiens GN=DSG1 PE=1 SV=2	1.8	113.75	0	27.032
sp|Q02446|SP4_HUMAN	1	1	1	sp|Q02446|SP4_HUMAN Transcription factor Sp4 OS=Homo sapiens GN=SP4 PE=1 SV=2	3.2	81.984	0.0024722	6.0931
sp|Q02487|DSC2_HUMAN	4	4	4	sp|Q02487|DSC2_HUMAN Desmocollin-2 OS=Homo sapiens GN=DSC2 PE=1 SV=1	6.9	99.961	0	29.733
sp|Q02809|PLOD1_HUMAN	1	1	1	sp|Q02809|PLOD1_HUMAN Procollagen-lysine,2-oxoglutarate 5-dioxygenase 1 OS=Homo sapiens GN=PLOD1 PE=1 SV=2	1.4	83.549	0.0048544	6.0049
sp|Q03154|ACY1_HUMAN	1	1	1	sp|Q03154|ACY1_HUMAN Aminoacylase-1 OS=Homo sapiens GN=ACY1 PE=1 SV=1	5.9	45.884	0	94.983
sp|Q03405|UPAR_HUMAN	2	2	2	sp|Q03405|UPAR_HUMAN Urokinase plasminogen activator surface receptor OS=Homo sapiens GN=PLAUR PE=1 SV=1	12.5	36.978	0	40.904
sp|Q04609|FOLH1_HUMAN;sp|Q9HBA9|FOH1B_HUMAN	2;1	2;1	2;1	sp|Q04609|FOLH1_HUMAN Glutamate carboxypeptidase 2 OS=Homo sapiens GN=FOLH1 PE=1 SV=1;sp|Q9HBA9|FOH1B_HUMAN Putative N-acetylated-alpha-linked acidic dipeptidase OS=Homo sapiens GN=FOLH1B PE=2 SV=1	4.5	84.33	0	12.266
sp|Q04756|HGFA_HUMAN	2	2	2	sp|Q04756|HGFA_HUMAN Hepatocyte growth factor activator OS=Homo sapiens GN=HGFAC PE=1 SV=1	3.7	70.681	0	166.2
sp|Q05066|SRY_HUMAN	1	1	1	sp|Q05066|SRY_HUMAN Sex-determining region Y protein OS=Homo sapiens GN=SRY PE=1 SV=1	13.7	23.884	0.0060533	5.9856
sp|Q05707|COEA1_HUMAN	1	1	1	sp|Q05707|COEA1_HUMAN Collagen alpha-1(XIV) chain OS=Homo sapiens GN=COL14A1 PE=1 SV=3	1	193.51	0.0013774	6.9537
sp|Q06033|ITIH3_HUMAN	1	1	1	sp|Q06033|ITIH3_HUMAN Inter-alpha-trypsin inhibitor heavy chain H3 OS=Homo sapiens GN=ITIH3 PE=1 SV=2	1.8	99.848	1	-2
sp|Q06418|TYRO3_HUMAN	6	6	6	sp|Q06418|TYRO3_HUMAN Tyrosine-protein kinase receptor TYRO3 OS=Homo sapiens GN=TYRO3 PE=1 SV=1	12.7	96.904	0	226.66
sp|Q06481|APLP2_HUMAN	1	1	1	sp|Q06481|APLP2_HUMAN Amyloid-like protein 2 OS=Homo sapiens GN=APLP2 PE=1 SV=2	1.3	86.955	0.0024876	6.1179
sp|Q07075|AMPE_HUMAN	7	7	7	sp|Q07075|AMPE_HUMAN Glutamyl aminopeptidase OS=Homo sapiens GN=ENPEP PE=1 SV=3	9.1	109.24	0	96.67
sp|Q07507|DERM_HUMAN	1	1	1	sp|Q07507|DERM_HUMAN Dermatopontin OS=Homo sapiens GN=DPT PE=1 SV=2	10.4	24.005	0	28.594
sp|Q07699|SCN1B_HUMAN	1	1	1	sp|Q07699|SCN1B_HUMAN Sodium channel subunit beta-1 OS=Homo sapiens GN=SCN1B PE=1 SV=1	6.9	24.707	0.0014728	7.5561
sp|Q07837|SLC31_HUMAN	2	2	2	sp|Q07837|SLC31_HUMAN Neutral and basic amino acid transport protein rBAT OS=Homo sapiens GN=SLC3A1 PE=1 SV=2	6.7	78.851	0	23.472
sp|Q07864|DPOE1_HUMAN	1	1	1	sp|Q07864|DPOE1_HUMAN DNA polymerase epsilon catalytic subunit A OS=Homo sapiens GN=POLE PE=1 SV=5	0.4	261.51	1	-2
sp|Q07954|LRP1_HUMAN	8	8	8	sp|Q07954|LRP1_HUMAN Prolow-density lipoprotein receptor-related protein 1 OS=Homo sapiens GN=LRP1 PE=1 SV=2	2.5	504.6	0	60.734
sp|Q08174|PCDH1_HUMAN	1	1	1	sp|Q08174|PCDH1_HUMAN Protocadherin-1 OS=Homo sapiens GN=PCDH1 PE=1 SV=2	2.3	114.74	0.0017123	10.61
sp|Q08257|QOR_HUMAN	1	1	1	sp|Q08257|QOR_HUMAN Quinone oxidoreductase OS=Homo sapiens GN=CRYZ PE=1 SV=1	7.3	35.206	0.0016694	9.8585
sp|Q08334|I10R2_HUMAN	1	1	1	sp|Q08334|I10R2_HUMAN Interleukin-10 receptor subunit beta OS=Homo sapiens GN=IL10RB PE=1 SV=2	4	36.995	0.0017094	10.604
sp|Q08380|LG3BP_HUMAN	6	6	6	sp|Q08380|LG3BP_HUMAN Galectin-3-binding protein OS=Homo sapiens GN=LGALS3BP PE=1 SV=1	13.7	65.33	0	186.61
sp|Q08629|TICN1_HUMAN	2	2	2	sp|Q08629|TICN1_HUMAN Testican-1 OS=Homo sapiens GN=SPOCK1 PE=1 SV=1	3.6	49.124	0	13.091
sp|Q08722|CD47_HUMAN	2	2	2	sp|Q08722|CD47_HUMAN Leukocyte surface antigen CD47 OS=Homo sapiens GN=CD47 PE=1 SV=1	9.3	35.213	0	31.484
sp|Q08AD1|CAMP2_HUMAN	1	1	1	sp|Q08AD1|CAMP2_HUMAN Calmodulin-regulated spectrin-associated protein 2 OS=Homo sapiens GN=CAMSAP2 PE=1 SV=3	0.8	168.09	1	-2
sp|Q08ET2|SIG14_HUMAN	1	1	1	sp|Q08ET2|SIG14_HUMAN Sialic acid-binding Ig-like lectin 14 OS=Homo sapiens GN=SIGLEC14 PE=1 SV=1	5.6	43.97	0.0015823	8.2758
sp|Q0VF96|CGNL1_HUMAN	1	1	1	sp|Q0VF96|CGNL1_HUMAN Cingulin-like protein 1 OS=Homo sapiens GN=CGNL1 PE=1 SV=2	1.2	149.08	1	-2
sp|Q10588|BST1_HUMAN	2	2	2	sp|Q10588|BST1_HUMAN ADP-ribosyl cyclase/cyclic ADP-ribose hydrolase 2 OS=Homo sapiens GN=BST1 PE=1 SV=2	10.7	35.724	0	57.947
sp|Q10589|BST2_HUMAN	1	1	1	sp|Q10589|BST2_HUMAN Bone marrow stromal antigen 2 OS=Homo sapiens GN=BST2 PE=1 SV=1	8.3	19.769	0	42.541
sp|Q11206|SIA4C_HUMAN	1	1	1	sp|Q11206|SIA4C_HUMAN CMP-N-acetylneuraminate-beta-galactosamide-alpha-2,3-sialyltransferase 4 OS=Homo sapiens GN=ST3GAL4 PE=2 SV=1	5.1	38.045	0	44.889
sp|Q12805|FBLN3_HUMAN	3	3	3	sp|Q12805|FBLN3_HUMAN EGF-containing fibulin-like extracellular matrix protein 1 OS=Homo sapiens GN=EFEMP1 PE=1 SV=2	14.2	54.64	0	28.229
sp|Q12841|FSTL1_HUMAN	2	2	2	sp|Q12841|FSTL1_HUMAN Follistatin-related protein 1 OS=Homo sapiens GN=FSTL1 PE=1 SV=1	10.1	34.985	0	11.492
sp|Q12860|CNTN1_HUMAN	8	8	8	sp|Q12860|CNTN1_HUMAN Contactin-1 OS=Homo sapiens GN=CNTN1 PE=1 SV=1	12.6	113.32	0	323.31
sp|Q12866|MERTK_HUMAN	2	2	2	sp|Q12866|MERTK_HUMAN Tyrosine-protein kinase Mer OS=Homo sapiens GN=MERTK PE=1 SV=2	2.5	110.25	0	13.692
sp|Q12907|LMAN2_HUMAN	4	4	4	sp|Q12907|LMAN2_HUMAN Vesicular integral-membrane protein VIP36 OS=Homo sapiens GN=LMAN2 PE=1 SV=1	17.7	40.228	0	162.29
sp|Q12913|PTPRJ_HUMAN	12	12	12	sp|Q12913|PTPRJ_HUMAN Receptor-type tyrosine-protein phosphatase eta OS=Homo sapiens GN=PTPRJ PE=1 SV=3	16.2	145.94	0	138.57
sp|Q12929|EPS8_HUMAN	1	1	1	sp|Q12929|EPS8_HUMAN Epidermal growth factor receptor kinase substrate 8 OS=Homo sapiens GN=EPS8 PE=1 SV=1	4	91.88	0	13.721
sp|Q12931|TRAP1_HUMAN	1	1	1	sp|Q12931|TRAP1_HUMAN Heat shock protein 75 kDa, mitochondrial OS=Homo sapiens GN=TRAP1 PE=1 SV=3	3.1	80.109	1	-2
sp|Q13155|AIMP2_HUMAN	1	1	1	sp|Q13155|AIMP2_HUMAN Aminoacyl tRNA synthase complex-interacting multifunctional protein 2 OS=Homo sapiens GN=AIMP2 PE=1 SV=2	5.3	35.348	1	-2
sp|Q13201|MMRN1_HUMAN	3	3	3	sp|Q13201|MMRN1_HUMAN Multimerin-1 OS=Homo sapiens GN=MMRN1 PE=1 SV=3	3.1	138.11	0	31.139
sp|Q13253|NOGG_HUMAN	1	1	1	sp|Q13253|NOGG_HUMAN Noggin OS=Homo sapiens GN=NOG PE=1 SV=1	4.3	25.774	1	-2
sp|Q13291|SLAF1_HUMAN	1	1	1	sp|Q13291|SLAF1_HUMAN Signaling lymphocytic activation molecule OS=Homo sapiens GN=SLAMF1 PE=1 SV=1	3.3	37.231	0.0012853	6.3839
sp|Q13308|PTK7_HUMAN	2	2	2	sp|Q13308|PTK7_HUMAN Inactive tyrosine-protein kinase 7 OS=Homo sapiens GN=PTK7 PE=1 SV=2	3.1	118.39	0	15.155
sp|Q13332|PTPRS_HUMAN	3	3	3	sp|Q13332|PTPRS_HUMAN Receptor-type tyrosine-protein phosphatase S OS=Homo sapiens GN=PTPRS PE=1 SV=3	2.4	217.04	0	32.14
sp|Q13363|CTBP1_HUMAN	1	1	1	sp|Q13363|CTBP1_HUMAN C-terminal-binding protein 1 OS=Homo sapiens GN=CTBP1 PE=1 SV=2	5.9	47.535	1	-2
sp|Q13421|MSLN_HUMAN	4	4	4	sp|Q13421|MSLN_HUMAN Mesothelin OS=Homo sapiens GN=MSLN PE=1 SV=2	6.5	68.985	0	38.878
sp|Q13443|ADAM9_HUMAN	1	1	1	sp|Q13443|ADAM9_HUMAN Disintegrin and metalloproteinase domain-containing protein 9 OS=Homo sapiens GN=ADAM9 PE=1 SV=1	2.4	90.555	0	57.718
sp|Q13449|LSAMP_HUMAN	2	2	2	sp|Q13449|LSAMP_HUMAN Limbic system-associated membrane protein OS=Homo sapiens GN=LSAMP PE=1 SV=2	5	37.393	0	34.348
sp|Q13477|MADCA_HUMAN	1	1	1	sp|Q13477|MADCA_HUMAN Mucosal addressin cell adhesion molecule 1 OS=Homo sapiens GN=MADCAM1 PE=1 SV=2	2.6	40.155	0.0082063	5.8439
sp|Q13510|ASAH1_HUMAN	2	2	2	sp|Q13510|ASAH1_HUMAN Acid ceramidase OS=Homo sapiens GN=ASAH1 PE=1 SV=5	11.4	44.659	0	17.22
sp|Q13546|RIPK1_HUMAN	1	1	1	sp|Q13546|RIPK1_HUMAN Receptor-interacting serine/threonine-protein kinase 1 OS=Homo sapiens GN=RIPK1 PE=1 SV=3	1.6	75.93	1	-2
sp|Q13591|SEM5A_HUMAN	1	1	1	sp|Q13591|SEM5A_HUMAN Semaphorin-5A OS=Homo sapiens GN=SEMA5A PE=1 SV=3	1.5	120.61	0.0014837	7.5834
sp|Q13630|FCL_HUMAN	1	1	1	sp|Q13630|FCL_HUMAN GDP-L-fucose synthase OS=Homo sapiens GN=TSTA3 PE=1 SV=1	5.9	35.892	1	-2
sp|Q13641|TPBG_HUMAN	1	1	1	sp|Q13641|TPBG_HUMAN Trophoblast glycoprotein OS=Homo sapiens GN=TPBG PE=1 SV=1	4	46.031	0.0015198	7.7059
sp|Q13705|AVR2B_HUMAN	1	1	1	sp|Q13705|AVR2B_HUMAN Activin receptor type-2B OS=Homo sapiens GN=ACVR2B PE=1 SV=3	2	57.723	0.0071344	5.9166
sp|Q13740|CD166_HUMAN	3	3	3	sp|Q13740|CD166_HUMAN CD166 antigen OS=Homo sapiens GN=ALCAM PE=1 SV=2	9.4	65.102	0	23.753
sp|Q13790|APOF_HUMAN	1	1	1	sp|Q13790|APOF_HUMAN Apolipoprotein F OS=Homo sapiens GN=APOF PE=1 SV=2	4.6	35.399	0.0015291	7.7713
sp|Q13822|ENPP2_HUMAN	2	2	2	sp|Q13822|ENPP2_HUMAN Ectonucleotide pyrophosphatase/phosphodiesterase family member 2 OS=Homo sapiens GN=ENPP2 PE=1 SV=3	2.9	98.993	0	14.308
sp|Q13873|BMPR2_HUMAN	1	1	1	sp|Q13873|BMPR2_HUMAN Bone morphogenetic protein receptor type-2 OS=Homo sapiens GN=BMPR2 PE=1 SV=2	3.2	115.2	0	12.476
sp|Q14108|SCRB2_HUMAN	2	2	2	sp|Q14108|SCRB2_HUMAN Lysosome membrane protein 2 OS=Homo sapiens GN=SCARB2 PE=1 SV=2	7.5	54.29	0	14.623
sp|Q14126|DSG2_HUMAN	2	2	2	sp|Q14126|DSG2_HUMAN Desmoglein-2 OS=Homo sapiens GN=DSG2 PE=1 SV=2	2.2	122.29	0	182.53
sp|Q14149|MORC3_HUMAN	1	1	1	sp|Q14149|MORC3_HUMAN MORC family CW-type zinc finger protein 3 OS=Homo sapiens GN=MORC3 PE=1 SV=3	1	107.11	1	-2
sp|Q14264|ENR1_HUMAN	2	2	2	sp|Q14264|ENR1_HUMAN Endogenous retrovirus group 3 member 1 Env polyprotein OS=Homo sapiens GN=ERV3-1 PE=2 SV=2	7.8	67.941	0	59.784
sp|Q14314|FGL2_HUMAN	2	2	2	sp|Q14314|FGL2_HUMAN Fibroleukin OS=Homo sapiens GN=FGL2 PE=1 SV=1	6.6	50.228	0	61.111
sp|Q14515|SPRL1_HUMAN	5	5	5	sp|Q14515|SPRL1_HUMAN SPARC-like protein 1 OS=Homo sapiens GN=SPARCL1 PE=1 SV=2	14.2	75.207	0	91.04
sp|Q14624|ITIH4_HUMAN	2	2	2	sp|Q14624|ITIH4_HUMAN Inter-alpha-trypsin inhibitor heavy chain H4 OS=Homo sapiens GN=ITIH4 PE=1 SV=4	5.4	103.36	0	23.339
sp|Q14669|TRIPC_HUMAN	1	1	1	sp|Q14669|TRIPC_HUMAN E3 ubiquitin-protein ligase TRIP12 OS=Homo sapiens GN=TRIP12 PE=1 SV=1	0.8	220.43	1	-2
sp|Q14703|MBTP1_HUMAN	1	1	1	sp|Q14703|MBTP1_HUMAN Membrane-bound transcription factor site-1 protease OS=Homo sapiens GN=MBTPS1 PE=1 SV=1	1.8	117.75	0	44.529
sp|Q14721|KCNB1_HUMAN	1	1	1	sp|Q14721|KCNB1_HUMAN Potassium voltage-gated channel subfamily B member 1 OS=Homo sapiens GN=KCNB1 PE=1 SV=2	1.3	95.877	1	-2
sp|Q14767|LTBP2_HUMAN	5	5	5	sp|Q14767|LTBP2_HUMAN Latent-transforming growth factor beta-binding protein 2 OS=Homo sapiens GN=LTBP2 PE=1 SV=3	4.8	195.05	0	34.749
sp|Q14914|PTGR1_HUMAN	1	1	1	sp|Q14914|PTGR1_HUMAN Prostaglandin reductase 1 OS=Homo sapiens GN=PTGR1 PE=1 SV=2	7	35.869	0.0016863	10.174
sp|Q14954|KI2S1_HUMAN;sp|A8MWS1|KI3P1_HUMAN	2;1	1;1	1;1	sp|Q14954|KI2S1_HUMAN Killer cell immunoglobulin-like receptor 2DS1 OS=Homo sapiens GN=KIR2DS1 PE=2 SV=1;sp|A8MWS1|KI3P1_HUMAN Putative killer cell immunoglobulin-like receptor like protein KIR3DP1 OS=Homo sapiens GN=KIR3DP1 PE=2 SV=2	9.9	33.645	0.0015456	7.9014
sp|Q14956|GPNMB_HUMAN	1	1	1	sp|Q14956|GPNMB_HUMAN Transmembrane glycoprotein NMB OS=Homo sapiens GN=GPNMB PE=1 SV=2	3.7	63.922	0	27.49
sp|Q14966|ZN638_HUMAN	1	1	1	sp|Q14966|ZN638_HUMAN Zinc finger protein 638 OS=Homo sapiens GN=ZNF638 PE=1 SV=2	0.7	220.62	0.0081019	5.767
sp|Q14982|OPCM_HUMAN;sp|Q9P121|NTRI_HUMAN	5;1	5;1	5;1	sp|Q14982|OPCM_HUMAN Opioid-binding protein/cell adhesion molecule OS=Homo sapiens GN=OPCML PE=1 SV=1	14.8	38.007	0	67.373
sp|Q14994|NR1I3_HUMAN	1	1	1	sp|Q14994|NR1I3_HUMAN Nuclear receptor subfamily 1 group I member 3 OS=Homo sapiens GN=NR1I3 PE=1 SV=2	2.3	39.942	1	-2
sp|Q14995|NR1D2_HUMAN	1	1	1	sp|Q14995|NR1D2_HUMAN Nuclear receptor subfamily 1 group D member 2 OS=Homo sapiens GN=NR1D2 PE=1 SV=3	2.2	64.624	1	-2
sp|Q15040|JOS1_HUMAN	1	1	1	sp|Q15040|JOS1_HUMAN Josephin-1 OS=Homo sapiens GN=JOSD1 PE=1 SV=1	10.4	23.198	1	-2
sp|Q15043|S39AE_HUMAN	1	1	1	sp|Q15043|S39AE_HUMAN Zinc transporter ZIP14 OS=Homo sapiens GN=SLC39A14 PE=1 SV=3	2.2	54.212	0.0025221	6.2041
sp|Q15116|PDCD1_HUMAN	1	1	1	sp|Q15116|PDCD1_HUMAN Programmed cell death protein 1 OS=Homo sapiens GN=PDCD1 PE=1 SV=3	5.9	31.647	0.0015106	7.6871
sp|Q15223|PVRL1_HUMAN	3	3	3	sp|Q15223|PVRL1_HUMAN Nectin-1 OS=Homo sapiens GN=PVRL1 PE=1 SV=3	8.3	57.157	0	96.1
sp|Q15262|PTPRK_HUMAN	4	4	4	sp|Q15262|PTPRK_HUMAN Receptor-type tyrosine-protein phosphatase kappa OS=Homo sapiens GN=PTPRK PE=1 SV=2	4.8	162.1	0	37.886
sp|Q15303|ERBB4_HUMAN	3	3	3	sp|Q15303|ERBB4_HUMAN Receptor tyrosine-protein kinase erbB-4 OS=Homo sapiens GN=ERBB4 PE=1 SV=1	4.2	146.81	0	20.38
sp|Q15485|FCN2_HUMAN	1	1	1	sp|Q15485|FCN2_HUMAN Ficolin-2 OS=Homo sapiens GN=FCN2 PE=1 SV=2	8.9	34.001	0.0016367	9.1007
sp|Q15828|CYTM_HUMAN	2	2	2	sp|Q15828|CYTM_HUMAN Cystatin-M OS=Homo sapiens GN=CST6 PE=1 SV=1	13.4	16.511	0	14.917
sp|Q15846|CLUL1_HUMAN	2	2	2	sp|Q15846|CLUL1_HUMAN Clusterin-like protein 1 OS=Homo sapiens GN=CLUL1 PE=2 SV=1	6.2	54.214	0	61.911
sp|Q15904|VAS1_HUMAN	3	3	3	sp|Q15904|VAS1_HUMAN V-type proton ATPase subunit S1 OS=Homo sapiens GN=ATP6AP1 PE=1 SV=2	7.2	52.025	0	19.924
sp|Q16270|IBP7_HUMAN	2	2	2	sp|Q16270|IBP7_HUMAN Insulin-like growth factor-binding protein 7 OS=Homo sapiens GN=IGFBP7 PE=1 SV=1	14.5	29.13	0	323.31
sp|Q16348|S15A2_HUMAN	2	2	2	sp|Q16348|S15A2_HUMAN Solute carrier family 15 member 2 OS=Homo sapiens GN=SLC15A2 PE=2 SV=2	4.4	81.783	0	62.66
sp|Q16478|GRIK5_HUMAN	1	1	1	sp|Q16478|GRIK5_HUMAN Glutamate receptor ionotropic, kainate 5 OS=Homo sapiens GN=GRIK5 PE=2 SV=2	1.9	109.26	1	-2
sp|Q16563|SYPL1_HUMAN	2	2	2	sp|Q16563|SYPL1_HUMAN Synaptophysin-like protein 1 OS=Homo sapiens GN=SYPL1 PE=1 SV=1	14.3	28.565	0	124.18
sp|Q16610|ECM1_HUMAN	1	1	1	sp|Q16610|ECM1_HUMAN Extracellular matrix protein 1 OS=Homo sapiens GN=ECM1 PE=1 SV=2	2.2	60.673	0.0013089	6.4468
sp|Q16620|NTRK2_HUMAN	4	4	4	sp|Q16620|NTRK2_HUMAN BDNF/NT-3 growth factors receptor OS=Homo sapiens GN=NTRK2 PE=1 SV=1	9.6	91.998	0	38.354
sp|Q16635|TAZ_HUMAN	1	1	1	sp|Q16635|TAZ_HUMAN Tafazzin OS=Homo sapiens GN=TAZ PE=1 SV=1	3.4	33.459	1	-2
sp|Q16651|PRSS8_HUMAN	2	2	2	sp|Q16651|PRSS8_HUMAN Prostasin OS=Homo sapiens GN=PRSS8 PE=1 SV=1	11.1	36.431	0	31.031
sp|Q16706|MA2A1_HUMAN	2	2	2	sp|Q16706|MA2A1_HUMAN Alpha-mannosidase 2 OS=Homo sapiens GN=MAN2A1 PE=1 SV=2	4.5	131.14	0	17.541
sp|Q16769|QPCT_HUMAN	2	2	2	sp|Q16769|QPCT_HUMAN Glutaminyl-peptide cyclotransferase OS=Homo sapiens GN=QPCT PE=1 SV=1	10.2	40.876	0	19.364
sp|Q16827|PTPRO_HUMAN	2	2	2	sp|Q16827|PTPRO_HUMAN Receptor-type tyrosine-protein phosphatase O OS=Homo sapiens GN=PTPRO PE=1 SV=2	2.8	138.34	0	13.366
sp|Q16849|PTPRN_HUMAN	1	1	1	sp|Q16849|PTPRN_HUMAN Receptor-type tyrosine-protein phosphatase-like N OS=Homo sapiens GN=PTPRN PE=1 SV=1	1.9	105.85	0	238.66
sp|Q16890|TPD53_HUMAN	1	1	1	sp|Q16890|TPD53_HUMAN Tumor protein D53 OS=Homo sapiens GN=TPD52L1 PE=1 SV=1	8.8	22.449	1	-2
sp|Q24JP5|T132A_HUMAN	2	2	2	sp|Q24JP5|T132A_HUMAN Transmembrane protein 132A OS=Homo sapiens GN=TMEM132A PE=2 SV=1	2.7	110.11	0	13.023
sp|Q29983|MICA_HUMAN	2	2	2	sp|Q29983|MICA_HUMAN MHC class I polypeptide-related sequence A OS=Homo sapiens GN=MICA PE=1 SV=1	7.3	42.915	0	16.669
sp|Q3ZCQ3|F174B_HUMAN	1	1	1	sp|Q3ZCQ3|F174B_HUMAN Membrane protein FAM174B OS=Homo sapiens GN=FAM174B PE=2 SV=2	9.4	16.966	0.0013755	6.9457
sp|Q4KMQ2|ANO6_HUMAN	1	1	1	sp|Q4KMQ2|ANO6_HUMAN Anoctamin-6 OS=Homo sapiens GN=ANO6 PE=1 SV=2	1.5	106.16	0.0013369	6.6649
sp|Q4LDE5|SVEP1_HUMAN	3	3	3	sp|Q4LDE5|SVEP1_HUMAN Sushi, von Willebrand factor type A, EGF and pentraxin domain-containing protein 1 OS=Homo sapiens GN=SVEP1 PE=1 SV=3	1.4	390.17	0	16.939
sp|Q53H76|PLA1A_HUMAN	1	1	1	sp|Q53H76|PLA1A_HUMAN Phospholipase A1 member A OS=Homo sapiens GN=PLA1A PE=2 SV=2	4.4	49.715	0	11.77
sp|Q5BIV9|SPRN_HUMAN	1	1	1	sp|Q5BIV9|SPRN_HUMAN Shadow of prion protein OS=Homo sapiens GN=SPRN PE=2 SV=1	15.2	14.522	0.001675	9.9026
sp|Q5H8C1|FREM1_HUMAN	1	1	1	sp|Q5H8C1|FREM1_HUMAN FRAS1-related extracellular matrix protein 1 OS=Homo sapiens GN=FREM1 PE=1 SV=3	0.9	244.15	0.0013158	6.4767
sp|Q5IJ48|CRUM2_HUMAN	2	2	2	sp|Q5IJ48|CRUM2_HUMAN Protein crumbs homolog 2 OS=Homo sapiens GN=CRB2 PE=1 SV=2	3.2	134.26	0	16.205
sp|Q5JRA6|MIA3_HUMAN	1	1	1	sp|Q5JRA6|MIA3_HUMAN Melanoma inhibitory activity protein 3 OS=Homo sapiens GN=MIA3 PE=1 SV=1	0.9	213.7	0.0013333	6.6566
sp|Q5JS37|NHLC3_HUMAN	3	3	3	sp|Q5JS37|NHLC3_HUMAN NHL repeat-containing protein 3 OS=Homo sapiens GN=NHLRC3 PE=2 SV=1	17	38.282	0	33.682
sp|Q5M9N0|CD158_HUMAN	1	1	1	sp|Q5M9N0|CD158_HUMAN Coiled-coil domain-containing protein 158 OS=Homo sapiens GN=CCDC158 PE=1 SV=2	2.3	127.14	0.0012626	6.2153
sp|Q5R3F8|PPR29_HUMAN	2	2	2	sp|Q5R3F8|PPR29_HUMAN Protein phosphatase 1 regulatory subunit 29 OS=Homo sapiens GN=ELFN2 PE=1 SV=1	2.6	89.686	0	14.437
sp|Q5SZK8|FREM2_HUMAN	8	8	8	sp|Q5SZK8|FREM2_HUMAN FRAS1-related extracellular matrix protein 2 OS=Homo sapiens GN=FREM2 PE=1 SV=2	4.5	351.15	0	73.195
sp|Q5T2L2|AKCL1_HUMAN	1	1	1	sp|Q5T2L2|AKCL1_HUMAN Putative aldo-keto reductase family 1 member C8 OS=Homo sapiens GN=AKR1C8P PE=5 SV=2	23.3	14.588	1	-2
sp|Q5T601|AGRF1_HUMAN	1	1	1	sp|Q5T601|AGRF1_HUMAN Adhesion G-protein coupled receptor F1 OS=Homo sapiens GN=ADGRF1 PE=1 SV=2	1.6	101.36	0.0016556	9.2937
sp|Q5T6V5|CI064_HUMAN	1	1	1	sp|Q5T6V5|CI064_HUMAN UPF0553 protein C9orf64 OS=Homo sapiens GN=C9orf64 PE=1 SV=1	3.5	39.028	1	-2
sp|Q5TFQ8|SIRBL_HUMAN;sp|P78324|SHPS1_HUMAN	4;3	4;3	4;3	sp|Q5TFQ8|SIRBL_HUMAN Signal-regulatory protein beta-1 isoform 3 OS=Homo sapiens GN=SIRPB1 PE=1 SV=1;sp|P78324|SHPS1_HUMAN Tyrosine-protein phosphatase non-receptor type substrate 1 OS=Homo sapiens GN=SIRPA PE=1 SV=2	12.8	43.359	0	116.75
sp|Q5THK1|PR14L_HUMAN	1	1	1	sp|Q5THK1|PR14L_HUMAN Protein PRR14L OS=Homo sapiens GN=PRR14L PE=1 SV=1	0.7	237.3	0.0036585	6.0203
sp|Q5VSR9|SPXN1_HUMAN	1	1	1	sp|Q5VSR9|SPXN1_HUMAN Sperm protein associated with the nucleus on the X chromosome N1 OS=Homo sapiens GN=SPANXN1 PE=3 SV=1	16.7	8.2631	1	-2
sp|Q5VUB5|F1711_HUMAN	1	1	1	sp|Q5VUB5|F1711_HUMAN Protein FAM171A1 OS=Homo sapiens GN=FAM171A1 PE=1 SV=1	4.5	97.853	0	14.194
sp|Q5VY43|PEAR1_HUMAN	1	1	1	sp|Q5VY43|PEAR1_HUMAN Platelet endothelial aggregation receptor 1 OS=Homo sapiens GN=PEAR1 PE=1 SV=1	2	110.67	0.0016447	9.1675
sp|Q5XPI4|RN123_HUMAN	2	2	2	sp|Q5XPI4|RN123_HUMAN E3 ubiquitin-protein ligase RNF123 OS=Homo sapiens GN=RNF123 PE=1 SV=1	1	148.51	0.0017182	10.749
sp|Q5ZPR3|CD276_HUMAN	4	4	4	sp|Q5ZPR3|CD276_HUMAN CD276 antigen OS=Homo sapiens GN=CD276 PE=1 SV=1	20	57.235	0	226.21
sp|Q63HK3|ZKSC2_HUMAN	1	1	1	sp|Q63HK3|ZKSC2_HUMAN Zinc finger protein with KRAB and SCAN domains 2 OS=Homo sapiens GN=ZKSCAN2 PE=1 SV=2	2.7	110.94	1	-2
sp|Q66K79|CBPZ_HUMAN	1	1	1	sp|Q66K79|CBPZ_HUMAN Carboxypeptidase Z OS=Homo sapiens GN=CPZ PE=1 SV=2	2.9	73.655	0.0013736	6.9322
sp|Q687X5|STEA4_HUMAN	2	2	2	sp|Q687X5|STEA4_HUMAN Metalloreductase STEAP4 OS=Homo sapiens GN=STEAP4 PE=1 SV=1	6.5	51.981	0	12.25
sp|Q68CP4|HGNAT_HUMAN	3	3	3	sp|Q68CP4|HGNAT_HUMAN Heparan-alpha-glucosaminide N-acetyltransferase OS=Homo sapiens GN=HGSNAT PE=1 SV=2	7.7	73.293	0	22.169
sp|Q68D06|SLN13_HUMAN	1	1	1	sp|Q68D06|SLN13_HUMAN Schlafen family member 13 OS=Homo sapiens GN=SLFN13 PE=2 SV=1	2.8	102.04	1	-2
sp|Q68D85|NR3L1_HUMAN	3	3	3	sp|Q68D85|NR3L1_HUMAN Natural cytotoxicity triggering receptor 3 ligand 1 OS=Homo sapiens GN=NCR3LG1 PE=1 SV=1	8.6	50.827	0	47.853
sp|Q6AHZ1|Z518A_HUMAN	1	1	1	sp|Q6AHZ1|Z518A_HUMAN Zinc finger protein 518A OS=Homo sapiens GN=ZNF518A PE=2 SV=2	0.9	166.78	0.0092166	5.7385
sp|Q6EMK4|VASN_HUMAN	4	4	4	sp|Q6EMK4|VASN_HUMAN Vasorin OS=Homo sapiens GN=VASN PE=1 SV=1	7.9	71.712	0	71.417
sp|Q6FHJ7|SFRP4_HUMAN	2	2	2	sp|Q6FHJ7|SFRP4_HUMAN Secreted frizzled-related protein 4 OS=Homo sapiens GN=SFRP4 PE=1 SV=2	8.1	39.826	0	13.455
sp|Q6GTX8|LAIR1_HUMAN	2	2	2	sp|Q6GTX8|LAIR1_HUMAN Leukocyte-associated immunoglobulin-like receptor 1 OS=Homo sapiens GN=LAIR1 PE=1 SV=1	11.5	31.412	0	24.203
sp|Q6NTF7|ABC3H_HUMAN	1	1	1	sp|Q6NTF7|ABC3H_HUMAN DNA dC->dU-editing enzyme APOBEC-3H OS=Homo sapiens GN=APOBEC3H PE=1 SV=3	9	23.531	1	-2
sp|Q6NUJ2|CK087_HUMAN	1	1	1	sp|Q6NUJ2|CK087_HUMAN Uncharacterized protein C11orf87 OS=Homo sapiens GN=C11orf87 PE=1 SV=2	5.1	20.622	0.0024631	6.0677
sp|Q6NUS6|TECT3_HUMAN	1	1	1	sp|Q6NUS6|TECT3_HUMAN Tectonic-3 OS=Homo sapiens GN=TCTN3 PE=1 SV=2	4.1	66.156	0.0013812	6.9755
sp|Q6P179|ERAP2_HUMAN	1	1	1	sp|Q6P179|ERAP2_HUMAN Endoplasmic reticulum aminopeptidase 2 OS=Homo sapiens GN=ERAP2 PE=1 SV=2	1.8	110.46	0.0014948	7.642
sp|Q6P2C8|MED27_HUMAN	1	1	1	sp|Q6P2C8|MED27_HUMAN Mediator of RNA polymerase II transcription subunit 27 OS=Homo sapiens GN=MED27 PE=1 SV=1	4.5	35.431	0.0014205	7.1906
sp|Q6P4A8|PLBL1_HUMAN	1	1	1	sp|Q6P4A8|PLBL1_HUMAN Phospholipase B-like 1 OS=Homo sapiens GN=PLBD1 PE=1 SV=2	2.4	63.254	0.0014045	7.1134
sp|Q6PFW1|VIP1_HUMAN	1	1	1	sp|Q6PFW1|VIP1_HUMAN Inositol hexakisphosphate and diphosphoinositol-pentakisphosphate kinase 1 OS=Homo sapiens GN=PPIP5K1 PE=1 SV=1	1	159.52	1	-2
sp|Q6PK18|OGFD3_HUMAN	1	1	1	sp|Q6PK18|OGFD3_HUMAN 2-oxoglutarate and iron-dependent oxygenase domain-containing protein 3 OS=Homo sapiens GN=OGFOD3 PE=1 SV=2	3.1	35.646	0.003672	6.0368
sp|Q6UUV7|CRTC3_HUMAN	1	1	1	sp|Q6UUV7|CRTC3_HUMAN CREB-regulated transcription coactivator 3 OS=Homo sapiens GN=CRTC3 PE=1 SV=2	2.9	66.958	1	-2
sp|Q6UVK1|CSPG4_HUMAN	2	2	2	sp|Q6UVK1|CSPG4_HUMAN Chondroitin sulfate proteoglycan 4 OS=Homo sapiens GN=CSPG4 PE=1 SV=2	2.3	250.53	0	20.29
sp|Q6UWI2|PARM1_HUMAN	1	1	1	sp|Q6UWI2|PARM1_HUMAN Prostate androgen-regulated mucin-like protein 1 OS=Homo sapiens GN=PARM1 PE=1 SV=1	2.3	32.288	0.008216	5.8507
sp|Q6UWL6|KIRR2_HUMAN	1	1	1	sp|Q6UWL6|KIRR2_HUMAN Kin of IRRE-like protein 2 OS=Homo sapiens GN=KIRREL2 PE=1 SV=2	5.1	75.091	0	13.304
sp|Q6UWR7|ENPP6_HUMAN	2	2	2	sp|Q6UWR7|ENPP6_HUMAN Ectonucleotide pyrophosphatase/phosphodiesterase family member 6 OS=Homo sapiens GN=ENPP6 PE=1 SV=2	10	50.24	0	24.692
sp|Q6UWV6|ENPP7_HUMAN	1	1	1	sp|Q6UWV6|ENPP7_HUMAN Ectonucleotide pyrophosphatase/phosphodiesterase family member 7 OS=Homo sapiens GN=ENPP7 PE=1 SV=3	3.3	51.493	0.0015576	7.9873
sp|Q6UX06|OLFM4_HUMAN	7	7	7	sp|Q6UX06|OLFM4_HUMAN Olfactomedin-4 OS=Homo sapiens GN=OLFM4 PE=1 SV=1	17.3	57.279	0	323.31
sp|Q6UX15|LAYN_HUMAN	1	1	1	sp|Q6UX15|LAYN_HUMAN Layilin OS=Homo sapiens GN=LAYN PE=2 SV=1	5.8	43.108	0.0015748	8.2363
sp|Q6UX27|VSTM1_HUMAN	1	1	1	sp|Q6UX27|VSTM1_HUMAN V-set and transmembrane domain-containing protein 1 OS=Homo sapiens GN=VSTM1 PE=1 SV=2	11	26.109	0.0015924	8.5217
sp|Q6UX71|PXDC2_HUMAN	4	4	4	sp|Q6UX71|PXDC2_HUMAN Plexin domain-containing protein 2 OS=Homo sapiens GN=PLXDC2 PE=1 SV=1	13.8	59.582	0	115.32
sp|Q6UXB8|PI16_HUMAN	4	4	4	sp|Q6UXB8|PI16_HUMAN Peptidase inhibitor 16 OS=Homo sapiens GN=PI16 PE=1 SV=1	14	49.471	0	73.208
sp|Q6UXC1|AEGP_HUMAN	1	1	1	sp|Q6UXC1|AEGP_HUMAN Apical endosomal glycoprotein OS=Homo sapiens GN=MAMDC4 PE=2 SV=2	1.2	131.5	0.0036765	6.0419
sp|Q6UXD5|SE6L2_HUMAN	3	3	3	sp|Q6UXD5|SE6L2_HUMAN Seizure 6-like protein 2 OS=Homo sapiens GN=SEZ6L2 PE=1 SV=2	6.3	97.559	0	57.824
sp|Q6UXF1|TM108_HUMAN	1	1	1	sp|Q6UXF1|TM108_HUMAN Transmembrane protein 108 OS=Homo sapiens GN=TMEM108 PE=2 SV=2	3.1	59.948	0.0013298	6.641
sp|Q6UXG3|CLM9_HUMAN	1	1	1	sp|Q6UXG3|CLM9_HUMAN CMRF35-like molecule 9 OS=Homo sapiens GN=CD300LG PE=1 SV=2	4.8	36.06	0.0016779	9.9268
sp|Q6UXN8|CLC9A_HUMAN	1	1	1	sp|Q6UXN8|CLC9A_HUMAN C-type lectin domain family 9 member A OS=Homo sapiens GN=CLEC9A PE=1 SV=1	5.4	27.324	0.0016	8.5958
sp|Q6UXZ4|UNC5D_HUMAN	1	1	1	sp|Q6UXZ4|UNC5D_HUMAN Netrin receptor UNC5D OS=Homo sapiens GN=UNC5D PE=2 SV=1	1.8	105.88	0.0014493	7.371
sp|Q6V0I7|FAT4_HUMAN	8	8	8	sp|Q6V0I7|FAT4_HUMAN Protocadherin Fat 4 OS=Homo sapiens GN=FAT4 PE=1 SV=2	3	542.68	0	116.43
sp|Q6W4X9|MUC6_HUMAN	2	2	2	sp|Q6W4X9|MUC6_HUMAN Mucin-6 OS=Homo sapiens GN=MUC6 PE=1 SV=3	2.3	257.05	0	16.298
sp|Q6YHK3|CD109_HUMAN	2	2	2	sp|Q6YHK3|CD109_HUMAN CD109 antigen OS=Homo sapiens GN=CD109 PE=1 SV=2	2.8	161.69	0	18.313
sp|Q6ZNA5|FRRS1_HUMAN	1	1	1	sp|Q6ZNA5|FRRS1_HUMAN Ferric-chelate reductase 1 OS=Homo sapiens GN=FRRS1 PE=2 SV=2	3.7	66.114	0.0015798	8.2756
sp|Q6ZTQ4|CDHR3_HUMAN	1	1	1	sp|Q6ZTQ4|CDHR3_HUMAN Cadherin-related family member 3 OS=Homo sapiens GN=CDHR3 PE=1 SV=1	1.6	97.976	1	-2
sp|Q6ZVT6|CC067_HUMAN	1	1	1	sp|Q6ZVT6|CC067_HUMAN Uncharacterized protein C3orf67 OS=Homo sapiens GN=C3orf67 PE=2 SV=2	1.6	76.271	1	-2
sp|Q6ZXV5|TMTC3_HUMAN	1	1	1	sp|Q6ZXV5|TMTC3_HUMAN Transmembrane and TPR repeat-containing protein 3 OS=Homo sapiens GN=TMTC3 PE=1 SV=2	3	104.01	1	-2
sp|Q709F0|ACD11_HUMAN	1	1	1	sp|Q709F0|ACD11_HUMAN Acyl-CoA dehydrogenase family member 11 OS=Homo sapiens GN=ACAD11 PE=1 SV=2	2.4	87.282	1	-2
sp|Q7KYR7|BT2A1_HUMAN	1	1	1	sp|Q7KYR7|BT2A1_HUMAN Butyrophilin subfamily 2 member A1 OS=Homo sapiens GN=BTN2A1 PE=1 SV=3	3.6	59.632	0	44.747
sp|Q7Z3B1|NEGR1_HUMAN	3	3	3	sp|Q7Z3B1|NEGR1_HUMAN Neuronal growth regulator 1 OS=Homo sapiens GN=NEGR1 PE=1 SV=3	20.3	38.719	0	64.728
sp|Q7Z3K6|MIER3_HUMAN	1	1	1	sp|Q7Z3K6|MIER3_HUMAN Mesoderm induction early response protein 3 OS=Homo sapiens GN=MIER3 PE=1 SV=2	2	61.436	0.0060024	5.9715
sp|Q7Z4F1|LRP10_HUMAN	2	2	2	sp|Q7Z4F1|LRP10_HUMAN Low-density lipoprotein receptor-related protein 10 OS=Homo sapiens GN=LRP10 PE=1 SV=2	6.7	76.193	0	14.68
sp|Q7Z4T9|MAAT1_HUMAN	1	1	1	sp|Q7Z4T9|MAAT1_HUMAN Protein MAATS1 OS=Homo sapiens GN=MAATS1 PE=1 SV=2	2	70.998	1	-2
sp|Q7Z5L0|VMO1_HUMAN	1	1	1	sp|Q7Z5L0|VMO1_HUMAN Vitelline membrane outer layer protein 1 homolog OS=Homo sapiens GN=VMO1 PE=1 SV=1	13.4	21.534	0.0016611	9.6296
sp|Q7Z5L2|R3HCL_HUMAN	1	1	1	sp|Q7Z5L2|R3HCL_HUMAN Coiled-coil domain-containing protein R3HCC1L OS=Homo sapiens GN=R3HCC1L PE=1 SV=2	3.3	87.883	1	-2
sp|Q7Z5N4|SDK1_HUMAN	2	2	2	sp|Q7Z5N4|SDK1_HUMAN Protein sidekick-1 OS=Homo sapiens GN=SDK1 PE=2 SV=3	1.7	242.11	0	40.282
sp|Q7Z6A9|BTLA_HUMAN	1	1	1	sp|Q7Z6A9|BTLA_HUMAN B- and T-lymphocyte attenuator OS=Homo sapiens GN=BTLA PE=1 SV=3	8	32.834	0	63.637
sp|Q7Z6M3|MILR1_HUMAN	2	2	2	sp|Q7Z6M3|MILR1_HUMAN Allergin-1 OS=Homo sapiens GN=MILR1 PE=1 SV=2	9.3	38.735	0	15.479
sp|Q7Z7D3|VTCN1_HUMAN	1	1	1	sp|Q7Z7D3|VTCN1_HUMAN V-set domain-containing T-cell activation inhibitor 1 OS=Homo sapiens GN=VTCN1 PE=1 SV=1	7.4	30.878	0.0016978	10.456
sp|Q7Z7G0|TARSH_HUMAN	2	2	2	sp|Q7Z7G0|TARSH_HUMAN Target of Nesh-SH3 OS=Homo sapiens GN=ABI3BP PE=1 SV=1	2.6	118.64	0	30.623
sp|Q7Z7M0|MEGF8_HUMAN	12	12	12	sp|Q7Z7M0|MEGF8_HUMAN Multiple epidermal growth factor-like domains protein 8 OS=Homo sapiens GN=MEGF8 PE=1 SV=2	8	303.1	0	110.31
sp|Q86SQ4|GP126_HUMAN	5	5	5	sp|Q86SQ4|GP126_HUMAN G-protein coupled receptor 126 OS=Homo sapiens GN=GPR126 PE=1 SV=3	4.5	136.69	0	53.089
sp|Q86T13|CLC14_HUMAN	2	2	2	sp|Q86T13|CLC14_HUMAN C-type lectin domain family 14 member A OS=Homo sapiens GN=CLEC14A PE=1 SV=1	5.7	51.635	0	13.652
sp|Q86TH1|ATL2_HUMAN	5	5	5	sp|Q86TH1|ATL2_HUMAN ADAMTS-like protein 2 OS=Homo sapiens GN=ADAMTSL2 PE=1 SV=1	10.9	104.62	0	38.419
sp|Q86TM3|DDX53_HUMAN	1	1	1	sp|Q86TM3|DDX53_HUMAN Probable ATP-dependent RNA helicase DDX53 OS=Homo sapiens GN=DDX53 PE=1 SV=3	2.5	71.153	1	-2
sp|Q86UN3|R4RL2_HUMAN	1	1	1	sp|Q86UN3|R4RL2_HUMAN Reticulon-4 receptor-like 2 OS=Homo sapiens GN=RTN4RL2 PE=1 SV=1	6.2	46.105	0.0015267	7.7568
sp|Q86V85|GP180_HUMAN	1	1	1	sp|Q86V85|GP180_HUMAN Integral membrane protein GPR180 OS=Homo sapiens GN=GPR180 PE=2 SV=1	7.3	49.395	0	11.783
sp|Q86VB7|C163A_HUMAN	2	2	2	sp|Q86VB7|C163A_HUMAN Scavenger receptor cysteine-rich type 1 protein M130 OS=Homo sapiens GN=CD163 PE=1 SV=2	2.9	125.45	0	13.801
sp|Q86VR7|VS10L_HUMAN	1	1	1	sp|Q86VR7|VS10L_HUMAN V-set and immunoglobulin domain-containing protein 10-like OS=Homo sapiens GN=VSIG10L PE=2 SV=2	1.6	91.624	0.001692	10.221
sp|Q86VZ4|LRP11_HUMAN	2	2	2	sp|Q86VZ4|LRP11_HUMAN Low-density lipoprotein receptor-related protein 11 OS=Homo sapiens GN=LRP11 PE=2 SV=2	6	53.311	0	11.315
sp|Q86XH1|IQCA1_HUMAN	2	2	2	sp|Q86XH1|IQCA1_HUMAN IQ and AAA domain-containing protein 1 OS=Homo sapiens GN=IQCA1 PE=2 SV=1	3.6	95.34	0	11.293
sp|Q86YD3|TMM25_HUMAN	2	2	2	sp|Q86YD3|TMM25_HUMAN Transmembrane protein 25 OS=Homo sapiens GN=TMEM25 PE=1 SV=1	9.6	39.284	0	73.817
sp|Q86YT9|JAML1_HUMAN	1	1	1	sp|Q86YT9|JAML1_HUMAN Junctional adhesion molecule-like OS=Homo sapiens GN=AMICA1 PE=1 SV=1	4.8	44.339	0.0015083	7.6797
sp|Q8IUK5|PLDX1_HUMAN	1	1	1	sp|Q8IUK5|PLDX1_HUMAN Plexin domain-containing protein 1 OS=Homo sapiens GN=PLXDC1 PE=1 SV=2	4.2	55.76	0	18.643
sp|Q8IV08|PLD3_HUMAN	2	2	2	sp|Q8IV08|PLD3_HUMAN Phospholipase D3 OS=Homo sapiens GN=PLD3 PE=1 SV=1	8.8	54.705	0	29.035
sp|Q8IV13|CCNJL_HUMAN	1	1	1	sp|Q8IV13|CCNJL_HUMAN Cyclin-J-like protein OS=Homo sapiens GN=CCNJL PE=2 SV=3	2.3	48.405	1	-2
sp|Q8IV35|WDR49_HUMAN	1	1	1	sp|Q8IV35|WDR49_HUMAN WD repeat-containing protein 49 OS=Homo sapiens GN=WDR49 PE=2 SV=1	4	79.294	1	-2
sp|Q8IWA5|CTL2_HUMAN	3	3	3	sp|Q8IWA5|CTL2_HUMAN Choline transporter-like protein 2 OS=Homo sapiens GN=SLC44A2 PE=1 SV=3	6.1	80.123	0	45.447
sp|Q8IWE5|PKHM2_HUMAN	1	1	1	sp|Q8IWE5|PKHM2_HUMAN Pleckstrin homology domain-containing family M member 2 OS=Homo sapiens GN=PLEKHM2 PE=1 SV=2	2.6	112.78	1	-2
sp|Q8IWJ2|GCC2_HUMAN	1	1	1	sp|Q8IWJ2|GCC2_HUMAN GRIP and coiled-coil domain-containing protein 2 OS=Homo sapiens GN=GCC2 PE=1 SV=4	1	195.91	0.0025063	6.1714
sp|Q8IX04|UEVLD_HUMAN	1	1	1	sp|Q8IX04|UEVLD_HUMAN Ubiquitin-conjugating enzyme E2 variant 3 OS=Homo sapiens GN=UEVLD PE=1 SV=2	4.7	52.263	0.0015949	8.5284
sp|Q8IYB7|DI3L2_HUMAN	1	1	1	sp|Q8IYB7|DI3L2_HUMAN DIS3-like exonuclease 2 OS=Homo sapiens GN=DIS3L2 PE=1 SV=4	1.8	99.278	1	-2
sp|Q8IYS5|OSCAR_HUMAN	3	3	3	sp|Q8IYS5|OSCAR_HUMAN Osteoclast-associated immunoglobulin-like receptor OS=Homo sapiens GN=OSCAR PE=2 SV=3	17.7	30.481	0	90.585
sp|Q8IZF2|AGRF5_HUMAN	12	12	12	sp|Q8IZF2|AGRF5_HUMAN Adhesion G protein-coupled receptor F5 OS=Homo sapiens GN=ADGRF5 PE=1 SV=3	14.7	149.46	0	218.61
sp|Q8IZP9|GPR64_HUMAN	1	1	1	sp|Q8IZP9|GPR64_HUMAN G-protein coupled receptor 64 OS=Homo sapiens GN=GPR64 PE=1 SV=2	1.6	111.59	0.0015244	7.7478
sp|Q8N0V5|GNT2A_HUMAN	1	1	1	sp|Q8N0V5|GNT2A_HUMAN N-acetyllactosaminide beta-1,6-N-acetylglucosaminyl-transferase, isoform A OS=Homo sapiens GN=GCNT2 PE=2 SV=1	5	45.873	0	25.924
sp|Q8N0X2|SPG16_HUMAN	1	1	1	sp|Q8N0X2|SPG16_HUMAN Sperm-associated antigen 16 protein OS=Homo sapiens GN=SPAG16 PE=2 SV=2	1.3	70.817	0.0082547	5.8687
sp|Q8N126|CADM3_HUMAN	1	1	1	sp|Q8N126|CADM3_HUMAN Cell adhesion molecule 3 OS=Homo sapiens GN=CADM3 PE=1 SV=1	3.5	43.299	0.0013928	7.0629
sp|Q8N149|LIRA2_HUMAN	3	3	3	sp|Q8N149|LIRA2_HUMAN Leukocyte immunoglobulin-like receptor subfamily A member 2 OS=Homo sapiens GN=LILRA2 PE=1 SV=2	12.6	52.991	0	41.078
sp|Q8N187|CARTF_HUMAN	1	1	1	sp|Q8N187|CARTF_HUMAN Calcium-responsive transcription factor OS=Homo sapiens GN=CARF PE=1 SV=2	4	80.697	1	-2
sp|Q8N264|RHG24_HUMAN	1	1	1	sp|Q8N264|RHG24_HUMAN Rho GTPase-activating protein 24 OS=Homo sapiens GN=ARHGAP24 PE=1 SV=2	1.7	84.257	1	-2
sp|Q8N271|PROM2_HUMAN	3	3	3	sp|Q8N271|PROM2_HUMAN Prominin-2 OS=Homo sapiens GN=PROM2 PE=1 SV=1	2.6	91.882	0	60.053
sp|Q8N2S1|LTBP4_HUMAN	1	1	1	sp|Q8N2S1|LTBP4_HUMAN Latent-transforming growth factor beta-binding protein 4 OS=Homo sapiens GN=LTBP4 PE=1 SV=2	1	173.43	0	23.337
sp|Q8N387|MUC15_HUMAN	1	1	1	sp|Q8N387|MUC15_HUMAN Mucin-15 OS=Homo sapiens GN=MUC15 PE=2 SV=2	8.4	36.294	0	12.962
sp|Q8N3J6|CADM2_HUMAN	4	3	3	sp|Q8N3J6|CADM2_HUMAN Cell adhesion molecule 2 OS=Homo sapiens GN=CADM2 PE=2 SV=1	9.4	47.553	0	24.54
sp|Q8N436|CPXM2_HUMAN	3	3	3	sp|Q8N436|CPXM2_HUMAN Inactive carboxypeptidase-like protein X2 OS=Homo sapiens GN=CPXM2 PE=2 SV=3	5.2	85.869	0	26.334
sp|Q8N4F0|BPIB2_HUMAN	2	2	2	sp|Q8N4F0|BPIB2_HUMAN BPI fold-containing family B member 2 OS=Homo sapiens GN=BPIFB2 PE=1 SV=2	5.9	49.172	0	13.265
sp|Q8N697|S15A4_HUMAN	1	1	1	sp|Q8N697|S15A4_HUMAN Solute carrier family 15 member 4 OS=Homo sapiens GN=SLC15A4 PE=2 SV=1	2.4	62.033	0.001321	6.5516
sp|Q8N6Q3|CD177_HUMAN	3	3	3	sp|Q8N6Q3|CD177_HUMAN CD177 antigen OS=Homo sapiens GN=CD177 PE=1 SV=2	16	46.363	0	75.682
sp|Q8N8V4|ANS4B_HUMAN	1	1	1	sp|Q8N8V4|ANS4B_HUMAN Ankyrin repeat and SAM domain-containing protein 4B OS=Homo sapiens GN=ANKS4B PE=1 SV=2	5.5	46.596	1	-2
sp|Q8N8Z6|DCBD1_HUMAN	1	1	1	sp|Q8N8Z6|DCBD1_HUMAN Discoidin, CUB and LCCL domain-containing protein 1 OS=Homo sapiens GN=DCBLD1 PE=1 SV=2	2	77.92	0.0014577	7.3997
sp|Q8NA56|TTC29_HUMAN	1	1	1	sp|Q8NA56|TTC29_HUMAN Tetratricopeptide repeat protein 29 OS=Homo sapiens GN=TTC29 PE=2 SV=2	2.9	55.081	1	-2
sp|Q8NAC3|I17RC_HUMAN	1	1	1	sp|Q8NAC3|I17RC_HUMAN Interleukin-17 receptor C OS=Homo sapiens GN=IL17RC PE=1 SV=2	1.5	86.239	0	13.848
sp|Q8NAU1|FNDC5_HUMAN	1	1	1	sp|Q8NAU1|FNDC5_HUMAN Fibronectin type III domain-containing protein 5 OS=Homo sapiens GN=FNDC5 PE=1 SV=3	4.7	23.659	0.0025157	6.1863
sp|Q8NBJ4|GOLM1_HUMAN	4	4	4	sp|Q8NBJ4|GOLM1_HUMAN Golgi membrane protein 1 OS=Homo sapiens GN=GOLM1 PE=1 SV=1	12.2	45.333	0	54.691
sp|Q8NC42|RN149_HUMAN	2	2	2	sp|Q8NC42|RN149_HUMAN E3 ubiquitin-protein ligase RNF149 OS=Homo sapiens GN=RNF149 PE=2 SV=2	3.2	43.164	0	65.565
sp|Q8NCC3|PAG15_HUMAN	2	2	2	sp|Q8NCC3|PAG15_HUMAN Group XV phospholipase A2 OS=Homo sapiens GN=PLA2G15 PE=1 SV=2	7.8	46.657	0	13.657
sp|Q8NDA2|HMCN2_HUMAN	11	11	11	sp|Q8NDA2|HMCN2_HUMAN Hemicentin-2 OS=Homo sapiens GN=HMCN2 PE=2 SV=2	4.3	542.49	0	88.813
sp|Q8NEF9|SRFB1_HUMAN	1	1	1	sp|Q8NEF9|SRFB1_HUMAN Serum response factor-binding protein 1 OS=Homo sapiens GN=SRFBP1 PE=1 SV=1	3.5	48.633	1	-2
sp|Q8NEH6|MNS1_HUMAN	1	1	1	sp|Q8NEH6|MNS1_HUMAN Meiosis-specific nuclear structural protein 1 OS=Homo sapiens GN=MNS1 PE=2 SV=2	3	60.571	1	-2
sp|Q8NEV8|EXPH5_HUMAN	1	1	1	sp|Q8NEV8|EXPH5_HUMAN Exophilin-5 OS=Homo sapiens GN=EXPH5 PE=1 SV=3	1	222.52	0.005988	5.954
sp|Q8NFM7|I17RD_HUMAN	1	1	1	sp|Q8NFM7|I17RD_HUMAN Interleukin-17 receptor D OS=Homo sapiens GN=IL17RD PE=1 SV=3	2.6	82.41	0.0060459	5.9838
sp|Q8NFP4|MDGA1_HUMAN	2	2	2	sp|Q8NFP4|MDGA1_HUMAN MAM domain-containing glycosylphosphatidylinositol anchor protein 1 OS=Homo sapiens GN=MDGA1 PE=1 SV=1	2.4	105.79	0	12.491
sp|Q8NFQ8|TOIP2_HUMAN	1	1	1	sp|Q8NFQ8|TOIP2_HUMAN Torsin-1A-interacting protein 2 OS=Homo sapiens GN=TOR1AIP2 PE=1 SV=1	4	51.263	0.0016529	9.2924
sp|Q8NFT8|DNER_HUMAN	5	5	5	sp|Q8NFT8|DNER_HUMAN Delta and Notch-like epidermal growth factor-related receptor OS=Homo sapiens GN=DNER PE=1 SV=1	11.3	78.474	0	62.758
sp|Q8NFZ8|CADM4_HUMAN	5	5	5	sp|Q8NFZ8|CADM4_HUMAN Cell adhesion molecule 4 OS=Homo sapiens GN=CADM4 PE=1 SV=1	16.5	42.785	0	42.333
sp|Q8NG31|CASC5_HUMAN	1	1	1	sp|Q8NG31|CASC5_HUMAN Protein CASC5 OS=Homo sapiens GN=CASC5 PE=1 SV=3	0.9	265.39	1	-2
sp|Q8NHL6|LIRB1_HUMAN	1	1	1	sp|Q8NHL6|LIRB1_HUMAN Leukocyte immunoglobulin-like receptor subfamily B member 1 OS=Homo sapiens GN=LILRB1 PE=1 SV=1	4	70.819	0.0017301	10.813
sp|Q8NHP8|PLBL2_HUMAN	4	4	4	sp|Q8NHP8|PLBL2_HUMAN Putative phospholipase B-like 2 OS=Homo sapiens GN=PLBD2 PE=1 SV=2	7.6	65.471	0	37.927
sp|Q8NI32|LPD6B_HUMAN	1	1	1	sp|Q8NI32|LPD6B_HUMAN Ly6/PLAUR domain-containing protein 6B OS=Homo sapiens GN=LYPD6B PE=2 SV=1	8.2	20.655	0	33.076
sp|Q8TAB3|PCD19_HUMAN	3	3	3	sp|Q8TAB3|PCD19_HUMAN Protocadherin-19 OS=Homo sapiens GN=PCDH19 PE=1 SV=3	5.4	126.25	0	37.732
sp|Q8TB96|TIP_HUMAN	4	4	4	sp|Q8TB96|TIP_HUMAN T-cell immunomodulatory protein OS=Homo sapiens GN=ITFG1 PE=1 SV=1	17.3	68.107	0	48.566
sp|Q8TBP5|F174A_HUMAN	1	1	1	sp|Q8TBP5|F174A_HUMAN Membrane protein FAM174A OS=Homo sapiens GN=FAM174A PE=2 SV=1	11.6	19.954	0	125.68
sp|Q8TCC7|S22A8_HUMAN	1	1	1	sp|Q8TCC7|S22A8_HUMAN Solute carrier family 22 member 8 OS=Homo sapiens GN=SLC22A8 PE=1 SV=1	2.8	59.856	0.001297	6.4016
sp|Q8TCT8|SPP2A_HUMAN	2	2	2	sp|Q8TCT8|SPP2A_HUMAN Signal peptide peptidase-like 2A OS=Homo sapiens GN=SPPL2A PE=1 SV=2	6.5	58.143	0	117.38
sp|Q8TD46|MO2R1_HUMAN	1	1	1	sp|Q8TD46|MO2R1_HUMAN Cell surface glycoprotein CD200 receptor 1 OS=Homo sapiens GN=CD200R1 PE=1 SV=2	3.7	36.62	0.0013699	6.8307
sp|Q8TDQ0|HAVR2_HUMAN	2	2	2	sp|Q8TDQ0|HAVR2_HUMAN Hepatitis A virus cellular receptor 2 OS=Homo sapiens GN=HAVCR2 PE=1 SV=3	7.3	33.394	0	201.37
sp|Q8TDR2|STK35_HUMAN	1	1	1	sp|Q8TDR2|STK35_HUMAN Serine/threonine-protein kinase 35 OS=Homo sapiens GN=STK35 PE=1 SV=2	3.7	58.051	0.0012953	6.4005
sp|Q8TDY8|IGDC4_HUMAN	1	1	1	sp|Q8TDY8|IGDC4_HUMAN Immunoglobulin superfamily DCC subclass member 4 OS=Homo sapiens GN=IGDCC4 PE=1 SV=1	1.8	134.21	0.0014286	7.2387
sp|Q8TE23|TS1R2_HUMAN	1	1	1	sp|Q8TE23|TS1R2_HUMAN Taste receptor type 1 member 2 OS=Homo sapiens GN=TAS1R2 PE=3 SV=2	1.9	95.182	1	-2
sp|Q8TE58|ATS15_HUMAN	1	1	1	sp|Q8TE58|ATS15_HUMAN A disintegrin and metalloproteinase with thrombospondin motifs 15 OS=Homo sapiens GN=ADAMTS15 PE=2 SV=1	2	103.29	0.0059666	5.949
sp|Q8TEU7|RPGF6_HUMAN	1	1	1	sp|Q8TEU7|RPGF6_HUMAN Rap guanine nucleotide exchange factor 6 OS=Homo sapiens GN=RAPGEF6 PE=1 SV=2	1.1	179.42	1	-2
sp|Q8TF66|LRC15_HUMAN	1	1	1	sp|Q8TF66|LRC15_HUMAN Leucine-rich repeat-containing protein 15 OS=Homo sapiens GN=LRRC15 PE=2 SV=2	2.4	64.365	0.001634	8.9997
sp|Q8WUA4|TF3C2_HUMAN	1	1	1	sp|Q8WUA4|TF3C2_HUMAN General transcription factor 3C polypeptide 2 OS=Homo sapiens GN=GTF3C2 PE=1 SV=2	2.5	100.68	1	-2
sp|Q8WVC0|LEO1_HUMAN	1	1	1	sp|Q8WVC0|LEO1_HUMAN RNA polymerase-associated protein LEO1 OS=Homo sapiens GN=LEO1 PE=1 SV=1	2.6	75.403	0.0080831	5.7577
sp|Q8WVN6|SCTM1_HUMAN	3	3	3	sp|Q8WVN6|SCTM1_HUMAN Secreted and transmembrane protein 1 OS=Homo sapiens GN=SECTM1 PE=1 SV=2	21	27.039	0	84.422
sp|Q8WVQ1|CANT1_HUMAN	1	1	1	sp|Q8WVQ1|CANT1_HUMAN Soluble calcium-activated nucleotidase 1 OS=Homo sapiens GN=CANT1 PE=1 SV=1	5	44.839	0.0015625	8.0442
sp|Q8WW52|F151A_HUMAN	1	1	1	sp|Q8WW52|F151A_HUMAN Protein FAM151A OS=Homo sapiens GN=FAM151A PE=2 SV=2	3.8	64.027	0.0015898	8.512
sp|Q8WWB7|GLMP_HUMAN	1	1	1	sp|Q8WWB7|GLMP_HUMAN Glycosylated lysosomal membrane protein OS=Homo sapiens GN=GLMP PE=2 SV=1	2.5	43.864	0.0060168	5.9737
sp|Q8WWZ8|OIT3_HUMAN	3	3	3	sp|Q8WWZ8|OIT3_HUMAN Oncoprotein-induced transcript 3 protein OS=Homo sapiens GN=OIT3 PE=1 SV=2	9	60.021	0	24.905
sp|Q8WXD2|SCG3_HUMAN	1	1	1	sp|Q8WXD2|SCG3_HUMAN Secretogranin-3 OS=Homo sapiens GN=SCG3 PE=1 SV=3	4.1	53.005	0.0024783	6.1068
sp|Q8WXF1|PSPC1_HUMAN	1	1	1	sp|Q8WXF1|PSPC1_HUMAN Paraspeckle component 1 OS=Homo sapiens GN=PSPC1 PE=1 SV=1	2.9	58.743	0.0092272	5.7439
sp|Q8WZ75|ROBO4_HUMAN	6	6	6	sp|Q8WZ75|ROBO4_HUMAN Roundabout homolog 4 OS=Homo sapiens GN=ROBO4 PE=1 SV=1	9.8	107.46	0	80.513
sp|Q92484|ASM3A_HUMAN	4	4	4	sp|Q92484|ASM3A_HUMAN Acid sphingomyelinase-like phosphodiesterase 3a OS=Homo sapiens GN=SMPDL3A PE=1 SV=2	18.5	51.26	0	59.141
sp|Q92520|FAM3C_HUMAN	1	1	1	sp|Q92520|FAM3C_HUMAN Protein FAM3C OS=Homo sapiens GN=FAM3C PE=1 SV=1	8.4	24.68	0.0013141	6.4699
sp|Q92526|TCPW_HUMAN	1	1	1	sp|Q92526|TCPW_HUMAN T-complex protein 1 subunit zeta-2 OS=Homo sapiens GN=CCT6B PE=1 SV=5	3.2	57.821	1	-2
sp|Q92542|NICA_HUMAN	3	3	3	sp|Q92542|NICA_HUMAN Nicastrin OS=Homo sapiens GN=NCSTN PE=1 SV=2	7.2	78.41	0	25.189
sp|Q92563|TICN2_HUMAN	1	1	1	sp|Q92563|TICN2_HUMAN Testican-2 OS=Homo sapiens GN=SPOCK2 PE=1 SV=1	2.4	46.779	0	15.914
sp|Q92673|SORL_HUMAN	10	10	10	sp|Q92673|SORL_HUMAN Sortilin-related receptor OS=Homo sapiens GN=SORL1 PE=1 SV=2	7.9	248.42	0	234.48
sp|Q92692|PVRL2_HUMAN	1	1	1	sp|Q92692|PVRL2_HUMAN Nectin-2 OS=Homo sapiens GN=PVRL2 PE=1 SV=1	3.2	57.741	0	16.699
sp|Q92752|TENR_HUMAN	3	3	3	sp|Q92752|TENR_HUMAN Tenascin-R OS=Homo sapiens GN=TNR PE=1 SV=3	3.8	149.56	0	97.524
sp|Q92859|NEO1_HUMAN	4	4	4	sp|Q92859|NEO1_HUMAN Neogenin OS=Homo sapiens GN=NEO1 PE=1 SV=2	5.5	160.01	0	181.02
sp|Q92896|GSLG1_HUMAN	2	2	2	sp|Q92896|GSLG1_HUMAN Golgi apparatus protein 1 OS=Homo sapiens GN=GLG1 PE=1 SV=2	1.9	134.55	0	23.772
sp|Q92932|PTPR2_HUMAN	1	1	1	sp|Q92932|PTPR2_HUMAN Receptor-type tyrosine-protein phosphatase N2 OS=Homo sapiens GN=PTPRN2 PE=1 SV=2	1.5	111.27	0.0015674	8.1294
sp|Q92952|KCNN1_HUMAN;sp|Q9H2S1|KCNN2_HUMAN;sp|Q9UGI6|KCNN3_HUMAN	1;1;1	1;1;1	1;1;1	sp|Q92952|KCNN1_HUMAN Small conductance calcium-activated potassium channel protein 1 OS=Homo sapiens GN=KCNN1 PE=2 SV=2;sp|Q9H2S1|KCNN2_HUMAN Small conductance calcium-activated potassium channel protein 2 OS=Homo sapiens GN=KCNN2 PE=1 SV=2;sp|Q9UGI6|KCNN	2.6	59.987	1	-2
sp|Q92956|TNR14_HUMAN	1	1	1	sp|Q92956|TNR14_HUMAN Tumor necrosis factor receptor superfamily member 14 OS=Homo sapiens GN=TNFRSF14 PE=1 SV=3	11.3	30.391	0	38.632
sp|Q93070|NAR4_HUMAN	1	1	1	sp|Q93070|NAR4_HUMAN Ecto-ADP-ribosyltransferase 4 OS=Homo sapiens GN=ART4 PE=2 SV=2	2.9	35.877	0.0081395	5.7933
sp|Q93091|RNAS6_HUMAN	1	1	1	sp|Q93091|RNAS6_HUMAN Ribonuclease K6 OS=Homo sapiens GN=RNASE6 PE=2 SV=2	8.7	17.196	0.0017241	10.764
sp|Q969Z4|TR19L_HUMAN	1	1	1	sp|Q969Z4|TR19L_HUMAN Tumor necrosis factor receptor superfamily member 19L OS=Homo sapiens GN=RELT PE=1 SV=1	5.1	46.091	0.001355	6.7765
sp|Q96A32|MLRS_HUMAN	1	1	1	sp|Q96A32|MLRS_HUMAN Myosin regulatory light chain 2, skeletal muscle isoform OS=Homo sapiens GN=MYLPF PE=2 SV=1	7.1	19.014	1	-2
sp|Q96AM1|MRGRF_HUMAN	1	1	1	sp|Q96AM1|MRGRF_HUMAN Mas-related G-protein coupled receptor member F OS=Homo sapiens GN=MRGPRF PE=2 SV=1	3.8	38.171	0	14.13
sp|Q96AP7|ESAM_HUMAN	2	2	2	sp|Q96AP7|ESAM_HUMAN Endothelial cell-selective adhesion molecule OS=Homo sapiens GN=ESAM PE=1 SV=1	9.7	41.176	0	14.799
sp|Q96AX2|RAB37_HUMAN	1	1	1	sp|Q96AX2|RAB37_HUMAN Ras-related protein Rab-37 OS=Homo sapiens GN=RAB37 PE=1 SV=3	9	24.815	0.0013351	6.663
sp|Q96B86|RGMA_HUMAN	1	1	1	sp|Q96B86|RGMA_HUMAN Repulsive guidance molecule A OS=Homo sapiens GN=RGMA PE=1 SV=3	5.1	49.347	0	56.97
sp|Q96BF3|TMIG2_HUMAN	1	1	1	sp|Q96BF3|TMIG2_HUMAN Transmembrane and immunoglobulin domain-containing protein 2 OS=Homo sapiens GN=TMIGD2 PE=1 SV=2	8.9	30.674	0.0017036	10.496
sp|Q96BZ4|PLD4_HUMAN	1	1	1	sp|Q96BZ4|PLD4_HUMAN Phospholipase D4 OS=Homo sapiens GN=PLD4 PE=2 SV=2	3.2	55.626	0.0024938	6.148
sp|Q96C45|ULK4_HUMAN	1	1	1	sp|Q96C45|ULK4_HUMAN Serine/threonine-protein kinase ULK4 OS=Homo sapiens GN=ULK4 PE=1 SV=2	2.3	142.44	1	-2
sp|Q96D42|HAVR1_HUMAN	1	1	1	sp|Q96D42|HAVR1_HUMAN Hepatitis A virus cellular receptor 1 OS=Homo sapiens GN=HAVCR1 PE=1 SV=2	5.6	38.72	0	101.42
sp|Q96DA0|ZG16B_HUMAN	3	3	3	sp|Q96DA0|ZG16B_HUMAN Zymogen granule protein 16 homolog B OS=Homo sapiens GN=ZG16B PE=1 SV=3	32.2	22.739	0	53.457
sp|Q96DU3|SLAF6_HUMAN	2	2	2	sp|Q96DU3|SLAF6_HUMAN SLAM family member 6 OS=Homo sapiens GN=SLAMF6 PE=1 SV=3	11.1	37.345	0	13.522
sp|Q96F46|I17RA_HUMAN	2	2	2	sp|Q96F46|I17RA_HUMAN Interleukin-17 receptor A OS=Homo sapiens GN=IL17RA PE=1 SV=2	4.7	96.121	0	17.481
sp|Q96FE5|LIGO1_HUMAN	1	1	1	sp|Q96FE5|LIGO1_HUMAN Leucine-rich repeat and immunoglobulin-like domain-containing nogo receptor-interacting protein 1 OS=Homo sapiens GN=LINGO1 PE=1 SV=2	2.4	69.875	0.001269	6.237
sp|Q96FE7|P3IP1_HUMAN	1	1	1	sp|Q96FE7|P3IP1_HUMAN Phosphoinositide-3-kinase-interacting protein 1 OS=Homo sapiens GN=PIK3IP1 PE=1 SV=2	9.9	28.248	0	81.667
sp|Q96G27|WBP1_HUMAN	1	1	1	sp|Q96G27|WBP1_HUMAN WW domain-binding protein 1 OS=Homo sapiens GN=WBP1 PE=1 SV=1	5.6	29.139	0	201.99
sp|Q96GW7|PGCB_HUMAN	2	2	2	sp|Q96GW7|PGCB_HUMAN Brevican core protein OS=Homo sapiens GN=BCAN PE=1 SV=2	4.7	99.117	0	19.503
sp|Q96HA4|CA159_HUMAN	2	2	2	sp|Q96HA4|CA159_HUMAN Uncharacterized protein C1orf159 OS=Homo sapiens GN=C1orf159 PE=2 SV=2	7.4	40.283	0	12.103
sp|Q96IY4|CBPB2_HUMAN	1	1	1	sp|Q96IY4|CBPB2_HUMAN Carboxypeptidase B2 OS=Homo sapiens GN=CPB2 PE=1 SV=2	3.5	48.424	0.0036541	6.0192
sp|Q96J84|KIRR1_HUMAN	3	3	3	sp|Q96J84|KIRR1_HUMAN Kin of IRRE-like protein 1 OS=Homo sapiens GN=KIRREL PE=1 SV=2	7.3	83.535	0	43.668
sp|Q96JN2|CC136_HUMAN	1	1	1	sp|Q96JN2|CC136_HUMAN Coiled-coil domain-containing protein 136 OS=Homo sapiens GN=CCDC136 PE=1 SV=3	1	134.04	1	-2
sp|Q96JQ0|PCD16_HUMAN	2	2	2	sp|Q96JQ0|PCD16_HUMAN Protocadherin-16 OS=Homo sapiens GN=DCHS1 PE=1 SV=1	0.8	346.18	0	14.238
sp|Q96KN1|FA84B_HUMAN	1	1	1	sp|Q96KN1|FA84B_HUMAN Protein FAM84B OS=Homo sapiens GN=FAM84B PE=1 SV=1	2.3	34.474	1	-2
sp|Q96KN2|CNDP1_HUMAN	1	1	1	sp|Q96KN2|CNDP1_HUMAN Beta-Ala-His dipeptidase OS=Homo sapiens GN=CNDP1 PE=1 SV=4	2.4	56.705	1	-2
sp|Q96MM7|H6ST2_HUMAN	2	2	2	sp|Q96MM7|H6ST2_HUMAN Heparan-sulfate 6-O-sulfotransferase 2 OS=Homo sapiens GN=HS6ST2 PE=2 SV=2	6	69.129	0	36.142
sp|Q96MU8|KREM1_HUMAN	2	2	2	sp|Q96MU8|KREM1_HUMAN Kremen protein 1 OS=Homo sapiens GN=KREMEN1 PE=2 SV=3	6.1	51.744	0	13.47
sp|Q96NY7|CLIC6_HUMAN	1	1	1	sp|Q96NY7|CLIC6_HUMAN Chloride intracellular channel protein 6 OS=Homo sapiens GN=CLIC6 PE=2 SV=3	4	73.011	0.001642	9.131
sp|Q96NY8|PVRL4_HUMAN	1	1	1	sp|Q96NY8|PVRL4_HUMAN Nectin-4 OS=Homo sapiens GN=PVRL4 PE=1 SV=1	2.9	55.454	0	114
sp|Q96P48|ARAP1_HUMAN	1	1	1	sp|Q96P48|ARAP1_HUMAN Arf-GAP with Rho-GAP domain, ANK repeat and PH domain-containing protein 1 OS=Homo sapiens GN=ARAP1 PE=1 SV=3	0.8	162.19	1	-2
sp|Q96PD2|DCBD2_HUMAN	1	1	1	sp|Q96PD2|DCBD2_HUMAN Discoidin, CUB and LCCL domain-containing protein 2 OS=Homo sapiens GN=DCBLD2 PE=1 SV=1	1.9	85.034	0	12.562
sp|Q96PD5|PGRP2_HUMAN	2	2	2	sp|Q96PD5|PGRP2_HUMAN N-acetylmuramoyl-L-alanine amidase OS=Homo sapiens GN=PGLYRP2 PE=1 SV=1	8	62.216	0	71.808
sp|Q96PQ6|ZN317_HUMAN	1	1	1	sp|Q96PQ6|ZN317_HUMAN Zinc finger protein 317 OS=Homo sapiens GN=ZNF317 PE=1 SV=2	2.4	67.958	1	-2
sp|Q96PX8|SLIK1_HUMAN	1	1	1	sp|Q96PX8|SLIK1_HUMAN SLIT and NTRK-like protein 1 OS=Homo sapiens GN=SLITRK1 PE=1 SV=2	2	77.734	0.0016234	8.8776
sp|Q96Q15|SMG1_HUMAN	1	1	1	sp|Q96Q15|SMG1_HUMAN Serine/threonine-protein kinase SMG1 OS=Homo sapiens GN=SMG1 PE=1 SV=3	0.5	410.5	1	-2
sp|Q96QC0|PP1RA_HUMAN	1	1	1	sp|Q96QC0|PP1RA_HUMAN Serine/threonine-protein phosphatase 1 regulatory subunit 10 OS=Homo sapiens GN=PPP1R10 PE=1 SV=1	2.9	99.057	1	-2
sp|Q96RW7|HMCN1_HUMAN	2	2	2	sp|Q96RW7|HMCN1_HUMAN Hemicentin-1 OS=Homo sapiens GN=HMCN1 PE=1 SV=2	0.6	613.38	0	39.099
sp|Q96S59|RANB9_HUMAN	1	1	1	sp|Q96S59|RANB9_HUMAN Ran-binding protein 9 OS=Homo sapiens GN=RANBP9 PE=1 SV=1	3	77.846	1	-2
sp|Q96SK2|TM209_HUMAN	1	1	1	sp|Q96SK2|TM209_HUMAN Transmembrane protein 209 OS=Homo sapiens GN=TMEM209 PE=1 SV=2	5.2	62.921	1	-2
sp|Q96ST8|CEP89_HUMAN	1	1	1	sp|Q96ST8|CEP89_HUMAN Centrosomal protein of 89 kDa OS=Homo sapiens GN=CEP89 PE=1 SV=3	3.8	89.589	1	-2
sp|Q99496|RING2_HUMAN	1	1	1	sp|Q99496|RING2_HUMAN E3 ubiquitin-protein ligase RING2 OS=Homo sapiens GN=RNF2 PE=1 SV=1	4.5	37.655	0.003681	6.044
sp|Q99519|NEUR1_HUMAN	2	2	2	sp|Q99519|NEUR1_HUMAN Sialidase-1 OS=Homo sapiens GN=NEU1 PE=1 SV=1	7.5	45.467	0	22.724
sp|Q99523|SORT_HUMAN	1	1	1	sp|Q99523|SORT_HUMAN Sortilin OS=Homo sapiens GN=SORT1 PE=1 SV=3	1.7	92.067	0.0016207	8.8771
sp|Q99571|P2RX4_HUMAN	1	1	1	sp|Q99571|P2RX4_HUMAN P2X purinoceptor 4 OS=Homo sapiens GN=P2RX4 PE=1 SV=2	2.6	43.369	0.0015152	7.6968
sp|Q99574|NEUS_HUMAN	3	3	3	sp|Q99574|NEUS_HUMAN Neuroserpin OS=Homo sapiens GN=SERPINI1 PE=1 SV=1	6.8	46.426	0	99.572
sp|Q99627|CSN8_HUMAN	1	1	1	sp|Q99627|CSN8_HUMAN COP9 signalosome complex subunit 8 OS=Homo sapiens GN=COPS8 PE=1 SV=1	6.7	23.225	1	-2
sp|Q99650|OSMR_HUMAN	3	3	3	sp|Q99650|OSMR_HUMAN Oncostatin-M-specific receptor subunit beta OS=Homo sapiens GN=OSMR PE=1 SV=1	3.8	110.51	0	20.469
sp|Q99698|LYST_HUMAN	1	1	1	sp|Q99698|LYST_HUMAN Lysosomal-trafficking regulator OS=Homo sapiens GN=LYST PE=1 SV=3	0.7	429.13	1	-2
sp|Q99715|COCA1_HUMAN	3	3	3	sp|Q99715|COCA1_HUMAN Collagen alpha-1(XII) chain OS=Homo sapiens GN=COL12A1 PE=1 SV=2	1.7	333.14	0	19.862
sp|Q99784|NOE1_HUMAN	4	4	4	sp|Q99784|NOE1_HUMAN Noelin OS=Homo sapiens GN=OLFM1 PE=1 SV=4	13.8	55.342	0	39.26
sp|Q99835|SMO_HUMAN	2	2	2	sp|Q99835|SMO_HUMAN Smoothened homolog OS=Homo sapiens GN=SMO PE=1 SV=1	5.6	86.396	0	19.7
sp|Q99983|OMD_HUMAN	2	2	2	sp|Q99983|OMD_HUMAN Osteomodulin OS=Homo sapiens GN=OMD PE=1 SV=1	11.9	49.492	0	16.925
sp|Q9BQ51|PD1L2_HUMAN	3	3	3	sp|Q9BQ51|PD1L2_HUMAN Programmed cell death 1 ligand 2 OS=Homo sapiens GN=PDCD1LG2 PE=1 SV=2	20.9	30.957	0	34.927
sp|Q9BRK3|MXRA8_HUMAN	4	4	4	sp|Q9BRK3|MXRA8_HUMAN Matrix-remodeling-associated protein 8 OS=Homo sapiens GN=MXRA8 PE=2 SV=1	18.1	49.131	0	69.41
sp|Q9BRL6|SRSF8_HUMAN	1	1	1	sp|Q9BRL6|SRSF8_HUMAN Serine/arginine-rich splicing factor 8 OS=Homo sapiens GN=SRSF8 PE=1 SV=1	3.5	32.287	1	-2
sp|Q9BRN9|TM2D3_HUMAN	1	1	1	sp|Q9BRN9|TM2D3_HUMAN TM2 domain-containing protein 3 OS=Homo sapiens GN=TM2D3 PE=2 SV=2	3.6	27.118	0.0082353	5.8556
sp|Q9BS92|NPS3B_HUMAN	1	1	1	sp|Q9BS92|NPS3B_HUMAN Protein NipSnap homolog 3B OS=Homo sapiens GN=NIPSNAP3B PE=2 SV=1	7.3	28.313	1	-2
sp|Q9BSK4|FEM1A_HUMAN	1	1	1	sp|Q9BSK4|FEM1A_HUMAN Protein fem-1 homolog A OS=Homo sapiens GN=FEM1A PE=1 SV=1	2.2	73.638	1	-2
sp|Q9BTN0|LRFN3_HUMAN	1	1	1	sp|Q9BTN0|LRFN3_HUMAN Leucine-rich repeat and fibronectin type-III domain-containing protein 3 OS=Homo sapiens GN=LRFN3 PE=2 SV=1	2.4	66.259	0.0036675	6.0355
sp|Q9BTY2|FUCO2_HUMAN	3	3	3	sp|Q9BTY2|FUCO2_HUMAN Plasma alpha-L-fucosidase OS=Homo sapiens GN=FUCA2 PE=1 SV=2	7.3	54.066	0	20
sp|Q9BUJ0|ABHEA_HUMAN	1	1	1	sp|Q9BUJ0|ABHEA_HUMAN Alpha/beta hydrolase domain-containing protein 14A OS=Homo sapiens GN=ABHD14A PE=2 SV=2	10.3	29.764	0	12.452
sp|Q9BVT8|TMUB1_HUMAN	1	1	1	sp|Q9BVT8|TMUB1_HUMAN Transmembrane and ubiquitin-like domain-containing protein 1 OS=Homo sapiens GN=TMUB1 PE=1 SV=1	4.1	26.261	0.0082742	5.886
sp|Q9BVV6|TALD3_HUMAN	1	1	1	sp|Q9BVV6|TALD3_HUMAN Protein TALPID3 OS=Homo sapiens GN=KIAA0586 PE=1 SV=4	1.2	169.3	1	-2
sp|Q9BWW4|SSBP3_HUMAN	1	1	1	sp|Q9BWW4|SSBP3_HUMAN Single-stranded DNA-binding protein 3 OS=Homo sapiens GN=SSBP3 PE=1 SV=1	4.4	40.421	1	-2
sp|Q9BX67|JAM3_HUMAN	1	1	1	sp|Q9BX67|JAM3_HUMAN Junctional adhesion molecule C OS=Homo sapiens GN=JAM3 PE=1 SV=1	6.5	35.02	0.0015528	7.9119
sp|Q9BXJ7|AMNLS_HUMAN	1	1	1	sp|Q9BXJ7|AMNLS_HUMAN Protein amnionless OS=Homo sapiens GN=AMN PE=1 SV=2	4	47.754	0.0016026	8.6095
sp|Q9BXP8|PAPP2_HUMAN	4	4	4	sp|Q9BXP8|PAPP2_HUMAN Pappalysin-2 OS=Homo sapiens GN=PAPPA2 PE=1 SV=4	5.6	198.54	0	38.61
sp|Q9BXS4|TMM59_HUMAN	1	1	1	sp|Q9BXS4|TMM59_HUMAN Transmembrane protein 59 OS=Homo sapiens GN=TMEM59 PE=1 SV=1	5	36.223	0.0014749	7.5666
sp|Q9BXY8|BEX2_HUMAN	1	1	1	sp|Q9BXY8|BEX2_HUMAN Protein BEX2 OS=Homo sapiens GN=BEX2 PE=1 SV=1	18.8	15.321	1	-2
sp|Q9BY67|CADM1_HUMAN	8	8	7	sp|Q9BY67|CADM1_HUMAN Cell adhesion molecule 1 OS=Homo sapiens GN=CADM1 PE=1 SV=2	26.5	48.509	0	159.49
sp|Q9BYE9|CDHR2_HUMAN	4	4	4	sp|Q9BYE9|CDHR2_HUMAN Cadherin-related family member 2 OS=Homo sapiens GN=CDHR2 PE=1 SV=2	7.8	141.54	0	48.722
sp|Q9BYF1|ACE2_HUMAN	3	3	3	sp|Q9BYF1|ACE2_HUMAN Angiotensin-converting enzyme 2 OS=Homo sapiens GN=ACE2 PE=1 SV=2	8.4	92.462	0	30.214
sp|Q9BZC7|ABCA2_HUMAN	1	1	1	sp|Q9BZC7|ABCA2_HUMAN ATP-binding cassette sub-family A member 2 OS=Homo sapiens GN=ABCA2 PE=1 SV=3	0.8	269.87	0.0013263	6.5753
sp|Q9BZR6|RTN4R_HUMAN	2	2	2	sp|Q9BZR6|RTN4R_HUMAN Reticulon-4 receptor OS=Homo sapiens GN=RTN4R PE=1 SV=1	6.1	50.707	0	15.243
sp|Q9BZZ2|SN_HUMAN	3	3	3	sp|Q9BZZ2|SN_HUMAN Sialoadhesin OS=Homo sapiens GN=SIGLEC1 PE=1 SV=2	4.5	182.62	0	29.973
sp|Q9C0G0|ZN407_HUMAN	1	1	1	sp|Q9C0G0|ZN407_HUMAN Zinc finger protein 407 OS=Homo sapiens GN=ZNF407 PE=1 SV=2	0.8	247.36	1	-2
sp|Q9GZM5|YIPF3_HUMAN	1	1	1	sp|Q9GZM5|YIPF3_HUMAN Protein YIPF3 OS=Homo sapiens GN=YIPF3 PE=1 SV=1	3.1	38.247	0.0014903	7.6271
sp|Q9GZM7|TINAL_HUMAN	1	1	1	sp|Q9GZM7|TINAL_HUMAN Tubulointerstitial nephritis antigen-like OS=Homo sapiens GN=TINAGL1 PE=1 SV=1	4.5	52.387	0.0013947	7.0667
sp|Q9GZX9|TWSG1_HUMAN	1	1	1	sp|Q9GZX9|TWSG1_HUMAN Twisted gastrulation protein homolog 1 OS=Homo sapiens GN=TWSG1 PE=1 SV=1	9	25.017	0.0013643	6.8026
sp|Q9H0G5|NSRP1_HUMAN	1	1	1	sp|Q9H0G5|NSRP1_HUMAN Nuclear speckle splicing regulatory protein 1 OS=Homo sapiens GN=NSRP1 PE=1 SV=1	2.3	66.389	0.0081871	5.8155
sp|Q9H0X4|ITFG3_HUMAN	1	1	1	sp|Q9H0X4|ITFG3_HUMAN Protein ITFG3 OS=Homo sapiens GN=ITFG3 PE=1 SV=1	3.3	59.659	0.0016051	8.6475
sp|Q9H159|CAD19_HUMAN	4	4	4	sp|Q9H159|CAD19_HUMAN Cadherin-19 OS=Homo sapiens GN=CDH19 PE=2 SV=1	9.1	87.001	0	98.673
sp|Q9H1U4|MEGF9_HUMAN	1	1	1	sp|Q9H1U4|MEGF9_HUMAN Multiple epidermal growth factor-like domains protein 9 OS=Homo sapiens GN=MEGF9 PE=2 SV=3	3.8	62.983	0.0016722	9.8612
sp|Q9H1Y0|ATG5_HUMAN	1	1	1	sp|Q9H1Y0|ATG5_HUMAN Autophagy protein 5 OS=Homo sapiens GN=ATG5 PE=1 SV=2	6.9	32.447	0.0013123	6.4573
sp|Q9H2A7|CXL16_HUMAN	1	1	1	sp|Q9H2A7|CXL16_HUMAN C-X-C motif chemokine 16 OS=Homo sapiens GN=CXCL16 PE=2 SV=4	11	27.578	0	15.158
sp|Q9H2G2|SLK_HUMAN	1	1	1	sp|Q9H2G2|SLK_HUMAN STE20-like serine/threonine-protein kinase OS=Homo sapiens GN=SLK PE=1 SV=1	1.5	142.69	0.0013072	6.4407
sp|Q9H3G5|CPVL_HUMAN	2	2	2	sp|Q9H3G5|CPVL_HUMAN Probable serine carboxypeptidase CPVL OS=Homo sapiens GN=CPVL PE=1 SV=2	5.9	54.163	0	39.421
sp|Q9H3S7|PTN23_HUMAN	1	1	1	sp|Q9H3S7|PTN23_HUMAN Tyrosine-protein phosphatase non-receptor type 23 OS=Homo sapiens GN=PTPN23 PE=1 SV=1	0.9	178.97	1	-2
sp|Q9H461|FZD8_HUMAN	2	2	2	sp|Q9H461|FZD8_HUMAN Frizzled-8 OS=Homo sapiens GN=FZD8 PE=1 SV=1	6.2	73.299	0	12.829
sp|Q9H582|ZN644_HUMAN	1	1	1	sp|Q9H582|ZN644_HUMAN Zinc finger protein 644 OS=Homo sapiens GN=ZNF644 PE=1 SV=2	1	149.56	1	-2
sp|Q9H5V8|CDCP1_HUMAN	1	1	1	sp|Q9H5V8|CDCP1_HUMAN CUB domain-containing protein 1 OS=Homo sapiens GN=CDCP1 PE=1 SV=3	3.3	92.931	0.0016287	8.9768
sp|Q9H6R3|ACSS3_HUMAN	1	1	1	sp|Q9H6R3|ACSS3_HUMAN Acyl-CoA synthetase short-chain family member 3, mitochondrial OS=Homo sapiens GN=ACSS3 PE=1 SV=1	2.9	74.777	1	-2
sp|Q9H6X2|ANTR1_HUMAN	3	3	3	sp|Q9H6X2|ANTR1_HUMAN Anthrax toxin receptor 1 OS=Homo sapiens GN=ANTXR1 PE=1 SV=2	8.7	62.788	0	25.946
sp|Q9H741|CL049_HUMAN	3	3	3	sp|Q9H741|CL049_HUMAN UPF0454 protein C12orf49 OS=Homo sapiens GN=C12orf49 PE=1 SV=1	13.2	23.594	0	45.516
sp|Q9H756|LRC19_HUMAN	8	8	8	sp|Q9H756|LRC19_HUMAN Leucine-rich repeat-containing protein 19 OS=Homo sapiens GN=LRRC19 PE=2 SV=1	17	42.334	0	192.01
sp|Q9H7H0|MET17_HUMAN	1	1	1	sp|Q9H7H0|MET17_HUMAN Methyltransferase-like protein 17, mitochondrial OS=Homo sapiens GN=METTL17 PE=1 SV=1	3.7	50.733	0	11.468
sp|Q9H7M9|GI24_HUMAN	1	1	1	sp|Q9H7M9|GI24_HUMAN Platelet receptor Gi24 OS=Homo sapiens GN=C10orf54 PE=1 SV=3	5.8	33.908	0.0013038	6.4188
sp|Q9H869|YYAP1_HUMAN	1	1	1	sp|Q9H869|YYAP1_HUMAN YY1-associated protein 1 OS=Homo sapiens GN=YY1AP1 PE=1 SV=2	2.1	87.943	0.0014265	7.2352
sp|Q9H8L6|MMRN2_HUMAN	3	3	3	sp|Q9H8L6|MMRN2_HUMAN Multimerin-2 OS=Homo sapiens GN=MMRN2 PE=1 SV=2	6.1	104.41	0	41.902
sp|Q9H943|CJ068_HUMAN	1	1	1	sp|Q9H943|CJ068_HUMAN Uncharacterized protein C10orf68 OS=Homo sapiens GN=C10orf68 PE=2 SV=2	3.5	71.534	1	-2
sp|Q9H9B4|SFXN1_HUMAN	1	1	1	sp|Q9H9B4|SFXN1_HUMAN Sideroflexin-1 OS=Homo sapiens GN=SFXN1 PE=1 SV=4	3.7	35.619	1	-2
sp|Q9H9K5|MER34_HUMAN	3	3	3	sp|Q9H9K5|MER34_HUMAN Endogenous retrovirus group MER34 member 1 Env polyprotein OS=Homo sapiens GN=ERVMER34-1 PE=2 SV=1	8.7	63.546	0	44.943
sp|Q9H9P2|CHODL_HUMAN	1	1	1	sp|Q9H9P2|CHODL_HUMAN Chondrolectin OS=Homo sapiens GN=CHODL PE=2 SV=2	4	30.43	0	21.558
sp|Q9HAT2|SIAE_HUMAN	6	6	6	sp|Q9HAT2|SIAE_HUMAN Sialate O-acetylesterase OS=Homo sapiens GN=SIAE PE=1 SV=1	11.1	58.314	0	107.64
sp|Q9HB29|ILRL2_HUMAN	1	1	1	sp|Q9HB29|ILRL2_HUMAN Interleukin-1 receptor-like 2 OS=Homo sapiens GN=IL1RL2 PE=1 SV=2	1.9	65.404	0.0081776	5.8144
sp|Q9HB71|CYBP_HUMAN	1	1	1	sp|Q9HB71|CYBP_HUMAN Calcyclin-binding protein OS=Homo sapiens GN=CACYBP PE=1 SV=2	6.1	26.21	1	-2
sp|Q9HBB8|CDHR5_HUMAN	7	7	7	sp|Q9HBB8|CDHR5_HUMAN Cadherin-related family member 5 OS=Homo sapiens GN=CDHR5 PE=1 SV=3	13	88.222	0	323.31
sp|Q9HBG7|LY9_HUMAN	2	2	2	sp|Q9HBG7|LY9_HUMAN T-lymphocyte surface antigen Ly-9 OS=Homo sapiens GN=LY9 PE=1 SV=3	4.4	72.138	0	40.726
sp|Q9HBJ8|TMM27_HUMAN	2	2	2	sp|Q9HBJ8|TMM27_HUMAN Collectrin OS=Homo sapiens GN=TMEM27 PE=1 SV=1	11.7	25.235	0	18.564
sp|Q9HC56|PCDH9_HUMAN	4	4	4	sp|Q9HC56|PCDH9_HUMAN Protocadherin-9 OS=Homo sapiens GN=PCDH9 PE=1 SV=2	5.8	136.06	0	52.548
sp|Q9HC84|MUC5B_HUMAN	5	5	5	sp|Q9HC84|MUC5B_HUMAN Mucin-5B OS=Homo sapiens GN=MUC5B PE=1 SV=3	1.8	596.33	0	37.99
sp|Q9HCB6|SPON1_HUMAN	1	1	1	sp|Q9HCB6|SPON1_HUMAN Spondin-1 OS=Homo sapiens GN=SPON1 PE=1 SV=2	1.5	90.973	1	-2
sp|Q9HCJ5|ZSWM6_HUMAN	1	1	1	sp|Q9HCJ5|ZSWM6_HUMAN Zinc finger SWIM domain-containing protein 6 OS=Homo sapiens GN=ZSWIM6 PE=1 SV=2	2.1	133.47	1	-2
sp|Q9HCM3|K1549_HUMAN	1	1	1	sp|Q9HCM3|K1549_HUMAN UPF0606 protein KIAA1549 OS=Homo sapiens GN=KIAA1549 PE=1 SV=4	0.8	210.75	0.0015314	7.7899
sp|Q9HCN3|TMM8A_HUMAN	1	1	1	sp|Q9HCN3|TMM8A_HUMAN Transmembrane protein 8A OS=Homo sapiens GN=TMEM8A PE=1 SV=3	1.7	84.76	0.0015432	7.8634
sp|Q9HCU0|CD248_HUMAN	2	2	2	sp|Q9HCU0|CD248_HUMAN Endosialin OS=Homo sapiens GN=CD248 PE=1 SV=1	7.9	80.858	0	23.276
sp|Q9HD43|PTPRH_HUMAN	1	1	1	sp|Q9HD43|PTPRH_HUMAN Receptor-type tyrosine-protein phosphatase H OS=Homo sapiens GN=PTPRH PE=1 SV=3	1.8	122.35	0.0015408	7.8306
sp|Q9NPC4|A4GAT_HUMAN	1	1	1	sp|Q9NPC4|A4GAT_HUMAN Lactosylceramide 4-alpha-galactosyltransferase OS=Homo sapiens GN=A4GALT PE=2 SV=1	3.1	40.499	0.001385	6.989
sp|Q9NPC6|MYOZ2_HUMAN	1	1	1	sp|Q9NPC6|MYOZ2_HUMAN Myozenin-2 OS=Homo sapiens GN=MYOZ2 PE=1 SV=1	4.5	29.898	1	-2
sp|Q9NPF0|CD320_HUMAN	1	1	1	sp|Q9NPF0|CD320_HUMAN CD320 antigen OS=Homo sapiens GN=CD320 PE=1 SV=1	9.2	28.991	0	11.337
sp|Q9NPF2|CHSTB_HUMAN	1	1	1	sp|Q9NPF2|CHSTB_HUMAN Carbohydrate sulfotransferase 11 OS=Homo sapiens GN=CHST11 PE=1 SV=1	4.3	41.554	1	-2
sp|Q9NPH5|NOX4_HUMAN	1	1	1	sp|Q9NPH5|NOX4_HUMAN NADPH oxidase 4 OS=Homo sapiens GN=NOX4 PE=1 SV=2	3.3	66.931	1	-2
sp|Q9NPR2|SEM4B_HUMAN	2	2	2	sp|Q9NPR2|SEM4B_HUMAN Semaphorin-4B OS=Homo sapiens GN=SEMA4B PE=1 SV=3	3.2	92.192	0	34.858
sp|Q9NQ29|LUC7L_HUMAN	1	1	1	sp|Q9NQ29|LUC7L_HUMAN Putative RNA-binding protein Luc7-like 1 OS=Homo sapiens GN=LUC7L PE=1 SV=1	5.1	43.727	1	-2
sp|Q9NQ36|SCUB2_HUMAN	4	4	4	sp|Q9NQ36|SCUB2_HUMAN Signal peptide, CUB and EGF-like domain-containing protein 2 OS=Homo sapiens GN=SCUBE2 PE=2 SV=2	2.6	109.96	0	137.4
sp|Q9NQ48|LZTL1_HUMAN	1	1	1	sp|Q9NQ48|LZTL1_HUMAN Leucine zipper transcription factor-like protein 1 OS=Homo sapiens GN=LZTFL1 PE=1 SV=1	6	34.592	1	-2
sp|Q9NQS3|PVRL3_HUMAN	4	4	4	sp|Q9NQS3|PVRL3_HUMAN Nectin-3 OS=Homo sapiens GN=PVRL3 PE=1 SV=1	16.9	61.002	0	78.063
sp|Q9NR16|C163B_HUMAN	1	1	1	sp|Q9NR16|C163B_HUMAN Scavenger receptor cysteine-rich type 1 protein M160 OS=Homo sapiens GN=CD163L1 PE=1 SV=2	1.6	159.24	0	39.544
sp|Q9NR99|MXRA5_HUMAN	5	5	5	sp|Q9NR99|MXRA5_HUMAN Matrix-remodeling-associated protein 5 OS=Homo sapiens GN=MXRA5 PE=2 SV=3	2.3	312.15	0	30.208
sp|Q9NRA1|PDGFC_HUMAN	1	1	1	sp|Q9NRA1|PDGFC_HUMAN Platelet-derived growth factor C OS=Homo sapiens GN=PDGFC PE=1 SV=2	4.1	39.029	0.0014706	7.5478
sp|Q9NRY2|SOSSC_HUMAN	1	1	1	sp|Q9NRY2|SOSSC_HUMAN SOSS complex subunit C OS=Homo sapiens GN=INIP PE=1 SV=1	14.4	11.425	0.0048603	6.0054
sp|Q9NS40|KCNH7_HUMAN	1	1	1	sp|Q9NS40|KCNH7_HUMAN Potassium voltage-gated channel subfamily H member 7 OS=Homo sapiens GN=KCNH7 PE=2 SV=2	2.1	135	0.0071174	5.9135
sp|Q9NSA3|CNBP1_HUMAN	1	1	1	sp|Q9NSA3|CNBP1_HUMAN Beta-catenin-interacting protein 1 OS=Homo sapiens GN=CTNNBIP1 PE=1 SV=1	22.2	9.1703	1	-2
sp|Q9NT99|LRC4B_HUMAN	1	1	1	sp|Q9NT99|LRC4B_HUMAN Leucine-rich repeat-containing protein 4B OS=Homo sapiens GN=LRRC4B PE=2 SV=3	3.4	76.433	0.0014881	7.5955
sp|Q9NTJ3|SMC4_HUMAN	1	1	1	sp|Q9NTJ3|SMC4_HUMAN Structural maintenance of chromosomes protein 4 OS=Homo sapiens GN=SMC4 PE=1 SV=2	0.9	147.18	1	-2
sp|Q9NU53|GINM1_HUMAN	3	3	3	sp|Q9NU53|GINM1_HUMAN Glycoprotein integral membrane protein 1 OS=Homo sapiens GN=GINM1 PE=2 SV=1	9.7	36.84	0	247.32
sp|Q9NUJ3|T11L1_HUMAN	2	2	2	sp|Q9NUJ3|T11L1_HUMAN T-complex protein 11-like protein 1 OS=Homo sapiens GN=TCP11L1 PE=1 SV=1	3.3	57.034	0.0017331	10.814
sp|Q9NUJ7|PLCX1_HUMAN	1	1	1	sp|Q9NUJ7|PLCX1_HUMAN PI-PLC X domain-containing protein 1 OS=Homo sapiens GN=PLCXD1 PE=2 SV=1	5.3	36.668	1	-2
sp|Q9NWD8|TM248_HUMAN	1	1	1	sp|Q9NWD8|TM248_HUMAN Transmembrane protein 248 OS=Homo sapiens GN=TMEM248 PE=1 SV=1	6.1	35.052	0.0015221	7.7134
sp|Q9NX52|RHBL2_HUMAN	1	1	1	sp|Q9NX52|RHBL2_HUMAN Rhomboid-related protein 2 OS=Homo sapiens GN=RHBDL2 PE=1 SV=2	5.9	34.021	1	-2
sp|Q9NX62|IMPA3_HUMAN	1	1	1	sp|Q9NX62|IMPA3_HUMAN Inositol monophosphatase 3 OS=Homo sapiens GN=IMPAD1 PE=1 SV=1	6.1	38.681	0.0017513	11.042
sp|Q9NY25|CLC5A_HUMAN	2	2	2	sp|Q9NY25|CLC5A_HUMAN C-type lectin domain family 5 member A OS=Homo sapiens GN=CLEC5A PE=1 SV=1	22.3	21.521	0	15.803
sp|Q9NY97|B3GN2_HUMAN	5	5	5	sp|Q9NY97|B3GN2_HUMAN N-acetyllactosaminide beta-1,3-N-acetylglucosaminyltransferase 2 OS=Homo sapiens GN=B3GNT2 PE=1 SV=2	15.6	46.021	0	60.717
sp|Q9NYB0|TE2IP_HUMAN	1	1	1	sp|Q9NYB0|TE2IP_HUMAN Telomeric repeat-binding factor 2-interacting protein 1 OS=Homo sapiens GN=TERF2IP PE=1 SV=1	5.5	44.259	0.0013193	6.5474
sp|Q9NZ53|PDXL2_HUMAN	1	1	1	sp|Q9NZ53|PDXL2_HUMAN Podocalyxin-like protein 2 OS=Homo sapiens GN=PODXL2 PE=1 SV=1	3.1	65.075	0.0048662	6.0171
sp|Q9NZP8|C1RL_HUMAN	4	4	4	sp|Q9NZP8|C1RL_HUMAN Complement C1r subcomponent-like protein OS=Homo sapiens GN=C1RL PE=1 SV=2	15.2	53.498	0	219.12
sp|Q9NZU1|FLRT1_HUMAN	2	2	2	sp|Q9NZU1|FLRT1_HUMAN Leucine-rich repeat transmembrane protein FLRT1 OS=Homo sapiens GN=FLRT1 PE=1 SV=3	3.7	71.358	0	12.449
sp|Q9NZV1|CRIM1_HUMAN	2	2	2	sp|Q9NZV1|CRIM1_HUMAN Cysteine-rich motor neuron 1 protein OS=Homo sapiens GN=CRIM1 PE=1 SV=1	4.2	113.74	0	13.104
sp|Q9P0K1|ADA22_HUMAN	1	1	1	sp|Q9P0K1|ADA22_HUMAN Disintegrin and metalloproteinase domain-containing protein 22 OS=Homo sapiens GN=ADAM22 PE=1 SV=1	2.4	100.43	0.0015974	8.5811
sp|Q9P0T7|TMEM9_HUMAN	1	1	1	sp|Q9P0T7|TMEM9_HUMAN Transmembrane protein 9 OS=Homo sapiens GN=TMEM9 PE=1 SV=1	7.7	20.574	0	19.328
sp|Q9P1F3|ABRAL_HUMAN	1	1	1	sp|Q9P1F3|ABRAL_HUMAN Costars family protein ABRACL OS=Homo sapiens GN=ABRACL PE=1 SV=1	19.8	9.0564	1	-2
sp|Q9P2B2|FPRP_HUMAN	2	2	2	sp|Q9P2B2|FPRP_HUMAN Prostaglandin F2 receptor negative regulator OS=Homo sapiens GN=PTGFRN PE=1 SV=2	3.4	98.555	0	11.875
sp|Q9P2B7|CFA97_HUMAN	1	1	1	sp|Q9P2B7|CFA97_HUMAN Cilia- and flagella-associated protein 97 OS=Homo sapiens GN=CFAP97 PE=1 SV=2	4.1	59.474	1	-2
sp|Q9P2M4|TBC14_HUMAN	1	1	1	sp|Q9P2M4|TBC14_HUMAN TBC1 domain family member 14 OS=Homo sapiens GN=TBC1D14 PE=1 SV=3	3.2	78.136	1	-2
sp|Q9UBD6|RHCG_HUMAN	1	1	1	sp|Q9UBD6|RHCG_HUMAN Ammonium transporter Rh type C OS=Homo sapiens GN=RHCG PE=1 SV=1	2.5	53.178	0	81.54
sp|Q9UBG0|MRC2_HUMAN	3	3	3	sp|Q9UBG0|MRC2_HUMAN C-type mannose receptor 2 OS=Homo sapiens GN=MRC2 PE=1 SV=2	3.9	166.67	0	22.539
sp|Q9UBG3|CRNN_HUMAN	2	2	2	sp|Q9UBG3|CRNN_HUMAN Cornulin OS=Homo sapiens GN=CRNN PE=1 SV=1	12.1	53.533	0	28.488
sp|Q9UBP4|DKK3_HUMAN	2	2	2	sp|Q9UBP4|DKK3_HUMAN Dickkopf-related protein 3 OS=Homo sapiens GN=DKK3 PE=1 SV=2	10.3	38.39	0	13.423
sp|Q9UBQ6|EXTL2_HUMAN	1	1	1	sp|Q9UBQ6|EXTL2_HUMAN Exostosin-like 2 OS=Homo sapiens GN=EXTL2 PE=1 SV=1	4.5	37.465	0	21.504
sp|Q9UBX5|FBLN5_HUMAN	1	1	1	sp|Q9UBX5|FBLN5_HUMAN Fibulin-5 OS=Homo sapiens GN=FBLN5 PE=1 SV=1	4	50.18	0	323.31
sp|Q9UBX7|KLK11_HUMAN	2	2	2	sp|Q9UBX7|KLK11_HUMAN Kallikrein-11 OS=Homo sapiens GN=KLK11 PE=1 SV=2	10.3	31.059	0	14.727
sp|Q9UBZ9|REV1_HUMAN	1	1	1	sp|Q9UBZ9|REV1_HUMAN DNA repair protein REV1 OS=Homo sapiens GN=REV1 PE=1 SV=1	0.8	138.25	1	-2
sp|Q9UEF7|KLOT_HUMAN	6	6	6	sp|Q9UEF7|KLOT_HUMAN Klotho OS=Homo sapiens GN=KL PE=1 SV=2	8.7	116.18	0	72.318
sp|Q9UF33|EPHA6_HUMAN	1	1	1	sp|Q9UF33|EPHA6_HUMAN Ephrin type-A receptor 6 OS=Homo sapiens GN=EPHA6 PE=2 SV=3	2	116.38	1	-2
sp|Q9UGM5|FETUB_HUMAN	1	1	1	sp|Q9UGM5|FETUB_HUMAN Fetuin-B OS=Homo sapiens GN=FETUB PE=1 SV=2	4.2	42.054	0	11.616
sp|Q9UGT4|SUSD2_HUMAN	4	4	4	sp|Q9UGT4|SUSD2_HUMAN Sushi domain-containing protein 2 OS=Homo sapiens GN=SUSD2 PE=1 SV=1	8.6	90.207	0	85.254
sp|Q9UH99|SUN2_HUMAN	1	1	1	sp|Q9UH99|SUN2_HUMAN SUN domain-containing protein 2 OS=Homo sapiens GN=SUN2 PE=1 SV=3	2.4	80.31	0.0081112	5.7728
sp|Q9UHG3|PCYOX_HUMAN	2	2	2	sp|Q9UHG3|PCYOX_HUMAN Prenylcysteine oxidase 1 OS=Homo sapiens GN=PCYOX1 PE=1 SV=3	5.3	56.639	0	25.071
sp|Q9UHI5|LAT2_HUMAN	1	1	1	sp|Q9UHI5|LAT2_HUMAN Large neutral amino acids transporter small subunit 2 OS=Homo sapiens GN=SLC7A8 PE=1 SV=1	4.5	58.381	0.0036855	6.0459
sp|Q9UHL4|DPP2_HUMAN	3	3	3	sp|Q9UHL4|DPP2_HUMAN Dipeptidyl peptidase 2 OS=Homo sapiens GN=DPP7 PE=1 SV=3	8.5	54.341	0	31.018
sp|Q9UI42|CBPA4_HUMAN	1	1	1	sp|Q9UI42|CBPA4_HUMAN Carboxypeptidase A4 OS=Homo sapiens GN=CPA4 PE=1 SV=2	2.1	47.351	0.0014184	7.1738
sp|Q9UI47|CTNA3_HUMAN	1	1	1	sp|Q9UI47|CTNA3_HUMAN Catenin alpha-3 OS=Homo sapiens GN=CTNNA3 PE=1 SV=2	1.8	99.808	1	-2
sp|Q9UIQ6|LCAP_HUMAN	4	4	4	sp|Q9UIQ6|LCAP_HUMAN Leucyl-cystinyl aminopeptidase OS=Homo sapiens GN=LNPEP PE=1 SV=3	7.4	117.35	0	34.787
sp|Q9UJ14|GGT7_HUMAN	1	1	1	sp|Q9UJ14|GGT7_HUMAN Gamma-glutamyltransferase 7 OS=Homo sapiens GN=GGT7 PE=1 SV=2	2.6	70.466	0	11.384
sp|Q9UJ99|CAD22_HUMAN	1	1	1	sp|Q9UJ99|CAD22_HUMAN Cadherin-22 OS=Homo sapiens GN=CDH22 PE=2 SV=2	2.8	89.09	0.0014556	7.3935
sp|Q9UJA9|ENPP5_HUMAN	2	2	2	sp|Q9UJA9|ENPP5_HUMAN Ectonucleotide pyrophosphatase/phosphodiesterase family member 5 OS=Homo sapiens GN=ENPP5 PE=2 SV=1	7.3	54.665	0	13.653
sp|Q9UJJ9|GNPTG_HUMAN	1	1	1	sp|Q9UJJ9|GNPTG_HUMAN N-acetylglucosamine-1-phosphotransferase subunit gamma OS=Homo sapiens GN=GNPTG PE=1 SV=1	5.6	33.973	0.0060314	5.9776
sp|Q9UKJ1|PILRA_HUMAN	1	1	1	sp|Q9UKJ1|PILRA_HUMAN Paired immunoglobulin-like type 2 receptor alpha OS=Homo sapiens GN=PILRA PE=1 SV=3	4	34.004	0	26.814
sp|Q9UKU6|TRHDE_HUMAN	4	4	4	sp|Q9UKU6|TRHDE_HUMAN Thyrotropin-releasing hormone-degrading ectoenzyme OS=Homo sapiens GN=TRHDE PE=2 SV=1	6.2	117	0	52.737
sp|Q9UKY0|PRND_HUMAN	1	1	1	sp|Q9UKY0|PRND_HUMAN Prion-like protein doppel OS=Homo sapiens GN=PRND PE=1 SV=2	14.2	20.293	1	-2
sp|Q9ULB1|NRX1A_HUMAN;sp|P58400|NRX1B_HUMAN	3;1	3;1	3;1	sp|Q9ULB1|NRX1A_HUMAN Neurexin-1 OS=Homo sapiens GN=NRXN1 PE=2 SV=1	3.7	161.88	0	20.15
sp|Q9ULI3|HEG1_HUMAN	5	5	5	sp|Q9ULI3|HEG1_HUMAN Protein HEG homolog 1 OS=Homo sapiens GN=HEG1 PE=1 SV=3	5.2	147.46	0	323.31
sp|Q9ULJ6|ZMIZ1_HUMAN	1	1	1	sp|Q9ULJ6|ZMIZ1_HUMAN Zinc finger MIZ domain-containing protein 1 OS=Homo sapiens GN=ZMIZ1 PE=1 SV=3	1.7	115.48	1	-2
sp|Q9ULQ0|STRP2_HUMAN	1	1	1	sp|Q9ULQ0|STRP2_HUMAN Striatin-interacting protein 2 OS=Homo sapiens GN=STRIP2 PE=1 SV=2	2.8	95.358	1	-2
sp|Q9ULR5|PAI2B_HUMAN	2	2	2	sp|Q9ULR5|PAI2B_HUMAN Polyadenylate-binding protein-interacting protein 2B OS=Homo sapiens GN=PAIP2B PE=1 SV=2	21.1	14.237	0.0017391	10.924
sp|Q9ULV1|FZD4_HUMAN	2	2	2	sp|Q9ULV1|FZD4_HUMAN Frizzled-4 OS=Homo sapiens GN=FZD4 PE=1 SV=2	5	59.88	0	43.34
sp|Q9ULW0|TPX2_HUMAN	1	1	1	sp|Q9ULW0|TPX2_HUMAN Targeting protein for Xklp2 OS=Homo sapiens GN=TPX2 PE=1 SV=2	1.1	85.652	0.0012804	6.2967
sp|Q9UM00|TMCO1_HUMAN	1	1	1	sp|Q9UM00|TMCO1_HUMAN Transmembrane and coiled-coil domain-containing protein 1 OS=Homo sapiens GN=TMCO1 PE=1 SV=1	6.4	21.175	1	-2
sp|Q9UM22|EPDR1_HUMAN	1	1	1	sp|Q9UM22|EPDR1_HUMAN Mammalian ependymin-related protein 1 OS=Homo sapiens GN=EPDR1 PE=1 SV=2	11.2	25.437	1	-2
sp|Q9UMD9|COHA1_HUMAN	1	1	1	sp|Q9UMD9|COHA1_HUMAN Collagen alpha-1(XVII) chain OS=Homo sapiens GN=COL17A1 PE=1 SV=3	0.8	150.42	1	-2
sp|Q9UMR5|PPT2_HUMAN	2	2	2	sp|Q9UMR5|PPT2_HUMAN Lysosomal thioesterase PPT2 OS=Homo sapiens GN=PPT2 PE=1 SV=4	7.9	34.225	0	73.606
sp|Q9UN70|PCDGK_HUMAN	2	2	2	sp|Q9UN70|PCDGK_HUMAN Protocadherin gamma-C3 OS=Homo sapiens GN=PCDHGC3 PE=1 SV=1	3.2	101.08	0	38.788
sp|Q9UN74|PCDA4_HUMAN	1	1	1	sp|Q9UN74|PCDA4_HUMAN Protocadherin alpha-4 OS=Homo sapiens GN=PCDHA4 PE=1 SV=1	1.4	102.29	0.0013245	6.5719
sp|Q9UN75|PCDAC_HUMAN	1	1	1	sp|Q9UN75|PCDAC_HUMAN Protocadherin alpha-12 OS=Homo sapiens GN=PCDHA12 PE=2 SV=1	1.3	101.65	0.0013831	6.9764
sp|Q9UNN8|EPCR_HUMAN	3	3	3	sp|Q9UNN8|EPCR_HUMAN Endothelial protein C receptor OS=Homo sapiens GN=PROCR PE=1 SV=1	25.2	26.671	0	102.43
sp|Q9UNW1|MINP1_HUMAN	2	2	2	sp|Q9UNW1|MINP1_HUMAN Multiple inositol polyphosphate phosphatase 1 OS=Homo sapiens GN=MINPP1 PE=1 SV=1	3.9	55.051	0	22.699
sp|Q9UPZ6|THS7A_HUMAN	3	3	3	sp|Q9UPZ6|THS7A_HUMAN Thrombospondin type-1 domain-containing protein 7A OS=Homo sapiens GN=THSD7A PE=1 SV=4	2.8	185.36	0	19.029
sp|Q9UQD0|SCN8A_HUMAN	3	3	3	sp|Q9UQD0|SCN8A_HUMAN Sodium channel protein type 8 subunit alpha OS=Homo sapiens GN=SCN8A PE=1 SV=1	1.8	225.28	0	19.661
sp|Q9UQV4|LAMP3_HUMAN	3	3	3	sp|Q9UQV4|LAMP3_HUMAN Lysosome-associated membrane glycoprotein 3 OS=Homo sapiens GN=LAMP3 PE=1 SV=3	7.2	44.346	0	18.07
sp|Q9Y274|SIA10_HUMAN	3	3	3	sp|Q9Y274|SIA10_HUMAN Type 2 lactosamine alpha-2,3-sialyltransferase OS=Homo sapiens GN=ST3GAL6 PE=1 SV=1	18.4	38.213	0	25.832
sp|Q9Y275|TN13B_HUMAN	1	1	1	sp|Q9Y275|TN13B_HUMAN Tumor necrosis factor ligand superfamily member 13B OS=Homo sapiens GN=TNFSF13B PE=1 SV=1	6	31.222	0.008284	5.8872
sp|Q9Y2E5|MA2B2_HUMAN	2	2	2	sp|Q9Y2E5|MA2B2_HUMAN Epididymis-specific alpha-mannosidase OS=Homo sapiens GN=MAN2B2 PE=1 SV=4	2.2	113.98	0	13.656
sp|Q9Y2E6|DTX4_HUMAN	1	1	1	sp|Q9Y2E6|DTX4_HUMAN E3 ubiquitin-protein ligase DTX4 OS=Homo sapiens GN=DTX4 PE=1 SV=2	3.9	67.258	1	-2
sp|Q9Y2F9|BTBD3_HUMAN	1	1	1	sp|Q9Y2F9|BTBD3_HUMAN BTB/POZ domain-containing protein 3 OS=Homo sapiens GN=BTBD3 PE=2 SV=1	2.7	58.419	1	-2
sp|Q9Y2G1|MRF_HUMAN	2	2	2	sp|Q9Y2G1|MRF_HUMAN Myelin regulatory factor OS=Homo sapiens GN=MYRF PE=1 SV=3	4.7	124.4	0	20.894
sp|Q9Y2S2|CRYL1_HUMAN	1	1	1	sp|Q9Y2S2|CRYL1_HUMAN Lambda-crystallin homolog OS=Homo sapiens GN=CRYL1 PE=1 SV=3	5.6	35.419	0.0014599	7.4169
sp|Q9Y334|VWA7_HUMAN	2	2	2	sp|Q9Y334|VWA7_HUMAN von Willebrand factor A domain-containing protein 7 OS=Homo sapiens GN=VWA7 PE=2 SV=4	3	96.059	0	12.425
sp|Q9Y337|KLK5_HUMAN	1	1	1	sp|Q9Y337|KLK5_HUMAN Kallikrein-5 OS=Homo sapiens GN=KLK5 PE=1 SV=2	5.8	32.019	0.0014514	7.3734
sp|Q9Y3B9|RRP15_HUMAN	1	1	1	sp|Q9Y3B9|RRP15_HUMAN RRP15-like protein OS=Homo sapiens GN=RRP15 PE=1 SV=2	3.2	31.484	1	-2
sp|Q9Y3Q0|NALD2_HUMAN	1	1	1	sp|Q9Y3Q0|NALD2_HUMAN N-acetylated-alpha-linked acidic dipeptidase 2 OS=Homo sapiens GN=NAALAD2 PE=1 SV=1	1.5	83.59	0.0025094	6.1814
sp|Q9Y4C0|NRX3A_HUMAN	1	1	1	sp|Q9Y4C0|NRX3A_HUMAN Neurexin-3 OS=Homo sapiens GN=NRXN3 PE=1 SV=4	0.9	180.6	0.0016502	9.2428
sp|Q9Y4D7|PLXD1_HUMAN	2	2	2	sp|Q9Y4D7|PLXD1_HUMAN Plexin-D1 OS=Homo sapiens GN=PLXND1 PE=1 SV=3	2.3	212	0	15.098
sp|Q9Y4E8|UBP15_HUMAN	1	1	1	sp|Q9Y4E8|UBP15_HUMAN Ubiquitin carboxyl-terminal hydrolase 15 OS=Homo sapiens GN=USP15 PE=1 SV=3	1.3	112.42	0.0013004	6.406
sp|Q9Y4L1|HYOU1_HUMAN	4	4	4	sp|Q9Y4L1|HYOU1_HUMAN Hypoxia up-regulated protein 1 OS=Homo sapiens GN=HYOU1 PE=1 SV=1	5.1	111.33	0	103.64
sp|Q9Y5C1|ANGL3_HUMAN	2	2	2	sp|Q9Y5C1|ANGL3_HUMAN Angiopoietin-related protein 3 OS=Homo sapiens GN=ANGPTL3 PE=1 SV=1	6.3	53.637	0	323.31
sp|Q9Y5G0|PCDGH_HUMAN;sp|Q9UN71|PCDGG_HUMAN;sp|Q9Y5G3|PCDGD_HUMAN;sp|Q9Y5F8|PCDGJ_HUMAN;sp|Q9Y5G2|PCDGE_HUMAN	2;1;1;1;1	2;1;1;1;1	2;1;1;1;1	sp|Q9Y5G0|PCDGH_HUMAN Protocadherin gamma-B5 OS=Homo sapiens GN=PCDHGB5 PE=2 SV=1;sp|Q9UN71|PCDGG_HUMAN Protocadherin gamma-B4 OS=Homo sapiens GN=PCDHGB4 PE=2 SV=1;sp|Q9Y5G3|PCDGD_HUMAN Protocadherin gamma-B1 OS=Homo sapiens GN=PCDHGB1 PE=2 SV=1;sp|Q9Y5F8|	3.1	99.874	0	12.926
sp|Q9Y5I1|PCDAB_HUMAN	1	1	1	sp|Q9Y5I1|PCDAB_HUMAN Protocadherin alpha-11 OS=Homo sapiens GN=PCDHA11 PE=2 SV=1	1.2	103.3	0.0012706	6.2402
sp|Q9Y5Y6|ST14_HUMAN	1	1	1	sp|Q9Y5Y6|ST14_HUMAN Suppressor of tumorigenicity 14 protein OS=Homo sapiens GN=ST14 PE=1 SV=2	2.9	94.769	0.0015015	7.6492
sp|Q9Y5Y7|LYVE1_HUMAN	3	3	3	sp|Q9Y5Y7|LYVE1_HUMAN Lymphatic vessel endothelial hyaluronic acid receptor 1 OS=Homo sapiens GN=LYVE1 PE=1 SV=2	9.9	35.213	0	103.4
sp|Q9Y618|NCOR2_HUMAN	1	1	1	sp|Q9Y618|NCOR2_HUMAN Nuclear receptor corepressor 2 OS=Homo sapiens GN=NCOR2 PE=1 SV=2	1.1	274.8	1	-2
sp|Q9Y639|NPTN_HUMAN	1	1	1	sp|Q9Y639|NPTN_HUMAN Neuroplastin OS=Homo sapiens GN=NPTN PE=1 SV=2	6.8	44.387	0	14.21
sp|Q9Y646|CBPQ_HUMAN	3	3	3	sp|Q9Y646|CBPQ_HUMAN Carboxypeptidase Q OS=Homo sapiens GN=CPQ PE=1 SV=1	12.3	51.887	0	29.961
sp|Q9Y653|GPR56_HUMAN	2	2	2	sp|Q9Y653|GPR56_HUMAN G-protein coupled receptor 56 OS=Homo sapiens GN=GPR56 PE=1 SV=2	7.1	77.737	0	27.232
sp|Q9Y657|SPIN1_HUMAN	1	1	1	sp|Q9Y657|SPIN1_HUMAN Spindlin-1 OS=Homo sapiens GN=SPIN1 PE=1 SV=3	5.3	29.6	1	-2
sp|Q9Y6F6|MRVI1_HUMAN	1	1	1	sp|Q9Y6F6|MRVI1_HUMAN Protein MRVI1 OS=Homo sapiens GN=MRVI1 PE=1 SV=2	1	96.144	1	-2
sp|Q9Y6H6|KCNE3_HUMAN	3	3	3	sp|Q9Y6H6|KCNE3_HUMAN Potassium voltage-gated channel subfamily E member 3 OS=Homo sapiens GN=KCNE3 PE=1 SV=1	44.7	11.71	0	69.386
sp|Q9Y6I3|EPN1_HUMAN	1	1	1	sp|Q9Y6I3|EPN1_HUMAN Epsin-1 OS=Homo sapiens GN=EPN1 PE=1 SV=2	1.9	60.293	1	-2
sp|Q9Y6N3|CLCA3_HUMAN	1	1	1	sp|Q9Y6N3|CLCA3_HUMAN Calcium-activated chloride channel regulator family member 3 OS=Homo sapiens GN=CLCA3P PE=1 SV=1	4.2	29.971	1	-2
sp|Q9Y6Q6|TNR11_HUMAN	2	2	2	sp|Q9Y6Q6|TNR11_HUMAN Tumor necrosis factor receptor superfamily member 11A OS=Homo sapiens GN=TNFRSF11A PE=1 SV=1	4.2	66.033	0	15.016
sp|Q9Y6R7|FCGBP_HUMAN	10	10	10	sp|Q9Y6R7|FCGBP_HUMAN IgGFc-binding protein OS=Homo sapiens GN=FCGBP PE=1 SV=3	5.4	572.01	0	95.718
