# Supplementary material for: An Ultrafast N-Glycoproteome Analysis Method Using Thermoresponsive Magnetic Fluid-Immobilized Enzymes
Source: Front Chem. 2021 Apr 26;9:676100. doi: 10.3389/fchem.2021.676100 (PMC8107388; doi:10.3389/fchem.2021.676100)
Supplement: Supplementary file 9 [file Table_6.XLSX]

## Sheet: all
Table S6. 1342 N-glycosylation sites identified by free PNGase F
Deamidation 18O (N) Sites	Protein	Positions within proteins
ESRPPPGPGPGN(1)TTR	sp|Q3ZCQ3|F174B_HUMAN	53
SN(1)DTAASEYK	sp|Q12913|PTPRJ_HUMAN	142
AELSN(1)HTR	sp|P04180|LCAT_HUMAN	44
TPEQGSN(1)GTDGASQK	sp|Q12913|PTPRJ_HUMAN	104
DHHGAN(1)FSCR	sp|P05362|ICAM1_HUMAN	183
HN(1)STGCLR	sp|P10909|CLUS_HUMAN	291
GN(1)VTQHVQGHR	sp|Q15043|S39AE_HUMAN	77
KAEN(0.885)SSN(0.115)EEETSSEGNMR	sp|Q14515|SPRL1_HUMAN	412
TDN(1)GTYR	sp|Q9BY67|CADM1_HUMAN	291
HTAEYAAN(1)ITK	sp|Q07075|AMPE_HUMAN	324
YKN(1)NSDISSTR	sp|P01871|IGHM_HUMAN	46
ITN(1)HSHFR	sp|Q9HBB8|CDHR5_HUMAN	405
N(1)QTLTSTEK	sp|Q13201|MMRN1_HUMAN	97
TYN(1)GTNPDAASR	sp|O60637|TSN3_HUMAN	127
N(1)GTAVCATNR	sp|P05156|CFAI_HUMAN	70
HMN(1)ETSHTQGSLR	sp|Q16620|NTRK2_HUMAN	241
N(1)ISIHQAYQQCK	sp|Q8N271|PROM2_HUMAN	540
YAEDKFN(1)ETTEK	sp|P43652|AFAM_HUMAN	402
KPCQN(0.061)N(0.939)ASCIDANEK	sp|Q8NFT8|DNER_HUMAN	361
DGTPLSDGQSN(1)HTVSSK	sp|Q13308|PTK7_HUMAN	175
VGN(1)NTIHVHR	sp|Q9UBP4|DKK3_HUMAN	106
DN(1)HTHSDIQVK	sp|Q8IV08|PLD3_HUMAN	387
TTHSSVLIITPRPQDHGTN(1)LTCQVK	sp|P20138|CD33_HUMAN	209
CTLQDPDGQRN(1)LSGK	sp|Q01151|CD83_HUMAN	117
RRN(1)MTQGR	sp|P07998|RNAS1_HUMAN	62
VPVTLALN(0.988)N(0.012)TLFLIEER	sp|P15144|AMPN_HUMAN	681
PGPLSTAN(1)HTALR	sp|O60512|B4GT3_HUMAN	385
VN(1)LSCGGVSHPIR	sp|O95866|G6B_HUMAN	32
DGHGTAISN(1)ASDVWK	sp|O60449|LY75_HUMAN	135
FPTHYMPYN(1)ESVSFEDR	sp|Q9UJA9|ENPP5_HUMAN	158
EIAN(1)ATAKPEDR	sp|P08473|NEP_HUMAN	285
AN(1)LTSMLIQR	sp|P49641|MA2A2_HUMAN	305
KKEDALN(1)ETR	sp|P10909|CLUS_HUMAN	86
AEPPLN(1)ASASDQGEK	sp|Q9Y4L1|HYOU1_HUMAN	931
LSDSGN(1)YTCMAANIVAK	sp|Q6UXZ4|UNC5D_HUMAN	228
AFTDPVGELTCLGQQYYN(1)ETLGK	sp|Q14264|ENR1_HUMAN	369
EQTPEYN(1)VTITATDR	sp|Q9Y5G0|PCDGH_HUMAN	415
GN(1)LTGAPGQR	sp|O60883|ETBR2_HUMAN	105
DFTLN(1)ETVNSIFAQGAPR	sp|Q86TH1|ATL2_HUMAN	475
DGVHLGPN(0.048)N(0.952)R	sp|P21802|FGFR2_HUMAN	83
LGN(1)LTVTQAILK	sp|Q687X5|STEA4_HUMAN	323
SCHTGIN(1)R	sp|P08582|TRFM_HUMAN	135
EGGTMALSGISDFGN(1)ISATAGEN(1)YSVVSWVPK	sp|P32004|L1CAM_HUMAN	1022
EGGTMALSGISDFGN(1)ISATAGEN(1)YSVVSWVPK	sp|P32004|L1CAM_HUMAN	1030
WDQVEVIPDIACGN(1)ASSN(1)SSAGGR	sp|Q8NFT8|DNER_HUMAN	204
WDQVEVIPDIACGN(1)ASSN(1)SSAGGR	sp|Q8NFT8|DNER_HUMAN	208
GTN(1)ESDSATTQFTTEIDAPK	sp|Q92752|TENR_HUMAN	581
ASSSFQAN(1)GTK	sp|O96009|NAPSA_HUMAN	133
LLGGPGPVGN(1)STFAWFWNDR	sp|Q9BZZ2|SN_HUMAN	1476
MLFVEPILEVSSLPTTN(1)STTN(1)SATK	sp|P05155|IC1_HUMAN	69
NKDTNIEVTFLSSN(1)ITSSSK	sp|Q53H76|PLA1A_HUMAN	365
N(1)FTALIPGTTVEILDGDSK	sp|P18084|ITB5_HUMAN	347
QEEAGVRPSAGN(1)VSTHPSLSQRPGGSTK	sp|O43493|TGON2_HUMAN	39
NCGVN(1)CSGDVFTALIGEIASPNYPKPYPENSR	sp|P09871|C1S_HUMAN	174
IIQQTWN(1)R	sp|P17342|ANPRC_HUMAN	394
N(1)ETIWYLK	sp|O15342|VA0E1_HUMAN	70
GYYN(1)QSEAGSHTVQR	sp|P10316|1A69_HUMAN	110
NADIVYQLGPN(1)ASFFDLDR	sp|Q9HC56|PCDH9_HUMAN	511
CECPFGYILAGN(0.021)ECVDTDECSVGN(0.094)PCGN(0.885)GTCK	sp|P35555|FBN1_HUMAN	2178
VVLGAHN(1)LSR	sp|P08246|ELNE_HUMAN	88
TMENKPISLESEANLN(0.001)SDKEN(0.991)ITTSN(0.008)LK	sp|Q8N387|MUC15_HUMAN	61
LEPNSVDPEN(1)ITEIFIANQK	sp|Q16620|NTRK2_HUMAN	67
ISEEN(1)ETTCYMGK	sp|P08603|CFAH_HUMAN	911
YSVLIMAEKPVGDLSSPN(1)ETK	sp|Q9P2B2|FPRP_HUMAN	600
MDGASN(0.999)VTCIN(0.001)SR	sp|P08603|CFAH_HUMAN	1029
IAPASN(1)VSHTVVLRPLK	sp|P43308|SSRB_HUMAN	88
LPEVQVLN(1)VSGR	sp|P08F94|PKHD1_HUMAN	507
CN(1)ISWEISQASHYFER	sp|P14784|IL2RB_HUMAN	149
TVYVHAN(1)QTGYPDPSSR	sp|P16112|PGCA_HUMAN	333
N(1)QTFLISIYQVLQEHQHR	sp|P22004|BMP6_HUMAN	269
VLLGN(1)ESCTLTLSESTMNTLK	sp|P08581|MET_HUMAN	607
VRPQTN(1)ITLQIATDEDSGILLYK	sp|O94813|SLIT2_HUMAN	1183
N(1)LTALPPDLPK	sp|P07359|GP1BA_HUMAN	37
ALGVLEEHAN(1)SSR	sp|O95450|ATS2_HUMAN	251
YEPCIKPLFN(1)SCDSFK	sp|Q08629|TICN1_HUMAN	286
LSLLEEPGN(1)GTFTVILNQLTSR	sp|P01833|PIGR_HUMAN	421
PRPTIN(1)VTCTR	sp|P49788|TIG1_HUMAN	142
N(1)GSQAFVHWQEPR	sp|P30530|UFO_HUMAN	345
DGN(1)SSLIAAVAEVR	sp|P78504|JAG1_HUMAN	1045
MSQAVQTN(1)GTQPLSK	sp|Q99496|RING2_HUMAN	8
SIN(1)VTGQGFSLIQR	sp|O15031|PLXB2_HUMAN	1002
NGIYN(1)ITVLASDQGGR	sp|Q02487|DSC2_HUMAN	546
KEN(1)SSEICSNNGECVCGQCVCR	sp|P05556|ITB1_HUMAN	520
SPSVDKYN(1)VSGTN(1)GTCLLASMGLQLN(1)LTYER	sp|P11279|LAMP1_HUMAN	223
SPSVDKYN(1)VSGTN(1)GTCLLASMGLQLN(1)LTYER	sp|P11279|LAMP1_HUMAN	228
SPSVDKYN(1)VSGTN(1)GTCLLASMGLQLN(1)LTYER	sp|P11279|LAMP1_HUMAN	241
N(1)GSAGQLSQSAHLALQLPYNVLGLGR	sp|Q8TB96|TIP_HUMAN	482
N(1)GTGHGN(1)STHHGPEYMR	sp|P02790|HEMO_HUMAN	240
N(1)GTGHGN(1)STHHGPEYMR	sp|P02790|HEMO_HUMAN	246
TSTCN(0.001)SVN(0.999)LTILEPDQPIWTTGLK	sp|Q14264|ENR1_HUMAN	201
VDCTPLMYSLVHN(1)LTK	sp|Q04609|FOLH1_HUMAN	476
PAPN(0.094)N(0.905)GTHGSLNHLLR	sp|Q13822|ENPP2_HUMAN	525
TSN(1)SSQVSNEQDKIDAYK	sp|Q5JRA6|MIA3_HUMAN	250
AHLELN(1)ESAWGR	sp|Q9Y334|VWA7_HUMAN	781
NYFHYN(1)QSYPPTYNVK	sp|P38571|LICH_HUMAN	321
IEVLVSN(1)ATQFIILHSK	sp|Q6P179|ERAP2_HUMAN	103
SDFSQTMLFQAN(1)TTR	sp|P23470|PTPRG_HUMAN	444
PGAASN(1)LSYR	sp|Q86T13|CLC14_HUMAN	189
VVPFPSIKN(0.988)ESN(0.012)YHPFFFR	sp|Q8NFM7|I17RD_HUMAN	171
SVNILFN(1)LTHR	sp|Q99650|OSMR_HUMAN	326
ALPQPQN(1)VTSLLGCTH	sp|P02790|HEMO_HUMAN	453
NACCSTN(1)TSQEAHK	sp|P15328|FOLR1_HUMAN	69
VLN(1)ASTLALALAN(0.072)LN(0.928)GSR	sp|O75462|CRLF1_HUMAN	104
VLN(1)ASTLALALAN(0.102)LN(0.898)GSR	sp|O75462|CRLF1_HUMAN	92
LVN(1)VSNQQYGQILQMTR	sp|Q15846|CLUL1_HUMAN	351
N(1)STKQEILAALEK	sp|P07602|SAP_HUMAN	426
N(1)ISGVVLADHSGAFHNK	sp|Q92542|NICA_HUMAN	435
YEQGTGCWQGPN(1)R	sp|P14314|GLU2B_HUMAN	476
VFIVPVGN(0.986)HSN(0.014)IPFSR	sp|Q96BZ4|PLD4_HUMAN	417
N(1)GSGDMIFEGNSEK	sp|Q8N436|CPXM2_HUMAN	241
N(1)FSCLAVLDLMSR	sp|P13598|ICAM2_HUMAN	187
DQDPASFGADSLLLN(1)SSR	sp|O43451|MGA_HUMAN	707
AYLLPAPPAPGN(1)ASESEEDR	sp|P17936|IBP3_HUMAN	136
WTGHN(1)VTVVQR	sp|Q07954|LRP1_HUMAN	1511
LQGHFFSILFTETGN(1)YTVTGLK	sp|O95971|BY55_HUMAN	137
AMN(1)ASAN(1)ITSDGVEVLGK	sp|Q05707|COEA1_HUMAN	1384
AMN(1)ASAN(1)ITSDGVEVLGK	sp|Q05707|COEA1_HUMAN	1388
WQIVPN(1)ASSPFGFWSQEGQPFR	sp|P08F94|PKHD1_HUMAN	357
SN(0.001)PEPTGYN(0.999)WSTTMGPLPPFAVAQGAQLLIR	sp|P15151|PVR_HUMAN	278
HCEVHQMIGNYMWDPTTN(1)K	sp|Q6UWR7|ENPP6_HUMAN	100
LESMPPGLPSSLMYLSLEN(0.836)N(0.164)SISSIPEK	sp|Q99983|OMD_HUMAN	242
DASINIENMQFIHN(1)GTYICDVK	sp|O95297|MPZL1_HUMAN	130
SPHRPILQAGLPAN(1)K	sp|P11362|FGFR1_HUMAN	264
VGEEYQELQLDGFDNESSN(1)K	sp|P23470|PTPRG_HUMAN	113
VIAAEGEMN(1)ASR	sp|P27105|STOM_HUMAN	229
N(1)DTGPYECEIQNPVSAN(1)R	sp|P13688|CEAM1_HUMAN	224
N(1)DTGPYECEIQNPVSAN(1)R	sp|P13688|CEAM1_HUMAN	208
N(1)LTEGMLR	sp|P0C7U0|ELFN1_HUMAN	122
ITN(0.061)N(0.939)QTGQMVFSETVITSVGDEEGRR	sp|Q9UBP4|DKK3_HUMAN	121
YCGLGLQMN(1)HSIESK	sp|Q96PD2|DCBD2_HUMAN	155
ACDLHLWENQGAGWWHN(1)VSAR	sp|Q7Z7M0|MEGF8_HUMAN	217
GPGIKPN(1)QTSK	sp|P15586|GNS_HUMAN	362
SELVN(1)ETR	sp|Q9UGT4|SUSD2_HUMAN	162
SSELTLTPRPEDHGTN(1)LTCQVK	sp|Q08ET2|SIG14_HUMAN	210
TFYWDFYTN(1)R	sp|P12273|PIP_HUMAN	105
SYN(1)VTSVLFR	sp|P80188|NGAL_HUMAN	85
QLEEFLN(1)QSSPFYFWMN(1)GDR	sp|P10909|CLUS_HUMAN	145
LN(1)HSYTGMWAPER	sp|P43115|PE2R3_HUMAN	18
GN(1)ESLPER	sp|Q8NFZ8|CADM4_HUMAN	262
VCGN(1)GTISHIK	sp|O60494|CUBN_HUMAN	781
NWYESQASCMSQN(1)ASLLK	sp|P26718|NKG2D_HUMAN	131
RQQYNALLSN(1)MSR	sp|P12821|ACE_HUMAN	146
SIQN(1)VSHLILHMK	sp|O60603|TLR2_HUMAN	199
SALLEFACTHN(0.013)LGN(0.987)CSTTAMK	sp|Q9UIQ6|LCAP_HUMAN	834
TQLSQDLGGGTLAMDTLPDN(1)R	sp|Q8IUK5|PLDX1_HUMAN	80
N(0.224)N(0.776)HTASILDR	sp|P08962|CD63_HUMAN	130
YEQLQN(1)ETR	sp|P11117|PPAL_HUMAN	167
SHEIWTHSCPQSPGN(1)GTDASH	sp|P04278|SHBG_HUMAN	396
RN(1)DSGTYLCGAISLAPK	sp|Q15116|PDCD1_HUMAN	116
N(1)CTLLLSNVSPELGGK	sp|P20916|MAG_HUMAN	99
SIN(1)GTFQADFPLGPATHGGTYR	sp|P43632|KI2S4_HUMAN	178
VMCDN(0.004)N(0.004)PVSLN(0.991)CCSQGN(0.025)VN(0.975)WSK	sp|Q8IZF2|AGRF5_HUMAN	398
VMCDNNPVSLN(1)CCSQGN(0.088)VN(0.912)WSK	sp|Q8IZF2|AGRF5_HUMAN	390
N(1)ASVSISHNSCTAPDK	sp|P08575|PTPRC_HUMAN	276
LYWISSGN(0.973)HTIN(0.027)R	sp|Q07954|LRP1_HUMAN	1763
LN(0.001)LVPGEN(0.999)ITCQDPVIGVGEPGK	sp|Q8IZF2|AGRF5_HUMAN	666
LTSCATN(1)ASICGDEAR	sp|Q07954|LRP1_HUMAN	3788
VN(1)ISN(1)YSLVMESDAGTFLPTGLQFTGSEK	sp|Q9Y646|CBPQ_HUMAN	356
QVALQTFGN(1)QTTIIPAGGAGYK	sp|Q9NX62|IMPA3_HUMAN	259
RMELSMGPIQAN(1)HTGTGLLLTLQPEQK	sp|P04062|GLCM_HUMAN	98
TQLGN(1)CSGIGDSTHYGYSTGQPCVFIK	sp|P14415|AT1B2_HUMAN	159
AGGCN(1)ETGMLER	sp|O60896|RAMP3_HUMAN	29
TSLELWMHTDPVSQKN(1)ESVR	sp|Q92542|NICA_HUMAN	387
EFICNGVDNCHDN(0.994)N(0.006)TSDEK	sp|P98164|LRP2_HUMAN	2809
VGPVRPTGQDWN(1)HTPQK	sp|P09603|CSF1_HUMAN	381
SEGAIQVN(1)FTLVR	sp|O75976|CBPD_HUMAN	867
FGEFGN(1)YSLLVK	sp|Q68CP4|HGNAT_HUMAN	162
YGEYYLLLLPGSYIIN(1)VTVPGHDPHITK	sp|P14384|CBPM_HUMAN	363
HMPWN(1)ITR	sp|Q6FHJ7|SFRP4_HUMAN	38
VLEAVN(1)GTDAR	sp|O60487|MPZL2_HUMAN	39
SVTLQIYN(1)HSLTLSAR	sp|Q9Y6R7|FCGBP_HUMAN	2138
MNEDLKVN(1)LSGLPR	sp|P47775|GPR12_HUMAN	8
LLSTAGTPEN(1)GSEPESR	sp|P98161|PKD1_HUMAN	621
TLTLFN(1)VTR	sp|P06731|CEAM5_HUMAN	204
LQQDVLQFQKN(0.957)QTN(0.043)LER	sp|Q8NBJ4|GOLM1_HUMAN	144
GYFQVN(0.003)QN(0.997)STSSHLGSS	sp|O60704|TPST2_HUMAN	368
AN(1)DSDQGANAEIEYTFHQAPEVVR	sp|Q08174|PCDH1_HUMAN	305
VLAEVN(1)TSWPVK	sp|Q8TD46|MO2R1_HUMAN	46
N(1)VTHLYSTILGHQIGLSGR	sp|Q9NWD8|TM248_HUMAN	132
GAN(1)DSTSAMPEQMK	sp|O95084|PRS23_HUMAN	207
AIHYALN(1)CCGLAGGVEQFISDICPK	sp|P21926|CD9_HUMAN	151
LN(1)ASIADLQSQLR	sp|O15230|LAMA5_HUMAN	2209
NNFN(1)GSLVQASYQHEELRR	sp|Q9UKU6|TRHDE_HUMAN	800
LFSICQFVDDGIDLN(1)R	sp|Q9BXS4|TMM59_HUMAN	90
RDHLLLPATTHN(1)K	sp|P18850|ATF6A_HUMAN	584
YN(1)ATVYSQAAN(1)GTEGQPQAIEFR	sp|Q12913|PTPRJ_HUMAN	342
YN(1)ATVYSQAAN(1)GTEGQPQAIEFR	sp|Q12913|PTPRJ_HUMAN	351
FVEGSHN(1)STVSLTTK	sp|P04114|APOB_HUMAN	3411
LDSLVAQQLQSKN(1)ECGILADPK	sp|Q9Y6R7|FCGBP_HUMAN	1063
HSN(1)YTLPLEESMLYSISR	sp|Q9NU53|GINM1_HUMAN	166
GQSYSVN(1)VTFTSNIQSK	sp|P61916|NPC2_HUMAN	58
LLKN(0.028)N(0.972)ESLDEGLR	sp|Q86SQ4|GP126_HUMAN	505
QQMQTQN(1)LSAYIIPGTDAHMNEYIGQHDER	sp|O43895|XPP2_HUMAN	65
NLGFN(1)CTTSQGK	sp|P49641|MA2A2_HUMAN	1093
GN(1)FSTEGCGCVCEPGWK	sp|P24821|TENA_HUMAN	166
VWHLYN(1)TSFR	sp|Q9UEF7|KLOT_HUMAN	283
DLN(1)ISHINAATGTSASLVYR	sp|Q9HC56|PCDH9_HUMAN	48
N(1)LTVPGSLR	sp|P24821|TENA_HUMAN	1119
VAN(1)SSSEAPFPN(1)VSTSLLTSAGN(1)R	sp|Q86TH1|ATL2_HUMAN	533
VAN(1)SSSEAPFPN(1)VSTSLLTSAGN(1)R	sp|Q86TH1|ATL2_HUMAN	524
VAN(1)SSSEAPFPN(1)VSTSLLTSAGN(1)R	sp|Q86TH1|ATL2_HUMAN	544
IQVFDKDTGEWLGAWN(0.945)N(0.055)CFTEEGPSSVR	sp|Q5JS37|NHLC3_HUMAN	252
IFEPPAPGEGN(0.951)SSQN(0.049)SR	sp|Q9Y275|TN13B_HUMAN	124
AFGSN(0.002)PN(0.998)LTK	sp|P22792|CPN2_HUMAN	74
DPALVWVLVGN(1)R	sp|P08F94|PKHD1_HUMAN	1234
GVEN(1)SSYLVALDK	sp|P42702|LIFR_HUMAN	489
YNQETPMEICLN(1)GTPALAYLASAPPPLCPSGR	sp|Q8IV08|PLD3_HUMAN	284
PYSIPPCEHHVN(1)GSRPPCTGEGDTPK	sp|P07858|CATB_HUMAN	192
KVPSN(1)STETVIESDEFRPGIR	sp|P42702|LIFR_HUMAN	680
EAWN(0.123)N(0.877)VTVWGSR	sp|O94856|NFASC_HUMAN	778
HN(1)FTASLLTLR	sp|Q24JP5|T132A_HUMAN	280
GN(1)HSITQFTQADIDDMK	sp|Q5SZK8|FREM2_HUMAN	1716
TGFHLEIFPN(1)GTIQGTR	sp|P31371|FGF9_HUMAN	79
FVACQMELLHSN(1)GSQR	sp|P07307|ASGR2_HUMAN	170
SPHRPILQAGLPAN(1)QTAVLGSDVEFHCK	sp|P22607|FGFR3_HUMAN	262
NPCTSEQN(1)CTSPFSYK	sp|P05556|ITB1_HUMAN	212
N(1)MTYSAGHNLLK	sp|Q9UEF7|KLOT_HUMAN	694
STENSAGSQGCDKN(1)MSGWYR	sp|P55259|GP2_HUMAN	88
GVEVAAGASSGGETRQPGN(1)GTR	sp|Q969Z4|TR19L_HUMAN	149
THN(1)LTDLSPHLR	sp|P32004|L1CAM_HUMAN	979
VFGSQN(1)LTTVK	sp|Q9Y4L1|HYOU1_HUMAN	515
PFN(1)LSQGK	sp|Q9ULW0|TPX2_HUMAN	308
SLTQGSLIVGDLAPVN(1)GTSQGK	sp|P98160|PGBM_HUMAN	3780
VN(1)GSCEDVDECATGGR	sp|Q8N2S1|LTBP4_HUMAN	352
DSGAPAHLESN(1)ATVR	sp|O14917|PCD17_HUMAN	566
LIGSPSTTCLVSGN(0.067)N(0.933)VTWDK	sp|P17927|CR1_HUMAN	1504
EAN(1)LTSSVTILPLPLQN(1)ATVEAGTR	sp|P20160|CAP7_HUMAN	126
EAN(1)LTSSVTILPLPLQN(1)ATVEAGTR	sp|P20160|CAP7_HUMAN	140
LN(1)CSVEGMEEPDIQWVK	sp|Q06418|TYRO3_HUMAN	63
FTNDLLN(1)SSSAIYSK	sp|Q5T601|AGRF1_HUMAN	168
YTLDPN(1)ITSAGPTK	sp|O43157|PLXB1_HUMAN	1253
EDNPDKNPEAPLN(1)VSR	sp|O75326|SEM7A_HUMAN	258
LTN(1)TTAPPALK	sp|Q8NFP4|MDGA1_HUMAN	235
YDLPASINFILN(1)K	sp|P38571|LICH_HUMAN	161
MSIQGCVAQPSSFLLN(1)HTR	sp|Q8N6Q3|CD177_HUMAN	382
GSN(1)GTFLLSLGGPDAEAFSVSPER	sp|Q9BYE9|CDHR2_HUMAN	401
RN(1)HSCEPCQTLAVR	sp|P00748|FA12_HUMAN	433
LAFQNMN(1)GSEYFVK	sp|Q13421|MSLN_HUMAN	496
LGDVEVNAGQN(1)ATFQCIATGR	sp|Q15262|PTPRK_HUMAN	211
ILGSPCN(1)FSLIYSSDTLGAALCPTFR	sp|P23467|PTPRB_HUMAN	53
WFHN(1)GSLSEETN(1)SSLNIVNAK	sp|P12319|FCERA_HUMAN	75
WFHN(1)GSLSEETN(1)SSLNIVNAK	sp|P12319|FCERA_HUMAN	67
APQHVVNHLPPYTN(1)VSLK	sp|Q15262|PTPRK_HUMAN	462
PKPPKN(1)ESLETYPVMK	sp|P05026|AT1B1_HUMAN	193
RQDVN(1)ITVATVPSWLK	sp|Q13308|PTK7_HUMAN	405
CGN(1)GTLPAYN(1)GSECR	sp|Q96HA4|CA159_HUMAN	104
CGN(1)GTLPAYN(1)GSECR	sp|Q96HA4|CA159_HUMAN	111
ALSN(1)ISLR	sp|O15031|PLXB2_HUMAN	127
LGATPVAMLHTN(0.179)N(0.821)ATLR	sp|Q8N4F0|BPIB2_HUMAN	332
GWVWNQFFVPEEMN(1)TTSHHIGQLR	sp|Q9H159|CAD19_HUMAN	57
KDYGSQEDFTQVWN(1)TTMK	sp|O60635|TSN1_HUMAN	141
KNDEN(1)ITLETVCHDPK	sp|P37173|TGFR2_HUMAN	94
LRN(1)VSWATGR	sp|P08571|CD14_HUMAN	151
ADQLIQTLHAVDKDDPYSGHQFSFSLAPEAASGSN(0.996)FTIQDN(0.004)K	sp|P55285|CADH6_HUMAN	536
MN(1)LTVMCPSIDPLHYHHLTYIR	sp|Q99983|OMD_HUMAN	316
NILPGELVTLTCQVN(1)SSYPAVSSIK	sp|Q9BZZ2|SN_HUMAN	265
QSN(1)STACQDLYAWTDGSISQFR	sp|Q6UX15|LAYN_HUMAN	117
VLCGEEQADADAGAQVCSLLLAQSEVRPQCLLLVLAN(1)R	sp|P28906|CD34_HUMAN	249
RLTGALTGGGGAASPGAN(1)GTR	sp|A6NL88|SHSA7_HUMAN	59
VEAAQN(1)LTLPGSLR	sp|P24821|TENA_HUMAN	1392
VSVSLGQTN(1)LTVEPGASLQQHFILR	sp|Q6NUS6|TECT3_HUMAN	347
LN(1)ASLPALLLIR	sp|Q15904|VAS1_HUMAN	170
GEGN(1)ETTNMVITWKPLR	sp|P32004|L1CAM_HUMAN	726
N(1)VTLHVPSK	sp|Q02487|DSC2_HUMAN	34
TASN(1)LTVSVLEAEGVFEK	sp|Q6YHK3|CD109_HUMAN	68
LWVPNTDFDVAAN(0.843)WSQN(0.157)R	sp|Q9BXJ7|AMNLS_HUMAN	35
EQIN(1)ITLDHR	sp|Q02809|PLOD1_HUMAN	197
IDFSGSQDN(1)LTITMHR	sp|P09564|CD7_HUMAN	96
TGAFSMPEVNVDYN(1)ASSETLR	sp|Q7Z7D3|VTCN1_HUMAN	160
GN(1)YTCHASYTYLGK	sp|P14778|IL1R1_HUMAN	193
LSSSN(1)ASVAWMPGADGR	sp|Q06418|TYRO3_HUMAN	240
TLLN(1)ETPEQIK	sp|O43490|PROM1_HUMAN	206
YHN(1)LSLYTEHSVQEK	sp|Q16348|S15A2_HUMAN	472
SFDDHFQHLLN(1)DSER	sp|P35052|GPC1_HUMAN	116
GEPAIFN(1)LSITEAHESGPYK	sp|Q7Z6M3|MILR1_HUMAN	89
QVN(1)DSSWHFLMVSR	sp|Q9Y4C0|NRX3A_HUMAN	105
PSAGN(1)NSLYR	sp|P02749|APOH_HUMAN	162
KGEEENLEGLGN(1)QTK	sp|P00451|FA8_HUMAN	1301
VAN(1)LTFVVN(1)SLDGK	sp|Q14314|FGL2_HUMAN	179
EISAWYN(1)LSITATEK	sp|Q9H159|CAD19_HUMAN	437
TFVNPSFSLTSN(1)LSR	sp|Q9Y334|VWA7_HUMAN	772
NVVDGQPFTNWYDN(1)GSNQVAFGR	sp|P19961|AMY2B_HUMAN	427
N(1)CSEPYCPLGCSSR	sp|Q92752|TENR_HUMAN	198
RLN(1)FTQSYSLQLSNLK	sp|Q96DU3|SLAF6_HUMAN	87
ILAN(1)GSIVLN(1)GSLSYN(0.5)N(0.5)K	sp|Q9BYE9|CDHR2_HUMAN	188
ILAN(1)GSIVLN(1)GSLSYN(0.5)N(0.5)K	sp|Q9BYE9|CDHR2_HUMAN	182
PKEN(1)VTIMVK	sp|Q9HBG7|LY9_HUMAN	95
QGGVN(1)ATQVLIQHLR	sp|Q13790|APOF_HUMAN	118
VPPGDSPPGN(1)GSGPR	sp|Q9BZR6|RTN4R_HUMAN	372
LNLSEN(1)YTLSISNAR	sp|Q13740|CD166_HUMAN	95
EEQYN(1)STYR	sp|P01857|IGHG1_HUMAN	180
LSQDFMILWLHGEN(1)GTGPAK	sp|Q5JS37|NHLC3_HUMAN	206
N(1)LTNVLGTQSR	sp|Q9NPC4|A4GAT_HUMAN	203
LVLGTPQSNSPFGAAVGEQN(1)ETLIR	sp|Q5SZK8|FREM2_HUMAN	2236
HRPTAGAFN(1)HSDLDAELRR	sp|P09758|TACD2_HUMAN	168
VLSSIQEGTVPDN(1)TSSAR	sp|O75509|TNR21_HUMAN	278
LDVDQALN(1)R	sp|P04278|SHBG_HUMAN	380
VMVSN(1)DSHTWVTVK	sp|Q8N436|CPXM2_HUMAN	231
HSVLWN(1)AMIHPLCN(1)MTLK	sp|Q9HAT2|SIAE_HUMAN	267
YRPENSVAN(1)DTGFTVVAPGK	sp|O60911|CATL2_HUMAN	221
VN(1)NTLSSQISR	sp|P11047|LAMC1_HUMAN	1107
LQN(1)LTLPTN(1)ASIK	sp|Q13201|MMRN1_HUMAN	114
LQN(1)LTLPTN(1)ASIK	sp|Q13201|MMRN1_HUMAN	120
GVLMVGN(1)ETTYEDGHGSR	sp|Q8IWA5|CTL2_HUMAN	187
QQQHLFGSN(1)VTDCSGN(1)FCLFR	sp|P02787|TRFE_HUMAN	637
QQQHLFGSN(1)VTDCSGN(1)FCLFR	sp|P02787|TRFE_HUMAN	630
ACTEAEFACHSYN(1)ECVALEYR	sp|P98160|PGBM_HUMAN	210
GSLSLTN(1)LSSSMAGVYVCK	sp|Q96AP7|ESAM_HUMAN	213
FN(0.001)WN(0.999)HCGEMAPACK	sp|P15328|FOLR1_HUMAN	87
ALGFEN(1)ATQALGR	sp|Q08380|LG3BP_HUMAN	69
ISSLQTTEKN(1)DTVAGQGER	sp|P06756|ITAV_HUMAN	874
FQGQWGTVCDDGWN(1)TTASTVVCK	sp|Q9NR16|C163B_HUMAN	78
EGN(1)ATGHLVGR	sp|O60494|CUBN_HUMAN	1802
IIISPEEN(1)VTLTCTAENQLER	sp|Q13740|CD166_HUMAN	480
SPLHYYGN(1)ATMSLMNK	sp|Q9Y274|SIA10_HUMAN	295
LN(1)QTEPVAGNYYPVNTR	sp|O00754|MA2B1_HUMAN	766
DTCTQECSYFN(1)ITK	sp|P05556|ITB1_HUMAN	669
MHLN(1)GSNVQVLHR	sp|Q07954|LRP1_HUMAN	3089
LLLSQLDSHPSHSAVVN(1)WTSYASSIEALSSGNK	sp|O95497|VNN1_HUMAN	315
SEASEGN(1)ITVTCR	sp|Q29983|MICA_HUMAN	220
IYN(1)WSGYPLLVQK	sp|Q6P4A8|PLBL1_HUMAN	411
ALVAVVAGN(1)STTPR	sp|Q9Y6Q6|TNR11_HUMAN	105
FSYSKN(1)ETYQLFLSYSSK	sp|P02748|CO9_HUMAN	277
DGVN(1)SSVGTVTTATAPNPVR	sp|Q9HD43|PTPRH_HUMAN	107
VEFHWGHSN(1)GSAGSEHSINGR	sp|P23470|PTPRG_HUMAN	156
N(1)ATFQITPDVIK	sp|Q8NFP4|MDGA1_HUMAN	331
N(1)VTLQCVFWVEDPTLSSPGHWSSAGCETVR	sp|Q9Y653|GPR56_HUMAN	341
GLTFQQN(1)ASSMCVPDQDTAIR	sp|P01871|IGHM_HUMAN	209
SDAVSHTGN(1)YTCEVTELTR	sp|Q08722|CD47_HUMAN	111
GAEYVISPLPN(1)ASAPAAQR	sp|Q8TE58|ATS15_HUMAN	141
FEAEHISN(1)YTALLLSR	sp|Q9NPR2|SEM4B_HUMAN	64
KGN(1)CSSTVCGQDLQSHLCMCAEGYALSR	sp|P01133|EGF_HUMAN	324
GVIYSPAWPLNYPPGTN(1)CSWYIQGDR	sp|O75074|LRP3_HUMAN	71
DDLDPEKN(1)DSEPGSQR	sp|P54289|CA2D1_HUMAN	136
TVDVCCHFTNAAN(0.997)N(0.002)SVWSPSMK	sp|Q8IZF2|AGRF5_HUMAN	649
SLYGKEDN(1)DTLVR	sp|P10721|KIT_HUMAN	130
LLEGN(1)FSLCVENK	sp|Q9H9K5|MER34_HUMAN	122
ILSYN(1)VSCSSDEETQSLSEIPDPQHK	sp|P42702|LIFR_HUMAN	572
SQN(1)DTVTPDVWYTSKPK	sp|Q9BTY2|FUCO2_HUMAN	377
TAGAN(1)GTSGFFCVDEGR	sp|P05981|HEPS_HUMAN	112
IHVAGETDSSNLN(1)VSEPR	sp|Q12913|PTPRJ_HUMAN	413
LGIYADMGN(1)FTCMGYPGTTLDK	sp|P17050|NAGAB_HUMAN	124
LGACN(1)DTLQQLMEVFK	sp|P01008|ANT3_HUMAN	128
ELN(1)HTQQLPDCR	sp|Q8NAC3|I17RC_HUMAN	257
ITVHGN(1)GSLDIR	sp|Q9NR99|MXRA5_HUMAN	2500
IN(1)CSDGYIEYYICR	sp|O14494|LPP1_HUMAN	142
N(1)ISGHIYNQN(1)VSQK	sp|Q9P0T7|TMEM9_HUMAN	47
NWN(1)ASFAGK	sp|Q9UI42|CBPA4_HUMAN	260
AQEIVN(0.054)IAN(0.894)CSTN(0.034)MPGN(0.019)IIPWVDNNVDVFGGASK	sp|P47972|NPTX2_HUMAN	393
LPSGMLVISN(1)ATEGDGGLYR	sp|Q92859|NEO1_HUMAN	210
TN(1)HTVMTMGSDFQYENANMWFK	sp|O00754|MA2B1_HUMAN	310
FLNN(1)GTCTAEGK	sp|P05156|CFAI_HUMAN	103
GHPQILEAAGN(1)ASAGTVLLR	sp|Q13332|PTPRS_HUMAN	940
LLFNLLPGPYSHN(1)FSLDPDTGLLR	sp|Q9BYE9|CDHR2_HUMAN	632
LCDEGHGLEVEIN(1)CTR	sp|P25445|TNR6_HUMAN	118
FTITQVPIHGHLLFN(0.769)N(0.231)TR	sp|Q5SZK8|FREM2_HUMAN	1584
DQGSPALSAN(1)VSLR	sp|Q9Y5G0|PCDGH_HUMAN	541
VSYVLGATGHN(1)FTLHLR	sp|P78325|ADAM8_HUMAN	67
PLQN(1)FTLCFR	sp|P02743|SAMP_HUMAN	51
VTVQSLLTVETLEHN(1)QTYECR	sp|P07333|CSF1R_HUMAN	480
ANLTNFPEN(1)GTFVVNIAQLSQDDSGR	sp|P01833|PIGR_HUMAN	90
GGSSGWSGGLAQN(1)R	sp|P07357|CO8A_HUMAN	437
DVRPIN(1)VSSHCPSAGTK	sp|Q9Y337|KLK5_HUMAN	173
LELSASAFDDGN(1)FSLLIR	sp|Q9BRK3|MXRA8_HUMAN	119
SMVDFMNTDN(1)FTSHR	sp|Q99784|NOE1_HUMAN	288
N(1)ESCGGTFGIYGTCDR	sp|Q9NZV1|CRIM1_HUMAN	71
ALPGGADN(1)ASVASGAAASPGPQR	sp|O95502|NPTXR_HUMAN	42
N(1)ISIESR	sp|Q6UWI2|PARM1_HUMAN	80
NQECIALPENICGIGWHLVGN(1)SCLK	sp|O75882|ATRN_HUMAN	797
LEVN(1)ISQSTYK	sp|O43451|MGA_HUMAN	885
N(1)LSYEAAPSHEVVVVVQSVAK	sp|O75309|CAD16_HUMAN	517
LDPVSLQTLQTWN(1)TSYPK	sp|Q99784|NOE1_HUMAN	394
VVLNYN(1)GTSQELVAVSGR	sp|P16066|ANPRA_HUMAN	427
VVLSEN(0.001)VQN(0.999)DTR	sp|Q9UN75|PCDAC_HUMAN	257
MMQYN(1)VSIK	sp|Q99650|OSMR_HUMAN	380
NEEVKN(1)MSLELNSK	sp|Q9Y5C1|ANGL3_HUMAN	115
KDLLVN(1)GCCNVNVPSTK	sp|Q9H741|CL049_HUMAN	101
MLAQHCVDAN(0.953)N(0.047)TFCFDNPR	sp|P98164|LRP2_HUMAN	3315
TATESFPHPGFN(0.975)N(0.023)SLPN(0.001)K	sp|Q9UBX7|KLK11_HUMAN	131
TPHATCFNGEDFDRPVVVSN(1)CSCTR	sp|Q92673|SORL_HUMAN	674
GGAEAMLVVN(0.986)N(0.015)SVLFPPSGN(1)R	sp|Q8TCT8|SPP2A_HUMAN	116
GGAEAMLVVN(0.836)N(0.164)SVLFPPSGN(1)R	sp|Q8TCT8|SPP2A_HUMAN	126
GPN(1)LTSPASITFTTGLEAPR	sp|P22105|TENX_HUMAN	3918
FN(1)SSGQCEVPLVR	sp|Q99835|SMO_HUMAN	188
DVTILDLSYNQITLN(1)GTDTR	sp|Q9H756|LRC19_HUMAN	62
HFN(1)YTSLIAFHCK	sp|P11717|MPRI_HUMAN	1757
WWDN(1)GSVPIWITAQR	sp|Q6UWV6|ENPP7_HUMAN	121
NTCTTGITDPPPPDGSPN(0.997)ITSVSHN(0.003)SVK	sp|Q12913|PTPRJ_HUMAN	824
FLGPVPVYPAVGNHESTPVN(0.002)SFPPPFIEGN(0.998)HSSR	sp|P17405|ASM_HUMAN	335
LSWAKPQPLN(1)ETAPSNLWK	sp|Q14703|MBTP1_HUMAN	939
LAFATMFN(1)SSEQSQK	sp|P19440|GGT1_HUMAN	120
SSDN(1)VSVTVLR	sp|Q86VZ4|LRP11_HUMAN	291
VN(1)ITPVVALWQPMAPNQGLPR	sp|Q9UEF7|KLOT_HUMAN	630
LPTTVLN(1)ATAK	sp|Q9GZM5|YIPF3_HUMAN	337
MCAQQLGDN(1)CTEAAICDPHR	sp|O95388|WISP1_HUMAN	86
AWGAAAPSAPHWN(1)ETAEK	sp|O75077|ADA23_HUMAN	76
AALSWSN(0.035)GN(0.965)GTASCR	sp|Q12913|PTPRJ_HUMAN	231
YELSLHPN(1)LTSMTFR	sp|Q9UIQ6|LCAP_HUMAN	184
EQNDNTSN(0.999)GTN(0.001)DYIGSVEK	sp|Q96MM7|H6ST2_HUMAN	592
SPQN(1)ETLYSVLK	sp|Q9UKJ1|PILRA_HUMAN	294
LSN(1)LTEGMLR	sp|Q5R3F8|PPR29_HUMAN	117
DSSGVIHVMLN(1)GSEPTGAYPIK	sp|Q10588|BST1_HUMAN	192
AGAFLGLTNVAVMN(1)LSGNCLR	sp|P35858|ALS_HUMAN	368
KLDNGNLQHLSGN(1)ATLTLIAMR	sp|P19320|VCAM1_HUMAN	273
CLCPLGFLLAN(1)DSK	sp|P98164|LRP2_HUMAN	1383
LLISSLSESPASVSILSQADN(1)TSKK	sp|Q9Y6R7|FCGBP_HUMAN	75
GCGYLPGCPGSN(0.029)GFHN(0.985)N(0.985)DTFHFLK	sp|Q03405|UPAR_HUMAN	184
GCGYLPGCPGSN(0.988)GFHN(0.506)N(0.506)DTFHFLK	sp|Q03405|UPAR_HUMAN	179
WGQN(1)CSCHHGGYYNCEDK	sp|P04066|FUCO_HUMAN	268
VN(1)CSHPFGAFR	sp|P16109|LYAM3_HUMAN	460
N(1)ASLPLGAPSPLQPATGDVASDSYNNVFR	sp|Q9UEF7|KLOT_HUMAN	106
YQN(1)NSPPNNDDQWK	sp|O75841|UPK1B_HUMAN	131
GLVLSEDN(1)HTCQVPVLCK	sp|Q8WWZ8|OIT3_HUMAN	259
N(0.046)VCGGQCCPGWTTAN(0.774)STN(0.171)HCIKPVCEPPCQN(0.008)R	sp|Q14767|LTBP2_HUMAN	181
VYSLPGREN(0.997)YSSVDAN(0.003)GIQSQMLSR	sp|O43405|COCH_HUMAN	100
VQQVGHYPPAN(1)SSLSSR	sp|Q24JP5|T132A_HUMAN	71
VN(1)LSEEAPPGSYVSGISATDGDSGLNANLR	sp|Q6V0I7|FAT4_HUMAN	483
CN(1)QTTGQCECRPGYQGLHCETCK	sp|Q9H1U4|MEGF9_HUMAN	218
GHHQLHGFVPIAPTSTQN(1)YTQEQFWAVK	sp|Q9BUJ0|ABHEA_HUMAN	201
RLN(1)LTHCQDINECLTLGLCK	sp|Q14767|LTBP2_HUMAN	616
N(0.999)LTN(0.001)PNTVIILIGNK	sp|P61106|RAB14_HUMAN	111
LQN(1)LTELSLVR	sp|Q9NZU1|FLRT1_HUMAN	221
NNQLALTLIDTN(1)R	sp|P04626|ERBB2_HUMAN	187
VTNSNANAASPLIVAGYN(1)VSGSVR	sp|P69849|NOMO3_HUMAN	218
ASSN(1)PN(1)ATSSSSQDPESLQDR	sp|P05155|IC1_HUMAN	25
YLHTAVIVSGTMLVFGGN(0.006)THN(0.994)DTSMSHGAK	sp|O75882|ATRN_HUMAN	575
QDLN(1)SSDVHSLQPQLDCGPR	sp|P55259|GP2_HUMAN	216
TITVVHQPWCN(1)ITGLRPATSYVFSITPGIGN(1)ETWGDPR	sp|Q12913|PTPRJ_HUMAN	192
N(0.135)N(0.865)LSSILPDFTESEKK	sp|Q9UEF7|KLOT_HUMAN	344
N(1)ISGHIYNQN(1)VSQK	sp|Q9P0T7|TMEM9_HUMAN	38
SIGLLSPDFQEDN(1)ETEINFLLK	sp|Q9BYF1|ACE2_HUMAN	432
LHVTLYN(1)CSFGR	sp|O15031|PLXB2_HUMAN	759
DSVSVVLGQHFFN(1)R	sp|Q04756|HGFA_HUMAN	468
LLENVPN(1)GTLVIK	sp|Q9UN74|PCDA4_HUMAN	257
CVEESGSAHCVCPMLTCPEAN(1)ATK	sp|O00468|AGRIN_HUMAN	932
VEGLQGVYIATLIN(1)GSMNEENMR	sp|Q92673|SORL_HUMAN	430
LPEQGNPDTLCMDYN(1)R	sp|Q9H461|FZD8_HUMAN	152
LN(1)YTLSQGHR	sp|P15144|AMPN_HUMAN	128
SDLNPAN(1)GSYPFQALR	sp|Q8NHP8|PLBL2_HUMAN	515
KFLN(1)ESYKHEQVYIR	sp|P15309|PPAP_HUMAN	94
ENMVLN(1)LSCEASGHPR	sp|P43121|MUC18_HUMAN	449
N(1)HSIFLADINQER	sp|P50897|PPT1_HUMAN	197
WN(1)VTSLETLK	sp|Q13421|MSLN_HUMAN	388
VSVNTAN(1)VTLGPQLMEVTVYR	sp|Q14956|GPNMB_HUMAN	200
VTVVGN(0.002)EN(0.95)N(0.049)SLLIESIK	sp|Q16348|S15A2_HUMAN	435
LGQAPANWYN(1)DTYPLSPPQR	sp|Q8WVQ1|CANT1_HUMAN	88
WQYYGTAN(1)TSGN(1)LSLTWHVK	sp|Q9UGT4|SUSD2_HUMAN	173
NRVPDSCCIN(1)VTVGCGINFNEK	sp|P08962|CD63_HUMAN	172
GCFDGN(1)VTLTAAN(1)VTVSLPVR	sp|O95274|LYPD3_HUMAN	176
GCFDGN(1)VTLTAAN(1)VTVSLPVR	sp|O95274|LYPD3_HUMAN	183
VTVRPGESVMVN(1)ISAK	sp|Q9Y6R7|FCGBP_HUMAN	91
EGYSN(1)ISYIVVNHQGISSR	sp|P49908|SEPP1_HUMAN	83
LQVSSIN(1)VSVNAVQTVVR	sp|P09619|PGFRB_HUMAN	215
TFAN(1)GSLAFR	sp|Q8WWB7|GLMP_HUMAN	187
AIIAN(1)LTCK	sp|Q13822|ENPP2_HUMAN	411
DGEAFEIN(1)GTEDGR	sp|O00533|NCHL1_HUMAN	562
DAGVGFPEYQEEDN(1)STYNFR	sp|P11717|MPRI_HUMAN	747
DLGN(1)LTHLFLHGNR	sp|Q9BZR6|RTN4R_HUMAN	179
VVTVAALGTN(1)ISIHK	sp|Q9Y6R7|FCGBP_HUMAN	1743
CDQHTDCYSCTAN(0.172)TN(0.758)DCHWCN(0.069)DHCVPR	sp|O75882|ATRN_HUMAN	718
LNVGFQEDLMN(1)TSSALYR	sp|Q8IZF2|AGRF5_HUMAN	188
GNPYSDLGN(1)HTTCR	sp|Q4KMQ2|ANO6_HUMAN	802
ALVCSQPGLN(1)CTVK	sp|Q96F46|I17RA_HUMAN	49
AFGQFFSPGEVIYN(1)K	sp|Q9HC84|MUC5B_HUMAN	4960
TDPANQFEWLESTLN(0.973)N(0.027)SQQNK	sp|Q92484|ASM3A_HUMAN	238
N(1)LTTSLTESVDR	sp|P80108|PHLD_HUMAN	307
ATVSIN(1)DSVSDLPK	sp|Q5SZK8|FREM2_HUMAN	2121
TQTN(1)ASDFPIGTSLK	sp|P17927|CR1_HUMAN	509
PGWQPQAGLSQAN(1)FTLGPVSPSHGGQYR	sp|Q8N149|LIRA2_HUMAN	279
QIVENFSPN(1)QTK	sp|O94856|NFASC_HUMAN	988
DVQIIVFPEDGIHGFN(1)FTR	sp|P43251|BTD_HUMAN	119
LQAPLN(1)YTEFQKPICLPSK	sp|P03952|KLKB1_HUMAN	494
N(1)VSEDLPLPTFSPTLLGDSR	sp|P11597|CETP_HUMAN	257
NKN(1)CTAIWEAFK	sp|Q10588|BST1_HUMAN	66
AHVFFEVAVN(1)GSSFVSFRPER	sp|Q9UNN8|EPCR_HUMAN	136
WWHQQTN(1)ATQEVVR	sp|O00754|MA2B1_HUMAN	133
GNVAVTVSGHTCQHWSAQTPHTHN(1)R	sp|P00747|PLMN_HUMAN	308
QHTVTTTTKGEN(1)FTETDVK	sp|P04156|PRIO_HUMAN	197
LGLTPEATN(1)ASLLGCMEDLSVN(1)GQR	sp|Q6UVK1|CSPG4_HUMAN	348
LLVSN(1)VSAEDR	sp|Q9HB29|ILRL2_HUMAN	184
CFFLSTSESSWN(1)ESR	sp|Q9NY25|CLC5A_HUMAN	93
N(1)YSLLIDQPDK	sp|Q9NY97|B3GN2_HUMAN	127
ETASN(0.01)CN(0.99)GSLAHPSDLYAEGCEALVVK	sp|O60637|TSN3_HUMAN	183
MLN(1)TSSLLEQLNEQFNWVSR	sp|P10909|CLUS_HUMAN	354
TCPAGVMGEN(0.982)N(0.018)TLVWK	sp|P00533|EGFR_HUMAN	603
GAFISN(1)FSMTVDGK	sp|P19823|ITIH2_HUMAN	118
LLHGDPGEEDGAELDLN(1)MTR	sp|P01127|PDGFB_HUMAN	63
YSAEVHMSIPN(1)VSLPLR	sp|P43234|CATO_HUMAN	105
VFHIHN(1)ESWVLLTPK	sp|O75882|ATRN_HUMAN	428
WWYN(1)VTDGSCQLFVYGGCDGNSNNYLTK	sp|O43291|SPIT2_HUMAN	57
CMWSSALNSLN(1)LSFAGLEQVPK	sp|P08571|CD14_HUMAN	282
VELAPLPPWQPVGQN(1)FTLR	sp|P32942|ICAM3_HUMAN	134
DLLGSGYTETYTAAN(1)GSEVTEQPR	sp|P78325|ADAM8_HUMAN	91
YAVEIQGQLN(1)GSAGPGHSELTLLWDR	sp|Q7Z7M0|MEGF8_HUMAN	810
PFFN(1)SCDTYK	sp|Q92563|TICN2_HUMAN	287
N(1)SSLIGCMCHR	sp|O60609|GFRA3_HUMAN	95
LLFPTN(1)SSSHLVALQGQPLVLECIAEGFPTPTIK	sp|P32004|L1CAM_HUMAN	247
LQVN(0.996)ISGLKPGVQYN(0.013)IN(0.015)PYLLQSN(0.977)K	sp|Q12913|PTPRJ_HUMAN	278
LQVN(0.999)ISGLKPGVQYN(0.001)IN(0.051)PYLLQSN(0.949)K	sp|Q12913|PTPRJ_HUMAN	258
IDVNSWIEN(1)FTK	sp|P54289|CA2D1_HUMAN	824
FN(1)LSQIPEGEVVTAAEFR	sp|P22004|BMP6_HUMAN	241
DFYQATISESAAN(1)LTQVLR	sp|Q6V0I7|FAT4_HUMAN	1225
VFNINDN(1)GTITTSNSLDR	sp|Q9H159|CAD19_HUMAN	419
VSLLDN(1)GTLTVR	sp|Q9NR99|MXRA5_HUMAN	2693
FLN(1)DSEQVAR	sp|Q9BVT8|TMUB1_HUMAN	111
STQGFLN(1)GSEVSELLR	sp|Q9HCM3|K1549_HUMAN	1124
SDLDN(0.005)GN(0.994)N(0.001)SFQYK	sp|Q9H159|CAD19_HUMAN	74
DIYTFDGALN(1)K	sp|Q08722|CD47_HUMAN	73
IN(1)TTADEKDPTNPFR	sp|O14672|ADA10_HUMAN	278
DAGVVCTN(1)ETR	sp|Q08380|LG3BP_HUMAN	125
VSVN(0.849)TAN(0.151)VTLGPQLMEVTVYR	sp|Q14956|GPNMB_HUMAN	197
DTAVEGEEIEVN(1)CTAMASKPATTIR	sp|Q9BY67|CADM1_HUMAN	165
SCLEREDTVLEVTESN(1)TTSVVDGDKR	sp|Q9NQ36|SCUB2_HUMAN	266
TAGVN(1)TTDKEMEVLHLR	sp|P11362|FGFR1_HUMAN	317
QN(0.002)IVN(0.918)ATAN(0.081)LGQSVTLVCDAEGFPEPTMSWTK	sp|P13591|NCAM1_HUMAN	222
LFTCGTNAFTPVCTN(1)R	sp|Q13591|SEM5A_HUMAN	142
IQPIIAVADEGWHILQN(1)K	sp|Q9UJA9|ENPP5_HUMAN	329
AQHELN(1)CSLQDPR	sp|Q86YD3|TMM25_HUMAN	106
CQCEPGFQLGPN(0.045)N(0.955)R	sp|O95967|FBLN4_HUMAN	198
AWSDGSHLLPVIN(1)TTLGWPNGLAIDWAASR	sp|P98164|LRP2_HUMAN	866
AYWPDVIHSFPN(1)R	sp|O00584|RNT2_HUMAN	106
DMN(1)QTLGDN(1)ITVK	sp|Q8TCT8|SPP2A_HUMAN	149
DMN(1)QTLGDN(1)ITVK	sp|Q8TCT8|SPP2A_HUMAN	155
PVGN(1)LSIVR	sp|P21754|ZP3_HUMAN	125
VYWNAPSSAPN(1)HTQFLVTVVEK	sp|Q6ZNA5|FRRS1_HUMAN	138
N(1)TTCQDLQIEVTVK	sp|P0C0L5|CO4B_HUMAN	1391
EGPPAAFSGHN(1)ASSGR	sp|Q5IJ48|CRUM2_HUMAN	886
LLHALGGDDFLGMLN(1)R	sp|Q9UHG3|PCYOX_HUMAN	196
TPMTN(1)SSIQFLDN(1)AFR	sp|P15586|GNS_HUMAN	279
N(1)CCNTENPPGCYR	sp|P43652|AFAM_HUMAN	383
LATLADFSLHPESQTVEEN(1)GTAR	sp|Q8TDY8|IGDC4_HUMAN	157
IVTVAAISQDSN(1)PATPN(1)VSTN(1)MEEF	sp|Q02446|SP4_HUMAN	771
IVTVAAISQDSN(1)PATPN(1)VSTN(1)MEEF	sp|Q02446|SP4_HUMAN	776
IVTVAAISQDSN(1)PATPN(1)VSTN(1)MEEF	sp|Q02446|SP4_HUMAN	780
HQGAWYVWN(1)R	sp|P09923|PPBI_HUMAN	268
DPNSGFVFNLNPLN(1)SSQGYN(1)VSGIGK	sp|P11717|MPRI_HUMAN	951
DPNSGFVFNLNPLN(1)SSQGYN(1)VSGIGK	sp|P11717|MPRI_HUMAN	957
AAEN(1)FTLLVK	sp|Q99571|P2RX4_HUMAN	184
N(1)LSLDIGTEVFAPGPGSGIQK	sp|Q99519|NEUR1_HUMAN	186
GGYIFPTQQPN(1)TTTLASR	sp|O43451|MGA_HUMAN	827
AENQAN(1)VTCQVSNFYPR	sp|O00241|SIRB1_HUMAN	269
DGTQQAVPLEHPSSPWGLN(1)LTEK	sp|Q14767|LTBP2_HUMAN	343
SDSGN(1)YTCLVR	sp|Q9NR99|MXRA5_HUMAN	2415
RN(1)LSASVIAVTIQGGAHHLDLR	sp|Q9UHL4|DPP2_HUMAN	428
LEN(1)ITTGTYTIHAQK	sp|P69849|NOMO3_HUMAN	369
CGPCVSSQIGFN(1)CSWCSK	sp|Q6UX71|PXDC2_HUMAN	345
FVHPPN(1)ASLPN(1)DTQR	sp|Q8TCC7|S22A8_HUMAN	81
FVHPPN(1)ASLPN(1)DTQR	sp|Q8TCC7|S22A8_HUMAN	86
FN(1)SSGTHFSN(1)LSK	sp|P48357|LEPR_HUMAN	73
FN(1)SSGTHFSN(1)LSK	sp|P48357|LEPR_HUMAN	81
QESMNSN(1)VSVYQPPR	sp|P13598|ICAM2_HUMAN	105
CVLTFAHEGQQYN(1)ITR	sp|P27930|IL1R2_HUMAN	219
GELN(1)TSIFSSR	sp|Q9UHG3|PCYOX_HUMAN	353
YN(1)ISWQLSVHQVHN(1)STLR	sp|Q9BXP8|PAPP2_HUMAN	562
YN(1)ISWQLSVHQVHN(1)STLR	sp|Q9BXP8|PAPP2_HUMAN	574
HNLFDDENTAQFVHVSESFPHPGFN(1)MSLLEN(1)HTR	sp|P06870|KLK1_HUMAN	102
HNLFDDENTAQFVHVSESFPHPGFN(1)MSLLEN(1)HTR	sp|P06870|KLK1_HUMAN	108
IAVQFGPGFSWIAN(1)FTK	sp|P13473|LAMP2_HUMAN	101
IN(1)VTTLKDDGDISK	sp|Q9NU53|GINM1_HUMAN	46
LSN(1)ISHLNYCEPDLR	sp|Q9NY97|B3GN2_HUMAN	89
VHAGN(1)FSTIPQYFK	sp|P22304|IDS_HUMAN	115
VPVSHSFPHPLYN(1)MSLLK	sp|P20151|KLK2_HUMAN	102
QYNPILSMLTN(1)QTGEAGR	sp|Q9NY97|B3GN2_HUMAN	79
ISN(1)SSDTVECECSENWK	sp|O75882|ATRN_HUMAN	264
VAN(1)LTEPVVLTFQHQLQPK	sp|Q9Y653|GPR56_HUMAN	324
LEPVHLQLQCMSQEQLAQVAAN(1)ATK	sp|Q96PD5|PGRP2_HUMAN	367
HGLESASDHHGN(1)FSITMR	sp|Q9H7M9|GI24_HUMAN	128
LFNLGTMQCLGTGWPGTN(1)TTASLGMYECDR	sp|Q9UBG0|MRC2_HUMAN	102
PGGN(1)VTIGVELLEHCPSQVTVK	sp|Q6YHK3|CD109_HUMAN	41
LFALN(0.941)N(0.059)TTGLITVQR	sp|Q9HC56|PCDH9_HUMAN	306
KVEAEALN(1)ATAIR	sp|Q13332|PTPRS_HUMAN	733
LGHCPDPVLVN(1)GEFSSSGPVN(1)VSDK	sp|P20851|C4BPB_HUMAN	98
ILSN(1)LSCNVK	sp|Q86SQ4|GP126_HUMAN	324
QGFN(1)GTFTVGPYICEATVK	sp|P16234|PGFRA_HUMAN	179
ENMVLN(1)LSCEASGHPRPTISWN(1)VN(1)GTASEQDQDPQR	sp|P43121|MUC18_HUMAN	467
AN(1)TTLQITCR	sp|P35968|VGFR2_HUMAN	46
CLIEVN(1)ETITQISWEK	sp|Q9NQS3|PVRL3_HUMAN	83
FSIYTALFN(0.011)N(0.989)MTSVSK	sp|Q8IZF2|AGRF5_HUMAN	328
SHAASDAPEN(1)LTLLAETADAR	sp|Q9ULI3|HEG1_HUMAN	159
WHGGN(1)QSVVMYNIQWPLGIVAVHPSK	sp|P98164|LRP2_HUMAN	1675
N(1)MTSEFFAAQLR	sp|P19440|GGT1_HUMAN	344
VTILHNN(0.001)GFGN(0.999)LSSLEILNICR	sp|Q9H756|LRC19_HUMAN	95
DCSMPPPFSYN(1)GTYRPV	sp|P19801|AOC1_HUMAN	745
TATVHLQALPAAPFN(1)ITVTK	sp|Q06418|TYRO3_HUMAN	230
N(1)STLDPGKPEMMK	sp|O00391|QSOX1_HUMAN	575
YPN(1)CTGGAAGYIDR	sp|Q68CP4|HGNAT_HUMAN	461
ILASLDFAQNFITN(0.885)N(0.115)TSSVIIEETKK	sp|O43490|PROM1_HUMAN	729
DQNTPVVHPPPTPGSCGHGGVVN(1)ISK	sp|Q6UX06|OLFM4_HUMAN	253
TLN(1)QSSDELQLSMGNAMFVK	sp|P01011|AACT_HUMAN	127
ELSEYN(1)ATAIK	sp|P29323|EPHB2_HUMAN	482
DLQGNPIAN(1)ATISVEGIDHDVTSAK	sp|P16870|CBPE_HUMAN	390
HN(0.001)FN(0.999)ASSVSWCSK	sp|Q8IZF2|AGRF5_HUMAN	627
YPHKPEIN(1)STTHPGADLQEN(1)FCR	sp|P00734|THRB_HUMAN	155
YEPFWEDEEKN(1)ESGLTEYR	sp|P25116|PAR1_HUMAN	62
DLGPTLAN(1)STHHNVR	sp|P04062|GLCM_HUMAN	309
IDGSQNFN(1)ETWENYK	sp|Q9Y5C1|ANGL3_HUMAN	296
TGTSMTSVN(0.001)WLTPN(0.999)GTLMTHGSYR	sp|Q9NT99|LRC4B_HUMAN	400
EN(1)GTLVQVATISGNMFNQMAK	sp|O75503|CLN5_HUMAN	178
AVLPCVLLN(1)YSGIVQWTK	sp|Q96J84|KIRR1_HUMAN	46
GPLANPIWN(1)VTGFTGR	sp|Q15262|PTPRK_HUMAN	140
N(1)LSDMENEFYYR	sp|Q9UBD6|RHCG_HUMAN	48
RPSLQMN(1)TSIWYN(1)R	sp|P54802|ANAG_HUMAN	526
LLSSPEACN(1)QSGACTWCHGACLSGDQAHR	sp|Q7Z7M0|MEGF8_HUMAN	1887
NFIIN(1)MTCR	sp|Q9BRN9|TM2D3_HUMAN	122
EIFVAN(1)GTQGK	sp|O95297|MPZL1_HUMAN	50
ICPQGYTCCTSEMEEN(0.001)LAN(0.999)R	sp|P35052|GPC1_HUMAN	79
WQYYGTAN(1)TSGN(1)LSLTWHVK	sp|Q9UGT4|SUSD2_HUMAN	177
IVASDSGKPSLN(1)QTALVR	sp|Q9HC56|PCDH9_HUMAN	450
ALSQQN(1)VSMDLATFMK	sp|Q13421|MSLN_HUMAN	523
IGGPAPSPSVLN(1)VTGVTQSTMFSCEAHNLK	sp|Q06418|TYRO3_HUMAN	191
LVIIVDPAISN(0.058)N(0.942)SSSSKPYGPYDR	sp|O43451|MGA_HUMAN	458
LQVLN(1)ASHEDSGAYSCR	sp|P22607|FGFR3_HUMAN	98
AKPQGQWAEDVLGN(1)K	sp|Q29983|MICA_HUMAN	79
LLFFEN(0.001)YEHN(0.999)TSVVK	sp|Q07699|SCN1B_HUMAN	135
SYAGFLTVN(1)K	sp|Q9H3G5|CPVL_HUMAN	81
AN(1)LTVVLLR	sp|P05362|ICAM1_HUMAN	145
TFNMNFISPFTQYN(1)TTR	sp|Q96MM7|H6ST2_HUMAN	460
LQNLVIPWAPEN(1)LTLHK	sp|P31785|IL2RG_HUMAN	159
VLQQQWTN(1)QSSQLLHSVER	sp|Q8IZF2|AGRF5_HUMAN	820
MDGSLNFN(1)R	sp|P02671|FIBA_HUMAN	686
SDEYN(1)CSSGMCIR	sp|Q92673|SORL_HUMAN	1164
GQN(1)GSFDAPNERPYSLK	sp|Q01151|CD83_HUMAN	79
LSHNELADSGIPGN(0.039)SFN(0.961)VSSLVELDLSYNK	sp|P51884|LUM_HUMAN	252
LLETVEYN(1)ISGAER	sp|P24821|TENA_HUMAN	1485
DFLQLAGAQPQAGLSQAN(1)FTLGPVSR	sp|Q8NHL6|LIRB1_HUMAN	281
AN(1)LTGWDPQK	sp|Q06418|TYRO3_HUMAN	380
SCVAVTSAQPQN(1)MSR	sp|O15031|PLXB2_HUMAN	528
PVAHIDWEGDLGEMESTTTSFPN(1)ETATIISQYK	sp|Q9NQS3|PVRL3_HUMAN	222
QTLGPQQGCGGYLTGSN(0.912)N(0.088)TFASPDSDSNGMYDK	sp|O60494|CUBN_HUMAN	3165
ELNILFLN(1)K	sp|Q8N3J6|CADM2_HUMAN	287
LNEASFQPPPGVN(1)ICDVNWK	sp|Q16563|SYPL1_HUMAN	96
LN(0.891)N(0.109)STGLQSSSVSQTK	sp|Q9ULI3|HEG1_HUMAN	313
SMAGSGHN(1)VSQEALAIK	sp|Q11206|SIA4C_HUMAN	310
EAFTVEAWVKPEGGQNNPAIIAGVFDN(1)CSHTVSDK	sp|Q9BXP8|PAPP2_HUMAN	311
VDKDLQSLEDILHQVEN(1)K	sp|P02679|FIBG_HUMAN	78
EVFVHPN(1)YSK	sp|P04070|PROC_HUMAN	290
HIPGLIHN(1)MTAR	sp|Q16610|ECM1_HUMAN	444
EKPEAGTYSVN(0.404)N(0.404)GN(0.191)DTCLLATMGLQLN(1)ITQDK	sp|P13473|LAMP2_HUMAN	242
VQGCMPQPGCN(0.117)LLN(0.883)GTQEIGPVGMTENCNR	sp|Q8N6Q3|CD177_HUMAN	189
TTVTGDKDSVN(1)LTCSTN(1)DTGISIR	sp|P13688|CEAM1_HUMAN	345
TTVTGDKDSVN(1)LTCSTN(1)DTGISIR	sp|P13688|CEAM1_HUMAN	351
HTN(1)YSFSPWHGFTIHR	sp|P07333|CSF1R_HUMAN	153
TITVVHQPWCN(1)ITGLRPATSYVFSITPGIGN(1)ETWGDPR	sp|Q12913|PTPRJ_HUMAN	172
YIHPQN(1)N(1)SICCTK	sp|P19438|TNR1A_HUMAN	54
METTN(1)GTETWYESLHAVLK	sp|Q9Y6H6|KCNE3_HUMAN	5
LSQGN(1)TTLSINPVK	sp|P13688|CEAM1_HUMAN	378
LQGVPHVGAN(1)VTLSCQSPR	sp|Q96AP7|ESAM_HUMAN	169
NNVITLN(1)ITGK	sp|P16278|BGAL_HUMAN	464
FSDFDVVPSTSCSHDYLAIYDGAN(1)TSDPLLGK	sp|O60494|CUBN_HUMAN	3103
GFLIN(1)SKPEN(1)ACEPIVPPPVK	sp|O43567|RNF13_HUMAN	75
DVFGWGN(1)LTCPICK	sp|P17405|ASM_HUMAN	86
SPHRPILQAGLPAN(1)ASTVVGGDVEFVCK	sp|P21802|FGFR2_HUMAN	265
VVLGAN(1)GTYSCLVR	sp|Q5ZPR3|CD276_HUMAN	215
REVQCN(1)FTEKN(1)YTLIPADIK	sp|Q9H756|LRC19_HUMAN	32
KPTPIPIPPMVIGQTN(1)K	sp|Q9BXP8|PAPP2_HUMAN	857
YGMQNSGNEISWN(1)YTLEQYQK	sp|Q07075|AMPE_HUMAN	801
EDIGN(1)YSCLVR	sp|A8MVW5|HECA2_HUMAN	216
DAN(1)LTGLSDNK	sp|Q99574|NEUS_HUMAN	321
LSALDNLLN(1)HSSMFLK	sp|Q9Y4L1|HYOU1_HUMAN	830
IITVSTN(1)GSIHSPR	sp|Q9NRA1|PDGFC_HUMAN	55
YLIVAQLN(1)LSR	sp|Q5JS37|NHLC3_HUMAN	278
RGPECSQN(1)YTTPSGVIK	sp|O14786|NRP1_HUMAN	150
YCGN(1)SFPLN(1)YSSIVGHTLWVR	sp|O60494|CUBN_HUMAN	1819
IN(1)ATDADEPNTLNSK	sp|Q14126|DSG2_HUMAN	182
GPGTLGWCVHN(1)ESCLPRPEQAR	sp|Q7Z7M0|MEGF8_HUMAN	637
YLWSEPQN(1)CSATK	sp|P09668|CATH_HUMAN	101
ISVQVHN(1)ATCTVR	sp|Q12866|MERTK_HUMAN	454
AEKEN(1)TSSWYEVDSFTPFR	sp|P17181|INAR1_HUMAN	110
LGQFQCSDGN(1)CTSPQTLCNAHQNCPDGSDEDR	sp|P98164|LRP2_HUMAN	3564
MSVINFECN(1)K	sp|P11717|MPRI_HUMAN	435
HSN(1)CTHQQDAGVTCSDGSNLEMR	sp|Q86VB7|C163A_HUMAN	140
VALLGQAN(1)CSSEALAQPATDYHFHFYR	sp|Q9Y2G1|MRF_HUMAN	1129
N(1)ESDKAPWPLSLPGCPHR	sp|P11117|PPAL_HUMAN	331
VN(1)GTFQADFPLGPATHGGTYR	sp|P43626|KI2L1_HUMAN	178
SLLEFN(1)TTVSCDQQGTNHR	sp|P11717|MPRI_HUMAN	112
GPN(1)CSEPECPGN(1)CHLR	sp|P24821|TENA_HUMAN	184
VTVLGVATAPQQVLSN(1)GVPVSN(1)FTYSPDTK	sp|P10253|LYAG_HUMAN	925
FKDDSN(1)HTIGVEFGSK	sp|P20338|RAB4A_HUMAN	43
LKELPGVCN(1)ETMMALWEECKPCLK	sp|P10909|CLUS_HUMAN	103
EN(1)ATTDLLTK	sp|P28799|GRN_HUMAN	265
QIGLYPVLVIDSSGYVN(1)PN(1)YTGR	sp|P01833|PIGR_HUMAN	186
KGDVSLTIEN(1)VTLADSGIYCCR	sp|Q8TDQ0|HAVR2_HUMAN	99
YQN(1)VTGFSNVNINR	sp|Q6V0I7|FAT4_HUMAN	2937
KIGGIWTWVGTN(1)K	sp|P14151|LYAM1_HUMAN	104
GN(1)STHGCSSEETFLIDCR	sp|Q03405|UPAR_HUMAN	222
LALPPCLLN(1)R	sp|Q6NUJ2|CK087_HUMAN	19
LAN(0.895)N(0.105)THQHVFDDLR	sp|Q99523|SORT_HUMAN	98
RFN(1)GSVSFFR	sp|P55083|MFAP4_HUMAN	87
AEN(1)QTAPGEVPALSNLRPPSR	sp|P28300|LYOX_HUMAN	144
YKPDTLAVAVEN(1)GTGTDR	sp|Q9H0X4|ITFG3_HUMAN	389
DVGTPETMAPTIVVPPGN(1)R	sp|Q7Z5N4|SDK1_HUMAN	301
TGEIN(1)ITSIVDR	sp|Q02413|DSG1_HUMAN	110
FFVSVGLPN(1)MTQGFWENSMLTDPGNVQK	sp|Q9BYF1|ACE2_HUMAN	322
SGSLYMLCTGN(1)SSHSSWDNQCQCTSSATR	sp|P01589|IL2RA_HUMAN	70
LGELN(0.003)IGMDGLGN(0.998)EVSALN(1)QQCN(1)GSK	sp|O94967|WDR47_HUMAN	505
AIN(1)QTAVECTWTGPR	sp|Q92673|SORL_HUMAN	1854
VNIQGN(1)GTLSASQK	sp|A8MVW5|HECA2_HUMAN	129
ITN(1)ISAVEMTPLPTCLQFNR	sp|Q6UX71|PXDC2_HUMAN	316
VIDFN(1)CTTSSVSSALANTK	sp|P04196|HRG_HUMAN	125
TPASDPHGDN(1)LTYSVFYTK	sp|Q92859|NEO1_HUMAN	470
MIEN(1)GSLSFLPTLR	sp|P21810|PGS1_HUMAN	270
KN(1)ITDLVEGAK	sp|Q8IWA5|CTL2_HUMAN	200
HGIQYFN(1)N(1)N(1)TQHSSLFMLN(1)EVK	sp|P01042|KNG1_HUMAN	169
GN(1)ITEYQCHQYITK	sp|Q92896|GSLG1_HUMAN	210
CLSEGQPPPSYN(1)WTR	sp|Q96NY8|PVRL4_HUMAN	281
NMDGTFN(1)VTSCLK	sp|Q68D85|NR3L1_HUMAN	208
SGIEN(1)STVTLSHPN(1)GTTSVTSILHIKDPK	sp|P41217|OX2G_HUMAN	181
SGIEN(1)STVTLSHPN(1)GTTSVTSILHIKDPK	sp|P41217|OX2G_HUMAN	190
ICLQVGSQCSTN(1)ESEKPSILVEK	sp|P78552|I13R1_HUMAN	105
RPSLQMN(1)TSIWYN(1)R	sp|P54802|ANAG_HUMAN	532
QDN(1)ETGIYYETWNVK	sp|O75503|CLN5_HUMAN	203
LN(1)SSQEDPGTVYQCVVR	sp|Q68D85|NR3L1_HUMAN	216
CPMAGISHTAWHSN(1)R	sp|Q9UMR5|PPT2_HUMAN	289
PGPDGTPVPELVVTGELDREN(1)R	sp|Q96JQ0|PCD16_HUMAN	217
WVSLDN(1)WTYSK	sp|O00462|MANBA_HUMAN	77
QLGLALGPALGLLGDPFRPLPQQVN(1)LTDGR	sp|P25940|CO5A3_HUMAN	141
GTAGNALMDGASQLMGEN(1)R	sp|P02675|FIBB_HUMAN	394
REVQCN(1)FTEKN(1)YTLIPADIK	sp|Q9H756|LRC19_HUMAN	37
VYIIAHVPVGYLPSSQN(1)ITAMR	sp|Q92484|ASM3A_HUMAN	263
VFVQTPTIN(1)YTLR	sp|Q8NCC3|PAG15_HUMAN	289
LLDLSGN(1)N(1)LTHLPK	sp|P40197|GPV_HUMAN	181
VLDANDNAPVFN(1)QSLYR	sp|Q9UN70|PCDGK_HUMAN	245
HPDAVAWAN(1)LTNAIR	sp|Q8NHP8|PLBL2_HUMAN	88
IN(1)ATTGEIFNK	sp|Q6V0I7|FAT4_HUMAN	2921
LN(1)GSSLHLEWSAPLESGGR	sp|P54760|EPHB4_HUMAN	335
N(1)VTHLLQQELTEAQK	sp|Q10589|BST2_HUMAN	65
VIYGNTDGPSGPFVGKN(1)DSK	sp|O60279|SUSD5_HUMAN	354
GSPAWEPPAN(1)DTR	sp|O95196|CSPG5_HUMAN	57
WLSVTWQDPHSWN(1)SSFYR	sp|P08887|IL6RA_HUMAN	245
EWN(1)GTYHCIFR	sp|Q8IZF2|AGRF5_HUMAN	540
VN(1)STVIPETQLQAEDR	sp|Q9HBB8|CDHR5_HUMAN	140
VTN(1)DTESDINYLLK	sp|P12821|ACE_HUMAN	445
IFLYSGEPTYLGN(1)ETSVFGPTGN(1)K	sp|O75503|CLN5_HUMAN	271
IFLYSGEPTYLGN(1)ETSVFGPTGN(1)K	sp|O75503|CLN5_HUMAN	281
TN(1)ITLVCKPGDLESAPVLR	sp|P11717|MPRI_HUMAN	581
CGLSQSQGN(1)LSHVDWFSVHK	sp|P43121|MUC18_HUMAN	56
PGN(1)GTVFVSWVPPPAENHNGIIR	sp|Q8WZ75|ROBO4_HUMAN	360
WHCQCKQDFN(1)ITDISLLEHR	sp|P07911|UROM_HUMAN	322
LWSSLQTHCCSQN(1)K	sp|P10619|PPGB_HUMAN	244
PICLPAAN(1)ASFPN(1)GLHCTVTGWGHVAPSVSLLTPK	sp|Q16651|PRSS8_HUMAN	164
ASSGN(1)GSEEAWGALR	sp|Q96G27|WBP1_HUMAN	8
RIYYSDYLNQMINSMAEDGSN(1)R	sp|P98164|LRP2_HUMAN	2499
CIACGVN(0.123)LN(0.877)SSR	sp|O15393|TMPS2_HUMAN	249
N(1)ATALYHVEAFK	sp|Q9UNW1|MINP1_HUMAN	242
MTGSGIYAPN(1)SSR	sp|O95497|VNN1_HUMAN	283
TVLTPATN(0.002)HMGN(0.997)VTFTIPANR	sp|P01024|CO3_HUMAN	85
KDGAVESISVPDMVDKN(1)LTCPEEEDTVK	sp|P13727|PRG2_HUMAN	86
TLFLFPN(1)QTGFPNK	sp|Q96GW7|PGCB_HUMAN	337
YPVGN(0.002)N(0.998)QTAVQDNVK	sp|P29972|AQP1_HUMAN	42
GHHVSQEPWN(1)SSITLTSQAGAVFQSFAK	sp|O00115|DNS2A_HUMAN	212
YSVAN(1)DTGFVDIPK	sp|P07711|CATL1_HUMAN	221
IPCSQPPQIEHGTIN(1)SSR	sp|P08603|CFAH_HUMAN	882
TVTISDHGTVTYN(1)GSICGDDQN(1)GPK	sp|P13473|LAMP2_HUMAN	75
RN(1)QSLVQDMDSMVR	sp|Q8NHP8|PLBL2_HUMAN	465
IIPSN(0.969)N(0.031)SGTFR	sp|O00533|NCHL1_HUMAN	87
HAN(1)WTLTPLK	sp|P27169|PON1_HUMAN	253
DPN(1)CSSILQTEER	sp|P55259|GP2_HUMAN	260
IVSPEPGGAVGPN(1)LTCR	sp|Q6UXD5|SE6L2_HUMAN	373
LDAPTNLQFVN(1)ETDSTVLVR	sp|P02751|FINC_HUMAN	1007
ESQLN(1)LTVMAK	sp|Q15223|PVRL1_HUMAN	139
N(1)LTLMATTSQLPK	sp|P11117|PPAL_HUMAN	267
SHVSSEAIIWVSN(1)K	sp|Q9UKU6|TRHDE_HUMAN	663
GSSVILN(1)CSAYSEPSPK	sp|Q92859|NEO1_HUMAN	73
N(1)YSVLYFQQK	sp|P42785|PCP_HUMAN	47
DASSFLAEWQN(1)ITK	sp|P08195|4F2_HUMAN	365
TCQAWSSMTPHQHN(1)R	sp|P08519|APOA_HUMAN	61
N(1)LSFSASGTQLSLR	sp|P21709|EPHA1_HUMAN	338
TQN(1)FTLLVQGSPELK	sp|P50895|BCAM_HUMAN	439
DCN(1)ATTEFMCNNR	sp|P98164|LRP2_HUMAN	2781
N(0.282)RN(0.783)N(0.934)STGVAGLSEEASAELR	sp|P23327|SRCH_HUMAN	41
N(0.677)RN(0.327)N(0.997)STGVAGLSEEASAELR	sp|P23327|SRCH_HUMAN	42
WCPQNSSCVN(1)ATACR	sp|P48960|CD97_HUMAN	38
GNMSGN(1)FTYIIDK	sp|P48551|INAR2_HUMAN	192
GTQN(1)WTALQGGK	sp|Q96MU8|KREM1_HUMAN	45
SAN(1)ASVILNVQFKPEIAQVGAK	sp|Q86YD3|TMM25_HUMAN	119
VVNEMCPN(1)ITR	sp|Q8N436|CPXM2_HUMAN	337
QAIHVGN(1)QTFNDGTIVEK	sp|Q9H3G5|CPVL_HUMAN	346
CNMIN(1)GTDGDSFHPLITK	sp|Q14108|SCRB2_HUMAN	249
YFNIDPN(1)ATQASGNCGTR	sp|Q9UQV4|LAMP3_HUMAN	266
GSAIGLPQN(1)ISSQIYQLNSK	sp|O60494|CUBN_HUMAN	105
FSDGLESN(1)SSTQFEVK	sp|P0C0L5|CO4B_HUMAN	226
NAYHN(1)VTAEQLFLK	sp|Q9Y274|SIA10_HUMAN	308
HQCQN(0.001)QN(0.999)CSDSEFLCVNDRPPDR	sp|P98164|LRP2_HUMAN	2947
SN(1)ISILR	sp|P19022|CADH2_HUMAN	692
YYN(1)YTLSINGK	sp|P15586|GNS_HUMAN	183
LGVTN(1)ASLVLFRPGSVR	sp|Q13449|LSAMP_HUMAN	300
VN(1)STELFHVDR	sp|Q7Z7M0|MEGF8_HUMAN	421
N(1)HTCNLQQTCYNLQGGFK	sp|Q9UBX5|FBLN5_HUMAN	296
SCPACPGSN(1)ITIR	sp|P05164|PERM_HUMAN	323
GYVEGVHN(1)SSIALSDCFGLR	sp|Q13443|ADAM9_HUMAN	125
EHEGAIYPDN(1)TTDFQR	sp|P00450|CERU_HUMAN	138
TGYTMDN(1)MTGLCRPVCAQGCVN(1)GSCVEPDHCR	sp|Q7Z7M0|MEGF8_HUMAN	2229
FMFMEEGAN(1)K	sp|Q6PK18|OGFD3_HUMAN	267
N(1)ASAVVLYNEER	sp|Q8NC42|RN149_HUMAN	131
PICLPAAN(1)ASFPN(1)GLHCTVTGWGHVAPSVSLLTPK	sp|Q16651|PRSS8_HUMAN	159
ESFLQTN(1)YTEIR	sp|P23471|PTPRZ_HUMAN	677
YSTN(1)LSN(1)HVDDFTTFR	sp|P25101|EDNRA_HUMAN	29
GLSFDVSLEVSQGPGLLN(1)DTK	sp|P01833|PIGR_HUMAN	135
GINIAIVNYVTGN(1)VTATR	sp|P58499|FAM3B_HUMAN	120
AN(1)DSFGEASIIFSNGR	sp|P98164|LRP2_HUMAN	388
VN(1)ISN(1)YSLVMESDAGTFLPTGLQFTGSEK	sp|Q9Y646|CBPQ_HUMAN	353
N(1)VSCLWCNTNK	sp|P53801|PTTG_HUMAN	54
GN(1)LTFTAQYLSYR	sp|Q08334|I10R2_HUMAN	49
LTGVAGN(1)YTVCQK	sp|O95497|VNN1_HUMAN	353
AN(1)LTTLAGTHTNIPK	sp|P16444|DPEP1_HUMAN	57
AGN(1)CSWEAHPGNR	sp|Q96AM1|MRGRF_HUMAN	4
VSISVSN(0.001)ALGHN(0.999)ATAITFDEFTIVKPDPPENVVAR	sp|P26992|CNTFR_HUMAN	190
TCNPETFPSSN(1)ESR	sp|Q8IWA5|CTL2_HUMAN	417
VN(1)LTTN(1)TIAVTQTLPNAAYNNR	sp|Q6UX06|OLFM4_HUMAN	352
GPDSLIDGGN(1)ETVAAICIAATGK	sp|Q9NQS3|PVRL3_HUMAN	186
ESWGQESN(0.019)AGN(0.981)QTVVR	sp|Q9NY97|B3GN2_HUMAN	173
N(0.95)SSFHLN(0.05)SETGTLVFTAVHK	sp|Q9BX67|JAM3_HUMAN	192
ISN(1)ITPADAGTYYCVK	sp|Q5TFQ8|SIRBL_HUMAN	109
VASPFWPEN(0.001)YPHN(0.001)SN(0.001)YQWTVN(0.999)VN(0.999)ASHVVHGR	sp|O60494|CUBN_HUMAN	1885
CPSHCISALIQLN(1)HTR	sp|P54826|GAS1_HUMAN	117
VCQDCPLLAPLN(1)DTR	sp|P02765|FETUA_HUMAN	156
YTCTAQTIVDN(1)SSASADLVVR	sp|Q12860|CNTN1_HUMAN	591
LNPTVTYGN(1)DSFSAK	sp|P05362|ICAM1_HUMAN	267
SN(1)FTLTAAR	sp|Q68D85|NR3L1_HUMAN	242
WSFSN(1)GTSWR	sp|Q99519|NEUR1_HUMAN	352
N(1)YTNAMFK	sp|P51654|GPC3_HUMAN	124
LTIVN(1)SSVLDRPR	sp|Q92673|SORL_HUMAN	871
AFN(1)STLPTMAQMEK	sp|P16070|CD44_HUMAN	57
YEEQQLEIQN(1)SSR	sp|Q8IZF2|AGRF5_HUMAN	315
AN(1)FTIYDCSR	sp|Q9Y4D7|PLXD1_HUMAN	696
N(1)ETHATYSNTLYLADEIIIR	sp|P07911|UROM_HUMAN	396
IVSQAPSTPSPNMFTIN(0.124)N(0.876)ETGDIITVAAGLDR	sp|P19022|CADH2_HUMAN	325
N(0.002)CN(0.998)STETCQPSQFNCPNHR	sp|P98164|LRP2_HUMAN	1144
TPSVNIGCCIENVLLQQN(1)LTVGSQTGNDIGER	sp|O75144|ICOSL_HUMAN	225
FIFSLPPEIIHN(0.029)PN(0.971)FTVR	sp|P55287|CAD11_HUMAN	540
FGCEIEN(0.002)N(0.998)R	sp|P25311|ZA2G_HUMAN	128
FN(1)VSLDSVPELR	sp|Q02083|NAAA_HUMAN	37
PYGGFTASYTSSEDAVCGGSLPNTPEGN(1)FTSPGYDGVR	sp|O60494|CUBN_HUMAN	2581
ALLTN(1)VSSVALGSR	sp|Q7Z7M0|MEGF8_HUMAN	1271
QDQCIYN(1)TTYLN(1)VQR	sp|P02763|A1AG1_HUMAN	93
CLIQELCQCRPGEGN(1)CSCCK	sp|Q9GZX9|TWSG1_HUMAN	52
ITYSIVQTN(1)CSK	sp|P01042|KNG1_HUMAN	205
WVEN(0.985)N(0.015)TN(0.001)NLVK	sp|Q99574|NEUS_HUMAN	157
LIESMLQN(1)LTK	sp|Q9H9P2|CHODL_HUMAN	86
VAQPGINYALGTN(1)VSYPNNLLR	sp|O43505|B4GA1_HUMAN	204
ANIQFGDN(1)GTTISAVSNK	sp|Q14108|SCRB2_HUMAN	105
FDISEVN(0.003)N(0.997)K	sp|P35499|SCN4A_HUMAN	1205
TVYLYPN(1)QTGLPDPLSR	sp|P16112|PGCA_HUMAN	657
YFYN(1)GTSMACETFQYGGCMGN(1)GN(1)N(1)FVTEK	sp|P02760|AMBP_HUMAN	250
N(1)FSCVFWNTHVR	sp|Q9BQ51|PD1L2_HUMAN	189
AQLLQGLGFN(1)LTER	sp|P08185|CBG_HUMAN	96
PGPGLGPDN(1)QTEER	sp|Q9Y6H6|KCNE3_HUMAN	41
GVLTSLPGDSVTLTCPGVEPEDN(1)ATVHWVLR	sp|P08887|IL6RA_HUMAN	55
DIVEYYN(1)DSN(1)GSHVLQGR	sp|P25311|ZA2G_HUMAN	109
DIVEYYN(1)DSN(1)GSHVLQGR	sp|P25311|ZA2G_HUMAN	112
DSPVLPVTLQCN(1)LTSSSHTLTYSYWTK	sp|Q9Y639|NPTN_HUMAN	171
LDAFFALEGFPTEPN(1)SSSR	sp|P08294|SODE_HUMAN	107
QGIDFCPGQN(1)VSGVTTHNLEDHTK	sp|P34059|GALNS_HUMAN	423
IDGGPVILLQAGTPHN(1)LTCR	sp|Q96J84|KIRR1_HUMAN	140
LLN(1)LTVR	sp|Q6UX06|OLFM4_HUMAN	136
N(1)LSCIVNEGK	sp|P40189|IL6RB_HUMAN	131
GQPAN(1)QSVLLSIYDER	sp|P25940|CO5A3_HUMAN	102
ILTN(1)N(1)SQTPILSPQEVVSCSQYAQGCEGGFPYLIAGK	sp|P53634|CATC_HUMAN	276
LRCDFEVLVVPWQN(1)SSQLLK	sp|Q15828|CYTM_HUMAN	137
ETHLETN(1)FTLK	sp|P40189|IL6RB_HUMAN	157
EHYN(1)LSAATCSPGQMCGHYTQVVWAK	sp|Q6UXB8|PI16_HUMAN	114
MSN(1)ATLVSYIVQILSR	sp|P24855|DNAS1_HUMAN	40
GQTEIQVNCPPAVTEN(1)K	sp|Q16563|SYPL1_HUMAN	71
GHTN(1)GTKPLDGFDVWK	sp|P15848|ARSB_HUMAN	366
N(1)CHHSGSQVPLIHCN(1)LTTPSPQN(1)ISN(1)CR	sp|P10153|RNAS2_HUMAN	111
SVQLHDSGN(1)YSCYR	sp|P08887|IL6RA_HUMAN	93
FVGTPEVN(1)QTTLYQR	sp|P01033|TIMP1_HUMAN	53
KFDVNQLQN(1)TTIK	sp|P12821|ACE_HUMAN	714
SIQMTN(1)QTFSTVEN(1)LKPN(1)TSYEFQVKPK	sp|Q7Z7G0|TARSH_HUMAN	892
SIQMTN(1)QTFSTVEN(1)LKPN(1)TSYEFQVKPK	sp|Q7Z7G0|TARSH_HUMAN	904
ILAPAYFILGGN(1)QSGEGCVITR	sp|Q13510|ASAH1_HUMAN	286
HHDYYITSTSN(1)GSLEGLENR	sp|P98172|EFNB1_HUMAN	139
EPGSN(1)VTMSVDAECVPMVR	sp|Q08380|LG3BP_HUMAN	192
ANQQLN(1)FTEAK	sp|Q9Y5Y7|LYVE1_HUMAN	53
ALN(1)ATLHSN(1)LLCR	sp|Q9Y6H6|KCNE3_HUMAN	22
SSN(1)NSMLLVFK	sp|O60494|CUBN_HUMAN	3125
NQNTFLLTTFANVVNVCGN(0.039)PN(0.961)MTCPSN(1)K	sp|P10153|RNAS2_HUMAN	92
LQNNEN(0.002)N(0.997)ISCVER	sp|P36980|FHR2_HUMAN	126
LN(1)DTTLQVLNTWYTK	sp|Q6UX06|OLFM4_HUMAN	411
MNGPTN(1)CSTELR	sp|P24394|IL4RA_HUMAN	53
CVASVPSIPGLN(1)R	sp|P43121|MUC18_HUMAN	418
LLAN(1)SSMLGEGQVLR	sp|Q6UXD5|SE6L2_HUMAN	247
N(1)CHHSGSQVPLIHCN(1)LTTPSPQN(1)ISN(1)CR	sp|P10153|RNAS2_HUMAN	119
EN(1)LTAPGSDSAVFFEQGTTR	sp|P00450|CERU_HUMAN	397
MVSHHN(1)LTTGATLIN(1)EQWLLTTAK	sp|P00738|HPT_HUMAN	184
VN(1)ETEMDIAK	sp|O75629|CREG1_HUMAN	160
LTIHN(1)ITPGDAGEYVCK	sp|Q8IZF2|AGRF5_HUMAN	339
HEN(1)TSSSPIQYEFSLTR	sp|P04216|THY1_HUMAN	42
CFLGN(1)GTGYR	sp|Q04756|HGFA_HUMAN	290
ELASQIVLN(1)ISAR	sp|Q6V0I7|FAT4_HUMAN	551
LEN(1)ITNPWSPR	sp|P19801|AOC1_HUMAN	538
GTAN(1)LSETIR	sp|Q5TFQ8|SIRBL_HUMAN	244
N(1)ISSHTNIVFSNGELDPWSGGGVTK	sp|P42785|PCP_HUMAN	415
GLN(1)VTLSSTGR	sp|P0C0L5|CO4B_HUMAN	1328
GSLEVN(1)CSTTCNQPEVGGLETSLDK	sp|P13598|ICAM2_HUMAN	47
HNEQN(1)LSLADVTQQAGLVK	sp|Q16849|PTPRN_HUMAN	524
LTN(1)GSRYPNCAYR	sp|P07998|RNAS1_HUMAN	116
EVLSSN(1)VSWR	sp|Q8IZF2|AGRF5_HUMAN	301
ELTRPN(1)ETTIHTAGHSLAAGPEAGENQK	sp|Q9H2A7|CXL16_HUMAN	168
KLHIN(0.001)HN(0.002)N(0.997)LTESVGPLPK	sp|P51884|LUM_HUMAN	127
VLNSIGSDIDN(1)VTQR	sp|O43490|PROM1_HUMAN	395
ALWQADTQVTSGVVTFTLQQLN(0.007)AYN(0.993)R	sp|Q9UNN8|EPCR_HUMAN	172
CCGAAN(1)YTDWEK	sp|P08962|CD63_HUMAN	150
PN(1)ATYSVCVMPLGPGR	sp|Q6EMK4|VASN_HUMAN	528
GN(1)ETIVNLIHSTR	sp|P16870|CBPE_HUMAN	139
LHVGNYN(1)GTAGDALR	sp|Q14314|FGL2_HUMAN	336
LDFIILN(1)ETK	sp|P27487|DPP4_HUMAN	520
HYLVSN(1)ISHDTVLQCHFTCSGK	sp|P13598|ICAM2_HUMAN	82
MSTLTFFN(1)VSEK	sp|Q14982|OPCM_HUMAN	285
GFQWVTGDN(0.191)N(0.809)TSYSR	sp|P07204|TRBM_HUMAN	116
GFQWVTGDN(0.824)N(0.176)TSYSR	sp|P07204|TRBM_HUMAN	115
IFNIDSGN(1)GSIFTSK	sp|P55285|CADH6_HUMAN	437
LN(1)TSAGNVDIYKK	sp|O15393|TMPS2_HUMAN	213
TAGWNIPMGLLFN(1)QTGSCK	sp|P02788|TRFL_HUMAN	497
GLQLTWLEN(0.133)GN(0.867)VSR	sp|O00241|SIRB1_HUMAN	291
AGLQAFFQVQECN(1)K	sp|P00450|CERU_HUMAN	358
YQFNTNVVFSN(0.141)N(0.859)GTLVDR	sp|P43251|BTD_HUMAN	203
GN(1)ESALWDCK	sp|Q86VB7|C163A_HUMAN	123
N(1)QSVNVFLGHTAIDEMLK	sp|Q9NZP8|C1RL_HUMAN	296
SSCGKEN(1)TSDPSLVIAFGR	sp|P11279|LAMP1_HUMAN	84
GKAN(1)STGTLVITDPTR	sp|Q12860|CNTN1_HUMAN	494
DVVTAAGDMLKDN(1)ATEEEILVYLEK	sp|P07602|SAP_HUMAN	80
KYNSQN(1)QSNNQFVLYR	sp|P01042|KNG1_HUMAN	48
LWTGALCQVPQQVCGESLSGIN(1)GSFSYR	sp|O60494|CUBN_HUMAN	482
LWAN(1)STSSWDSVIQN(1)K	sp|P22794|EVI2A_HUMAN	49
LWAN(1)STSSWDSVIQN(1)K	sp|P22794|EVI2A_HUMAN	38
N(1)LTFEGPLPEKIELLAHK	sp|Q9HAT2|SIAE_HUMAN	401
FDIEVTPN(1)CTSNYLELR	sp|O60494|CUBN_HUMAN	2274
EALEN(0.024)MN(0.976)STLK	sp|O43490|PROM1_HUMAN	274
VFPQVN(1)VTK	sp|P54802|ANAG_HUMAN	261
LEN(1)LSSSEMGYTATLTR	sp|P10253|LYAG_HUMAN	140
GN(1)YSCFVSSPSITK	sp|Q12860|CNTN1_HUMAN	208
FLSSSPHLPPSSYFN(1)ASGR	sp|O14773|TPP1_HUMAN	443
LVSFEVPQN(1)TSVK	sp|Q8NFT8|DNER_HUMAN	223
EN(1)STDYLYPEQLK	sp|P00749|UROK_HUMAN	322
SVQEIQATFFYFTPN(1)K	sp|P02763|A1AG1_HUMAN	72
TSPAN(1)CTWLILGSK	sp|Q7Z4F1|LRP10_HUMAN	56
YPHNHHVVN(1)N(1)TLEGN(1)CSSK	sp|P15586|GNS_HUMAN	117
YPHNHHVVN(1)N(1)TLEGN(1)CSSK	sp|P15586|GNS_HUMAN	111
TCDWLPKPN(1)MSASCK	sp|P07602|SAP_HUMAN	101
FQAFAN(1)GSLLIPDFGK	sp|O14498|ISLR_HUMAN	309
N(1)ATLVN(1)EADKLR	sp|P15144|AMPN_HUMAN	818
N(1)ITQIVGHSGCEAK	sp|P41271|NBL1_HUMAN	39
VTPACN(1)TSLPAQR	sp|Q9UBG0|MRC2_HUMAN	69
LHN(1)QLLPN(1)VTTVER	sp|P19440|GGT1_HUMAN	511
IITKEN(1)ISQPR	sp|P01133|EGF_HUMAN	596
CIQAN(1)YSLMENGK	sp|P05090|APOD_HUMAN	65
GTAN(1)LSEAIR	sp|O00241|SIRB1_HUMAN	244
CATPHGDN(1)ASLEATFVK	sp|P23142|FBLN1_HUMAN	98
TVAQN(1)YSSVTHLHSIGK	sp|P14384|CBPM_HUMAN	38
TVVTYHIPQN(1)SSLEN(1)VDSR	sp|O75144|ICOSL_HUMAN	70
IQGNQLFLN(1)VTPDYEEK	sp|Q9HBB8|CDHR5_HUMAN	81
VCDGILDCPGREDEN(1)N(1)TSTGK	sp|P98164|LRP2_HUMAN	299
GLLN(1)LTYYQQIQVQK	sp|Q9HAT2|SIAE_HUMAN	422
PN(1)GTSAMLLVTLGK	sp|Q6P2C8|MED27_HUMAN	184
FNPN(1)ISWQPIPVHTVPITEDR	sp|P11117|PPAL_HUMAN	133
ANEQVVQSLN(1)QTYK	sp|Q8IZF2|AGRF5_HUMAN	256
GCSCFSDWQGPGCSVPVPAN(1)QSFWTR	sp|O75882|ATRN_HUMAN	325
ALAGLVYN(1)ASGSEHCYDIYR	sp|Q9UHL4|DPP2_HUMAN	315
NPVGLIGAEN(1)ATGETDPSHSK	sp|P43251|BTD_HUMAN	349
KCATVTEN(1)ATGDLATSR	sp|O43291|SPIT2_HUMAN	94
GSQWSDIEEFCN(1)R	sp|P08174|DAF_HUMAN	95
IPN(0.981)N(0.019)TQWVTWSPVGHK	sp|P27487|DPP4_HUMAN	150
N(1)GSGAVFPVAGADVQTLR	sp|O00391|QSOX1_HUMAN	130
AVLQLNEEGVDTAGSTGVTLN(1)LTSK	sp|P08185|CBG_HUMAN	369
ELHHLQEQN(1)VSNAFLDK	sp|P00450|CERU_HUMAN	762
NPN(1)GTVTVISR	sp|Q15223|PVRL1_HUMAN	202
DVTVIEGEVATISCQVN(1)K	sp|Q9BY67|CADM1_HUMAN	67
GNVN(1)GTFIIHPDSGN(1)LTVAR	sp|Q9HBB8|CDHR5_HUMAN	297
GN(1)ETLHYETFGK	sp|P13598|ICAM2_HUMAN	153
GSVALVIHN(1)ITAQEN(1)GTYR	sp|Q7KYR7|BT2A1_HUMAN	114
VKPNPPHN(1)LSVINSEELSSILK	sp|P40189|IL6RB_HUMAN	227
KLHIN(0.984)HN(0.009)N(0.007)LTESVGPLPK	sp|P51884|LUM_HUMAN	124
SLPNFPN(1)TSATAN(1)ATGGR	sp|Q6UXB8|PI16_HUMAN	403
SLPNFPN(1)TSATAN(1)ATGGR	sp|Q6UXB8|PI16_HUMAN	409
VFPYISVMVN(1)N(1)GSLSYDHSK	sp|Q12907|LMAN2_HUMAN	183
N(1)VTAYFPR	sp|O43451|MGA_HUMAN	1672
VVQLN(1)SSFSLR	sp|P16234|PGFRA_HUMAN	42
N(1)VTAQICIDKK	sp|P12109|CO6A1_HUMAN	804
FIQEVN(1)TTTR	sp|Q8NAU1|FNDC5_HUMAN	84
CGSN(1)FTGPSGYIISPNYPK	sp|O60494|CUBN_HUMAN	2923
N(1)LFLN(1)HSEN(1)ATAK	sp|P00738|HPT_HUMAN	211
N(1)LFLN(1)HSEN(1)ATAK	sp|P00738|HPT_HUMAN	207
GSPGN(1)GSSHSGAPGPDPTLAR	sp|Q9BRK3|MXRA8_HUMAN	306
VILILDPAISGN(1)ETQPYPAFTR	sp|O43451|MGA_HUMAN	1323
GSEGGN(1)GSNPVAGLETDDHGGK	sp|Q8TBP5|F174A_HUMAN	83
VTACHSSQPN(1)ATLYK	sp|P05543|THBG_HUMAN	36
GFGVAIVGN(1)YTAALPTEAALR	sp|Q96PD5|PGRP2_HUMAN	485
N(1)GTDLGNSLTTR	sp|P22891|PROZ_HUMAN	306
VEDEGN(1)YTCLFVTFPQGSR	sp|P15151|PVR_HUMAN	120
AEAVGETLTLPGLVSADN(1)GTYTCEASNK	sp|Q8NFZ8|CADM4_HUMAN	286
AENQVN(1)VTCQVR	sp|Q5TFQ8|SIRBL_HUMAN	269
DYGN(1)YTCVATNK	sp|Q14982|OPCM_HUMAN	293
ADANPPATEYHWTTLN(1)GSLPK	sp|Q15223|PVRL1_HUMAN	286
QLVLN(1)LTGN(1)TLCAGGASDEK	sp|O00592|PODXL_HUMAN	360
GSVALVIHN(1)ITAQEN(1)GTYR	sp|Q7KYR7|BT2A1_HUMAN	120
TAVN(1)CSSDFDACLITK	sp|P13987|CD59_HUMAN	43
LNN(1)STGLQSSSVSQTK	sp|Q9ULI3|HEG1_HUMAN	314
AEFN(1)ITLIHPK	sp|P15144|AMPN_HUMAN	234
PWLGAQPATVVTPGVN(1)VTLR	sp|Q8IYS5|OSCAR_HUMAN	48
YTGN(1)ASALFILPDQDKMEEVEAMLLPETLK	sp|P01011|AACT_HUMAN	271
SAEGTFFIN(1)K	sp|P06865|HEXA_HUMAN	157
PNVYWIN(1)K	sp|O75144|ICOSL_HUMAN	173
FALLMTN(1)CYATPSSN(1)ATDPLK	sp|P07911|UROM_HUMAN	513
QLVHSFAEGQDQGSAYAN(1)R	sp|Q5ZPR3|CD276_HUMAN	91
TALFPDLLAQGN(1)ASLR	sp|Q5ZPR3|CD276_HUMAN	104
EN(1)ISDPTSPLR	sp|P01591|IGJ_HUMAN	71
FYN(1)HTICAQ	sp|O00337|S28A1_HUMAN	643
VGQLQLSHN(1)LSLVILVPQN(1)LK	sp|P05155|IC1_HUMAN	352
VVLHPN(1)YSQVDIGLIK	sp|P00738|HPT_HUMAN	241
NYHQPAILN(1)SSALR	sp|Q16769|QPCT_HUMAN	49
ADGTVN(1)QIEGEATPVN(1)LTEPAKLEVK	sp|P05090|APOD_HUMAN	98
ILLTCSLN(1)DSATEVTGHR	sp|P35613|BASI_HUMAN	160
GFN(1)ASWQAVTGGCGGIFQAPSGEIHSPNYPSPYR	sp|O60494|CUBN_HUMAN	1500
N(1)HSCSEGQISIFR	sp|O75882|ATRN_HUMAN	731
SCIN(1)ESAIDSR	sp|P08473|NEP_HUMAN	145
PSLVALPGPVVGPGAN(1)VSLR	sp|Q8IYS5|OSCAR_HUMAN	145
LGN(1)WSAMPSCK	sp|P02749|APOH_HUMAN	253
YLGN(1)ATAIFFLPDEGK	sp|P01009|A1AT_HUMAN	271
SYSESSSTSSSESLN(1)SSAPR	sp|Q9ULI3|HEG1_HUMAN	520
DFVEIWDN(1)HTSGNILGR	sp|O60494|CUBN_HUMAN	2400
EDQYHYLLDRN(1)LSCR	sp|P05154|IPSP_HUMAN	249
AAPAPQEATATFN(1)STADREDGHR	sp|P13598|ICAM2_HUMAN	176
AATCINPLN(1)GSVCERPAN(1)HSAK	sp|O75882|ATRN_HUMAN	923
LPPGLLAN(1)FTLLR	sp|P02750|A2GL_HUMAN	186
VQPFN(1)VTQGK	sp|P13473|LAMP2_HUMAN	356
QTLFFN(1)GTR	sp|Q8NFZ8|CADM4_HUMAN	67
AATCINPLN(1)GSVCERPAN(1)HSAK	sp|O75882|ATRN_HUMAN	914
FQLLN(1)FSSSELK	sp|Q9BY67|CADM1_HUMAN	101
GWN(1)WTSGFNK	sp|P15328|FOLR1_HUMAN	161
AVLVN(0.001)N(0.999)ITTGER	sp|Q8NBJ4|GOLM1_HUMAN	109
VLPSLGISN(1)VFTSHADLSGISN(0.998)HSN(0.002)IQVSEMVHK	sp|P05154|IPSP_HUMAN	338
VSLTN(1)VSISDEGR	sp|Q9BY67|CADM1_HUMAN	113
PVTPIAQN(1)QTTLGSSR	sp|Q9NZP8|C1RL_HUMAN	242
LFN(1)VTPQDEQK	sp|O75144|ICOSL_HUMAN	102
CGLVPVLAEN(0.024)YN(0.976)K	sp|P02787|TRFE_HUMAN	432
YPHKPEIN(1)STTHPGADLQEN(1)FCR	sp|P00734|THRB_HUMAN	143
TAIFAFN(1)ISHVSNK	sp|P35555|FBN1_HUMAN	2767
FN(1)TTYINIGSSYFPEHGYFR	sp|Q9H8L6|MMRN2_HUMAN	845
N(0.983)N(0.017)TIVNELVR	sp|P10253|LYAG_HUMAN	882
LTQGICLEQN(1)K	sp|P28906|CD34_HUMAN	194
TN(1)STFVQALVEHVKEECDRLGPGMADICK	sp|P07602|SAP_HUMAN	215
SLHVPGLN(1)K	sp|P30530|UFO_HUMAN	198
RN(1)FTAADWGQSR	sp|P12109|CO6A1_HUMAN	212
LCSSVN(1)VSNEIK	sp|O60494|CUBN_HUMAN	2531
IDSTGN(1)VTNELR	sp|O75882|ATRN_HUMAN	416
NQNTFLLTTFAN(0.97)VVN(0.961)VCGN(0.077)PN(0.993)MTCPSN(1)K	sp|P10153|RNAS2_HUMAN	86
FNPGAESVVLSN(1)STLK	sp|Q13201|MMRN1_HUMAN	136
PALEDLLLGSEAN(1)LTCTLTGLR	sp|P01877|IGHA2_HUMAN	144
AALAAFNAQNN(1)GSNFQLEEISR	sp|P02765|FETUA_HUMAN	176
GLN(1)LTEDTYKPR	sp|Q08380|LG3BP_HUMAN	398
GN(1)N(1)SHILLSALK	sp|P01133|EGF_HUMAN	148
EFGFAWPESLN(1)CSK	sp|Q9ULV1|FZD4_HUMAN	144
WN(0.999)N(0.001)TGCQALPSQDEGPSK	sp|P01833|PIGR_HUMAN	499
LAN(1)LTQGEDQYYLR	sp|P10909|CLUS_HUMAN	374
VVGVPYQGN(1)ATALFILPSEGK	sp|P05154|IPSP_HUMAN	262
TPLTAN(1)ITK	sp|P01877|IGHA2_HUMAN	205
CN(1)TAAPMWLN(1)GTHPSSDEGIVSR	sp|P07911|UROM_HUMAN	232
LHEITN(1)ETFR	sp|Q6EMK4|VASN_HUMAN	117
WFSAGLASN(1)SSWLREK	sp|P41222|PTGDS_HUMAN	51
AAIPSALDTN(1)SSK	sp|Q08380|LG3BP_HUMAN	551
ALVLEQLTPALHSTN(1)FSCVLVDPEQVVQR	sp|O95998|I18BP_HUMAN	147
VLSN(1)NSDANLELINTWVAK	sp|P05155|IC1_HUMAN	253
SVVAPATDGGLN(1)LTSTFLRK	sp|P41222|PTGDS_HUMAN	78
VPGN(1)VTAVLGETLK	sp|P01833|PIGR_HUMAN	469
N(1)CTITANAECACR	sp|P26842|CD27_HUMAN	95
ISMCQNLGYN(1)VTK	sp|Q9ULV1|FZD4_HUMAN	59
VASVININPN(1)TTHSTGSCR	sp|P13473|LAMP2_HUMAN	257
RGVFITN(1)ETGQPLIGK	sp|P10253|LYAG_HUMAN	470
PREEQFN(1)STFR	sp|P01859|IGHG2_HUMAN	176
CLNWLDAQSGLASAPVSGAGN(1)HSYCR	sp|Q96FE7|P3IP1_HUMAN	66
LNAENN(1)ATFYFK	sp|P01042|KNG1_HUMAN	294
EN(1)SSSQDPQTEGTR	sp|P15151|PVR_HUMAN	405
GTAN(1)TTTAGVPCQR	sp|P26927|HGFL_HUMAN	296
LFDDWMASN(1)GTQSLPTDVMTTVFK	sp|Q9UIQ6|LCAP_HUMAN	850
QGCWSHIGDPQECHYEECVVTTTPPSIQN(1)GTYR	sp|Q13873|BMPR2_HUMAN	110
LFEFSLDDLPSEFQQVN(1)ITPSK	sp|Q9P0K1|ADA22_HUMAN	208
RGN(1)QTALCGGGIQTR	sp|Q9UPZ6|THS7A_HUMAN	450
DLAN(1)MTGLLHLSLSR	sp|Q9BTN0|LRFN3_HUMAN	81
NIDCMSGPCPFGEVQLQPSTSLLPTLN(1)R	sp|Q9H5V8|CDCP1_HUMAN	122
RRDPGAAVPGAAN(1)ASAQQPR	sp|P28300|LYOX_HUMAN	81
QN(1)GTGTPQVETNTSEDGESSGANDSLR	sp|Q12913|PTPRJ_HUMAN	72
N(1)ASLSAAGTR	sp|Q13477|MADCA_HUMAN	83
PAALPSN(1)LSHLLN(1)HSLQR	sp|P48067|SC6A9_HUMAN	250
PAALPSN(1)LSHLLN(1)HSLQR	sp|P48067|SC6A9_HUMAN	256
VN(1)YSLLADICNLWR	sp|P17050|NAGAB_HUMAN	201
IAVDWESLGYN(1)ITR	sp|Q15262|PTPRK_HUMAN	416
PN(1)MTFWLLVR	sp|Q9HBB8|CDHR5_HUMAN	198
DVYALMGQN(1)VTLECFALGNPVPDIR	sp|Q12860|CNTN1_HUMAN	258
FLTQN(1)LSLPN(1)STAQALLAAR	sp|Q9BZC7|ABCA2_HUMAN	168
FLTQN(1)LSLPN(1)STAQALLAAR	sp|Q9BZC7|ABCA2_HUMAN	173
EEEAIQLDGLN(1)ASQIR	sp|P14625|ENPL_HUMAN	62
VIN(1)MSYHPR	sp|Q93070|NAR4_HUMAN	257
VQN(1)MSQSIEVLDR	sp|Q99784|NOE1_HUMAN	103
AALSN(1)ASLLAEACHQIFEGK	sp|Q8N0V5|GNT2A_HUMAN	41
LTGELDREEVSN(1)YTLTVVATDK	sp|Q6V0I7|FAT4_HUMAN	2119
IQLEN(1)VTLLN(1)PDPAEGPKPR	sp|Q8WZ75|ROBO4_HUMAN	246
AGQPATAFSQQDLLDGAVLYSHN(1)GSLSPR	sp|Q6UVK1|CSPG4_HUMAN	1202
DGAILCQPYITN(1)GSLSLGVCGPQGR	sp|Q96BF3|TMIG2_HUMAN	73
NMQIAN(1)HTLK	sp|P12821|ACE_HUMAN	695
EAGN(1)HTSGAGLVQINK	sp|P20645|MPRD_HUMAN	83
SDSDIFTPYGWLEPWSGQPAHPPLN(1)LSAK	sp|P51993|FUT6_HUMAN	184
N(1)GSDCPDKFCLFQSETK	sp|P02788|TRFL_HUMAN	642
VTILHN(0.129)N(0.087)GFGN(0.783)LSSLEILN(1)ICR	sp|Q9H756|LRC19_HUMAN	103
N(1)HSYHVEGNLVNTNAGFTAR	sp|O43451|MGA_HUMAN	135
LASAFGDPHFVTFDGTN(1)FTFN(1)GR	sp|Q9UGT4|SUSD2_HUMAN	462
SSPDTQDLYCLN(1)ESSK	sp|Q16620|NTRK2_HUMAN	178
VTTPCMSSGSLWDPN(1)ITVETLEAHQLR	sp|Q96F46|I17RA_HUMAN	206
TPASN(1)ISTQVSHTK	sp|Q86VR7|VS10L_HUMAN	144
CAN(1)ITIIEHQK	sp|Q9UBX7|KLK11_HUMAN	197
VQVTLDGVPAAAPGQPAQLQLN(1)ATESDDGR	sp|P32942|ICAM3_HUMAN	363
SEN(1)ASLVLSSSNQK	sp|P56199|ITA1_HUMAN	1113
TIAN(1)TTCHLPR	sp|A0PJK1|SC5AA_HUMAN	239
GYIEN(1)CSTPNTYICMQR	sp|P26718|NKG2D_HUMAN	202
N(1)FSEAASDFHK	sp|Q9Y3Q0|NALD2_HUMAN	628
DPDLGLN(1)GSVSYQIVPSQVR	sp|Q8TAB3|PCD19_HUMAN	485
FGN(1)LTDLN(1)LTK	sp|Q5R3F8|PPR29_HUMAN	80
FGN(1)LTDLN(1)LTK	sp|Q5R3F8|PPR29_HUMAN	85
SILTVTN(1)VTQEHFGN(1)YTCVAAN(1)K	sp|Q7Z3B1|NEGR1_HUMAN	286
SILTVTN(1)VTQEHFGN(1)YTCVAAN(1)K	sp|Q7Z3B1|NEGR1_HUMAN	294
SILTVTN(1)VTQEHFGN(1)YTCVAAN(1)K	sp|Q7Z3B1|NEGR1_HUMAN	301
LVHVFGAGFSPGN(1)VSAAVCGAPCR	sp|P08F94|PKHD1_HUMAN	1764
HIATDFETGLGPWN(1)R	sp|Q6UXC1|AEGP_HUMAN	281
IRDEEKIDCYPDEN(1)GASAEN(1)CTAR	sp|O43451|MGA_HUMAN	977
WN(1)QTCELLPVSQASWACNLILGAPDSQK	sp|P14784|IL2RB_HUMAN	71
VQGN(1)STLLHITDLQAR	sp|O75054|IGSF3_HUMAN	101
VQWEKN(1)TTSVWYTSK	sp|P04066|FUCO_HUMAN	382
CN(1)TTQGNEVTSILR	sp|P05186|PPBT_HUMAN	140
WN(1)ACCESEMSFQLK	sp|Q9ULB1|NRX1A_HUMAN	47
NPNNDQVFPN(1)GTLAPSIPIWGGSWR	sp|Q9Y6R7|FCGBP_HUMAN	1830
SFVQLWN(1)DTVPTESLAR	sp|P39060|COIA1_HUMAN	129
GYFYIPPLATHTICDRN(1)HTWLPVSDDACYR	sp|P15529|MCP_HUMAN	83
EQHDQYN(1)LTIQAR	sp|Q8TAB3|PCD19_HUMAN	420
ISEEFLKN(1)ISASAR	sp|P52569|CTR2_HUMAN	227
PSWNGETPSCMASCGGTIHN(1)ATLGR	sp|Q6UXD5|SE6L2_HUMAN	355
LIPLGVFTGLSN(1)LTK	sp|Q96FE5|LIGO1_HUMAN	144
GCN(1)DSDVLAVAGFALR	sp|Q9UGM5|FETUB_HUMAN	37
N(1)HSALITSVVPGDYDGDSQMDVLLTYLPK	sp|Q8TB96|TIP_HUMAN	95
APPPAELCHGYYDVMGQYDATFN(1)CSTGSYR	sp|A6NL88|SHSA7_HUMAN	97
GGASLSPQYVSYN(1)QSSYTQWDLQPDTDYEIHLFK	sp|P32004|L1CAM_HUMAN	1071
VALPAYPASLTDVSLALSELRPN(1)DSGIYR	sp|Q96GW7|PGCB_HUMAN	130
MTQESALIFPFLN(1)K	sp|Q8N126|CADM3_HUMAN	290
VIILDVNDNTPVITAPPLIN(1)GTAEVYIPR	sp|Q8TAB3|PCD19_HUMAN	570
WNDSPCN(1)QSLPSICK	sp|Q9UBG0|MRC2_HUMAN	497
ESDGGN(1)YTCSIHLGNLVFK	sp|Q86YT9|JAML1_HUMAN	231
SPLQPLISLCEAPPSPLQLPGGN(1)VTITYSYAGAR	sp|Q7Z4F1|LRP10_HUMAN	111
LQFDDN(1)GTYTCQVK	sp|O60487|MPZL2_HUMAN	118
VSFWFVVTDPSKN(1)HTLPAVEVQSAIR	sp|Q9HBJ8|TMM27_HUMAN	93
TNEQVVEVCTN(1)TSSPHAGLFPK	sp|P49281|NRAM2_HUMAN	336
YSVQLMSFVYN(1)LSDTHLFPN(1)ASSK	sp|P11279|LAMP1_HUMAN	121
YN(1)VCLGSVLPYGATSTLLAGDSDSQEEAHGK	sp|Q99835|SMO_HUMAN	76
DCVSN(1)GSLGCPVR	sp|Q9HCN3|TMM8A_HUMAN	232
AVIFFGDQEHPN(1)VTEFAVGPLPGPCYMR	sp|P19801|AOC1_HUMAN	110
YSVQLMSFVYN(1)LSDTHLFPN(1)ASSK	sp|P11279|LAMP1_HUMAN	130
NYPGTYPN(1)HTVCEK	sp|Q8N8Z6|DCBD1_HUMAN	64
AAGTLEDVYN(1)R	sp|A6NH11|GLTD2_HUMAN	276
SIDVSIQN(1)VSVVFK	sp|P11597|CETP_HUMAN	105
STMDSFTLIMQTYN(1)R	sp|Q9UBQ6|EXTL2_HUMAN	74
SFGGWN(1)TSGCVAHR	sp|Q86SQ4|GP126_HUMAN	818
GLCGELDQN(1)LSR	sp|Q15846|CLUL1_HUMAN	311
IYN(1)VTYLEPSLR	sp|P24394|IL4RA_HUMAN	176
LLANYASQN(1)ITYHCK	sp|P08123|CO1A2_HUMAN	1267
N(1)VSECFLAR	sp|Q8N271|PROM2_HUMAN	725
TQTFQGCGILQPDPPAN(1)ITVTAVAR	sp|P08887|IL6RA_HUMAN	221
PGAMN(1)FSYSPLLR	sp|O15230|LAMA5_HUMAN	243
AN(1)CEYQCQPLN(1)QTSYLCVCAEGFAPIPHEPHR	sp|P07204|TRBM_HUMAN	382
TCSDAAYN(1)HTTFPNLLQHR	sp|Q66K79|CBPZ_HUMAN	57
NTSPDTN(1)YTLYYWHR	sp|P78552|I13R1_HUMAN	157
AQLTMTMN(1)QTEHN(1)LTVSQIPSPQTWHVFYADK	sp|Q86V85|GP180_HUMAN	105
AQLTMTMN(1)QTEHN(1)LTVSQIPSPQTWHVFYADK	sp|Q86V85|GP180_HUMAN	110
DVMQVAN(1)TTMSSR	sp|P08069|IGF1R_HUMAN	747
HIVIN(1)GSSFGADGFPYVQVLK	sp|P22455|FGFR4_HUMAN	290
FGYILHTDN(1)R	sp|P48740|MASP1_HUMAN	178
DLN(1)ETTEQDLCPLK	sp|Q96PX8|SLIK1_HUMAN	253
MLVANIDLGPTILDIAGYDLN(1)K	sp|P15586|GNS_HUMAN	387
ETVPEYN(1)LSITAR	sp|Q9UN70|PCDGK_HUMAN	424
TGYTMDN(1)MTGLCRPVCAQGCVN(1)GSCVEPDHCR	sp|Q7Z7M0|MEGF8_HUMAN	2214
RGQFESVAPSQN(1)FSDSSESDTHPFVIAK	sp|P13611|CSPG2_HUMAN	1442
QVLSYGQN(1)LSFSFR	sp|P11047|LAMC1_HUMAN	576
PTSDPWMPSGSFMLVN(1)ASGRPEGQR	sp|P28827|PTPRM_HUMAN	72
GSN(1)YSEILDK	sp|Q12841|FSTL1_HUMAN	144
YILAQYN(1)TTK	sp|O43490|PROM1_HUMAN	220
N(1)WSLSQVN(1)VSHAR	sp|P55291|CAD15_HUMAN	531
N(1)WSLSQVN(1)VSHAR	sp|P55291|CAD15_HUMAN	538
SLDNDNYVFTAPYFN(1)K	sp|P54289|CA2D1_HUMAN	781
MWDN(1)LTCWPATPR	sp|P32241|VIPR1_HUMAN	69
VITVQVAN(1)FTLR	sp|Q9Y6R7|FCGBP_HUMAN	1317
CGALQGLYTTVDFGTGSN(1)ITDAFLSQR	sp|P16278|BGAL_HUMAN	247
DFN(1)ETQLAR	sp|Q9H6X2|ANTR1_HUMAN	184
QIN(1)SSISGNLWDKDQR	sp|Q01459|DIAC_HUMAN	299
LFNGQQGIIIQN(1)FSTR	sp|Q7Z3B1|NEGR1_HUMAN	275
N(1)ETQHEPYPLMLPGCSPSCPLER	sp|P15309|PPAP_HUMAN	333
SIPACVPWSPYLFQPN(1)DTCIVSGWGR	sp|P05156|CFAI_HUMAN	464
FN(1)LTETSEAEIHQSFQHLLR	sp|P01011|AACT_HUMAN	106
RN(1)SSGPDLSWLHFYR	sp|Q9ULI3|HEG1_HUMAN	279
YGN(1)MTEDHVMHLLQNADPLK	sp|P04233|HG2A_HUMAN	136
VGSTN(1)VSTLVNVHFAPR	sp|Q96J84|KIRR1_HUMAN	297
PAANLVCLSGMN(1)GSTLWSSLLPEEAR	sp|A2RU67|K1467_HUMAN	193
VNNGPLGNPIWN(1)ISGDPTR	sp|P28827|PTPRM_HUMAN	131
VYGQVSLN(1)DSHNQMVVHWAGEK	sp|Q92673|SORL_HUMAN	99
NVMTAILSLPPGDIYN(1)LSVTACTER	sp|Q16827|PTPRO_HUMAN	700
HLN(1)ASNPTEPATIIFTAAR	sp|Q8NFQ8|TOIP2_HUMAN	286
SADPSN(1)QTGICTAVEGDNCVFDGVIYR	sp|P48745|NOV_HUMAN	97
SQGLNLHTLLYLGGVEPSVPLSPATN(1)MSAHFR	sp|P98160|PGBM_HUMAN	4068
CLQHFYGPNHEHCFN(1)R	sp|P08581|MET_HUMAN	399
ETAGWHN(1)ITVLAMEADNHAQLSR	sp|Q9UJ99|CAD22_HUMAN	466
PCLFWN(1)ETFQHPYNTLK	sp|Q96MU8|KREM1_HUMAN	59
MLANLQN(1)ISLQNNR	sp|Q8TF66|LRC15_HUMAN	369
QLHCCGIHN(1)YSDWENTDWFK	sp|O60637|TSN3_HUMAN	152
DSSDEIN(1)CTEICLHN(0.344)EFSCGN(0.657)GECIPR	sp|P98164|LRP2_HUMAN	178
QN(0.445)ESHN(0.555)FSGDIALLELQHSIPLGPNVLPVCLPDN(1)ETLYR	sp|Q9NZP8|C1RL_HUMAN	363
IN(1)DSVTLNEKPFSVEDTYLLCPAPILK	sp|Q9H6X2|ANTR1_HUMAN	262
IEAYN(1)ICHLNYFTFSPIYDK	sp|O00462|MANBA_HUMAN	211
GSWLLGNIN(1)QTGYFR	sp|Q9UKU6|TRHDE_HUMAN	684
SELGAVIFWGQN(1)QTLDPN(0.579)N(0.448)MTILN(0.972)R	sp|Q8TB96|TIP_HUMAN	139
VN(1)GTFQANFPLGPATHGGTYR	sp|Q14954|KI2S1_HUMAN	178
TLTLVENKPIQLN(1)CSVK	sp|O75054|IGSF3_HUMAN	700
LPHPWSGTGQVVYN(1)GSIYFNK	sp|Q99784|NOE1_HUMAN	307
NIAAFGGDPN(1)N(1)ITLFGESAGGASVSLQTLSPYNK	sp|P19835|CEL_HUMAN	207
SELGAVIFWGQN(0.996)QTLDPN(0.168)N(0.836)MTILN(1)R	sp|Q8TB96|TIP_HUMAN	151
IISLNTNLYYGPN(0.001)IMTLN(0.999)K	sp|Q92484|ASM3A_HUMAN	222
AMSGIN(0.001)N(0.999)YTQHCK	sp|Q93091|RNAS6_HUMAN	55
GPN(0.001)MLISTEVN(0.999)ATQFLALVQEK	sp|Q8WW52|F151A_HUMAN	189
EGITLN(0.997)SSN(0.034)PSGN(0.969)AFLK	sp|Q07075|AMPE_HUMAN	607
DIEN(0.003)FN(0.997)STQK	sp|P43652|AFAM_HUMAN	33
IYDISNDMTVN(0.004)EGTN(0.996)VTLTCLATGKPEPSISWR	sp|Q7Z3B1|NEGR1_HUMAN	155
N(0.995)YSLN(0.005)DATITLHNIGFSDSGK	sp|Q9NQS3|PVRL3_HUMAN	125
GVISN(0.011)VN(0.989)ETSLILEWSEPR	sp|P54753|EPHB3_HUMAN	351
AN(0.988)LTN(0.012)FPEN(0.955)GTFVVN(0.045)IAQLSQDDSGR	sp|P01833|PIGR_HUMAN	83
NIPLANLQIPNCGLPSAN(0.016)LAAPN(0.983)LTVEEGK	sp|Q16620|NTRK2_HUMAN	205
NQN(0.001)TFLLTTFAN(0.206)VVN(0.977)VCGN(0.911)PN(0.911)MTCPSN(0.995)K	sp|P10153|RNAS2_HUMAN	80
VDQN(0.008)DN(0.976)TSLQWSN(0.016)PAQQTLYFDDKK	sp|Q8N3J6|CADM2_HUMAN	51
NFPDAFEYN(0.033)N(0.967)VSR	sp|P14384|CBPM_HUMAN	164
LN(0.912)N(0.088)TMNACAVIAALER	sp|Q8IZP9|GPR64_HUMAN	194
LMEGN(0.869)N(0.131)TEIR	sp|Q9UQD0|SCN8A_HUMAN	1383
LIDN(0.156)N(0.844)KTEK	sp|P07602|SAP_HUMAN	332
SELGAVIFWGQN(0.996)QTLDPN(0.168)N(0.836)MTILN(1)R	sp|Q8TB96|TIP_HUMAN	146
QN(0.83)ESHN(0.17)FSGDIALLELQHSIPLGPN(0.001)VLPVCLPDN(0.999)ETLYR	sp|Q9NZP8|C1RL_HUMAN	331
GYFLNFLEPVN(0.173)N(0.827)ITIVQGQTAILHCK	sp|Q01974|ROR2_HUMAN	70
FGTCSQLCN(0.809)N(0.191)TK	sp|Q07954|LRP1_HUMAN	3839
FEIEDVN(0.196)N(0.804)KTECEK	sp|Q9UQD0|SCN8A_HUMAN	1372
N(0.795)TSGSN(0.205)QQAFLLEN(0.001)VPCN(0.268)N(0.73)ASCEEAR	sp|Q8TB96|TIP_HUMAN	353
LQLTWLEN(0.205)GN(0.795)VSR	sp|Q5TFQ8|SIRBL_HUMAN	291
EKPEAGTYSVN(0.454)N(0.773)GN(0.773)DTCLLATMGLQLN(1)ITQDK	sp|P13473|LAMP2_HUMAN	229
VVLLDPKPVAN(0.764)VTCVN(0.236)K	sp|Q9HC84|MUC5B_HUMAN	5046
RTDN(1)TTYIIK	sp|A8MVW5|HECA2_HUMAN	288
SRN(1)STVEYTLNK	sp|Q92673|SORL_HUMAN	1986
GAGN(1)SSRPVPPAPGGHSR	sp|Q6UXF1|TM108_HUMAN	178
CTDLDECSN(1)GTHMCSQHADCK	sp|P35555|FBN1_HUMAN	1369
KGFN(1)ASYIR	sp|Q86SQ4|GP126_HUMAN	143
VPTIASPVELLEGTEVDFN(1)CSTPYVCLQEQVR	sp|Q9BZZ2|SN_HUMAN	159
EGETCGAEDN(1)DSCGISLYK	sp|P98095|FBLN2_HUMAN	507
HFN(1)DSGACVPR	sp|P21860|ERBB3_HUMAN	250
NEKPPKPSLHAWPSSVVEAESN(1)VTLK	sp|Q6UX27|VSTM1_HUMAN	44
CIN(1)GTCYCEEGFTGEDCGKPTCPHACHTQGR	sp|P24821|TENA_HUMAN	327
QCLEEAQLEN(1)ETIGCSK	sp|P32241|VIPR1_HUMAN	58
EAGN(1)ITTDGYEILGK	sp|Q99715|COCA1_HUMAN	2679
SAVSTSWLLPYN(1)YTWSPEK	sp|Q8NCC3|PAG15_HUMAN	273
VN(1)VTVEDER	sp|P13726|TF_HUMAN	156
LLN(1)CTAPGPDAAAR	sp|Q8N697|S15A4_HUMAN	140
PSAAAASVSTQHGSILQLN(1)DTLEEK	sp|Q68CP4|HGNAT_HUMAN	142
DLVVQQAGTN(1)K	sp|P25942|TNR5_HUMAN	180
ITDWMPDDMN(1)FSDVK	sp|P78333|GPC5_HUMAN	527
AVN(1)YTCDPHPDR	sp|P17927|CR1_HUMAN	897
SPHRPILQAGLPAN(1)TTAVVGSDVELLCK	sp|P22455|FGFR4_HUMAN	258
EFEN(1)GSICVECDPQCEK	sp|Q15303|ERBB4_HUMAN	548
LDREN(1)ISEYHLTAVIVDK	sp|P33151|CADH5_HUMAN	112
VLHN(1)GTLAELQGLPHIR	sp|Q13641|TPBG_HUMAN	275
VCDGILDCPGREDEN(1)N(1)TSTGK	sp|P98164|LRP2_HUMAN	300
ADDCALPYLGAICYCDLFCN(1)R	sp|Q9GZM7|TINAL_HUMAN	78
HHYAGMVSLMDEAVGN(1)VTAALK	sp|P15848|ARSB_HUMAN	279
TGPVVEDSGSLLLEYVN(1)GSACTTSDGR	sp|P11717|MPRI_HUMAN	871
IETSNVIWVGN(1)YSTTVK	sp|Q99650|OSMR_HUMAN	84
VETVVAN(1)LTVMDR	sp|P55283|CADH4_HUMAN	412
HDLTPVTAVSVHLLSSN(1)GTPVLVDGPIYVTVPLATQSSLR	sp|Q5VUB5|F1711_HUMAN	214
TSQEN(1)ISFETMYDVLSTKPVLNK	sp|Q13510|ASAH1_HUMAN	348
SDGIN(1)VTGGCLVMSQPDADR	sp|Q9UPZ6|THS7A_HUMAN	1500
DHPN(1)ATVWR	sp|Q9UMR5|PPT2_HUMAN	206
YSCWPDTPAN(1)TTAN(1)ISCPWYLPWHHK	sp|P47871|GLR_HUMAN	74
YSCWPDTPAN(1)TTAN(1)ISCPWYLPWHHK	sp|P47871|GLR_HUMAN	78
LDGPTEQCPDPLPLPAGN(1)CTDEEGICHR	sp|Q9HC84|MUC5B_HUMAN	254
SDESVGN(1)VTFSFDYQK	sp|P17181|INAR1_HUMAN	58
NPWPSN(1)LTLVSTN(1)GSSGCGR	sp|Q15303|ERBB4_HUMAN	174
NPWPSN(1)LTLVSTN(1)GSSGCGR	sp|Q15303|ERBB4_HUMAN	181
SNSLLSSN(1)CSTWK	sp|Q6UXN8|CLC9A_HUMAN	223
EGFSAN(1)YSVLQSSVSEDFK	sp|O14786|NRP1_HUMAN	261
QSCITEQTQYFFDN(1)DSK	sp|P54289|CA2D1_HUMAN	985
YHIIVQLGN(1)MSK	sp|Q92673|SORL_HUMAN	2010
VIEQSYN(1)ETWLGR	sp|P14672|GTR4_HUMAN	57
DSITGSGLEN(1)ATISVAGINHN(1)ITTGR	sp|O75976|CBPD_HUMAN	399
SRPAQLHVLVPPEAPQVLGGPSVSLVAGVPAN(1)LTCR	sp|Q6UWL6|KIRR2_HUMAN	143
GHHN(1)CSESLELEDPSSGLGVTK	sp|P04233|HG2A_HUMAN	270
RIQN(1)YSVMDICDYDESSGR	sp|P27487|DPP4_HUMAN	321
HCDGN(1)VSSCGDHPSEGCFCPPDK	sp|P04275|VWF_HUMAN	2223
VPETDEVELTCQATGYPLAEVSWPN(1)VSVPAN(1)TSHSR	sp|Q9BQ51|PD1L2_HUMAN	157
VMVEAYPGLQGFN(1)WTYLGPFSDHQPEPK	sp|P07333|CSF1R_HUMAN	335
IVN(1)ETLYENTK	sp|P19075|TSN8_HUMAN	118
LDGCHLPFFPLPLDN(1)SSQPSELGGR	sp|Q5IJ48|CRUM2_HUMAN	786
ALHALN(1)VTWR	sp|Q9Y2E5|MA2B2_HUMAN	336
VIN(1)ETWAWK	sp|Q9Y4L1|HYOU1_HUMAN	862
VN(1)ISYWEGK	sp|Q16827|PTPRO_HUMAN	154
TAQVYPHTACTSCLSAQWPCFWCSQQHSCVSN(1)QSR	sp|Q9Y4D7|PLXD1_HUMAN	736
ADSFN(1)LSLSDMSQEWR	sp|Q5SZK8|FREM2_HUMAN	1033
QDQQLQN(1)CTEPGEQPSPK	sp|O00584|RNT2_HUMAN	212
ACHCPDAGGELICYQLPGCHGN(1)FSDAEEGDPER	sp|P98095|FBLN2_HUMAN	180
EADDFFTSLGLLPVPPEFWN(1)K	sp|P12821|ACE_HUMAN	942
FN(1)STEYQVVTR	sp|Q07954|LRP1_HUMAN	446
TLYETEVFSTDFSN(1)ISAAK	sp|P05543|THBG_HUMAN	165
VPETDEVELTCQATGYPLAEVSWPN(1)VSVPAN(1)TSHSR	sp|Q9BQ51|PD1L2_HUMAN	163
TGIYQVLN(1)GSR	sp|Q9UQV4|LAMP3_HUMAN	232
ELLEEVGQN(1)GSR	sp|Q12866|MERTK_HUMAN	442
MYN(1)HSWPESLACDELPVYDR	sp|Q6FHJ7|SFRP4_HUMAN	116
CGGN(1)YTDPEGELFLPELSGPFTHTR	sp|O60494|CUBN_HUMAN	711
STYN(1)DTEDVSQASPSESEAR	sp|Q6GTX8|LAIR1_HUMAN	69
TFKN(1)ESENTCQDVDECQQNPR	sp|P48960|CD97_HUMAN	108
FLN(1)VTPNVEVNVECR	sp|P14415|AT1B2_HUMAN	250
WSYSLCISN(1)LTLNDAGSYK	sp|Q9HBG7|LY9_HUMAN	120
SPGAN(1)LTYELHVLNQDEER	sp|P21709|EPHA1_HUMAN	478
EHEAQSN(1)ASLDVFLGHTNVEELMK	sp|P00736|C1R_HUMAN	514
GWN(1)FTGAHSGHLWNPMSIGISFMGNYMDR	sp|O75594|PGRP1_HUMAN	112
VN(1)GSLDREQLLEADEEVQLQVTATETHLNIYGQEAK	sp|Q9BYE9|CDHR2_HUMAN	300
CHLSCPEGLWGVN(1)CSNTCTCK	sp|Q5VY43|PEAR1_HUMAN	575
STN(0.666)ETDASN(0.334)IEDQSETEAN(1)VSLASWDVEK	sp|P35555|FBN1_HUMAN	2750
CVSGTQVHMN(0.5)N(0.5)VTVTLHDATIQAYLSN(1)SSFSR	sp|P11279|LAMP1_HUMAN	181
IVLDPSGSMNIYLVLDGSDSIGASN(1)FTGAK	sp|P00751|CFAB_HUMAN	285
DSITGSGLEN(1)ATISVAGINHN(1)ITTGR	sp|O75976|CBPD_HUMAN	410
ILLDMETTYSVATVCHPN(0.999)GSCLQLEPDLTN(0.001)VMATSR	sp|P12821|ACE_HUMAN	760
TRN(0.237)QELEDN(0.767)VHISPN(0.996)GSIITIVGTR	sp|P98160|PGBM_HUMAN	3072
FIASFN(0.005)VVN(0.995)TTK	sp|P28827|PTPRM_HUMAN	249
RNDAGSYECEIQN(0.006)PASAN(0.994)R	sp|P40199|CEAM6_HUMAN	224
N(0.202)GN(0.805)GTACIMAN(0.993)FSAAFSVN(0.001)YDTK	sp|P11279|LAMP1_HUMAN	45
FIVESLTPSSLSLMHSPPGTQN(0.99)ISEIN(0.01)LSPMEISTFR	sp|Q16706|MA2A1_HUMAN	1125
DCPDGADENDCQYPTCEQLTCDN(0.01)GACYN(0.99)TSQK	sp|P98164|LRP2_HUMAN	159
TGSICASEN(0.032)IN(0.968)DTLTR	sp|Q5SZK8|FREM2_HUMAN	2427
CDENGNYLPLQCYGSIGYCWCVFPN(0.967)GTEVPN(0.033)TR	sp|P04233|HG2A_HUMAN	256
LFYPESVFSDPIHN(0.078)DPN(0.922)TTVILTAFKPHDLR	sp|Q9Y274|SIA10_HUMAN	181
SPMQWDN(0.902)SSN(0.097)AGFSEASNTWLPTNSDYHTVNVDVQK	sp|Q07837|SLC31_HUMAN	513
IVN(0.895)ISSPVTVN(0.104)EGGN(0.001)VNLLCLAVGR	sp|A6NGN9|IGLO5_HUMAN	137
ILIWEDGSLEIN(0.16)N(0.84)ITR	sp|Q12860|CNTN1_HUMAN	473
CGPCPAGFTGN(0.815)GSHCTDVN(0.184)ECN(0.001)AHPCFPR	sp|P49747|COMP_HUMAN	121
N(0.202)GN(0.805)GTACIMAN(0.993)FSAAFSVN(0.001)YDTK	sp|P11279|LAMP1_HUMAN	37
SEHTGACN(0.022)PCTEGVDYTN(0.769)ASN(0.604)N(0.604)EPSCFPCTVCK	sp|O14798|TR10C_HUMAN	77

## Sheet: test1
Deamidation 18O (N) Probabilities	Protein	Positions within proteins	Localization prob	Score	Amino acid	Position in peptide	Charge	Intensity
ESRPPPGPGPGN(1)TTR	sp|Q3ZCQ3|F174B_HUMAN	53	1	108.66	N	12	3	222690
SN(1)DTAASEYK	sp|Q12913|PTPRJ_HUMAN	142	1	103.7	N	2	2	227610
AELSN(1)HTR	sp|P04180|LCAT_HUMAN	44	1	142.23	N	5	2	332460
TPEQGSN(1)GTDGASQK	sp|Q12913|PTPRJ_HUMAN	104	1	206.74	N	7	2	343090
DHHGAN(1)FSCR	sp|P05362|ICAM1_HUMAN	183	1	111.27	N	6	3	403330
HN(1)STGCLR	sp|P10909|CLUS_HUMAN	291	1	118.77	N	2	2	428710
GN(1)VTQHVQGHR	sp|Q15043|S39AE_HUMAN	77	1	114.89	N	2	2	443440
KAEN(0.885)SSN(0.115)EEETSSEGNMR	sp|Q14515|SPRL1_HUMAN	412	0.885004	114.96	N	4	3	463200
TDN(1)GTYR	sp|Q9BY67|CADM1_HUMAN	291	1	139.92	N	3	2	517400
HTAEYAAN(1)ITK	sp|Q07075|AMPE_HUMAN	324	1	95.618	N	8	3	526710
YKN(1)NSDISSTR	sp|P01871|IGHM_HUMAN	46	0.999759	175.33	N	3	2	609820
ITN(1)HSHFR	sp|Q9HBB8|CDHR5_HUMAN	405	1	119.41	N	3	2	626380
N(1)QTLTSTEK	sp|Q13201|MMRN1_HUMAN	97	1	137.9	N	1	2	635610
TYN(1)GTNPDAASR	sp|O60637|TSN3_HUMAN	127	0.999962	96.171	N	3	2	772780
N(1)GTAVCATNR	sp|P05156|CFAI_HUMAN	70	1	102.06	N	1	2	832680
HMN(1)ETSHTQGSLR	sp|Q16620|NTRK2_HUMAN	241	1	144.28	N	3	3	836690
N(1)ISIHQAYQQCK	sp|Q8N271|PROM2_HUMAN	540	1	216.84	N	1	2	842240
YAEDKFN(1)ETTEK	sp|P43652|AFAM_HUMAN	402	1	101.39	N	7	3	853120
KPCQN(0.061)N(0.939)ASCIDANEK	sp|Q8NFT8|DNER_HUMAN	361	0.938673	138.28	N	6	3	894680
DGTPLSDGQSN(1)HTVSSK	sp|Q13308|PTK7_HUMAN	175	1	162.67	N	11	2	905750
VGN(1)NTIHVHR	sp|Q9UBP4|DKK3_HUMAN	106	0.999799	140.45	N	3	3	963720
DN(1)HTHSDIQVK	sp|Q8IV08|PLD3_HUMAN	387	1	183.85	N	2	3	1010200
TTHSSVLIITPRPQDHGTN(1)LTCQVK	sp|P20138|CD33_HUMAN	209	1	145.61	N	19	3	1159900
CTLQDPDGQRN(1)LSGK	sp|Q01151|CD83_HUMAN	117	1	85.287	N	11	3	1170000
RRN(1)MTQGR	sp|P07998|RNAS1_HUMAN	62	1	161.68	N	3	3	1196900
VPVTLALN(0.988)N(0.012)TLFLIEER	sp|P15144|AMPN_HUMAN	681	0.98796	123.95	N	8	2	1237600
PGPLSTAN(1)HTALR	sp|O60512|B4GT3_HUMAN	385	1	121.21	N	8	3	1238700
VN(1)LSCGGVSHPIR	sp|O95866|G6B_HUMAN	32	1	93.011	N	2	3	1239600
DGHGTAISN(1)ASDVWK	sp|O60449|LY75_HUMAN	135	1	121.56	N	9	2	1241600
FPTHYMPYN(1)ESVSFEDR	sp|Q9UJA9|ENPP5_HUMAN	158	1	79.92	N	9	3	1265500
EIAN(1)ATAKPEDR	sp|P08473|NEP_HUMAN	285	1	133.42	N	4	2	1362800
AN(1)LTSMLIQR	sp|P49641|MA2A2_HUMAN	305	1	111.46	N	2	2	1397400
KKEDALN(1)ETR	sp|P10909|CLUS_HUMAN	86	1	211.86	N	7	2	1403800
AEPPLN(1)ASASDQGEK	sp|Q9Y4L1|HYOU1_HUMAN	931	1	123.68	N	6	3	1429200
LSDSGN(1)YTCMAANIVAK	sp|Q6UXZ4|UNC5D_HUMAN	228	1	139.78	N	6	2	1531200
AFTDPVGELTCLGQQYYN(1)ETLGK	sp|Q14264|ENR1_HUMAN	369	1	230.86	N	18	2	1573900
EQTPEYN(1)VTITATDR	sp|Q9Y5G0|PCDGH_HUMAN	415	1	102.87	N	7	2	1585100
GN(1)LTGAPGQR	sp|O60883|ETBR2_HUMAN	105	1	120.87	N	2	2	1632500
DFTLN(1)ETVNSIFAQGAPR	sp|Q86TH1|ATL2_HUMAN	475	0.999981	137.95	N	5	2	1664200
DGVHLGPN(0.048)N(0.952)R	sp|P21802|FGFR2_HUMAN	83	0.951521	92.051	N	9	3	1785900
LGN(1)LTVTQAILK	sp|Q687X5|STEA4_HUMAN	323	1	139.15	N	3	2	1851000
SCHTGIN(1)R	sp|P08582|TRFM_HUMAN	135	1	169.06	N	7	2	1861400
EGGTMALSGISDFGN(1)ISATAGEN(1)YSVVSWVPK	sp|P32004|L1CAM_HUMAN	1022	1	134.67	N	15	3	1875400
EGGTMALSGISDFGN(1)ISATAGEN(1)YSVVSWVPK	sp|P32004|L1CAM_HUMAN	1030	1	134.67	N	23	3	1875400
WDQVEVIPDIACGN(1)ASSN(1)SSAGGR	sp|Q8NFT8|DNER_HUMAN	204	1	163.51	N	14	3	1898200
WDQVEVIPDIACGN(1)ASSN(1)SSAGGR	sp|Q8NFT8|DNER_HUMAN	208	1	163.51	N	18	3	1898200
GTN(1)ESDSATTQFTTEIDAPK	sp|Q92752|TENR_HUMAN	581	1	162.64	N	3	2	1970500
ASSSFQAN(1)GTK	sp|O96009|NAPSA_HUMAN	133	1	119.22	N	8	2	1975400
LLGGPGPVGN(1)STFAWFWNDR	sp|Q9BZZ2|SN_HUMAN	1476	1	70.555	N	10	3	1978500
MLFVEPILEVSSLPTTN(1)STTN(1)SATK	sp|P05155|IC1_HUMAN	69	1	104.45	N	17	2	1995800
NKDTNIEVTFLSSN(1)ITSSSK	sp|Q53H76|PLA1A_HUMAN	365	1	185.63	N	14	2	2011600
N(1)FTALIPGTTVEILDGDSK	sp|P18084|ITB5_HUMAN	347	1	84.62	N	1	2	2025900
QEEAGVRPSAGN(1)VSTHPSLSQRPGGSTK	sp|O43493|TGON2_HUMAN	39	1	143.72	N	12	5	2088700
NCGVN(1)CSGDVFTALIGEIASPNYPKPYPENSR	sp|P09871|C1S_HUMAN	174	0.99994	136.22	N	5	3	2184000
IIQQTWN(1)R	sp|P17342|ANPRC_HUMAN	394	1	142.64	N	7	2	2198200
N(1)ETIWYLK	sp|O15342|VA0E1_HUMAN	70	1	105.1	N	1	1	2233400
GYYN(1)QSEAGSHTVQR	sp|P10316|1A69_HUMAN	110	1	158.34	N	4	2	2301700
NADIVYQLGPN(1)ASFFDLDR	sp|Q9HC56|PCDH9_HUMAN	511	1	160.8	N	11	2	2303200
CECPFGYILAGN(0.021)ECVDTDECSVGN(0.094)PCGN(0.885)GTCK	sp|P35555|FBN1_HUMAN	2178	0.885003	45.791	N	28	4	2308400
VVLGAHN(1)LSR	sp|P08246|ELNE_HUMAN	88	1	112.3	N	7	3	2442200
TMENKPISLESEANLN(0.001)SDKEN(0.991)ITTSN(0.008)LK	sp|Q8N387|MUC15_HUMAN	61	0.990736	134.63	N	21	3	2494400
LEPNSVDPEN(1)ITEIFIANQK	sp|Q16620|NTRK2_HUMAN	67	0.999999	113.54	N	10	2	2518300
ISEEN(1)ETTCYMGK	sp|P08603|CFAH_HUMAN	911	1	195.27	N	5	2	2544500
YSVLIMAEKPVGDLSSPN(1)ETK	sp|Q9P2B2|FPRP_HUMAN	600	1	69.361	N	18	3	2554600
MDGASN(0.999)VTCIN(0.001)SR	sp|P08603|CFAH_HUMAN	1029	0.999279	114.76	N	6	2	2635700
IAPASN(1)VSHTVVLRPLK	sp|P43308|SSRB_HUMAN	88	1	116.63	N	6	4	2661300
LPEVQVLN(1)VSGR	sp|P08F94|PKHD1_HUMAN	507	1	110.54	N	8	2	2710000
CN(1)ISWEISQASHYFER	sp|P14784|IL2RB_HUMAN	149	1	160.87	N	2	3	2731700
TVYVHAN(1)QTGYPDPSSR	sp|P16112|PGCA_HUMAN	333	1	185.66	N	7	2	2739900
N(1)QTFLISIYQVLQEHQHR	sp|P22004|BMP6_HUMAN	269	1	109.14	N	1	4	2742200
VLLGN(1)ESCTLTLSESTMNTLK	sp|P08581|MET_HUMAN	607	0.999999	73.593	N	5	2	2813400
VRPQTN(1)ITLQIATDEDSGILLYK	sp|O94813|SLIT2_HUMAN	1183	1	102.66	N	6	3	2874000
N(1)LTALPPDLPK	sp|P07359|GP1BA_HUMAN	37	1	91.584	N	1	2	2878700
ALGVLEEHAN(1)SSR	sp|O95450|ATS2_HUMAN	251	1	160.22	N	10	3	2913700
YEPCIKPLFN(1)SCDSFK	sp|Q08629|TICN1_HUMAN	286	1	143.04	N	10	3	2939600
LSLLEEPGN(1)GTFTVILNQLTSR	sp|P01833|PIGR_HUMAN	421	1	128.29	N	9	3	2956600
PRPTIN(1)VTCTR	sp|P49788|TIG1_HUMAN	142	1	126.34	N	6	3	2959200
N(1)GSQAFVHWQEPR	sp|P30530|UFO_HUMAN	345	1	213.06	N	1	2	2961500
DGN(1)SSLIAAVAEVR	sp|P78504|JAG1_HUMAN	1045	1	128.54	N	3	2	3004500
MSQAVQTN(1)GTQPLSK	sp|Q99496|RING2_HUMAN	8	1	91.313	N	8	2	3012600
SIN(1)VTGQGFSLIQR	sp|O15031|PLXB2_HUMAN	1002	1	87.831	N	3	2	3042100
NGIYN(1)ITVLASDQGGR	sp|Q02487|DSC2_HUMAN	546	0.999999	109.15	N	5	2	3053200
KEN(1)SSEICSNNGECVCGQCVCR	sp|P05556|ITB1_HUMAN	520	0.999877	112.57	N	3	3	3056700
SPSVDKYN(1)VSGTN(1)GTCLLASMGLQLN(1)LTYER	sp|P11279|LAMP1_HUMAN	223	1	61.941	N	8	3	3068700
SPSVDKYN(1)VSGTN(1)GTCLLASMGLQLN(1)LTYER	sp|P11279|LAMP1_HUMAN	228	1	61.941	N	13	3	3068700
SPSVDKYN(1)VSGTN(1)GTCLLASMGLQLN(1)LTYER	sp|P11279|LAMP1_HUMAN	241	1	61.941	N	26	3	3068700
N(1)GSAGQLSQSAHLALQLPYNVLGLGR	sp|Q8TB96|TIP_HUMAN	482	1	131.33	N	1	3	3141200
N(1)GTGHGN(1)STHHGPEYMR	sp|P02790|HEMO_HUMAN	240	1	101.01	N	1	3	3197800
N(1)GTGHGN(1)STHHGPEYMR	sp|P02790|HEMO_HUMAN	246	1	101.01	N	7	3	3197800
TSTCN(0.001)SVN(0.999)LTILEPDQPIWTTGLK	sp|Q14264|ENR1_HUMAN	201	0.998953	105.56	N	8	3	3220900
VDCTPLMYSLVHN(1)LTK	sp|Q04609|FOLH1_HUMAN	476	1	79.347	N	13	3	3255600
PAPN(0.094)N(0.905)GTHGSLNHLLR	sp|Q13822|ENPP2_HUMAN	525	0.905326	111.83	N	5	4	3358300
TSN(1)SSQVSNEQDKIDAYK	sp|Q5JRA6|MIA3_HUMAN	250	1	97.823	N	3	3	3377800
AHLELN(1)ESAWGR	sp|Q9Y334|VWA7_HUMAN	781	1	84.821	N	6	3	3414000
NYFHYN(1)QSYPPTYNVK	sp|P38571|LICH_HUMAN	321	1	162.93	N	6	2	3445300
IEVLVSN(1)ATQFIILHSK	sp|Q6P179|ERAP2_HUMAN	103	1	118.55	N	7	3	3458100
SDFSQTMLFQAN(1)TTR	sp|P23470|PTPRG_HUMAN	444	1	162.93	N	12	2	3475300
PGAASN(1)LSYR	sp|Q86T13|CLC14_HUMAN	189	1	116.3	N	6	2	3486000
VVPFPSIKN(0.988)ESN(0.012)YHPFFFR	sp|Q8NFM7|I17RD_HUMAN	171	0.987619	69.805	N	9	4	3491300
SVNILFN(1)LTHR	sp|Q99650|OSMR_HUMAN	326	1	143.5	N	7	2	3499200
ALPQPQN(1)VTSLLGCTH	sp|P02790|HEMO_HUMAN	453	1	179.42	N	7	3	3512100
NACCSTN(1)TSQEAHK	sp|P15328|FOLR1_HUMAN	69	1	101.53	N	7	3	3515700
VLN(1)ASTLALALAN(0.072)LN(0.928)GSR	sp|O75462|CRLF1_HUMAN	104	0.927513	101.54	N	15	3	3542600
VLN(1)ASTLALALAN(0.102)LN(0.898)GSR	sp|O75462|CRLF1_HUMAN	92	1	101.54	N	3	3	3542600
LVN(1)VSNQQYGQILQMTR	sp|Q15846|CLUL1_HUMAN	351	0.999998	236.42	N	3	2	3600900
N(1)STKQEILAALEK	sp|P07602|SAP_HUMAN	426	1	155.66	N	1	2	3604800
N(1)ISGVVLADHSGAFHNK	sp|Q92542|NICA_HUMAN	435	1	121.95	N	1	3	3615100
YEQGTGCWQGPN(1)R	sp|P14314|GLU2B_HUMAN	476	1	90.149	N	12	2	3667500
VFIVPVGN(0.986)HSN(0.014)IPFSR	sp|Q96BZ4|PLD4_HUMAN	417	0.986083	81.632	N	8	3	3705500
N(1)GSGDMIFEGNSEK	sp|Q8N436|CPXM2_HUMAN	241	1	123.26	N	1	2	3764700
N(1)FSCLAVLDLMSR	sp|P13598|ICAM2_HUMAN	187	1	179.94	N	1	2	3850100
DQDPASFGADSLLLN(1)SSR	sp|O43451|MGA_HUMAN	707	1	142.57	N	15	2	3866800
AYLLPAPPAPGN(1)ASESEEDR	sp|P17936|IBP3_HUMAN	136	1	83.393	N	12	2	3882900
WTGHN(1)VTVVQR	sp|Q07954|LRP1_HUMAN	1511	1	118.77	N	5	3	3884100
LQGHFFSILFTETGN(1)YTVTGLK	sp|O95971|BY55_HUMAN	137	1	70.15	N	15	3	3890800
AMN(1)ASAN(1)ITSDGVEVLGK	sp|Q05707|COEA1_HUMAN	1384	1	133.47	N	3	2	3928400
AMN(1)ASAN(1)ITSDGVEVLGK	sp|Q05707|COEA1_HUMAN	1388	1	133.47	N	7	2	3928400
WQIVPN(1)ASSPFGFWSQEGQPFR	sp|P08F94|PKHD1_HUMAN	357	1	131.13	N	6	3	3943200
SN(0.001)PEPTGYN(0.999)WSTTMGPLPPFAVAQGAQLLIR	sp|P15151|PVR_HUMAN	278	0.998837	97.188	N	9	3	3948900
HCEVHQMIGNYMWDPTTN(1)K	sp|Q6UWR7|ENPP6_HUMAN	100	1	138.28	N	18	2	4034300
LESMPPGLPSSLMYLSLEN(0.836)N(0.164)SISSIPEK	sp|Q99983|OMD_HUMAN	242	0.836039	73.676	N	19	3	4053200
DASINIENMQFIHN(1)GTYICDVK	sp|O95297|MPZL1_HUMAN	130	0.999999	155.24	N	14	3	4060800
SPHRPILQAGLPAN(1)K	sp|P11362|FGFR1_HUMAN	264	1	126.09	N	14	4	4090100
VGEEYQELQLDGFDNESSN(1)K	sp|P23470|PTPRG_HUMAN	113	0.999583	162.64	N	19	2	4153000
VIAAEGEMN(1)ASR	sp|P27105|STOM_HUMAN	229	1	108.43	N	9	2	4184400
N(1)DTGPYECEIQNPVSAN(1)R	sp|P13688|CEAM1_HUMAN	224	0.999998	201.76	N	17	2	4272200
N(1)DTGPYECEIQNPVSAN(1)R	sp|P13688|CEAM1_HUMAN	208	1	201.76	N	1	2	4272200
N(1)LTEGMLR	sp|P0C7U0|ELFN1_HUMAN	122	1	139.31	N	1	2	4286300
ITN(0.061)N(0.939)QTGQMVFSETVITSVGDEEGRR	sp|Q9UBP4|DKK3_HUMAN	121	0.939314	57.293	N	4	3	4289900
YCGLGLQMN(1)HSIESK	sp|Q96PD2|DCBD2_HUMAN	155	1	155.99	N	9	2	4304700
ACDLHLWENQGAGWWHN(1)VSAR	sp|Q7Z7M0|MEGF8_HUMAN	217	1	113.49	N	17	3	4308400
GPGIKPN(1)QTSK	sp|P15586|GNS_HUMAN	362	1	209.73	N	7	2	4447000
SELVN(1)ETR	sp|Q9UGT4|SUSD2_HUMAN	162	1	153.71	N	5	2	4492500
SSELTLTPRPEDHGTN(1)LTCQVK	sp|Q08ET2|SIG14_HUMAN	210	1	118.96	N	16	3	4565400
TFYWDFYTN(1)R	sp|P12273|PIP_HUMAN	105	1	195.05	N	9	2	4598500
SYN(1)VTSVLFR	sp|P80188|NGAL_HUMAN	85	1	164.68	N	3	2	4599200
QLEEFLN(1)QSSPFYFWMN(1)GDR	sp|P10909|CLUS_HUMAN	145	1	155.14	N	7	2	4670400
LN(1)HSYTGMWAPER	sp|P43115|PE2R3_HUMAN	18	1	114.87	N	2	2	4676600
GN(1)ESLPER	sp|Q8NFZ8|CADM4_HUMAN	262	1	137.89	N	2	2	4691300
VCGN(1)GTISHIK	sp|O60494|CUBN_HUMAN	781	1	92.866	N	4	3	4708800
NWYESQASCMSQN(1)ASLLK	sp|P26718|NKG2D_HUMAN	131	1	211.77	N	13	2	4751200
RQQYNALLSN(1)MSR	sp|P12821|ACE_HUMAN	146	0.999991	100.88	N	10	3	4785300
SIQN(1)VSHLILHMK	sp|O60603|TLR2_HUMAN	199	1	92.19	N	4	4	4800200
SALLEFACTHN(0.013)LGN(0.987)CSTTAMK	sp|Q9UIQ6|LCAP_HUMAN	834	0.987023	111.93	N	14	3	4801500
TQLSQDLGGGTLAMDTLPDN(1)R	sp|Q8IUK5|PLDX1_HUMAN	80	1	158.17	N	20	2	4858400
N(0.224)N(0.776)HTASILDR	sp|P08962|CD63_HUMAN	130	0.775805	139.38	N	2	2	4890000
YEQLQN(1)ETR	sp|P11117|PPAL_HUMAN	167	1	128.36	N	6	2	4893000
SHEIWTHSCPQSPGN(1)GTDASH	sp|P04278|SHBG_HUMAN	396	1	156.13	N	15	3	4914400
RN(1)DSGTYLCGAISLAPK	sp|Q15116|PDCD1_HUMAN	116	1	124.42	N	2	3	4935300
N(1)CTLLLSNVSPELGGK	sp|P20916|MAG_HUMAN	99	1	166.62	N	1	2	4940800
SIN(1)GTFQADFPLGPATHGGTYR	sp|P43632|KI2S4_HUMAN	178	1	63.936	N	3	3	4952000
VMCDN(0.004)N(0.004)PVSLN(0.991)CCSQGN(0.025)VN(0.975)WSK	sp|Q8IZF2|AGRF5_HUMAN	398	0.974766	114.53	N	19	3	4960900
VMCDNNPVSLN(1)CCSQGN(0.088)VN(0.912)WSK	sp|Q8IZF2|AGRF5_HUMAN	390	0.999992	114.53	N	11	3	4960900
N(1)ASVSISHNSCTAPDK	sp|P08575|PTPRC_HUMAN	276	1	170.26	N	1	3	4970900
LYWISSGN(0.973)HTIN(0.027)R	sp|Q07954|LRP1_HUMAN	1763	0.972857	127.17	N	8	3	4993600
LN(0.001)LVPGEN(0.999)ITCQDPVIGVGEPGK	sp|Q8IZF2|AGRF5_HUMAN	666	0.998958	78.441	N	8	2	5012900
LTSCATN(1)ASICGDEAR	sp|Q07954|LRP1_HUMAN	3788	1	110.92	N	7	2	5030200
VN(1)ISN(1)YSLVMESDAGTFLPTGLQFTGSEK	sp|Q9Y646|CBPQ_HUMAN	356	1	112.62	N	5	3	5050000
QVALQTFGN(1)QTTIIPAGGAGYK	sp|Q9NX62|IMPA3_HUMAN	259	1	182.1	N	9	2	5071200
RMELSMGPIQAN(1)HTGTGLLLTLQPEQK	sp|P04062|GLCM_HUMAN	98	1	116.92	N	12	4	5110600
TQLGN(1)CSGIGDSTHYGYSTGQPCVFIK	sp|P14415|AT1B2_HUMAN	159	1	75.43	N	5	3	5120000
AGGCN(1)ETGMLER	sp|O60896|RAMP3_HUMAN	29	1	137.46	N	5	2	5139400
TSLELWMHTDPVSQKN(1)ESVR	sp|Q92542|NICA_HUMAN	387	1	170.61	N	16	3	5187000
EFICNGVDNCHDN(0.994)N(0.006)TSDEK	sp|P98164|LRP2_HUMAN	2809	0.993863	290.64	N	13	2	5255000
VGPVRPTGQDWN(1)HTPQK	sp|P09603|CSF1_HUMAN	381	1	101.2	N	12	3	5270400
SEGAIQVN(1)FTLVR	sp|O75976|CBPD_HUMAN	867	1	99.752	N	8	2	5283700
FGEFGN(1)YSLLVK	sp|Q68CP4|HGNAT_HUMAN	162	1	136.96	N	6	2	5291500
YGEYYLLLLPGSYIIN(1)VTVPGHDPHITK	sp|P14384|CBPM_HUMAN	363	1	71.794	N	16	3	5327700
HMPWN(1)ITR	sp|Q6FHJ7|SFRP4_HUMAN	38	1	110.12	N	5	3	5376400
VLEAVN(1)GTDAR	sp|O60487|MPZL2_HUMAN	39	1	105.98	N	6	2	5421200
SVTLQIYN(1)HSLTLSAR	sp|Q9Y6R7|FCGBP_HUMAN	2138	1	117.7	N	8	3	5448800
MNEDLKVN(1)LSGLPR	sp|P47775|GPR12_HUMAN	8	1	107.09	N	8	2	5450700
LLSTAGTPEN(1)GSEPESR	sp|P98161|PKD1_HUMAN	621	1	106.54	N	10	2	5521700
TLTLFN(1)VTR	sp|P06731|CEAM5_HUMAN	204	1	112.41	N	6	2	5523300
LQQDVLQFQKN(0.957)QTN(0.043)LER	sp|Q8NBJ4|GOLM1_HUMAN	144	0.957233	135.61	N	11	3	5536200
GYFQVN(0.003)QN(0.997)STSSHLGSS	sp|O60704|TPST2_HUMAN	368	0.997061	138.99	N	8	2	5569900
AN(1)DSDQGANAEIEYTFHQAPEVVR	sp|Q08174|PCDH1_HUMAN	305	1	142.23	N	2	3	5571300
VLAEVN(1)TSWPVK	sp|Q8TD46|MO2R1_HUMAN	46	1	130.41	N	6	2	5572900
N(1)VTHLYSTILGHQIGLSGR	sp|Q9NWD8|TM248_HUMAN	132	1	117.27	N	1	4	5609900
GAN(1)DSTSAMPEQMK	sp|O95084|PRS23_HUMAN	207	1	142.76	N	3	2	5649200
AIHYALN(1)CCGLAGGVEQFISDICPK	sp|P21926|CD9_HUMAN	151	1	162.41	N	7	2	5709000
LN(1)ASIADLQSQLR	sp|O15230|LAMA5_HUMAN	2209	1	121.08	N	2	2	5711900
NNFN(1)GSLVQASYQHEELRR	sp|Q9UKU6|TRHDE_HUMAN	800	0.999753	72.315	N	4	3	5718500
LFSICQFVDDGIDLN(1)R	sp|Q9BXS4|TMM59_HUMAN	90	1	135.6	N	15	3	5743300
RDHLLLPATTHN(1)K	sp|P18850|ATF6A_HUMAN	584	1	103.43	N	12	4	5771200
YN(1)ATVYSQAAN(1)GTEGQPQAIEFR	sp|Q12913|PTPRJ_HUMAN	342	1	178.85	N	2	3	5772300
YN(1)ATVYSQAAN(1)GTEGQPQAIEFR	sp|Q12913|PTPRJ_HUMAN	351	1	178.85	N	11	3	5772300
FVEGSHN(1)STVSLTTK	sp|P04114|APOB_HUMAN	3411	1	220.37	N	7	2	5784100
LDSLVAQQLQSKN(1)ECGILADPK	sp|Q9Y6R7|FCGBP_HUMAN	1063	1	113.73	N	13	3	5861100
HSN(1)YTLPLEESMLYSISR	sp|Q9NU53|GINM1_HUMAN	166	1	294	N	3	2	5939100
GQSYSVN(1)VTFTSNIQSK	sp|P61916|NPC2_HUMAN	58	1	157.56	N	7	2	5961100
LLKN(0.028)N(0.972)ESLDEGLR	sp|Q86SQ4|GP126_HUMAN	505	0.97163	169.58	N	5	3	6043800
QQMQTQN(1)LSAYIIPGTDAHMNEYIGQHDER	sp|O43895|XPP2_HUMAN	65	1	141	N	7	4	6058600
NLGFN(1)CTTSQGK	sp|P49641|MA2A2_HUMAN	1093	1	147.73	N	5	2	6091500
GN(1)FSTEGCGCVCEPGWK	sp|P24821|TENA_HUMAN	166	1	116.71	N	2	2	6156900
VWHLYN(1)TSFR	sp|Q9UEF7|KLOT_HUMAN	283	1	112.71	N	6	3	6168900
DLN(1)ISHINAATGTSASLVYR	sp|Q9HC56|PCDH9_HUMAN	48	0.999993	169.51	N	3	3	6187400
N(1)LTVPGSLR	sp|P24821|TENA_HUMAN	1119	1	118.74	N	1	2	6198200
VAN(1)SSSEAPFPN(1)VSTSLLTSAGN(1)R	sp|Q86TH1|ATL2_HUMAN	533	1	148.36	N	12	2	6224800
VAN(1)SSSEAPFPN(1)VSTSLLTSAGN(1)R	sp|Q86TH1|ATL2_HUMAN	524	1	148.36	N	3	2	6224800
VAN(1)SSSEAPFPN(1)VSTSLLTSAGN(1)R	sp|Q86TH1|ATL2_HUMAN	544	1	148.36	N	23	2	6224800
IQVFDKDTGEWLGAWN(0.945)N(0.055)CFTEEGPSSVR	sp|Q5JS37|NHLC3_HUMAN	252	0.944871	119.35	N	16	3	6238000
IFEPPAPGEGN(0.951)SSQN(0.049)SR	sp|Q9Y275|TN13B_HUMAN	124	0.951105	81.565	N	11	2	6283700
AFGSN(0.002)PN(0.998)LTK	sp|P22792|CPN2_HUMAN	74	0.998249	131.62	N	7	2	6331500
DPALVWVLVGN(1)R	sp|P08F94|PKHD1_HUMAN	1234	1	141.48	N	11	2	6337500
GVEN(1)SSYLVALDK	sp|P42702|LIFR_HUMAN	489	1	104.79	N	4	2	6346100
YNQETPMEICLN(1)GTPALAYLASAPPPLCPSGR	sp|Q8IV08|PLD3_HUMAN	284	0.999974	93.611	N	12	3	6390700
PYSIPPCEHHVN(1)GSRPPCTGEGDTPK	sp|P07858|CATB_HUMAN	192	1	70.699	N	12	4	6433100
KVPSN(1)STETVIESDEFRPGIR	sp|P42702|LIFR_HUMAN	680	1	83.758	N	5	4	6457300
EAWN(0.123)N(0.877)VTVWGSR	sp|O94856|NFASC_HUMAN	778	0.876619	94.692	N	5	2	6462500
HN(1)FTASLLTLR	sp|Q24JP5|T132A_HUMAN	280	1	125.68	N	2	2	6526400
GN(1)HSITQFTQADIDDMK	sp|Q5SZK8|FREM2_HUMAN	1716	1	106.87	N	2	2	6526900
TGFHLEIFPN(1)GTIQGTR	sp|P31371|FGF9_HUMAN	79	1	159.58	N	10	2	6534400
FVACQMELLHSN(1)GSQR	sp|P07307|ASGR2_HUMAN	170	1	89.189	N	12	3	6583200
SPHRPILQAGLPAN(1)QTAVLGSDVEFHCK	sp|P22607|FGFR3_HUMAN	262	1	113.23	N	14	5	6587300
NPCTSEQN(1)CTSPFSYK	sp|P05556|ITB1_HUMAN	212	1	174.46	N	8	2	6642100
N(1)MTYSAGHNLLK	sp|Q9UEF7|KLOT_HUMAN	694	1	123.67	N	1	3	6704200
STENSAGSQGCDKN(1)MSGWYR	sp|P55259|GP2_HUMAN	88	1	131.24	N	14	2	6723700
GVEVAAGASSGGETRQPGN(1)GTR	sp|Q969Z4|TR19L_HUMAN	149	1	83.423	N	19	3	6726600
THN(1)LTDLSPHLR	sp|P32004|L1CAM_HUMAN	979	1	88.021	N	3	3	6797400
VFGSQN(1)LTTVK	sp|Q9Y4L1|HYOU1_HUMAN	515	1	126.31	N	6	2	6822700
PFN(1)LSQGK	sp|Q9ULW0|TPX2_HUMAN	308	1	129.68	N	3	1	6880900
SLTQGSLIVGDLAPVN(1)GTSQGK	sp|P98160|PGBM_HUMAN	3780	1	207.4	N	16	2	6886600
VN(1)GSCEDVDECATGGR	sp|Q8N2S1|LTBP4_HUMAN	352	1	203.88	N	2	2	6898700
DSGAPAHLESN(1)ATVR	sp|O14917|PCD17_HUMAN	566	1	157.56	N	11	3	6899600
LIGSPSTTCLVSGN(0.067)N(0.933)VTWDK	sp|P17927|CR1_HUMAN	1504	0.933114	103.14	N	15	2	6905700
EAN(1)LTSSVTILPLPLQN(1)ATVEAGTR	sp|P20160|CAP7_HUMAN	126	1	176.17	N	3	2	6944600
EAN(1)LTSSVTILPLPLQN(1)ATVEAGTR	sp|P20160|CAP7_HUMAN	140	1	176.17	N	17	2	6944600
LN(1)CSVEGMEEPDIQWVK	sp|Q06418|TYRO3_HUMAN	63	1	267.37	N	2	2	6958000
FTNDLLN(1)SSSAIYSK	sp|Q5T601|AGRF1_HUMAN	168	1	179.6	N	7	2	6963100
YTLDPN(1)ITSAGPTK	sp|O43157|PLXB1_HUMAN	1253	1	83.617	N	6	2	7058800
EDNPDKNPEAPLN(1)VSR	sp|O75326|SEM7A_HUMAN	258	1	140.33	N	13	3	7062200
LTN(1)TTAPPALK	sp|Q8NFP4|MDGA1_HUMAN	235	1	107.21	N	3	2	7083000
YDLPASINFILN(1)K	sp|P38571|LICH_HUMAN	161	0.999904	129.88	N	12	2	7086400
MSIQGCVAQPSSFLLN(1)HTR	sp|Q8N6Q3|CD177_HUMAN	382	1	235.22	N	16	2	7136300
GSN(1)GTFLLSLGGPDAEAFSVSPER	sp|Q9BYE9|CDHR2_HUMAN	401	1	196.65	N	3	2	7143100
RN(1)HSCEPCQTLAVR	sp|P00748|FA12_HUMAN	433	1	172.09	N	2	4	7149200
LAFQNMN(1)GSEYFVK	sp|Q13421|MSLN_HUMAN	496	0.999513	143.5	N	7	2	7230900
LGDVEVNAGQN(1)ATFQCIATGR	sp|Q15262|PTPRK_HUMAN	211	1	187.08	N	11	2	7247900
ILGSPCN(1)FSLIYSSDTLGAALCPTFR	sp|P23467|PTPRB_HUMAN	53	1	114.21	N	7	3	7274900
WFHN(1)GSLSEETN(1)SSLNIVNAK	sp|P12319|FCERA_HUMAN	75	0.999995	212.43	N	12	2	7315500
WFHN(1)GSLSEETN(1)SSLNIVNAK	sp|P12319|FCERA_HUMAN	67	1	212.43	N	4	2	7315500
APQHVVNHLPPYTN(1)VSLK	sp|Q15262|PTPRK_HUMAN	462	1	110.6	N	14	4	7414600
PKPPKN(1)ESLETYPVMK	sp|P05026|AT1B1_HUMAN	193	1	127.66	N	6	4	7586800
RQDVN(1)ITVATVPSWLK	sp|Q13308|PTK7_HUMAN	405	1	124.62	N	5	3	7607800
CGN(1)GTLPAYN(1)GSECR	sp|Q96HA4|CA159_HUMAN	104	1	101.38	N	3	2	7649600
CGN(1)GTLPAYN(1)GSECR	sp|Q96HA4|CA159_HUMAN	111	1	101.38	N	10	2	7649600
ALSN(1)ISLR	sp|O15031|PLXB2_HUMAN	127	1	176.66	N	4	2	7721200
LGATPVAMLHTN(0.179)N(0.821)ATLR	sp|Q8N4F0|BPIB2_HUMAN	332	0.821135	148.18	N	13	2	7779800
GWVWNQFFVPEEMN(1)TTSHHIGQLR	sp|Q9H159|CAD19_HUMAN	57	1	102.67	N	14	4	7802000
KDYGSQEDFTQVWN(1)TTMK	sp|O60635|TSN1_HUMAN	141	1	268.13	N	14	2	7899000
KNDEN(1)ITLETVCHDPK	sp|P37173|TGFR2_HUMAN	94	0.999908	231.41	N	5	3	7936000
LRN(1)VSWATGR	sp|P08571|CD14_HUMAN	151	1	156.16	N	3	3	7953800
ADQLIQTLHAVDKDDPYSGHQFSFSLAPEAASGSN(0.996)FTIQDN(0.004)K	sp|P55285|CADH6_HUMAN	536	0.996221	66.225	N	35	5	8021600
MN(1)LTVMCPSIDPLHYHHLTYIR	sp|Q99983|OMD_HUMAN	316	1	128.74	N	2	4	8183700
NILPGELVTLTCQVN(1)SSYPAVSSIK	sp|Q9BZZ2|SN_HUMAN	265	1	136.66	N	15	2	8215400
QSN(1)STACQDLYAWTDGSISQFR	sp|Q6UX15|LAYN_HUMAN	117	1	149.22	N	3	3	8218900
VLCGEEQADADAGAQVCSLLLAQSEVRPQCLLLVLAN(1)R	sp|P28906|CD34_HUMAN	249	1	144.09	N	37	4	8228900
RLTGALTGGGGAASPGAN(1)GTR	sp|A6NL88|SHSA7_HUMAN	59	1	188.71	N	18	3	8294500
VEAAQN(1)LTLPGSLR	sp|P24821|TENA_HUMAN	1392	1	138.45	N	6	2	8300600
VSVSLGQTN(1)LTVEPGASLQQHFILR	sp|Q6NUS6|TECT3_HUMAN	347	1	66.871	N	9	3	8327900
LN(1)ASLPALLLIR	sp|Q15904|VAS1_HUMAN	170	1	145.46	N	2	3	8394300
GEGN(1)ETTNMVITWKPLR	sp|P32004|L1CAM_HUMAN	726	1	252.37	N	4	2	8413900
N(1)VTLHVPSK	sp|Q02487|DSC2_HUMAN	34	1	136.99	N	1	3	8464100
TASN(1)LTVSVLEAEGVFEK	sp|Q6YHK3|CD109_HUMAN	68	1	140.27	N	4	3	8475700
LWVPNTDFDVAAN(0.843)WSQN(0.157)R	sp|Q9BXJ7|AMNLS_HUMAN	35	0.843489	176.51	N	13	2	8476100
EQIN(1)ITLDHR	sp|Q02809|PLOD1_HUMAN	197	1	109.29	N	4	2	8546800
IDFSGSQDN(1)LTITMHR	sp|P09564|CD7_HUMAN	96	1	247.13	N	9	3	8549900
TGAFSMPEVNVDYN(1)ASSETLR	sp|Q7Z7D3|VTCN1_HUMAN	160	0.999989	181.26	N	14	3	8558900
GN(1)YTCHASYTYLGK	sp|P14778|IL1R1_HUMAN	193	1	178.95	N	2	2	8572400
LSSSN(1)ASVAWMPGADGR	sp|Q06418|TYRO3_HUMAN	240	1	177.93	N	5	3	8582600
TLLN(1)ETPEQIK	sp|O43490|PROM1_HUMAN	206	1	142.36	N	4	2	8615400
YHN(1)LSLYTEHSVQEK	sp|Q16348|S15A2_HUMAN	472	1	231.74	N	3	2	8688400
SFDDHFQHLLN(1)DSER	sp|P35052|GPC1_HUMAN	116	1	139.6	N	11	2	8727800
GEPAIFN(1)LSITEAHESGPYK	sp|Q7Z6M3|MILR1_HUMAN	89	1	179.46	N	7	3	8731800
QVN(1)DSSWHFLMVSR	sp|Q9Y4C0|NRX3A_HUMAN	105	1	170.95	N	3	3	8759200
PSAGN(1)NSLYR	sp|P02749|APOH_HUMAN	162	0.999997	265.06	N	5	2	8762900
KGEEENLEGLGN(1)QTK	sp|P00451|FA8_HUMAN	1301	1	232.78	N	12	3	8793600
VAN(1)LTFVVN(1)SLDGK	sp|Q14314|FGL2_HUMAN	179	1	202	N	3	2	8813700
EISAWYN(1)LSITATEK	sp|Q9H159|CAD19_HUMAN	437	1	174.21	N	7	2	8814500
TFVNPSFSLTSN(1)LSR	sp|Q9Y334|VWA7_HUMAN	772	1	100.22	N	12	2	8818100
NVVDGQPFTNWYDN(1)GSNQVAFGR	sp|P19961|AMY2B_HUMAN	427	0.999887	179.79	N	14	2	8821000
N(1)CSEPYCPLGCSSR	sp|Q92752|TENR_HUMAN	198	1	133.88	N	1	2	8828100
RLN(1)FTQSYSLQLSNLK	sp|Q96DU3|SLAF6_HUMAN	87	1	120.84	N	3	3	8872400
ILAN(1)GSIVLN(1)GSLSYN(0.5)N(0.5)K	sp|Q9BYE9|CDHR2_HUMAN	188	0.999998	177.93	N	10	3	8884500
ILAN(1)GSIVLN(1)GSLSYN(0.5)N(0.5)K	sp|Q9BYE9|CDHR2_HUMAN	182	1	177.93	N	4	2	8884500
PKEN(1)VTIMVK	sp|Q9HBG7|LY9_HUMAN	95	1	140.78	N	4	3	9055400
QGGVN(1)ATQVLIQHLR	sp|Q13790|APOF_HUMAN	118	1	125.84	N	5	3	9059500
VPPGDSPPGN(1)GSGPR	sp|Q9BZR6|RTN4R_HUMAN	372	1	136.14	N	10	3	9059500
LNLSEN(1)YTLSISNAR	sp|Q13740|CD166_HUMAN	95	0.999999	125.28	N	6	2	9061800
EEQYN(1)STYR	sp|P01857|IGHG1_HUMAN	180	1	175.38	N	5	2	9123400
LSQDFMILWLHGEN(1)GTGPAK	sp|Q5JS37|NHLC3_HUMAN	206	1	189.84	N	14	3	9124000
N(1)LTNVLGTQSR	sp|Q9NPC4|A4GAT_HUMAN	203	1	143.4	N	1	2	9150000
LVLGTPQSNSPFGAAVGEQN(1)ETLIR	sp|Q5SZK8|FREM2_HUMAN	2236	1	174.25	N	20	3	9160600
HRPTAGAFN(1)HSDLDAELRR	sp|P09758|TACD2_HUMAN	168	1	96.096	N	9	5	9180400
VLSSIQEGTVPDN(1)TSSAR	sp|O75509|TNR21_HUMAN	278	1	146.67	N	13	2	9212600
LDVDQALN(1)R	sp|P04278|SHBG_HUMAN	380	1	118.74	N	8	2	9216900
VMVSN(1)DSHTWVTVK	sp|Q8N436|CPXM2_HUMAN	231	1	184.34	N	5	3	9246400
HSVLWN(1)AMIHPLCN(1)MTLK	sp|Q9HAT2|SIAE_HUMAN	267	1	182.35	N	14	3	9247000
YRPENSVAN(1)DTGFTVVAPGK	sp|O60911|CATL2_HUMAN	221	0.999977	76.678	N	9	3	9276900
VN(1)NTLSSQISR	sp|P11047|LAMC1_HUMAN	1107	0.999997	194.94	N	2	2	9283700
LQN(1)LTLPTN(1)ASIK	sp|Q13201|MMRN1_HUMAN	114	1	179.19	N	3	3	9299700
LQN(1)LTLPTN(1)ASIK	sp|Q13201|MMRN1_HUMAN	120	1	179.19	N	9	3	9299700
GVLMVGN(1)ETTYEDGHGSR	sp|Q8IWA5|CTL2_HUMAN	187	1	125.96	N	7	3	9312800
QQQHLFGSN(1)VTDCSGN(1)FCLFR	sp|P02787|TRFE_HUMAN	637	1	122.13	N	16	2	9413200
QQQHLFGSN(1)VTDCSGN(1)FCLFR	sp|P02787|TRFE_HUMAN	630	1	203.85	N	9	2	9413200
ACTEAEFACHSYN(1)ECVALEYR	sp|P98160|PGBM_HUMAN	210	1	308.2	N	13	2	9464500
GSLSLTN(1)LSSSMAGVYVCK	sp|Q96AP7|ESAM_HUMAN	213	1	150.22	N	7	3	9469300
FN(0.001)WN(0.999)HCGEMAPACK	sp|P15328|FOLR1_HUMAN	87	0.999277	108.97	N	4	3	9526100
ALGFEN(1)ATQALGR	sp|Q08380|LG3BP_HUMAN	69	1	142.76	N	6	3	9527100
ISSLQTTEKN(1)DTVAGQGER	sp|P06756|ITAV_HUMAN	874	1	124.77	N	10	3	9591400
FQGQWGTVCDDGWN(1)TTASTVVCK	sp|Q9NR16|C163B_HUMAN	78	1	218.98	N	14	2	9604100
EGN(1)ATGHLVGR	sp|O60494|CUBN_HUMAN	1802	1	175.65	N	3	3	9704000
IIISPEEN(1)VTLTCTAENQLER	sp|Q13740|CD166_HUMAN	480	1	123.76	N	8	2	9729100
SPLHYYGN(1)ATMSLMNK	sp|Q9Y274|SIA10_HUMAN	295	1	133.88	N	8	2	9759500
LN(1)QTEPVAGNYYPVNTR	sp|O00754|MA2B1_HUMAN	766	1	225.21	N	2	2	9800700
DTCTQECSYFN(1)ITK	sp|P05556|ITB1_HUMAN	669	1	133.05	N	11	2	9828300
MHLN(1)GSNVQVLHR	sp|Q07954|LRP1_HUMAN	3089	0.99994	190.34	N	4	3	9856200
LLLSQLDSHPSHSAVVN(1)WTSYASSIEALSSGNK	sp|O95497|VNN1_HUMAN	315	0.999999	70.701	N	17	4	9860500
SEASEGN(1)ITVTCR	sp|Q29983|MICA_HUMAN	220	1	138.25	N	7	2	9867400
IYN(1)WSGYPLLVQK	sp|Q6P4A8|PLBL1_HUMAN	411	1	128.01	N	3	2	9901100
ALVAVVAGN(1)STTPR	sp|Q9Y6Q6|TNR11_HUMAN	105	1	158.08	N	9	2	9998100
FSYSKN(1)ETYQLFLSYSSK	sp|P02748|CO9_HUMAN	277	1	147.37	N	6	3	10104000
DGVN(1)SSVGTVTTATAPNPVR	sp|Q9HD43|PTPRH_HUMAN	107	1	168.45	N	4	2	10179000
VEFHWGHSN(1)GSAGSEHSINGR	sp|P23470|PTPRG_HUMAN	156	1	174.7	N	9	3	10214000
N(1)ATFQITPDVIK	sp|Q8NFP4|MDGA1_HUMAN	331	1	120.27	N	1	2	10229000
N(1)VTLQCVFWVEDPTLSSPGHWSSAGCETVR	sp|Q9Y653|GPR56_HUMAN	341	1	119.35	N	1	3	10236000
GLTFQQN(1)ASSMCVPDQDTAIR	sp|P01871|IGHM_HUMAN	209	1	273.84	N	7	3	10289000
SDAVSHTGN(1)YTCEVTELTR	sp|Q08722|CD47_HUMAN	111	1	206.43	N	9	2	10312000
GAEYVISPLPN(1)ASAPAAQR	sp|Q8TE58|ATS15_HUMAN	141	1	77.776	N	11	2	10357000
FEAEHISN(1)YTALLLSR	sp|Q9NPR2|SEM4B_HUMAN	64	1	156.11	N	8	3	10398000
KGN(1)CSSTVCGQDLQSHLCMCAEGYALSR	sp|P01133|EGF_HUMAN	324	1	168.06	N	3	3	10461000
GVIYSPAWPLNYPPGTN(1)CSWYIQGDR	sp|O75074|LRP3_HUMAN	71	1	123.32	N	17	3	10499000
DDLDPEKN(1)DSEPGSQR	sp|P54289|CA2D1_HUMAN	136	1	140.77	N	8	2	10502000
TVDVCCHFTNAAN(0.997)N(0.002)SVWSPSMK	sp|Q8IZF2|AGRF5_HUMAN	649	0.997189	136.92	N	13	3	10506000
SLYGKEDN(1)DTLVR	sp|P10721|KIT_HUMAN	130	1	151.13	N	8	2	10508000
LLEGN(1)FSLCVENK	sp|Q9H9K5|MER34_HUMAN	122	1	218.11	N	5	2	10537000
ILSYN(1)VSCSSDEETQSLSEIPDPQHK	sp|P42702|LIFR_HUMAN	572	1	98.299	N	5	3	10557000
SQN(1)DTVTPDVWYTSKPK	sp|Q9BTY2|FUCO2_HUMAN	377	1	143.58	N	3	2	10564000
TAGAN(1)GTSGFFCVDEGR	sp|P05981|HEPS_HUMAN	112	1	112.15	N	5	2	10594000
IHVAGETDSSNLN(1)VSEPR	sp|Q12913|PTPRJ_HUMAN	413	0.999998	207.64	N	13	3	10644000
LGIYADMGN(1)FTCMGYPGTTLDK	sp|P17050|NAGAB_HUMAN	124	1	128.74	N	9	2	10692000
LGACN(1)DTLQQLMEVFK	sp|P01008|ANT3_HUMAN	128	1	344.86	N	5	3	10708000
ELN(1)HTQQLPDCR	sp|Q8NAC3|I17RC_HUMAN	257	1	136.01	N	3	3	10744000
ITVHGN(1)GSLDIR	sp|Q9NR99|MXRA5_HUMAN	2500	1	105.66	N	6	3	10769000
IN(1)CSDGYIEYYICR	sp|O14494|LPP1_HUMAN	142	1	143.17	N	2	2	10795000
N(1)ISGHIYNQN(1)VSQK	sp|Q9P0T7|TMEM9_HUMAN	47	0.999981	179.67	N	10	2	10797000
NWN(1)ASFAGK	sp|Q9UI42|CBPA4_HUMAN	260	0.999995	127.46	N	3	2	10831000
AQEIVN(0.054)IAN(0.894)CSTN(0.034)MPGN(0.019)IIPWVDNNVDVFGGASK	sp|P47972|NPTX2_HUMAN	393	0.893787	78.531	N	9	3	10835000
LPSGMLVISN(1)ATEGDGGLYR	sp|Q92859|NEO1_HUMAN	210	1	169.98	N	10	2	10949000
TN(1)HTVMTMGSDFQYENANMWFK	sp|O00754|MA2B1_HUMAN	310	1	148.44	N	2	3	11016000
FLNN(1)GTCTAEGK	sp|P05156|CFAI_HUMAN	103	0.999591	166.66	N	4	2	11035000
GHPQILEAAGN(1)ASAGTVLLR	sp|Q13332|PTPRS_HUMAN	940	1	195.55	N	11	3	11096000
LLFNLLPGPYSHN(1)FSLDPDTGLLR	sp|Q9BYE9|CDHR2_HUMAN	632	1	112.58	N	13	3	11160000
LCDEGHGLEVEIN(1)CTR	sp|P25445|TNR6_HUMAN	118	1	197.19	N	13	2	11192000
FTITQVPIHGHLLFN(0.769)N(0.231)TR	sp|Q5SZK8|FREM2_HUMAN	1584	0.769291	86.016	N	15	4	11194000
DQGSPALSAN(1)VSLR	sp|Q9Y5G0|PCDGH_HUMAN	541	1	105.66	N	10	2	11197000
VSYVLGATGHN(1)FTLHLR	sp|P78325|ADAM8_HUMAN	67	1	144.29	N	11	4	11227000
PLQN(1)FTLCFR	sp|P02743|SAMP_HUMAN	51	1	109.48	N	4	2	11236000
VTVQSLLTVETLEHN(1)QTYECR	sp|P07333|CSF1R_HUMAN	480	1	188.19	N	15	2	11288000
ANLTNFPEN(1)GTFVVNIAQLSQDDSGR	sp|P01833|PIGR_HUMAN	90	0.999852	144.83	N	9	3	11293000
GGSSGWSGGLAQN(1)R	sp|P07357|CO8A_HUMAN	437	1	133.91	N	13	2	11293000
DVRPIN(1)VSSHCPSAGTK	sp|Q9Y337|KLK5_HUMAN	173	1	168.42	N	6	3	11387000
LELSASAFDDGN(1)FSLLIR	sp|Q9BRK3|MXRA8_HUMAN	119	1	227.92	N	12	2	11453000
SMVDFMNTDN(1)FTSHR	sp|Q99784|NOE1_HUMAN	288	0.999997	168.85	N	10	3	11469000
N(1)ESCGGTFGIYGTCDR	sp|Q9NZV1|CRIM1_HUMAN	71	1	153	N	1	2	11498000
ALPGGADN(1)ASVASGAAASPGPQR	sp|O95502|NPTXR_HUMAN	42	1	156.29	N	8	2	11502000
N(1)ISIESR	sp|Q6UWI2|PARM1_HUMAN	80	1	153.73	N	1	2	11538000
NQECIALPENICGIGWHLVGN(1)SCLK	sp|O75882|ATRN_HUMAN	797	0.999996	95.209	N	21	3	11572000
LEVN(1)ISQSTYK	sp|O43451|MGA_HUMAN	885	1	134.07	N	4	2	11575000
N(1)LSYEAAPSHEVVVVVQSVAK	sp|O75309|CAD16_HUMAN	517	1	61.222	N	1	3	11598000
LDPVSLQTLQTWN(1)TSYPK	sp|Q99784|NOE1_HUMAN	394	1	196.33	N	13	2	11634000
VVLNYN(1)GTSQELVAVSGR	sp|P16066|ANPRA_HUMAN	427	0.999985	189.99	N	6	2	11639000
VVLSEN(0.001)VQN(0.999)DTR	sp|Q9UN75|PCDAC_HUMAN	257	0.999434	141.91	N	9	2	11652000
MMQYN(1)VSIK	sp|Q99650|OSMR_HUMAN	380	1	111.95	N	5	2	11788000
NEEVKN(1)MSLELNSK	sp|Q9Y5C1|ANGL3_HUMAN	115	1	193.45	N	6	3	11791000
KDLLVN(1)GCCNVNVPSTK	sp|Q9H741|CL049_HUMAN	101	1	213.36	N	6	3	11883000
MLAQHCVDAN(0.953)N(0.047)TFCFDNPR	sp|P98164|LRP2_HUMAN	3315	0.953186	162.29	N	10	3	11923000
TATESFPHPGFN(0.975)N(0.023)SLPN(0.001)K	sp|Q9UBX7|KLK11_HUMAN	131	0.975419	110.44	N	12	3	11954000
TPHATCFNGEDFDRPVVVSN(1)CSCTR	sp|Q92673|SORL_HUMAN	674	1	97.825	N	20	4	11999000
GGAEAMLVVN(0.986)N(0.015)SVLFPPSGN(1)R	sp|Q8TCT8|SPP2A_HUMAN	116	0.985519	160.78	N	10	2	12017000
GGAEAMLVVN(0.836)N(0.164)SVLFPPSGN(1)R	sp|Q8TCT8|SPP2A_HUMAN	126	1	160.78	N	20	3	12017000
GPN(1)LTSPASITFTTGLEAPR	sp|P22105|TENX_HUMAN	3918	1	206.45	N	3	2	12024000
FN(1)SSGQCEVPLVR	sp|Q99835|SMO_HUMAN	188	1	118.77	N	2	2	12028000
DVTILDLSYNQITLN(1)GTDTR	sp|Q9H756|LRC19_HUMAN	62	0.999996	140.06	N	15	3	12045000
HFN(1)YTSLIAFHCK	sp|P11717|MPRI_HUMAN	1757	1	143.17	N	3	2	12046000
WWDN(1)GSVPIWITAQR	sp|Q6UWV6|ENPP7_HUMAN	121	1	166.7	N	4	2	12052000
NTCTTGITDPPPPDGSPN(0.997)ITSVSHN(0.003)SVK	sp|Q12913|PTPRJ_HUMAN	824	0.997338	104.39	N	18	3	12056000
FLGPVPVYPAVGNHESTPVN(0.002)SFPPPFIEGN(0.998)HSSR	sp|P17405|ASM_HUMAN	335	0.998322	51.871	N	30	4	12130000
LSWAKPQPLN(1)ETAPSNLWK	sp|Q14703|MBTP1_HUMAN	939	1	225.86	N	10	2	12137000
LAFATMFN(1)SSEQSQK	sp|P19440|GGT1_HUMAN	120	1	332.56	N	8	3	12161000
SSDN(1)VSVTVLR	sp|Q86VZ4|LRP11_HUMAN	291	1	96.113	N	4	2	12190000
VN(1)ITPVVALWQPMAPNQGLPR	sp|Q9UEF7|KLOT_HUMAN	630	1	206.45	N	2	2	12300000
LPTTVLN(1)ATAK	sp|Q9GZM5|YIPF3_HUMAN	337	1	150.81	N	7	2	12407000
MCAQQLGDN(1)CTEAAICDPHR	sp|O95388|WISP1_HUMAN	86	1	133.47	N	9	2	12524000
AWGAAAPSAPHWN(1)ETAEK	sp|O75077|ADA23_HUMAN	76	1	145.49	N	13	2	12618000
AALSWSN(0.035)GN(0.965)GTASCR	sp|Q12913|PTPRJ_HUMAN	231	0.96457	153.34	N	9	2	12620000
YELSLHPN(1)LTSMTFR	sp|Q9UIQ6|LCAP_HUMAN	184	1	119	N	8	3	12628000
EQNDNTSN(0.999)GTN(0.001)DYIGSVEK	sp|Q96MM7|H6ST2_HUMAN	592	0.999168	188.13	N	8	2	12636000
SPQN(1)ETLYSVLK	sp|Q9UKJ1|PILRA_HUMAN	294	1	208.33	N	4	2	12644000
LSN(1)LTEGMLR	sp|Q5R3F8|PPR29_HUMAN	117	1	153.08	N	3	2	12703000
DSSGVIHVMLN(1)GSEPTGAYPIK	sp|Q10588|BST1_HUMAN	192	1	226.7	N	11	3	12716000
AGAFLGLTNVAVMN(1)LSGNCLR	sp|P35858|ALS_HUMAN	368	0.999967	115.56	N	14	3	12761000
KLDNGNLQHLSGN(1)ATLTLIAMR	sp|P19320|VCAM1_HUMAN	273	0.999956	98.727	N	13	4	12863000
CLCPLGFLLAN(1)DSK	sp|P98164|LRP2_HUMAN	1383	1	117.92	N	11	3	12880000
LLISSLSESPASVSILSQADN(1)TSKK	sp|Q9Y6R7|FCGBP_HUMAN	75	1	174.22	N	21	3	12969000
GCGYLPGCPGSN(0.029)GFHN(0.985)N(0.985)DTFHFLK	sp|Q03405|UPAR_HUMAN	184	0.985411	79.568	N	17	3	13077000
GCGYLPGCPGSN(0.988)GFHN(0.506)N(0.506)DTFHFLK	sp|Q03405|UPAR_HUMAN	179	0.98823	70.453	N	12	3	13077000
WGQN(1)CSCHHGGYYNCEDK	sp|P04066|FUCO_HUMAN	268	0.999999	126.16	N	4	3	13081000
VN(1)CSHPFGAFR	sp|P16109|LYAM3_HUMAN	460	1	102.06	N	2	3	13321000
N(1)ASLPLGAPSPLQPATGDVASDSYNNVFR	sp|Q9UEF7|KLOT_HUMAN	106	1	81.151	N	1	3	13379000
YQN(1)NSPPNNDDQWK	sp|O75841|UPK1B_HUMAN	131	0.999996	253.71	N	3	2	13389000
GLVLSEDN(1)HTCQVPVLCK	sp|Q8WWZ8|OIT3_HUMAN	259	1	110.51	N	8	3	13491000
N(0.046)VCGGQCCPGWTTAN(0.774)STN(0.171)HCIKPVCEPPCQN(0.008)R	sp|Q14767|LTBP2_HUMAN	181	0.774315	51.773	N	15	4	13503000
VYSLPGREN(0.997)YSSVDAN(0.003)GIQSQMLSR	sp|O43405|COCH_HUMAN	100	0.996735	114.66	N	9	3	13524000
VQQVGHYPPAN(1)SSLSSR	sp|Q24JP5|T132A_HUMAN	71	1	87.157	N	11	3	13615000
VN(1)LSEEAPPGSYVSGISATDGDSGLNANLR	sp|Q6V0I7|FAT4_HUMAN	483	1	98.632	N	2	3	13629000
CN(1)QTTGQCECRPGYQGLHCETCK	sp|Q9H1U4|MEGF9_HUMAN	218	1	133.24	N	2	3	13732000
GHHQLHGFVPIAPTSTQN(1)YTQEQFWAVK	sp|Q9BUJ0|ABHEA_HUMAN	201	1	111.84	N	18	4	13804000
RLN(1)LTHCQDINECLTLGLCK	sp|Q14767|LTBP2_HUMAN	616	0.999999	90.453	N	3	3	13881000
N(0.999)LTN(0.001)PNTVIILIGNK	sp|P61106|RAB14_HUMAN	111	0.998912	180.85	N	1	3	13886000
LQN(1)LTELSLVR	sp|Q9NZU1|FLRT1_HUMAN	221	1	140.83	N	3	2	13914000
NNQLALTLIDTN(1)R	sp|P04626|ERBB2_HUMAN	187	1	136.02	N	12	2	13916000
VTNSNANAASPLIVAGYN(1)VSGSVR	sp|P69849|NOMO3_HUMAN	218	1	213.36	N	18	2	13929000
ASSN(1)PN(1)ATSSSSQDPESLQDR	sp|P05155|IC1_HUMAN	25	1	220.72	N	6	3	13994000
YLHTAVIVSGTMLVFGGN(0.006)THN(0.994)DTSMSHGAK	sp|O75882|ATRN_HUMAN	575	0.994394	140.57	N	21	5	14108000
QDLN(1)SSDVHSLQPQLDCGPR	sp|P55259|GP2_HUMAN	216	1	125.51	N	4	3	14114000
TITVVHQPWCN(1)ITGLRPATSYVFSITPGIGN(1)ETWGDPR	sp|Q12913|PTPRJ_HUMAN	192	1	172.85	N	31	4	14119000
N(0.135)N(0.865)LSSILPDFTESEKK	sp|Q9UEF7|KLOT_HUMAN	344	0.865378	185.57	N	2	3	14187000
N(1)ISGHIYNQN(1)VSQK	sp|Q9P0T7|TMEM9_HUMAN	38	1	188.96	N	1	2	14234000
SIGLLSPDFQEDN(1)ETEINFLLK	sp|Q9BYF1|ACE2_HUMAN	432	0.999996	177.93	N	13	3	14316000
LHVTLYN(1)CSFGR	sp|O15031|PLXB2_HUMAN	759	1	133.32	N	7	3	14334000
DSVSVVLGQHFFN(1)R	sp|Q04756|HGFA_HUMAN	468	1	244.16	N	13	2	14365000
LLENVPN(1)GTLVIK	sp|Q9UN74|PCDA4_HUMAN	257	0.999989	120.06	N	7	2	14395000
CVEESGSAHCVCPMLTCPEAN(1)ATK	sp|O00468|AGRIN_HUMAN	932	1	144.3	N	21	2	14425000
VEGLQGVYIATLIN(1)GSMNEENMR	sp|Q92673|SORL_HUMAN	430	0.999963	193.64	N	14	2	14465000
LPEQGNPDTLCMDYN(1)R	sp|Q9H461|FZD8_HUMAN	152	1	129.54	N	15	2	14475000
LN(1)YTLSQGHR	sp|P15144|AMPN_HUMAN	128	1	192.91	N	2	3	14574000
SDLNPAN(1)GSYPFQALR	sp|Q8NHP8|PLBL2_HUMAN	515	0.999993	116.71	N	7	2	14629000
KFLN(1)ESYKHEQVYIR	sp|P15309|PPAP_HUMAN	94	1	278.35	N	4	3	14710000
ENMVLN(1)LSCEASGHPR	sp|P43121|MUC18_HUMAN	449	1	300.98	N	6	2	14732000
N(1)HSIFLADINQER	sp|P50897|PPT1_HUMAN	197	1	186.46	N	1	2	14777000
WN(1)VTSLETLK	sp|Q13421|MSLN_HUMAN	388	1	183.85	N	2	2	14803000
VSVNTAN(1)VTLGPQLMEVTVYR	sp|Q14956|GPNMB_HUMAN	200	0.999998	207.08	N	7	2	14954000
VTVVGN(0.002)EN(0.95)N(0.049)SLLIESIK	sp|Q16348|S15A2_HUMAN	435	0.949691	175.21	N	8	2	14969000
LGQAPANWYN(1)DTYPLSPPQR	sp|Q8WVQ1|CANT1_HUMAN	88	1	170.56	N	10	2	14997000
WQYYGTAN(1)TSGN(1)LSLTWHVK	sp|Q9UGT4|SUSD2_HUMAN	173	1	147.12	N	8	2	15131000
NRVPDSCCIN(1)VTVGCGINFNEK	sp|P08962|CD63_HUMAN	172	0.999996	167.92	N	10	2	15146000
GCFDGN(1)VTLTAAN(1)VTVSLPVR	sp|O95274|LYPD3_HUMAN	176	1	176.43	N	6	3	15207000
GCFDGN(1)VTLTAAN(1)VTVSLPVR	sp|O95274|LYPD3_HUMAN	183	1	176.43	N	13	3	15207000
VTVRPGESVMVN(1)ISAK	sp|Q9Y6R7|FCGBP_HUMAN	91	1	120.59	N	12	3	15295000
EGYSN(1)ISYIVVNHQGISSR	sp|P49908|SEPP1_HUMAN	83	1	124.68	N	5	3	15296000
LQVSSIN(1)VSVNAVQTVVR	sp|P09619|PGFRB_HUMAN	215	0.999982	173.25	N	7	3	15420000
TFAN(1)GSLAFR	sp|Q8WWB7|GLMP_HUMAN	187	1	109.48	N	4	2	15562000
AIIAN(1)LTCK	sp|Q13822|ENPP2_HUMAN	411	1	141.52	N	5	2	15596000
DGEAFEIN(1)GTEDGR	sp|O00533|NCHL1_HUMAN	562	1	126.71	N	8	2	15640000
DAGVGFPEYQEEDN(1)STYNFR	sp|P11717|MPRI_HUMAN	747	0.999998	175.01	N	14	2	15817000
DLGN(1)LTHLFLHGNR	sp|Q9BZR6|RTN4R_HUMAN	179	1	143.55	N	4	2	15844000
VVTVAALGTN(1)ISIHK	sp|Q9Y6R7|FCGBP_HUMAN	1743	1	155.14	N	10	3	15845000
CDQHTDCYSCTAN(0.172)TN(0.758)DCHWCN(0.069)DHCVPR	sp|O75882|ATRN_HUMAN	718	0.758405	59.359	N	15	5	15949000
LNVGFQEDLMN(1)TSSALYR	sp|Q8IZF2|AGRF5_HUMAN	188	1	190.34	N	11	2	15949000
GNPYSDLGN(1)HTTCR	sp|Q4KMQ2|ANO6_HUMAN	802	1	98.592	N	9	3	15967000
ALVCSQPGLN(1)CTVK	sp|Q96F46|I17RA_HUMAN	49	1	155.15	N	10	2	15973000
AFGQFFSPGEVIYN(1)K	sp|Q9HC84|MUC5B_HUMAN	4960	1	110.64	N	14	2	15997000
TDPANQFEWLESTLN(0.973)N(0.027)SQQNK	sp|Q92484|ASM3A_HUMAN	238	0.97297	214.89	N	15	2	16045000
N(1)LTTSLTESVDR	sp|P80108|PHLD_HUMAN	307	1	174.98	N	1	2	16063000
ATVSIN(1)DSVSDLPK	sp|Q5SZK8|FREM2_HUMAN	2121	1	171.32	N	6	2	16087000
TQTN(1)ASDFPIGTSLK	sp|P17927|CR1_HUMAN	509	1	155.88	N	4	2	16246000
PGWQPQAGLSQAN(1)FTLGPVSPSHGGQYR	sp|Q8N149|LIRA2_HUMAN	279	1	114.9	N	13	3	16269000
QIVENFSPN(1)QTK	sp|O94856|NFASC_HUMAN	988	0.999934	247.22	N	9	2	16290000
DVQIIVFPEDGIHGFN(1)FTR	sp|P43251|BTD_HUMAN	119	1	127.49	N	16	3	16308000
LQAPLN(1)YTEFQKPICLPSK	sp|P03952|KLKB1_HUMAN	494	1	88.781	N	6	3	16356000
N(1)VSEDLPLPTFSPTLLGDSR	sp|P11597|CETP_HUMAN	257	1	187.75	N	1	3	16579000
NKN(1)CTAIWEAFK	sp|Q10588|BST1_HUMAN	66	0.999985	155.47	N	3	2	16793000
AHVFFEVAVN(1)GSSFVSFRPER	sp|Q9UNN8|EPCR_HUMAN	136	1	152.71	N	10	4	17031000
WWHQQTN(1)ATQEVVR	sp|O00754|MA2B1_HUMAN	133	1	182.72	N	7	3	17038000
GNVAVTVSGHTCQHWSAQTPHTHN(1)R	sp|P00747|PLMN_HUMAN	308	1	139.28	N	24	3	17104000
QHTVTTTTKGEN(1)FTETDVK	sp|P04156|PRIO_HUMAN	197	1	252.46	N	12	3	17147000
LGLTPEATN(1)ASLLGCMEDLSVN(1)GQR	sp|Q6UVK1|CSPG4_HUMAN	348	1	141.85	N	9	2	17339000
LLVSN(1)VSAEDR	sp|Q9HB29|ILRL2_HUMAN	184	1	95.573	N	5	2	17394000
CFFLSTSESSWN(1)ESR	sp|Q9NY25|CLC5A_HUMAN	93	1	140.14	N	12	2	17400000
N(1)YSLLIDQPDK	sp|Q9NY97|B3GN2_HUMAN	127	1	130.47	N	1	2	17438000
ETASN(0.01)CN(0.99)GSLAHPSDLYAEGCEALVVK	sp|O60637|TSN3_HUMAN	183	0.989684	105.24	N	7	3	17529000
MLN(1)TSSLLEQLNEQFNWVSR	sp|P10909|CLUS_HUMAN	354	1	300.71	N	3	2	17536000
TCPAGVMGEN(0.982)N(0.018)TLVWK	sp|P00533|EGFR_HUMAN	603	0.982133	171.49	N	10	2	17584000
GAFISN(1)FSMTVDGK	sp|P19823|ITIH2_HUMAN	118	1	168.22	N	6	2	17630000
LLHGDPGEEDGAELDLN(1)MTR	sp|P01127|PDGFB_HUMAN	63	1	164.53	N	17	2	17655000
YSAEVHMSIPN(1)VSLPLR	sp|P43234|CATO_HUMAN	105	1	164.53	N	11	3	17737000
VFHIHN(1)ESWVLLTPK	sp|O75882|ATRN_HUMAN	428	1	281.68	N	6	4	17796000
WWYN(1)VTDGSCQLFVYGGCDGNSNNYLTK	sp|O43291|SPIT2_HUMAN	57	1	136.22	N	4	3	18095000
CMWSSALNSLN(1)LSFAGLEQVPK	sp|P08571|CD14_HUMAN	282	1	185.86	N	11	3	18137000
VELAPLPPWQPVGQN(1)FTLR	sp|P32942|ICAM3_HUMAN	134	1	124.16	N	15	3	18142000
DLLGSGYTETYTAAN(1)GSEVTEQPR	sp|P78325|ADAM8_HUMAN	91	1	231.13	N	15	2	18182000
YAVEIQGQLN(1)GSAGPGHSELTLLWDR	sp|Q7Z7M0|MEGF8_HUMAN	810	1	100.44	N	10	3	18244000
PFFN(1)SCDTYK	sp|Q92563|TICN2_HUMAN	287	1	140.11	N	4	2	18246000
N(1)SSLIGCMCHR	sp|O60609|GFRA3_HUMAN	95	1	113.66	N	1	2	18301000
LLFPTN(1)SSSHLVALQGQPLVLECIAEGFPTPTIK	sp|P32004|L1CAM_HUMAN	247	1	66.677	N	6	4	18379000
LQVN(0.996)ISGLKPGVQYN(0.013)IN(0.015)PYLLQSN(0.977)K	sp|Q12913|PTPRJ_HUMAN	278	0.976974	91.733	N	24	3	18462000
LQVN(0.999)ISGLKPGVQYN(0.001)IN(0.051)PYLLQSN(0.949)K	sp|Q12913|PTPRJ_HUMAN	258	0.998964	91.733	N	4	3	18462000
IDVNSWIEN(1)FTK	sp|P54289|CA2D1_HUMAN	824	0.999999	132.25	N	9	2	18544000
FN(1)LSQIPEGEVVTAAEFR	sp|P22004|BMP6_HUMAN	241	1	136.33	N	2	3	18688000
DFYQATISESAAN(1)LTQVLR	sp|Q6V0I7|FAT4_HUMAN	1225	1	206.67	N	13	2	18768000
VFNINDN(1)GTITTSNSLDR	sp|Q9H159|CAD19_HUMAN	419	1	243.3	N	7	2	18782000
VSLLDN(1)GTLTVR	sp|Q9NR99|MXRA5_HUMAN	2693	1	132.25	N	6	2	18812000
FLN(1)DSEQVAR	sp|Q9BVT8|TMUB1_HUMAN	111	1	106.68	N	3	2	18923000
STQGFLN(1)GSEVSELLR	sp|Q9HCM3|K1549_HUMAN	1124	1	136.27	N	7	2	19038000
SDLDN(0.005)GN(0.994)N(0.001)SFQYK	sp|Q9H159|CAD19_HUMAN	74	0.994323	177.78	N	7	2	19075000
DIYTFDGALN(1)K	sp|Q08722|CD47_HUMAN	73	1	138.06	N	10	1	19445000
IN(1)TTADEKDPTNPFR	sp|O14672|ADA10_HUMAN	278	1	148.13	N	2	2	19673000
DAGVVCTN(1)ETR	sp|Q08380|LG3BP_HUMAN	125	1	121.9	N	8	2	19691000
VSVN(0.849)TAN(0.151)VTLGPQLMEVTVYR	sp|Q14956|GPNMB_HUMAN	197	0.848659	84.166	N	4	3	19693000
DTAVEGEEIEVN(1)CTAMASKPATTIR	sp|Q9BY67|CADM1_HUMAN	165	1	193.06	N	12	3	19947000
SCLEREDTVLEVTESN(1)TTSVVDGDKR	sp|Q9NQ36|SCUB2_HUMAN	266	1	264.29	N	16	4	19989000
TAGVN(1)TTDKEMEVLHLR	sp|P11362|FGFR1_HUMAN	317	1	250.52	N	5	4	20127000
QN(0.002)IVN(0.918)ATAN(0.081)LGQSVTLVCDAEGFPEPTMSWTK	sp|P13591|NCAM1_HUMAN	222	0.917581	53.876	N	5	3	20282000
LFTCGTNAFTPVCTN(1)R	sp|Q13591|SEM5A_HUMAN	142	1	144.28	N	15	2	20355000
IQPIIAVADEGWHILQN(1)K	sp|Q9UJA9|ENPP5_HUMAN	329	1	130.47	N	17	3	20366000
AQHELN(1)CSLQDPR	sp|Q86YD3|TMM25_HUMAN	106	1	184.98	N	6	2	20383000
CQCEPGFQLGPN(0.045)N(0.955)R	sp|O95967|FBLN4_HUMAN	198	0.955191	194.17	N	13	2	20635000
AWSDGSHLLPVIN(1)TTLGWPNGLAIDWAASR	sp|P98164|LRP2_HUMAN	866	0.999935	96.505	N	13	3	20779000
AYWPDVIHSFPN(1)R	sp|O00584|RNT2_HUMAN	106	1	98.105	N	12	2	20794000
DMN(1)QTLGDN(1)ITVK	sp|Q8TCT8|SPP2A_HUMAN	149	1	257.8	N	3	2	20833000
DMN(1)QTLGDN(1)ITVK	sp|Q8TCT8|SPP2A_HUMAN	155	1	257.8	N	9	2	20833000
PVGN(1)LSIVR	sp|P21754|ZP3_HUMAN	125	1	110.12	N	4	2	20891000
VYWNAPSSAPN(1)HTQFLVTVVEK	sp|Q6ZNA5|FRRS1_HUMAN	138	0.999982	108.14	N	11	3	20896000
N(1)TTCQDLQIEVTVK	sp|P0C0L5|CO4B_HUMAN	1391	1	168.85	N	1	2	20913000
EGPPAAFSGHN(1)ASSGR	sp|Q5IJ48|CRUM2_HUMAN	886	1	127.07	N	11	2	20941000
LLHALGGDDFLGMLN(1)R	sp|Q9UHG3|PCYOX_HUMAN	196	1	164.48	N	15	2	20968000
TPMTN(1)SSIQFLDN(1)AFR	sp|P15586|GNS_HUMAN	279	1	103.97	N	5	2	21085000
N(1)CCNTENPPGCYR	sp|P43652|AFAM_HUMAN	383	1	335.08	N	1	2	21242000
LATLADFSLHPESQTVEEN(1)GTAR	sp|Q8TDY8|IGDC4_HUMAN	157	1	78.418	N	19	3	21277000
IVTVAAISQDSN(1)PATPN(1)VSTN(1)MEEF	sp|Q02446|SP4_HUMAN	771	1	52.095	N	12	4	21372000
IVTVAAISQDSN(1)PATPN(1)VSTN(1)MEEF	sp|Q02446|SP4_HUMAN	776	1	52.095	N	17	4	21372000
IVTVAAISQDSN(1)PATPN(1)VSTN(1)MEEF	sp|Q02446|SP4_HUMAN	780	1	52.095	N	21	4	21372000
HQGAWYVWN(1)R	sp|P09923|PPBI_HUMAN	268	1	155.1	N	9	3	21380000
DPNSGFVFNLNPLN(1)SSQGYN(1)VSGIGK	sp|P11717|MPRI_HUMAN	951	0.999978	178.57	N	14	3	21419000
DPNSGFVFNLNPLN(1)SSQGYN(1)VSGIGK	sp|P11717|MPRI_HUMAN	957	1	178.57	N	20	3	21419000
AAEN(1)FTLLVK	sp|Q99571|P2RX4_HUMAN	184	1	147.4	N	4	2	21559000
N(1)LSLDIGTEVFAPGPGSGIQK	sp|Q99519|NEUR1_HUMAN	186	1	189.33	N	1	3	21614000
GGYIFPTQQPN(1)TTTLASR	sp|O43451|MGA_HUMAN	827	1	169.58	N	11	3	21754000
AENQAN(1)VTCQVSNFYPR	sp|O00241|SIRB1_HUMAN	269	1	306.44	N	6	2	22020000
DGTQQAVPLEHPSSPWGLN(1)LTEK	sp|Q14767|LTBP2_HUMAN	343	1	103.88	N	19	3	22169000
SDSGN(1)YTCLVR	sp|Q9NR99|MXRA5_HUMAN	2415	1	96.665	N	5	2	22301000
RN(1)LSASVIAVTIQGGAHHLDLR	sp|Q9UHL4|DPP2_HUMAN	428	1	111.93	N	2	4	22314000
LEN(1)ITTGTYTIHAQK	sp|P69849|NOMO3_HUMAN	369	1	148.48	N	3	3	22355000
CGPCVSSQIGFN(1)CSWCSK	sp|Q6UX71|PXDC2_HUMAN	345	1	191.01	N	12	2	22395000
FVHPPN(1)ASLPN(1)DTQR	sp|Q8TCC7|S22A8_HUMAN	81	1	100.38	N	6	2	22413000
FVHPPN(1)ASLPN(1)DTQR	sp|Q8TCC7|S22A8_HUMAN	86	1	100.38	N	11	2	22413000
FN(1)SSGTHFSN(1)LSK	sp|P48357|LEPR_HUMAN	73	1	143.31	N	2	3	22497000
FN(1)SSGTHFSN(1)LSK	sp|P48357|LEPR_HUMAN	81	1	143.31	N	10	3	22497000
QESMNSN(1)VSVYQPPR	sp|P13598|ICAM2_HUMAN	105	1	284.73	N	7	2	22767000
CVLTFAHEGQQYN(1)ITR	sp|P27930|IL1R2_HUMAN	219	1	187.63	N	13	3	22963000
GELN(1)TSIFSSR	sp|Q9UHG3|PCYOX_HUMAN	353	1	185.33	N	4	2	23030000
YN(1)ISWQLSVHQVHN(1)STLR	sp|Q9BXP8|PAPP2_HUMAN	562	1	91.401	N	2	4	23193000
YN(1)ISWQLSVHQVHN(1)STLR	sp|Q9BXP8|PAPP2_HUMAN	574	1	91.401	N	14	4	23193000
HNLFDDENTAQFVHVSESFPHPGFN(1)MSLLEN(1)HTR	sp|P06870|KLK1_HUMAN	102	1	175.15	N	25	3	23259000
HNLFDDENTAQFVHVSESFPHPGFN(1)MSLLEN(1)HTR	sp|P06870|KLK1_HUMAN	108	1	175.15	N	31	3	23259000
IAVQFGPGFSWIAN(1)FTK	sp|P13473|LAMP2_HUMAN	101	1	134.61	N	14	2	23342000
IN(1)VTTLKDDGDISK	sp|Q9NU53|GINM1_HUMAN	46	1	251.24	N	2	3	23458000
LSN(1)ISHLNYCEPDLR	sp|Q9NY97|B3GN2_HUMAN	89	1	189.99	N	3	2	23522000
VHAGN(1)FSTIPQYFK	sp|P22304|IDS_HUMAN	115	1	186.46	N	5	2	23614000
VPVSHSFPHPLYN(1)MSLLK	sp|P20151|KLK2_HUMAN	102	1	113.11	N	13	4	23767000
QYNPILSMLTN(1)QTGEAGR	sp|Q9NY97|B3GN2_HUMAN	79	1	113.95	N	11	2	23783000
ISN(1)SSDTVECECSENWK	sp|O75882|ATRN_HUMAN	264	1	238.88	N	3	3	23895000
VAN(1)LTEPVVLTFQHQLQPK	sp|Q9Y653|GPR56_HUMAN	324	1	126.91	N	3	3	23922000
LEPVHLQLQCMSQEQLAQVAAN(1)ATK	sp|Q96PD5|PGRP2_HUMAN	367	1	142.32	N	22	4	23999000
HGLESASDHHGN(1)FSITMR	sp|Q9H7M9|GI24_HUMAN	128	1	83.751	N	12	4	24003000
LFNLGTMQCLGTGWPGTN(1)TTASLGMYECDR	sp|Q9UBG0|MRC2_HUMAN	102	0.999514	59.732	N	18	3	24088000
PGGN(1)VTIGVELLEHCPSQVTVK	sp|Q6YHK3|CD109_HUMAN	41	1	179.78	N	4	3	24186000
LFALN(0.941)N(0.059)TTGLITVQR	sp|Q9HC56|PCDH9_HUMAN	306	0.941132	122.7	N	5	2	24540000
KVEAEALN(1)ATAIR	sp|Q13332|PTPRS_HUMAN	733	1	134.56	N	8	2	24591000
LGHCPDPVLVN(1)GEFSSSGPVN(1)VSDK	sp|P20851|C4BPB_HUMAN	98	1	147	N	21	2	24851000
ILSN(1)LSCNVK	sp|Q86SQ4|GP126_HUMAN	324	0.999997	129.42	N	4	2	25002000
QGFN(1)GTFTVGPYICEATVK	sp|P16234|PGFRA_HUMAN	179	1	95.195	N	4	2	25092000
ENMVLN(1)LSCEASGHPRPTISWN(1)VN(1)GTASEQDQDPQR	sp|P43121|MUC18_HUMAN	467	1	337.85	N	24	3	25389000
AN(1)TTLQITCR	sp|P35968|VGFR2_HUMAN	46	1	112.3	N	2	2	25494000
CLIEVN(1)ETITQISWEK	sp|Q9NQS3|PVRL3_HUMAN	83	1	149.41	N	6	2	25637000
FSIYTALFN(0.011)N(0.989)MTSVSK	sp|Q8IZF2|AGRF5_HUMAN	328	0.989094	113.77	N	10	2	25651000
SHAASDAPEN(1)LTLLAETADAR	sp|Q9ULI3|HEG1_HUMAN	159	1	331.4	N	10	2	25782000
WHGGN(1)QSVVMYNIQWPLGIVAVHPSK	sp|P98164|LRP2_HUMAN	1675	0.999999	152.03	N	5	4	25915000
N(1)MTSEFFAAQLR	sp|P19440|GGT1_HUMAN	344	1	105.86	N	1	2	26008000
VTILHNN(0.001)GFGN(0.999)LSSLEILNICR	sp|Q9H756|LRC19_HUMAN	95	0.999248	203.92	N	11	2	26089000
DCSMPPPFSYN(1)GTYRPV	sp|P19801|AOC1_HUMAN	745	1	114.82	N	11	3	26382000
TATVHLQALPAAPFN(1)ITVTK	sp|Q06418|TYRO3_HUMAN	230	1	142.57	N	15	2	26483000
N(1)STLDPGKPEMMK	sp|O00391|QSOX1_HUMAN	575	1	169.82	N	1	3	26601000
YPN(1)CTGGAAGYIDR	sp|Q68CP4|HGNAT_HUMAN	461	1	127.17	N	3	2	26690000
ILASLDFAQNFITN(0.885)N(0.115)TSSVIIEETKK	sp|O43490|PROM1_HUMAN	729	0.88539	158.94	N	14	3	26748000
DQNTPVVHPPPTPGSCGHGGVVN(1)ISK	sp|Q6UX06|OLFM4_HUMAN	253	1	166.75	N	23	3	27081000
TLN(1)QSSDELQLSMGNAMFVK	sp|P01011|AACT_HUMAN	127	1	328.14	N	3	2	27303000
ELSEYN(1)ATAIK	sp|P29323|EPHB2_HUMAN	482	1	161.67	N	6	2	27354000
DLQGNPIAN(1)ATISVEGIDHDVTSAK	sp|P16870|CBPE_HUMAN	390	1	253.34	N	9	2	27772000
HN(0.001)FN(0.999)ASSVSWCSK	sp|Q8IZF2|AGRF5_HUMAN	627	0.999258	111.66	N	4	3	27922000
YPHKPEIN(1)STTHPGADLQEN(1)FCR	sp|P00734|THRB_HUMAN	155	1	63.674	N	20	4	27939000
YEPFWEDEEKN(1)ESGLTEYR	sp|P25116|PAR1_HUMAN	62	1	208.89	N	11	2	28024000
DLGPTLAN(1)STHHNVR	sp|P04062|GLCM_HUMAN	309	0.999999	224.25	N	8	4	28092000
IDGSQNFN(1)ETWENYK	sp|Q9Y5C1|ANGL3_HUMAN	296	1	351.63	N	8	2	28146000
TGTSMTSVN(0.001)WLTPN(0.999)GTLMTHGSYR	sp|Q9NT99|LRC4B_HUMAN	400	0.999161	85.387	N	14	3	28180000
EN(1)GTLVQVATISGNMFNQMAK	sp|O75503|CLN5_HUMAN	178	1	274.38	N	2	2	28203000
AVLPCVLLN(1)YSGIVQWTK	sp|Q96J84|KIRR1_HUMAN	46	1	196.45	N	9	3	28222000
GPLANPIWN(1)VTGFTGR	sp|Q15262|PTPRK_HUMAN	140	0.999998	127.17	N	9	2	28247000
N(1)LSDMENEFYYR	sp|Q9UBD6|RHCG_HUMAN	48	1	252.82	N	1	2	28775000
RPSLQMN(1)TSIWYN(1)R	sp|P54802|ANAG_HUMAN	526	1	228.61	N	7	3	28845000
LLSSPEACN(1)QSGACTWCHGACLSGDQAHR	sp|Q7Z7M0|MEGF8_HUMAN	1887	1	136.34	N	9	3	28905000
NFIIN(1)MTCR	sp|Q9BRN9|TM2D3_HUMAN	122	1	118.74	N	5	2	29037000
EIFVAN(1)GTQGK	sp|O95297|MPZL1_HUMAN	50	1	128.91	N	6	2	29074000
ICPQGYTCCTSEMEEN(0.001)LAN(0.999)R	sp|P35052|GPC1_HUMAN	79	0.998706	121.77	N	19	3	29330000
WQYYGTAN(1)TSGN(1)LSLTWHVK	sp|Q9UGT4|SUSD2_HUMAN	177	1	147.12	N	12	2	29400000
IVASDSGKPSLN(1)QTALVR	sp|Q9HC56|PCDH9_HUMAN	450	1	152.16	N	12	2	29722000
ALSQQN(1)VSMDLATFMK	sp|Q13421|MSLN_HUMAN	523	1	122.46	N	6	2	29894000
IGGPAPSPSVLN(1)VTGVTQSTMFSCEAHNLK	sp|Q06418|TYRO3_HUMAN	191	1	107.31	N	12	3	30026000
LVIIVDPAISN(0.058)N(0.942)SSSSKPYGPYDR	sp|O43451|MGA_HUMAN	458	0.942215	55.734	N	12	3	30065000
LQVLN(1)ASHEDSGAYSCR	sp|P22607|FGFR3_HUMAN	98	1	241.27	N	5	3	30207000
AKPQGQWAEDVLGN(1)K	sp|Q29983|MICA_HUMAN	79	1	139.46	N	14	3	30674000
LLFFEN(0.001)YEHN(0.999)TSVVK	sp|Q07699|SCN1B_HUMAN	135	0.9985	147.24	N	10	3	30931000
SYAGFLTVN(1)K	sp|Q9H3G5|CPVL_HUMAN	81	1	111.06	N	9	2	31350000
AN(1)LTVVLLR	sp|P05362|ICAM1_HUMAN	145	1	240.53	N	2	2	31442000
TFNMNFISPFTQYN(1)TTR	sp|Q96MM7|H6ST2_HUMAN	460	1	204.18	N	14	2	31478000
LQNLVIPWAPEN(1)LTLHK	sp|P31785|IL2RG_HUMAN	159	1	138.81	N	12	3	31484000
VLQQQWTN(1)QSSQLLHSVER	sp|Q8IZF2|AGRF5_HUMAN	820	1	186.17	N	8	3	31569000
MDGSLNFN(1)R	sp|P02671|FIBA_HUMAN	686	0.999976	211.39	N	8	2	31660000
SDEYN(1)CSSGMCIR	sp|Q92673|SORL_HUMAN	1164	1	206.73	N	5	2	32211000
GQN(1)GSFDAPNERPYSLK	sp|Q01151|CD83_HUMAN	79	1	253.97	N	3	2	32229000
LSHNELADSGIPGN(0.039)SFN(0.961)VSSLVELDLSYNK	sp|P51884|LUM_HUMAN	252	0.960652	97.312	N	17	3	32373000
LLETVEYN(1)ISGAER	sp|P24821|TENA_HUMAN	1485	1	172.8	N	8	3	32427000
DFLQLAGAQPQAGLSQAN(1)FTLGPVSR	sp|Q8NHL6|LIRB1_HUMAN	281	1	109.89	N	18	2	32487000
AN(1)LTGWDPQK	sp|Q06418|TYRO3_HUMAN	380	1	174.86	N	2	2	32739000
SCVAVTSAQPQN(1)MSR	sp|O15031|PLXB2_HUMAN	528	1	163.45	N	12	2	32741000
PVAHIDWEGDLGEMESTTTSFPN(1)ETATIISQYK	sp|Q9NQS3|PVRL3_HUMAN	222	1	79.731	N	23	3	32750000
QTLGPQQGCGGYLTGSN(0.912)N(0.088)TFASPDSDSNGMYDK	sp|O60494|CUBN_HUMAN	3165	0.912103	132.22	N	17	3	32752000
ELNILFLN(1)K	sp|Q8N3J6|CADM2_HUMAN	287	1	133.12	N	8	2	32900000
LNEASFQPPPGVN(1)ICDVNWK	sp|Q16563|SYPL1_HUMAN	96	0.999725	143.46	N	13	2	32915000
LN(0.891)N(0.109)STGLQSSSVSQTK	sp|Q9ULI3|HEG1_HUMAN	313	0.891215	145.7	N	2	3	32972000
SMAGSGHN(1)VSQEALAIK	sp|Q11206|SIA4C_HUMAN	310	1	202.25	N	8	2	33120000
EAFTVEAWVKPEGGQNNPAIIAGVFDN(1)CSHTVSDK	sp|Q9BXP8|PAPP2_HUMAN	311	0.999999	93.553	N	27	4	33245000
VDKDLQSLEDILHQVEN(1)K	sp|P02679|FIBG_HUMAN	78	1	195.5	N	17	2	34116000
EVFVHPN(1)YSK	sp|P04070|PROC_HUMAN	290	1	261.6	N	7	2	34350000
HIPGLIHN(1)MTAR	sp|Q16610|ECM1_HUMAN	444	1	107.09	N	8	3	34601000
EKPEAGTYSVN(0.404)N(0.404)GN(0.191)DTCLLATMGLQLN(1)ITQDK	sp|P13473|LAMP2_HUMAN	242	1	88.531	N	27	3	35011000
VQGCMPQPGCN(0.117)LLN(0.883)GTQEIGPVGMTENCNR	sp|Q8N6Q3|CD177_HUMAN	189	0.882581	75.695	N	14	3	35079000
TTVTGDKDSVN(1)LTCSTN(1)DTGISIR	sp|P13688|CEAM1_HUMAN	345	1	82.294	N	11	3	35083000
TTVTGDKDSVN(1)LTCSTN(1)DTGISIR	sp|P13688|CEAM1_HUMAN	351	1	82.294	N	17	3	35083000
HTN(1)YSFSPWHGFTIHR	sp|P07333|CSF1R_HUMAN	153	1	290.64	N	3	3	35139000
TITVVHQPWCN(1)ITGLRPATSYVFSITPGIGN(1)ETWGDPR	sp|Q12913|PTPRJ_HUMAN	172	1	125.5	N	11	4	35503000
YIHPQN(1)N(1)SICCTK	sp|P19438|TNR1A_HUMAN	54	1	206.36	N	6	3	35628000
METTN(1)GTETWYESLHAVLK	sp|Q9Y6H6|KCNE3_HUMAN	5	1	156.11	N	5	3	35792000
LSQGN(1)TTLSINPVK	sp|P13688|CEAM1_HUMAN	378	1	124.6	N	5	2	36210000
LQGVPHVGAN(1)VTLSCQSPR	sp|Q96AP7|ESAM_HUMAN	169	1	117.13	N	10	2	36241000
NNVITLN(1)ITGK	sp|P16278|BGAL_HUMAN	464	1	119.22	N	7	2	36252000
FSDFDVVPSTSCSHDYLAIYDGAN(1)TSDPLLGK	sp|O60494|CUBN_HUMAN	3103	1	97.469	N	24	4	36295000
GFLIN(1)SKPEN(1)ACEPIVPPPVK	sp|O43567|RNF13_HUMAN	75	1	192.54	N	10	3	36296000
DVFGWGN(1)LTCPICK	sp|P17405|ASM_HUMAN	86	1	113.61	N	7	2	36468000
SPHRPILQAGLPAN(1)ASTVVGGDVEFVCK	sp|P21802|FGFR2_HUMAN	265	1	89.08	N	14	3	36518000
VVLGAN(1)GTYSCLVR	sp|Q5ZPR3|CD276_HUMAN	215	1	210.08	N	6	3	36828000
REVQCN(1)FTEKN(1)YTLIPADIK	sp|Q9H756|LRC19_HUMAN	32	1	272.72	N	6	4	37075000
KPTPIPIPPMVIGQTN(1)K	sp|Q9BXP8|PAPP2_HUMAN	857	1	105.19	N	16	3	37709000
YGMQNSGNEISWN(1)YTLEQYQK	sp|Q07075|AMPE_HUMAN	801	1	238.67	N	13	2	37925000
EDIGN(1)YSCLVR	sp|A8MVW5|HECA2_HUMAN	216	1	128.86	N	5	2	37926000
DAN(1)LTGLSDNK	sp|Q99574|NEUS_HUMAN	321	1	257.09	N	3	2	37975000
LSALDNLLN(1)HSSMFLK	sp|Q9Y4L1|HYOU1_HUMAN	830	1	258.02	N	9	2	38144000
IITVSTN(1)GSIHSPR	sp|Q9NRA1|PDGFC_HUMAN	55	1	142.19	N	7	2	38474000
YLIVAQLN(1)LSR	sp|Q5JS37|NHLC3_HUMAN	278	1	101.65	N	8	2	38818000
RGPECSQN(1)YTTPSGVIK	sp|O14786|NRP1_HUMAN	150	1	192.54	N	8	3	38877000
YCGN(1)SFPLN(1)YSSIVGHTLWVR	sp|O60494|CUBN_HUMAN	1819	1	68.751	N	9	3	38937000
IN(1)ATDADEPNTLNSK	sp|Q14126|DSG2_HUMAN	182	1	302.87	N	2	2	39367000
GPGTLGWCVHN(1)ESCLPRPEQAR	sp|Q7Z7M0|MEGF8_HUMAN	637	1	149.86	N	11	3	39380000
YLWSEPQN(1)CSATK	sp|P09668|CATH_HUMAN	101	1	214.82	N	8	2	39518000
ISVQVHN(1)ATCTVR	sp|Q12866|MERTK_HUMAN	454	1	134.18	N	7	3	39574000
AEKEN(1)TSSWYEVDSFTPFR	sp|P17181|INAR1_HUMAN	110	1	164.63	N	5	2	39599000
LGQFQCSDGN(1)CTSPQTLCNAHQNCPDGSDEDR	sp|P98164|LRP2_HUMAN	3564	0.999998	138.41	N	10	4	39915000
MSVINFECN(1)K	sp|P11717|MPRI_HUMAN	435	0.999996	138.98	N	9	1	39968000
HSN(1)CTHQQDAGVTCSDGSNLEMR	sp|Q86VB7|C163A_HUMAN	140	1	108.79	N	3	3	40011000
VALLGQAN(1)CSSEALAQPATDYHFHFYR	sp|Q9Y2G1|MRF_HUMAN	1129	1	122.47	N	8	3	40365000
N(1)ESDKAPWPLSLPGCPHR	sp|P11117|PPAL_HUMAN	331	1	155.63	N	1	2	40461000
VN(1)GTFQADFPLGPATHGGTYR	sp|P43626|KI2L1_HUMAN	178	1	137.17	N	2	2	40512000
SLLEFN(1)TTVSCDQQGTNHR	sp|P11717|MPRI_HUMAN	112	1	158.11	N	6	2	40648000
GPN(1)CSEPECPGN(1)CHLR	sp|P24821|TENA_HUMAN	184	1	206.74	N	3	3	41020000
VTVLGVATAPQQVLSN(1)GVPVSN(1)FTYSPDTK	sp|P10253|LYAG_HUMAN	925	1	112.39	N	22	3	41326000
FKDDSN(1)HTIGVEFGSK	sp|P20338|RAB4A_HUMAN	43	1	278.64	N	6	2	41444000
LKELPGVCN(1)ETMMALWEECKPCLK	sp|P10909|CLUS_HUMAN	103	1	136.59	N	9	3	41500000
EN(1)ATTDLLTK	sp|P28799|GRN_HUMAN	265	1	168.83	N	2	2	42008000
QIGLYPVLVIDSSGYVN(1)PN(1)YTGR	sp|P01833|PIGR_HUMAN	186	1	204.43	N	19	3	42109000
KGDVSLTIEN(1)VTLADSGIYCCR	sp|Q8TDQ0|HAVR2_HUMAN	99	1	305.9	N	10	3	42153000
YQN(1)VTGFSNVNINR	sp|Q6V0I7|FAT4_HUMAN	2937	1	147.3	N	3	2	42915000
KIGGIWTWVGTN(1)K	sp|P14151|LYAM1_HUMAN	104	1	176.32	N	12	2	42916000
GN(1)STHGCSSEETFLIDCR	sp|Q03405|UPAR_HUMAN	222	1	216	N	2	2	43151000
LALPPCLLN(1)R	sp|Q6NUJ2|CK087_HUMAN	19	1	113.7	N	9	2	43160000
LAN(0.895)N(0.105)THQHVFDDLR	sp|Q99523|SORT_HUMAN	98	0.894523	163.45	N	3	3	43231000
RFN(1)GSVSFFR	sp|P55083|MFAP4_HUMAN	87	1	178.84	N	3	2	43724000
AEN(1)QTAPGEVPALSNLRPPSR	sp|P28300|LYOX_HUMAN	144	1	87.668	N	3	3	44016000
YKPDTLAVAVEN(1)GTGTDR	sp|Q9H0X4|ITFG3_HUMAN	389	1	176.85	N	12	3	44203000
DVGTPETMAPTIVVPPGN(1)R	sp|Q7Z5N4|SDK1_HUMAN	301	1	214.42	N	18	2	44222000
TGEIN(1)ITSIVDR	sp|Q02413|DSG1_HUMAN	110	1	202.31	N	5	2	44517000
FFVSVGLPN(1)MTQGFWENSMLTDPGNVQK	sp|Q9BYF1|ACE2_HUMAN	322	0.999992	88.573	N	9	3	44527000
SGSLYMLCTGN(1)SSHSSWDNQCQCTSSATR	sp|P01589|IL2RA_HUMAN	70	0.999996	153.27	N	11	3	44659000
LGELN(0.003)IGMDGLGN(0.998)EVSALN(1)QQCN(1)GSK	sp|O94967|WDR47_HUMAN	505	0.999954	50.534	N	23	2	44663000
AIN(1)QTAVECTWTGPR	sp|Q92673|SORL_HUMAN	1854	1	145.81	N	3	2	44973000
VNIQGN(1)GTLSASQK	sp|A8MVW5|HECA2_HUMAN	129	1	187.31	N	6	2	45078000
ITN(1)ISAVEMTPLPTCLQFNR	sp|Q6UX71|PXDC2_HUMAN	316	1	246.63	N	3	2	45889000
VIDFN(1)CTTSSVSSALANTK	sp|P04196|HRG_HUMAN	125	1	214.48	N	5	2	46113000
TPASDPHGDN(1)LTYSVFYTK	sp|Q92859|NEO1_HUMAN	470	1	279.19	N	10	2	46277000
MIEN(1)GSLSFLPTLR	sp|P21810|PGS1_HUMAN	270	1	221.09	N	4	3	46514000
KN(1)ITDLVEGAK	sp|Q8IWA5|CTL2_HUMAN	200	1	211.64	N	2	2	46922000
HGIQYFN(1)N(1)N(1)TQHSSLFMLN(1)EVK	sp|P01042|KNG1_HUMAN	169	1	179.07	N	8	4	47238000
GN(1)ITEYQCHQYITK	sp|Q92896|GSLG1_HUMAN	210	1	200.93	N	2	2	47241000
CLSEGQPPPSYN(1)WTR	sp|Q96NY8|PVRL4_HUMAN	281	1	270.67	N	12	3	47456000
NMDGTFN(1)VTSCLK	sp|Q68D85|NR3L1_HUMAN	208	1	163.46	N	7	2	47503000
SGIEN(1)STVTLSHPN(1)GTTSVTSILHIKDPK	sp|P41217|OX2G_HUMAN	181	1	136.77	N	5	5	47575000
SGIEN(1)STVTLSHPN(1)GTTSVTSILHIKDPK	sp|P41217|OX2G_HUMAN	190	1	136.77	N	14	5	47575000
ICLQVGSQCSTN(1)ESEKPSILVEK	sp|P78552|I13R1_HUMAN	105	1	138.46	N	12	3	47746000
RPSLQMN(1)TSIWYN(1)R	sp|P54802|ANAG_HUMAN	532	1	228.61	N	13	3	48093000
QDN(1)ETGIYYETWNVK	sp|O75503|CLN5_HUMAN	203	1	234.92	N	3	2	48380000
LN(1)SSQEDPGTVYQCVVR	sp|Q68D85|NR3L1_HUMAN	216	1	220.69	N	2	3	48540000
CPMAGISHTAWHSN(1)R	sp|Q9UMR5|PPT2_HUMAN	289	1	241.39	N	14	4	48745000
PGPDGTPVPELVVTGELDREN(1)R	sp|Q96JQ0|PCD16_HUMAN	217	1	97.352	N	21	3	49612000
WVSLDN(1)WTYSK	sp|O00462|MANBA_HUMAN	77	1	101.97	N	6	2	49700000
QLGLALGPALGLLGDPFRPLPQQVN(1)LTDGR	sp|P25940|CO5A3_HUMAN	141	1	159.98	N	25	3	49726000
GTAGNALMDGASQLMGEN(1)R	sp|P02675|FIBB_HUMAN	394	1	188.63	N	18	2	50061000
REVQCN(1)FTEKN(1)YTLIPADIK	sp|Q9H756|LRC19_HUMAN	37	1	272.72	N	11	4	50140000
VYIIAHVPVGYLPSSQN(1)ITAMR	sp|Q92484|ASM3A_HUMAN	263	1	142.38	N	17	2	50319000
VFVQTPTIN(1)YTLR	sp|Q8NCC3|PAG15_HUMAN	289	1	141.91	N	9	2	52970000
LLDLSGN(1)N(1)LTHLPK	sp|P40197|GPV_HUMAN	181	1	132.24	N	8	3	52982000
VLDANDNAPVFN(1)QSLYR	sp|Q9UN70|PCDGK_HUMAN	245	1	220.53	N	12	2	53196000
HPDAVAWAN(1)LTNAIR	sp|Q8NHP8|PLBL2_HUMAN	88	0.999998	182.41	N	9	2	54166000
IN(1)ATTGEIFNK	sp|Q6V0I7|FAT4_HUMAN	2921	1	183.72	N	2	2	54540000
LN(1)GSSLHLEWSAPLESGGR	sp|P54760|EPHB4_HUMAN	335	1	174.65	N	2	2	54901000
N(1)VTHLLQQELTEAQK	sp|Q10589|BST2_HUMAN	65	1	228.17	N	1	2	55102000
VIYGNTDGPSGPFVGKN(1)DSK	sp|O60279|SUSD5_HUMAN	354	1	214.58	N	17	2	55181000
GSPAWEPPAN(1)DTR	sp|O95196|CSPG5_HUMAN	57	1	141.1	N	10	2	55745000
WLSVTWQDPHSWN(1)SSFYR	sp|P08887|IL6RA_HUMAN	245	1	171.36	N	13	3	56217000
EWN(1)GTYHCIFR	sp|Q8IZF2|AGRF5_HUMAN	540	1	104.01	N	3	2	56278000
VN(1)STVIPETQLQAEDR	sp|Q9HBB8|CDHR5_HUMAN	140	1	153.81	N	2	3	56980000
VTN(1)DTESDINYLLK	sp|P12821|ACE_HUMAN	445	1	165.35	N	3	2	57029000
IFLYSGEPTYLGN(1)ETSVFGPTGN(1)K	sp|O75503|CLN5_HUMAN	271	1	133.25	N	13	2	57129000
IFLYSGEPTYLGN(1)ETSVFGPTGN(1)K	sp|O75503|CLN5_HUMAN	281	1	133.25	N	23	2	57129000
TN(1)ITLVCKPGDLESAPVLR	sp|P11717|MPRI_HUMAN	581	1	192.54	N	2	2	57477000
CGLSQSQGN(1)LSHVDWFSVHK	sp|P43121|MUC18_HUMAN	56	1	218.2	N	9	3	57675000
PGN(1)GTVFVSWVPPPAENHNGIIR	sp|Q8WZ75|ROBO4_HUMAN	360	1	119.38	N	3	3	57717000
WHCQCKQDFN(1)ITDISLLEHR	sp|P07911|UROM_HUMAN	322	1	247.3	N	10	3	58539000
LWSSLQTHCCSQN(1)K	sp|P10619|PPGB_HUMAN	244	1	208.33	N	13	2	59617000
PICLPAAN(1)ASFPN(1)GLHCTVTGWGHVAPSVSLLTPK	sp|Q16651|PRSS8_HUMAN	164	1	104.67	N	13	3	59623000
ASSGN(1)GSEEAWGALR	sp|Q96G27|WBP1_HUMAN	8	1	313.52	N	5	2	59834000
RIYYSDYLNQMINSMAEDGSN(1)R	sp|P98164|LRP2_HUMAN	2499	1	200.97	N	21	2	60288000
CIACGVN(0.123)LN(0.877)SSR	sp|O15393|TMPS2_HUMAN	249	0.876794	114.51	N	9	2	60300000
N(1)ATALYHVEAFK	sp|Q9UNW1|MINP1_HUMAN	242	1	139.12	N	1	3	60352000
MTGSGIYAPN(1)SSR	sp|O95497|VNN1_HUMAN	283	1	157.97	N	10	2	60570000
TVLTPATN(0.002)HMGN(0.997)VTFTIPANR	sp|P01024|CO3_HUMAN	85	0.997485	145.88	N	12	3	61036000
KDGAVESISVPDMVDKN(1)LTCPEEEDTVK	sp|P13727|PRG2_HUMAN	86	1	193.42	N	17	4	61077000
TLFLFPN(1)QTGFPNK	sp|Q96GW7|PGCB_HUMAN	337	0.999999	180.19	N	7	2	61428000
YPVGN(0.002)N(0.998)QTAVQDNVK	sp|P29972|AQP1_HUMAN	42	0.997885	267.37	N	6	2	62370000
GHHVSQEPWN(1)SSITLTSQAGAVFQSFAK	sp|O00115|DNS2A_HUMAN	212	1	106.67	N	10	4	62743000
YSVAN(1)DTGFVDIPK	sp|P07711|CATL1_HUMAN	221	1	196.67	N	5	2	62747000
IPCSQPPQIEHGTIN(1)SSR	sp|P08603|CFAH_HUMAN	882	1	123.92	N	15	3	62850000
TVTISDHGTVTYN(1)GSICGDDQN(1)GPK	sp|P13473|LAMP2_HUMAN	75	1	366.63	N	13	3	63125000
RN(1)QSLVQDMDSMVR	sp|Q8NHP8|PLBL2_HUMAN	465	1	190.57	N	2	3	63351000
IIPSN(0.969)N(0.031)SGTFR	sp|O00533|NCHL1_HUMAN	87	0.968795	94.409	N	5	2	65343000
HAN(1)WTLTPLK	sp|P27169|PON1_HUMAN	253	1	211.27	N	3	2	65468000
DPN(1)CSSILQTEER	sp|P55259|GP2_HUMAN	260	1	234.3	N	3	2	65939000
IVSPEPGGAVGPN(1)LTCR	sp|Q6UXD5|SE6L2_HUMAN	373	1	116.51	N	13	2	66226000
LDAPTNLQFVN(1)ETDSTVLVR	sp|P02751|FINC_HUMAN	1007	1	124.98	N	11	3	66743000
ESQLN(1)LTVMAK	sp|Q15223|PVRL1_HUMAN	139	1	152.64	N	5	2	66990000
N(1)LTLMATTSQLPK	sp|P11117|PPAL_HUMAN	267	1	289.86	N	1	3	67371000
SHVSSEAIIWVSN(1)K	sp|Q9UKU6|TRHDE_HUMAN	663	1	213.63	N	13	3	67534000
GSSVILN(1)CSAYSEPSPK	sp|Q92859|NEO1_HUMAN	73	1	203.7	N	7	2	67777000
N(1)YSVLYFQQK	sp|P42785|PCP_HUMAN	47	1	230.11	N	1	2	67837000
DASSFLAEWQN(1)ITK	sp|P08195|4F2_HUMAN	365	1	214.04	N	11	3	68620000
TCQAWSSMTPHQHN(1)R	sp|P08519|APOA_HUMAN	61	1	269.44	N	14	4	68681000
N(1)LSFSASGTQLSLR	sp|P21709|EPHA1_HUMAN	338	1	206.36	N	1	3	68681000
TQN(1)FTLLVQGSPELK	sp|P50895|BCAM_HUMAN	439	1	351.39	N	3	3	69146000
DCN(1)ATTEFMCNNR	sp|P98164|LRP2_HUMAN	2781	1	280.55	N	3	2	69534000
N(0.282)RN(0.783)N(0.934)STGVAGLSEEASAELR	sp|P23327|SRCH_HUMAN	41	0.783135	180.39	N	3	2	69740000
N(0.677)RN(0.327)N(0.997)STGVAGLSEEASAELR	sp|P23327|SRCH_HUMAN	42	0.996511	180.39	N	4	2	69740000
WCPQNSSCVN(1)ATACR	sp|P48960|CD97_HUMAN	38	1	145.23	N	10	3	69846000
GNMSGN(1)FTYIIDK	sp|P48551|INAR2_HUMAN	192	1	139.31	N	6	2	70130000
GTQN(1)WTALQGGK	sp|Q96MU8|KREM1_HUMAN	45	1	137.95	N	4	2	71005000
SAN(1)ASVILNVQFKPEIAQVGAK	sp|Q86YD3|TMM25_HUMAN	119	1	233.84	N	3	2	71226000
VVNEMCPN(1)ITR	sp|Q8N436|CPXM2_HUMAN	337	1	144.65	N	8	2	71376000
QAIHVGN(1)QTFNDGTIVEK	sp|Q9H3G5|CPVL_HUMAN	346	1	214.58	N	7	3	72426000
CNMIN(1)GTDGDSFHPLITK	sp|Q14108|SCRB2_HUMAN	249	0.999996	156.6	N	5	3	72627000
YFNIDPN(1)ATQASGNCGTR	sp|Q9UQV4|LAMP3_HUMAN	266	1	153.32	N	7	2	73406000
GSAIGLPQN(1)ISSQIYQLNSK	sp|O60494|CUBN_HUMAN	105	1	204.17	N	9	2	73896000
FSDGLESN(1)SSTQFEVK	sp|P0C0L5|CO4B_HUMAN	226	1	182.37	N	8	2	73963000
NAYHN(1)VTAEQLFLK	sp|Q9Y274|SIA10_HUMAN	308	0.999998	170.26	N	5	3	74255000
HQCQN(0.001)QN(0.999)CSDSEFLCVNDRPPDR	sp|P98164|LRP2_HUMAN	2947	0.998772	132.62	N	7	4	74850000
SN(1)ISILR	sp|P19022|CADH2_HUMAN	692	1	177.71	N	2	2	75291000
YYN(1)YTLSINGK	sp|P15586|GNS_HUMAN	183	1	223.32	N	3	2	75786000
LGVTN(1)ASLVLFRPGSVR	sp|Q13449|LSAMP_HUMAN	300	1	209.73	N	5	3	76287000
VN(1)STELFHVDR	sp|Q7Z7M0|MEGF8_HUMAN	421	1	126.03	N	2	3	76480000
N(1)HTCNLQQTCYNLQGGFK	sp|Q9UBX5|FBLN5_HUMAN	296	1	397.21	N	1	2	76522000
SCPACPGSN(1)ITIR	sp|P05164|PERM_HUMAN	323	1	104.07	N	9	2	76792000
GYVEGVHN(1)SSIALSDCFGLR	sp|Q13443|ADAM9_HUMAN	125	1	233.47	N	8	3	77248000
EHEGAIYPDN(1)TTDFQR	sp|P00450|CERU_HUMAN	138	1	225.63	N	10	2	77401000
TGYTMDN(1)MTGLCRPVCAQGCVN(1)GSCVEPDHCR	sp|Q7Z7M0|MEGF8_HUMAN	2229	1	190.46	N	22	4	77798000
FMFMEEGAN(1)K	sp|Q6PK18|OGFD3_HUMAN	267	1	112.41	N	9	2	77892000
N(1)ASAVVLYNEER	sp|Q8NC42|RN149_HUMAN	131	1	235.01	N	1	2	78050000
PICLPAAN(1)ASFPN(1)GLHCTVTGWGHVAPSVSLLTPK	sp|Q16651|PRSS8_HUMAN	159	1	104.67	N	8	3	78354000
ESFLQTN(1)YTEIR	sp|P23471|PTPRZ_HUMAN	677	1	192.12	N	7	2	78407000
YSTN(1)LSN(1)HVDDFTTFR	sp|P25101|EDNRA_HUMAN	29	1	190.85	N	4	3	78422000
GLSFDVSLEVSQGPGLLN(1)DTK	sp|P01833|PIGR_HUMAN	135	1	238.65	N	18	3	79177000
GINIAIVNYVTGN(1)VTATR	sp|P58499|FAM3B_HUMAN	120	0.999989	183.89	N	13	2	81267000
AN(1)DSFGEASIIFSNGR	sp|P98164|LRP2_HUMAN	388	1	240.18	N	2	2	82278000
VN(1)ISN(1)YSLVMESDAGTFLPTGLQFTGSEK	sp|Q9Y646|CBPQ_HUMAN	353	1	128.47	N	2	3	82690000
N(1)VSCLWCNTNK	sp|P53801|PTTG_HUMAN	54	1	183.85	N	1	2	82905000
GN(1)LTFTAQYLSYR	sp|Q08334|I10R2_HUMAN	49	1	167.18	N	2	2	83105000
LTGVAGN(1)YTVCQK	sp|O95497|VNN1_HUMAN	353	1	211.86	N	7	2	83113000
AN(1)LTTLAGTHTNIPK	sp|P16444|DPEP1_HUMAN	57	1	241.35	N	2	2	83252000
AGN(1)CSWEAHPGNR	sp|Q96AM1|MRGRF_HUMAN	4	1	185.3	N	3	2	83337000
VSISVSN(0.001)ALGHN(0.999)ATAITFDEFTIVKPDPPENVVAR	sp|P26992|CNTFR_HUMAN	190	0.99944	108.52	N	12	3	83445000
TCNPETFPSSN(1)ESR	sp|Q8IWA5|CTL2_HUMAN	417	1	177.1	N	11	2	83506000
VN(1)LTTN(1)TIAVTQTLPNAAYNNR	sp|Q6UX06|OLFM4_HUMAN	352	0.999999	317.91	N	2	2	84096000
GPDSLIDGGN(1)ETVAAICIAATGK	sp|Q9NQS3|PVRL3_HUMAN	186	1	224.67	N	10	3	84248000
ESWGQESN(0.019)AGN(0.981)QTVVR	sp|Q9NY97|B3GN2_HUMAN	173	0.981107	118.87	N	11	2	84481000
N(0.95)SSFHLN(0.05)SETGTLVFTAVHK	sp|Q9BX67|JAM3_HUMAN	192	0.94996	139.74	N	1	4	85045000
ISN(1)ITPADAGTYYCVK	sp|Q5TFQ8|SIRBL_HUMAN	109	1	122.46	N	3	3	85291000
VASPFWPEN(0.001)YPHN(0.001)SN(0.001)YQWTVN(0.999)VN(0.999)ASHVVHGR	sp|O60494|CUBN_HUMAN	1885	0.998661	78.752	N	23	4	85443000
CPSHCISALIQLN(1)HTR	sp|P54826|GAS1_HUMAN	117	1	226.23	N	13	2	85779000
VCQDCPLLAPLN(1)DTR	sp|P02765|FETUA_HUMAN	156	1	243.49	N	12	2	86607000
YTCTAQTIVDN(1)SSASADLVVR	sp|Q12860|CNTN1_HUMAN	591	1	306.27	N	11	2	87024000
LNPTVTYGN(1)DSFSAK	sp|P05362|ICAM1_HUMAN	267	1	135.1	N	9	2	88303000
SN(1)FTLTAAR	sp|Q68D85|NR3L1_HUMAN	242	1	127.68	N	2	2	89833000
WSFSN(1)GTSWR	sp|Q99519|NEUR1_HUMAN	352	1	154.49	N	5	2	90023000
N(1)YTNAMFK	sp|P51654|GPC3_HUMAN	124	1	134.81	N	1	2	90243000
LTIVN(1)SSVLDRPR	sp|Q92673|SORL_HUMAN	871	1	263.07	N	5	3	90832000
AFN(1)STLPTMAQMEK	sp|P16070|CD44_HUMAN	57	1	158.08	N	3	2	90833000
YEEQQLEIQN(1)SSR	sp|Q8IZF2|AGRF5_HUMAN	315	1	186.74	N	10	2	92025000
AN(1)FTIYDCSR	sp|Q9Y4D7|PLXD1_HUMAN	696	1	139.38	N	2	2	92929000
N(1)ETHATYSNTLYLADEIIIR	sp|P07911|UROM_HUMAN	396	1	233.84	N	1	2	93608000
IVSQAPSTPSPNMFTIN(0.124)N(0.876)ETGDIITVAAGLDR	sp|P19022|CADH2_HUMAN	325	0.875722	128.71	N	18	3	93961000
N(0.002)CN(0.998)STETCQPSQFNCPNHR	sp|P98164|LRP2_HUMAN	1144	0.997715	169.58	N	3	3	93977000
TPSVNIGCCIENVLLQQN(1)LTVGSQTGNDIGER	sp|O75144|ICOSL_HUMAN	225	1	164.19	N	18	3	94303000
FIFSLPPEIIHN(0.029)PN(0.971)FTVR	sp|P55287|CAD11_HUMAN	540	0.970766	150.11	N	14	2	95353000
FGCEIEN(0.002)N(0.998)R	sp|P25311|ZA2G_HUMAN	128	0.997578	159.2	N	8	2	96162000
FN(1)VSLDSVPELR	sp|Q02083|NAAA_HUMAN	37	1	169.99	N	2	2	96468000
PYGGFTASYTSSEDAVCGGSLPNTPEGN(1)FTSPGYDGVR	sp|O60494|CUBN_HUMAN	2581	0.999988	156.51	N	28	4	96833000
ALLTN(1)VSSVALGSR	sp|Q7Z7M0|MEGF8_HUMAN	1271	1	179.94	N	5	3	97123000
QDQCIYN(1)TTYLN(1)VQR	sp|P02763|A1AG1_HUMAN	93	1	202.05	N	7	2	97355000
CLIQELCQCRPGEGN(1)CSCCK	sp|Q9GZX9|TWSG1_HUMAN	52	1	97.32	N	15	3	97642000
ITYSIVQTN(1)CSK	sp|P01042|KNG1_HUMAN	205	1	250.76	N	9	2	98422000
WVEN(0.985)N(0.015)TN(0.001)NLVK	sp|Q99574|NEUS_HUMAN	157	0.984718	160.82	N	4	2	99301000
LIESMLQN(1)LTK	sp|Q9H9P2|CHODL_HUMAN	86	1	196.79	N	8	2	99342000
VAQPGINYALGTN(1)VSYPNNLLR	sp|O43505|B4GA1_HUMAN	204	0.99955	175.6	N	13	3	99979000
ANIQFGDN(1)GTTISAVSNK	sp|Q14108|SCRB2_HUMAN	105	1	147.52	N	8	2	100450000
FDISEVN(0.003)N(0.997)K	sp|P35499|SCN4A_HUMAN	1205	0.997232	197.3	N	8	2	101070000
TVYLYPN(1)QTGLPDPLSR	sp|P16112|PGCA_HUMAN	657	1	147.73	N	7	2	101930000
YFYN(1)GTSMACETFQYGGCMGN(1)GN(1)N(1)FVTEK	sp|P02760|AMBP_HUMAN	250	1	155.46	N	4	3	102080000
N(1)FSCVFWNTHVR	sp|Q9BQ51|PD1L2_HUMAN	189	1	147.91	N	1	2	103150000
AQLLQGLGFN(1)LTER	sp|P08185|CBG_HUMAN	96	1	155.14	N	10	2	103480000
PGPGLGPDN(1)QTEER	sp|Q9Y6H6|KCNE3_HUMAN	41	1	130.69	N	9	3	104370000
GVLTSLPGDSVTLTCPGVEPEDN(1)ATVHWVLR	sp|P08887|IL6RA_HUMAN	55	1	90.712	N	23	3	105780000
DIVEYYN(1)DSN(1)GSHVLQGR	sp|P25311|ZA2G_HUMAN	109	1	175.88	N	7	3	106200000
DIVEYYN(1)DSN(1)GSHVLQGR	sp|P25311|ZA2G_HUMAN	112	1	187.57	N	10	3	106200000
DSPVLPVTLQCN(1)LTSSSHTLTYSYWTK	sp|Q9Y639|NPTN_HUMAN	171	1	123.74	N	12	3	109070000
LDAFFALEGFPTEPN(1)SSSR	sp|P08294|SODE_HUMAN	107	1	228.17	N	15	3	109810000
QGIDFCPGQN(1)VSGVTTHNLEDHTK	sp|P34059|GALNS_HUMAN	423	1	224.8	N	10	3	112110000
IDGGPVILLQAGTPHN(1)LTCR	sp|Q96J84|KIRR1_HUMAN	140	1	194.77	N	16	2	112540000
LLN(1)LTVR	sp|Q6UX06|OLFM4_HUMAN	136	1	172.39	N	3	2	112710000
N(1)LSCIVNEGK	sp|P40189|IL6RB_HUMAN	131	1	128.6	N	1	2	113290000
GQPAN(1)QSVLLSIYDER	sp|P25940|CO5A3_HUMAN	102	1	201.09	N	5	3	113580000
ILTN(1)N(1)SQTPILSPQEVVSCSQYAQGCEGGFPYLIAGK	sp|P53634|CATC_HUMAN	276	1	132.56	N	4	3	113950000
LRCDFEVLVVPWQN(1)SSQLLK	sp|Q15828|CYTM_HUMAN	137	1	161.87	N	14	3	114790000
ETHLETN(1)FTLK	sp|P40189|IL6RB_HUMAN	157	1	228.64	N	7	3	115010000
EHYN(1)LSAATCSPGQMCGHYTQVVWAK	sp|Q6UXB8|PI16_HUMAN	114	1	208.08	N	4	4	116240000
MSN(1)ATLVSYIVQILSR	sp|P24855|DNAS1_HUMAN	40	1	317.91	N	3	2	116450000
GQTEIQVNCPPAVTEN(1)K	sp|Q16563|SYPL1_HUMAN	71	1	270.21	N	16	2	116600000
GHTN(1)GTKPLDGFDVWK	sp|P15848|ARSB_HUMAN	366	1	306.44	N	4	2	117540000
N(1)CHHSGSQVPLIHCN(1)LTTPSPQN(1)ISN(1)CR	sp|P10153|RNAS2_HUMAN	111	1	120.92	N	15	3	119870000
SVQLHDSGN(1)YSCYR	sp|P08887|IL6RA_HUMAN	93	1	143.55	N	9	2	120710000
FVGTPEVN(1)QTTLYQR	sp|P01033|TIMP1_HUMAN	53	1	229.68	N	8	2	121450000
KFDVNQLQN(1)TTIK	sp|P12821|ACE_HUMAN	714	1	313.52	N	9	2	121660000
SIQMTN(1)QTFSTVEN(1)LKPN(1)TSYEFQVKPK	sp|Q7Z7G0|TARSH_HUMAN	892	1	146.76	N	6	3	127110000
SIQMTN(1)QTFSTVEN(1)LKPN(1)TSYEFQVKPK	sp|Q7Z7G0|TARSH_HUMAN	904	1	146.76	N	18	3	127110000
ILAPAYFILGGN(1)QSGEGCVITR	sp|Q13510|ASAH1_HUMAN	286	1	165.86	N	12	2	127170000
HHDYYITSTSN(1)GSLEGLENR	sp|P98172|EFNB1_HUMAN	139	1	192.72	N	11	4	128980000
EPGSN(1)VTMSVDAECVPMVR	sp|Q08380|LG3BP_HUMAN	192	1	261.45	N	5	3	131430000
ANQQLN(1)FTEAK	sp|Q9Y5Y7|LYVE1_HUMAN	53	1	257.8	N	6	2	132410000
ALN(1)ATLHSN(1)LLCR	sp|Q9Y6H6|KCNE3_HUMAN	22	1	235.49	N	3	2	132830000
SSN(1)NSMLLVFK	sp|O60494|CUBN_HUMAN	3125	0.999993	251.56	N	3	2	133260000
NQNTFLLTTFANVVNVCGN(0.039)PN(0.961)MTCPSN(1)K	sp|P10153|RNAS2_HUMAN	92	0.999999	168.45	N	27	3	134610000
LQNNEN(0.002)N(0.997)ISCVER	sp|P36980|FHR2_HUMAN	126	0.997489	204.56	N	7	3	135390000
LN(1)DTTLQVLNTWYTK	sp|Q6UX06|OLFM4_HUMAN	411	1	241.84	N	2	2	137210000
MNGPTN(1)CSTELR	sp|P24394|IL4RA_HUMAN	53	1	153.12	N	6	2	138340000
CVASVPSIPGLN(1)R	sp|P43121|MUC18_HUMAN	418	1	150.08	N	12	2	138410000
LLAN(1)SSMLGEGQVLR	sp|Q6UXD5|SE6L2_HUMAN	247	1	225.55	N	4	2	139380000
N(1)CHHSGSQVPLIHCN(1)LTTPSPQN(1)ISN(1)CR	sp|P10153|RNAS2_HUMAN	119	1	201.17	N	23	3	140040000
EN(1)LTAPGSDSAVFFEQGTTR	sp|P00450|CERU_HUMAN	397	1	204.17	N	2	3	142180000
MVSHHN(1)LTTGATLIN(1)EQWLLTTAK	sp|P00738|HPT_HUMAN	184	1	214.86	N	6	3	145550000
VN(1)ETEMDIAK	sp|O75629|CREG1_HUMAN	160	1	182.39	N	2	2	146250000
LTIHN(1)ITPGDAGEYVCK	sp|Q8IZF2|AGRF5_HUMAN	339	1	185.66	N	5	2	146460000
HEN(1)TSSSPIQYEFSLTR	sp|P04216|THY1_HUMAN	42	1	312.67	N	3	3	146700000
CFLGN(1)GTGYR	sp|Q04756|HGFA_HUMAN	290	1	264.62	N	5	1	149380000
ELASQIVLN(1)ISAR	sp|Q6V0I7|FAT4_HUMAN	551	1	201.09	N	9	2	150140000
LEN(1)ITNPWSPR	sp|P19801|AOC1_HUMAN	538	1	198.62	N	3	2	152870000
GTAN(1)LSETIR	sp|Q5TFQ8|SIRBL_HUMAN	244	1	195.05	N	4	2	157260000
N(1)ISSHTNIVFSNGELDPWSGGGVTK	sp|P42785|PCP_HUMAN	415	1	281.96	N	1	2	158630000
GLN(1)VTLSSTGR	sp|P0C0L5|CO4B_HUMAN	1328	1	171.33	N	3	2	159120000
GSLEVN(1)CSTTCNQPEVGGLETSLDK	sp|P13598|ICAM2_HUMAN	47	1	268.17	N	6	2	159790000
HNEQN(1)LSLADVTQQAGLVK	sp|Q16849|PTPRN_HUMAN	524	1	323.16	N	5	2	160480000
LTN(1)GSRYPNCAYR	sp|P07998|RNAS1_HUMAN	116	1	120.63	N	3	3	165170000
EVLSSN(1)VSWR	sp|Q8IZF2|AGRF5_HUMAN	301	1	130.66	N	6	2	171040000
ELTRPN(1)ETTIHTAGHSLAAGPEAGENQK	sp|Q9H2A7|CXL16_HUMAN	168	1	169.1	N	6	3	172330000
KLHIN(0.001)HN(0.002)N(0.997)LTESVGPLPK	sp|P51884|LUM_HUMAN	127	0.997021	225.21	N	8	3	175130000
VLNSIGSDIDN(1)VTQR	sp|O43490|PROM1_HUMAN	395	1	147.75	N	11	3	176210000
ALWQADTQVTSGVVTFTLQQLN(0.007)AYN(0.993)R	sp|Q9UNN8|EPCR_HUMAN	172	0.992852	179.06	N	25	3	178400000
CCGAAN(1)YTDWEK	sp|P08962|CD63_HUMAN	150	1	176.6	N	6	2	178690000
PN(1)ATYSVCVMPLGPGR	sp|Q6EMK4|VASN_HUMAN	528	1	155.8	N	2	3	181470000
GN(1)ETIVNLIHSTR	sp|P16870|CBPE_HUMAN	139	1	158.34	N	2	2	184430000
LHVGNYN(1)GTAGDALR	sp|Q14314|FGL2_HUMAN	336	1	229.56	N	7	2	185720000
LDFIILN(1)ETK	sp|P27487|DPP4_HUMAN	520	1	286.86	N	7	2	185810000
HYLVSN(1)ISHDTVLQCHFTCSGK	sp|P13598|ICAM2_HUMAN	82	1	211.12	N	6	2	186640000
MSTLTFFN(1)VSEK	sp|Q14982|OPCM_HUMAN	285	1	210.08	N	8	2	187190000
GFQWVTGDN(0.191)N(0.809)TSYSR	sp|P07204|TRBM_HUMAN	116	0.809302	179.94	N	10	3	189500000
GFQWVTGDN(0.824)N(0.176)TSYSR	sp|P07204|TRBM_HUMAN	115	0.823715	179.94	N	9	2	189500000
IFNIDSGN(1)GSIFTSK	sp|P55285|CADH6_HUMAN	437	1	184.34	N	8	2	190450000
LN(1)TSAGNVDIYKK	sp|O15393|TMPS2_HUMAN	213	1	205.52	N	2	2	190490000
TAGWNIPMGLLFN(1)QTGSCK	sp|P02788|TRFL_HUMAN	497	1	149.42	N	13	3	191130000
GLQLTWLEN(0.133)GN(0.867)VSR	sp|O00241|SIRB1_HUMAN	291	0.867288	220.1	N	11	2	194150000
AGLQAFFQVQECN(1)K	sp|P00450|CERU_HUMAN	358	1	224.75	N	13	3	194780000
YQFNTNVVFSN(0.141)N(0.859)GTLVDR	sp|P43251|BTD_HUMAN	203	0.858626	267.77	N	12	2	199750000
GN(1)ESALWDCK	sp|Q86VB7|C163A_HUMAN	123	1	128.28	N	2	1	200130000
N(1)QSVNVFLGHTAIDEMLK	sp|Q9NZP8|C1RL_HUMAN	296	1	284.74	N	1	2	200380000
SSCGKEN(1)TSDPSLVIAFGR	sp|P11279|LAMP1_HUMAN	84	1	210.44	N	7	3	200770000
GKAN(1)STGTLVITDPTR	sp|Q12860|CNTN1_HUMAN	494	1	286.53	N	4	2	204490000
DVVTAAGDMLKDN(1)ATEEEILVYLEK	sp|P07602|SAP_HUMAN	80	1	284.12	N	13	4	204620000
KYNSQN(1)QSNNQFVLYR	sp|P01042|KNG1_HUMAN	48	1	306.44	N	6	2	204660000
LWTGALCQVPQQVCGESLSGIN(1)GSFSYR	sp|O60494|CUBN_HUMAN	482	1	113.29	N	22	4	206190000
LWAN(1)STSSWDSVIQN(1)K	sp|P22794|EVI2A_HUMAN	49	1	253.42	N	15	2	206540000
LWAN(1)STSSWDSVIQN(1)K	sp|P22794|EVI2A_HUMAN	38	1	253.42	N	4	2	206540000
N(1)LTFEGPLPEKIELLAHK	sp|Q9HAT2|SIAE_HUMAN	401	1	212.35	N	1	4	208040000
FDIEVTPN(1)CTSNYLELR	sp|O60494|CUBN_HUMAN	2274	1	214	N	8	3	208800000
EALEN(0.024)MN(0.976)STLK	sp|O43490|PROM1_HUMAN	274	0.976224	126.31	N	7	2	209830000
VFPQVN(1)VTK	sp|P54802|ANAG_HUMAN	261	1	125.31	N	6	2	213140000
LEN(1)LSSSEMGYTATLTR	sp|P10253|LYAG_HUMAN	140	1	201.72	N	3	3	213300000
GN(1)YSCFVSSPSITK	sp|Q12860|CNTN1_HUMAN	208	1	187.58	N	2	2	214050000
FLSSSPHLPPSSYFN(1)ASGR	sp|O14773|TPP1_HUMAN	443	1	199.38	N	15	3	214530000
LVSFEVPQN(1)TSVK	sp|Q8NFT8|DNER_HUMAN	223	1	206.49	N	9	2	225610000
EN(1)STDYLYPEQLK	sp|P00749|UROK_HUMAN	322	1	223.87	N	2	3	226260000
SVQEIQATFFYFTPN(1)K	sp|P02763|A1AG1_HUMAN	72	1	246.38	N	15	3	230420000
TSPAN(1)CTWLILGSK	sp|Q7Z4F1|LRP10_HUMAN	56	1	145.23	N	5	2	235120000
YPHNHHVVN(1)N(1)TLEGN(1)CSSK	sp|P15586|GNS_HUMAN	117	1	171.87	N	15	4	241970000
YPHNHHVVN(1)N(1)TLEGN(1)CSSK	sp|P15586|GNS_HUMAN	111	0.99998	171.87	N	9	4	242820000
TCDWLPKPN(1)MSASCK	sp|P07602|SAP_HUMAN	101	1	177.1	N	9	2	244340000
FQAFAN(1)GSLLIPDFGK	sp|O14498|ISLR_HUMAN	309	1	151.11	N	6	3	250570000
N(1)ATLVN(1)EADKLR	sp|P15144|AMPN_HUMAN	818	1	192.44	N	1	3	252210000
N(1)ITQIVGHSGCEAK	sp|P41271|NBL1_HUMAN	39	1	234.49	N	1	2	255120000
VTPACN(1)TSLPAQR	sp|Q9UBG0|MRC2_HUMAN	69	1	123.11	N	6	3	255750000
LHN(1)QLLPN(1)VTTVER	sp|P19440|GGT1_HUMAN	511	1	231.07	N	8	3	256530000
IITKEN(1)ISQPR	sp|P01133|EGF_HUMAN	596	1	155.06	N	6	2	258140000
CIQAN(1)YSLMENGK	sp|P05090|APOD_HUMAN	65	1	256.38	N	5	2	258610000
GTAN(1)LSEAIR	sp|O00241|SIRB1_HUMAN	244	1	195.57	N	4	2	260330000
CATPHGDN(1)ASLEATFVK	sp|P23142|FBLN1_HUMAN	98	1	212.17	N	8	2	263290000
TVAQN(1)YSSVTHLHSIGK	sp|P14384|CBPM_HUMAN	38	1	246.64	N	5	2	264230000
TVVTYHIPQN(1)SSLEN(1)VDSR	sp|O75144|ICOSL_HUMAN	70	1	218.21	N	10	3	267130000
IQGNQLFLN(1)VTPDYEEK	sp|Q9HBB8|CDHR5_HUMAN	81	1	319.37	N	9	2	270410000
VCDGILDCPGREDEN(1)N(1)TSTGK	sp|P98164|LRP2_HUMAN	299	1	200.69	N	15	2	271870000
GLLN(1)LTYYQQIQVQK	sp|Q9HAT2|SIAE_HUMAN	422	1	234.72	N	4	2	273820000
PN(1)GTSAMLLVTLGK	sp|Q6P2C8|MED27_HUMAN	184	1	128.88	N	2	2	274170000
FNPN(1)ISWQPIPVHTVPITEDR	sp|P11117|PPAL_HUMAN	133	0.999905	161.1	N	4	3	279290000
ANEQVVQSLN(1)QTYK	sp|Q8IZF2|AGRF5_HUMAN	256	1	276.2	N	10	3	280530000
GCSCFSDWQGPGCSVPVPAN(1)QSFWTR	sp|O75882|ATRN_HUMAN	325	1	117.11	N	20	3	290150000
ALAGLVYN(1)ASGSEHCYDIYR	sp|Q9UHL4|DPP2_HUMAN	315	1	193.3	N	8	2	295160000
NPVGLIGAEN(1)ATGETDPSHSK	sp|P43251|BTD_HUMAN	349	1	338.8	N	10	2	295640000
KCATVTEN(1)ATGDLATSR	sp|O43291|SPIT2_HUMAN	94	1	293.41	N	8	2	296620000
GSQWSDIEEFCN(1)R	sp|P08174|DAF_HUMAN	95	1	231.07	N	12	3	297200000
IPN(0.981)N(0.019)TQWVTWSPVGHK	sp|P27487|DPP4_HUMAN	150	0.981373	255.24	N	3	2	309700000
N(1)GSGAVFPVAGADVQTLR	sp|O00391|QSOX1_HUMAN	130	1	178.23	N	1	2	309990000
AVLQLNEEGVDTAGSTGVTLN(1)LTSK	sp|P08185|CBG_HUMAN	369	1	216.72	N	21	2	310440000
ELHHLQEQN(1)VSNAFLDK	sp|P00450|CERU_HUMAN	762	1	300.92	N	9	4	312040000
NPN(1)GTVTVISR	sp|Q15223|PVRL1_HUMAN	202	0.99999	125.68	N	3	2	313270000
DVTVIEGEVATISCQVN(1)K	sp|Q9BY67|CADM1_HUMAN	67	1	235.21	N	17	3	320800000
GNVN(1)GTFIIHPDSGN(1)LTVAR	sp|Q9HBB8|CDHR5_HUMAN	297	0.999942	262.24	N	4	3	325940000
GN(1)ETLHYETFGK	sp|P13598|ICAM2_HUMAN	153	1	226.33	N	2	2	332090000
GSVALVIHN(1)ITAQEN(1)GTYR	sp|Q7KYR7|BT2A1_HUMAN	114	1	212.43	N	9	2	336230000
VKPNPPHN(1)LSVINSEELSSILK	sp|P40189|IL6RB_HUMAN	227	0.999758	164.89	N	8	2	342440000
KLHIN(0.984)HN(0.009)N(0.007)LTESVGPLPK	sp|P51884|LUM_HUMAN	124	0.98381	124.78	N	5	4	343910000
SLPNFPN(1)TSATAN(1)ATGGR	sp|Q6UXB8|PI16_HUMAN	403	1	203.74	N	7	2	345510000
SLPNFPN(1)TSATAN(1)ATGGR	sp|Q6UXB8|PI16_HUMAN	409	1	203.74	N	13	2	359130000
VFPYISVMVN(1)N(1)GSLSYDHSK	sp|Q12907|LMAN2_HUMAN	183	1	255.08	N	11	2	361870000
N(1)VTAYFPR	sp|O43451|MGA_HUMAN	1672	1	148.04	N	1	2	370990000
VVQLN(1)SSFSLR	sp|P16234|PGFRA_HUMAN	42	1	150.04	N	5	2	371510000
N(1)VTAQICIDKK	sp|P12109|CO6A1_HUMAN	804	1	186.78	N	1	2	374940000
FIQEVN(1)TTTR	sp|Q8NAU1|FNDC5_HUMAN	84	1	120.31	N	6	2	385350000
CGSN(1)FTGPSGYIISPNYPK	sp|O60494|CUBN_HUMAN	2923	1	225.21	N	4	2	385560000
N(1)LFLN(1)HSEN(1)ATAK	sp|P00738|HPT_HUMAN	211	1	153.49	N	9	3	389110000
N(1)LFLN(1)HSEN(1)ATAK	sp|P00738|HPT_HUMAN	207	1	153.49	N	5	3	389110000
GSPGN(1)GSSHSGAPGPDPTLAR	sp|Q9BRK3|MXRA8_HUMAN	306	1	156.17	N	5	3	408120000
VILILDPAISGN(1)ETQPYPAFTR	sp|O43451|MGA_HUMAN	1323	1	190.34	N	12	4	428810000
GSEGGN(1)GSNPVAGLETDDHGGK	sp|Q8TBP5|F174A_HUMAN	83	1	276.14	N	6	2	433890000
VTACHSSQPN(1)ATLYK	sp|P05543|THBG_HUMAN	36	1	262.15	N	10	3	437310000
GFGVAIVGN(1)YTAALPTEAALR	sp|Q96PD5|PGRP2_HUMAN	485	1	233.28	N	9	2	446800000
N(1)GTDLGNSLTTR	sp|P22891|PROZ_HUMAN	306	1	167.11	N	1	2	447270000
VEDEGN(1)YTCLFVTFPQGSR	sp|P15151|PVR_HUMAN	120	1	194.23	N	6	3	450190000
AEAVGETLTLPGLVSADN(1)GTYTCEASNK	sp|Q8NFZ8|CADM4_HUMAN	286	0.999999	183.24	N	18	3	463870000
AENQVN(1)VTCQVR	sp|Q5TFQ8|SIRBL_HUMAN	269	1	198.62	N	6	2	467760000
DYGN(1)YTCVATNK	sp|Q14982|OPCM_HUMAN	293	1	190.57	N	4	2	489550000
ADANPPATEYHWTTLN(1)GSLPK	sp|Q15223|PVRL1_HUMAN	286	1	247.44	N	16	2	496720000
QLVLN(1)LTGN(1)TLCAGGASDEK	sp|O00592|PODXL_HUMAN	360	1	296.04	N	5	2	506220000
GSVALVIHN(1)ITAQEN(1)GTYR	sp|Q7KYR7|BT2A1_HUMAN	120	1	212.43	N	15	2	506880000
TAVN(1)CSSDFDACLITK	sp|P13987|CD59_HUMAN	43	1	231.41	N	4	2	509700000
LNN(1)STGLQSSSVSQTK	sp|Q9ULI3|HEG1_HUMAN	314	1	292.39	N	3	2	513250000
AEFN(1)ITLIHPK	sp|P15144|AMPN_HUMAN	234	1	162.26	N	4	2	515310000
PWLGAQPATVVTPGVN(1)VTLR	sp|Q8IYS5|OSCAR_HUMAN	48	1	249.58	N	16	2	516630000
YTGN(1)ASALFILPDQDKMEEVEAMLLPETLK	sp|P01011|AACT_HUMAN	271	1	274.39	N	4	3	520410000
SAEGTFFIN(1)K	sp|P06865|HEXA_HUMAN	157	1	134.48	N	9	2	521420000
PNVYWIN(1)K	sp|O75144|ICOSL_HUMAN	173	1	173.59	N	7	2	522400000
FALLMTN(1)CYATPSSN(1)ATDPLK	sp|P07911|UROM_HUMAN	513	1	288.29	N	15	3	531440000
QLVHSFAEGQDQGSAYAN(1)R	sp|Q5ZPR3|CD276_HUMAN	91	1	299.25	N	18	2	536330000
TALFPDLLAQGN(1)ASLR	sp|Q5ZPR3|CD276_HUMAN	104	1	182.37	N	12	3	538190000
EN(1)ISDPTSPLR	sp|P01591|IGJ_HUMAN	71	1	188.87	N	2	2	540570000
FYN(1)HTICAQ	sp|O00337|S28A1_HUMAN	643	1	163.9	N	3	2	553260000
VGQLQLSHN(1)LSLVILVPQN(1)LK	sp|P05155|IC1_HUMAN	352	1	258.96	N	9	3	579840000
VVLHPN(1)YSQVDIGLIK	sp|P00738|HPT_HUMAN	241	1	184.51	N	6	2	591600000
NYHQPAILN(1)SSALR	sp|Q16769|QPCT_HUMAN	49	1	175.6	N	9	2	616630000
ADGTVN(1)QIEGEATPVN(1)LTEPAKLEVK	sp|P05090|APOD_HUMAN	98	1	132.51	N	16	3	623290000
ILLTCSLN(1)DSATEVTGHR	sp|P35613|BASI_HUMAN	160	1	232.6	N	8	2	635430000
GFN(1)ASWQAVTGGCGGIFQAPSGEIHSPNYPSPYR	sp|O60494|CUBN_HUMAN	1500	1	99.29	N	3	3	662210000
N(1)HSCSEGQISIFR	sp|O75882|ATRN_HUMAN	731	1	284.73	N	1	2	665790000
SCIN(1)ESAIDSR	sp|P08473|NEP_HUMAN	145	1	161.51	N	4	3	671740000
PSLVALPGPVVGPGAN(1)VSLR	sp|Q8IYS5|OSCAR_HUMAN	145	1	185.95	N	16	3	689590000
LGN(1)WSAMPSCK	sp|P02749|APOH_HUMAN	253	1	236.32	N	3	2	777430000
YLGN(1)ATAIFFLPDEGK	sp|P01009|A1AT_HUMAN	271	1	177.42	N	4	2	788820000
SYSESSSTSSSESLN(1)SSAPR	sp|Q9ULI3|HEG1_HUMAN	520	1	244	N	15	2	848570000
DFVEIWDN(1)HTSGNILGR	sp|O60494|CUBN_HUMAN	2400	1	248.67	N	8	2	905340000
EDQYHYLLDRN(1)LSCR	sp|P05154|IPSP_HUMAN	249	1	212.9	N	11	2	920840000
AAPAPQEATATFN(1)STADREDGHR	sp|P13598|ICAM2_HUMAN	176	1	118.24	N	13	3	930810000
AATCINPLN(1)GSVCERPAN(1)HSAK	sp|O75882|ATRN_HUMAN	923	1	223.15	N	18	2	960010000
LPPGLLAN(1)FTLLR	sp|P02750|A2GL_HUMAN	186	1	171.62	N	8	3	1018000000
VQPFN(1)VTQGK	sp|P13473|LAMP2_HUMAN	356	1	135.43	N	5	2	1026500000
QTLFFN(1)GTR	sp|Q8NFZ8|CADM4_HUMAN	67	1	129.42	N	6	2	1033100000
AATCINPLN(1)GSVCERPAN(1)HSAK	sp|O75882|ATRN_HUMAN	914	1	223.15	N	9	2	1084300000
FQLLN(1)FSSSELK	sp|Q9BY67|CADM1_HUMAN	101	1	199.33	N	5	2	1087200000
GWN(1)WTSGFNK	sp|P15328|FOLR1_HUMAN	161	1	182.39	N	3	2	1115100000
AVLVN(0.001)N(0.999)ITTGER	sp|Q8NBJ4|GOLM1_HUMAN	109	0.999135	190.02	N	6	2	1116200000
VLPSLGISN(1)VFTSHADLSGISN(0.998)HSN(0.002)IQVSEMVHK	sp|P05154|IPSP_HUMAN	338	0.997979	139.59	N	22	5	1128800000
VSLTN(1)VSISDEGR	sp|Q9BY67|CADM1_HUMAN	113	1	218.07	N	5	2	1132900000
PVTPIAQN(1)QTTLGSSR	sp|Q9NZP8|C1RL_HUMAN	242	1	186.08	N	8	2	1178500000
LFN(1)VTPQDEQK	sp|O75144|ICOSL_HUMAN	102	1	209.6	N	3	3	1219500000
CGLVPVLAEN(0.024)YN(0.976)K	sp|P02787|TRFE_HUMAN	432	0.976042	128.91	N	12	2	1277500000
YPHKPEIN(1)STTHPGADLQEN(1)FCR	sp|P00734|THRB_HUMAN	143	1	170.02	N	8	4	1280100000
TAIFAFN(1)ISHVSNK	sp|P35555|FBN1_HUMAN	2767	1	237.76	N	7	2	1285900000
FN(1)TTYINIGSSYFPEHGYFR	sp|Q9H8L6|MMRN2_HUMAN	845	1	211.82	N	2	2	1382700000
N(0.983)N(0.017)TIVNELVR	sp|P10253|LYAG_HUMAN	882	0.983463	179.51	N	1	1	1467400000
LTQGICLEQN(1)K	sp|P28906|CD34_HUMAN	194	1	169.41	N	10	2	1507700000
TN(1)STFVQALVEHVKEECDRLGPGMADICK	sp|P07602|SAP_HUMAN	215	1	246.51	N	2	5	1578000000
SLHVPGLN(1)K	sp|P30530|UFO_HUMAN	198	1	155	N	8	3	1578300000
RN(1)FTAADWGQSR	sp|P12109|CO6A1_HUMAN	212	1	196.52	N	2	3	1638200000
LCSSVN(1)VSNEIK	sp|O60494|CUBN_HUMAN	2531	1	289.22	N	6	1	1861200000
IDSTGN(1)VTNELR	sp|O75882|ATRN_HUMAN	416	1	180.07	N	6	3	1938800000
NQNTFLLTTFAN(0.97)VVN(0.961)VCGN(0.077)PN(0.993)MTCPSN(1)K	sp|P10153|RNAS2_HUMAN	86	0.992611	168.45	N	21	3	1976900000
FNPGAESVVLSN(1)STLK	sp|Q13201|MMRN1_HUMAN	136	1	193.31	N	12	3	1996300000
PALEDLLLGSEAN(1)LTCTLTGLR	sp|P01877|IGHA2_HUMAN	144	1	183.21	N	13	3	2160100000
AALAAFNAQNN(1)GSNFQLEEISR	sp|P02765|FETUA_HUMAN	176	0.999899	327.94	N	11	2	2412800000
GLN(1)LTEDTYKPR	sp|Q08380|LG3BP_HUMAN	398	1	235.01	N	3	3	2475600000
GN(1)N(1)SHILLSALK	sp|P01133|EGF_HUMAN	148	1	215.08	N	2	2	2524200000
EFGFAWPESLN(1)CSK	sp|Q9ULV1|FZD4_HUMAN	144	1	201.09	N	11	3	2566500000
WN(0.999)N(0.001)TGCQALPSQDEGPSK	sp|P01833|PIGR_HUMAN	499	0.998698	293.53	N	2	2	2996900000
LAN(1)LTQGEDQYYLR	sp|P10909|CLUS_HUMAN	374	1	254.24	N	3	3	3128600000
VVGVPYQGN(1)ATALFILPSEGK	sp|P05154|IPSP_HUMAN	262	1	131.61	N	9	2	3159400000
TPLTAN(1)ITK	sp|P01877|IGHA2_HUMAN	205	1	168.26	N	6	2	3255200000
CN(1)TAAPMWLN(1)GTHPSSDEGIVSR	sp|P07911|UROM_HUMAN	232	1	275.74	N	10	3	3346300000
LHEITN(1)ETFR	sp|Q6EMK4|VASN_HUMAN	117	1	213.8	N	6	3	3718200000
WFSAGLASN(1)SSWLREK	sp|P41222|PTGDS_HUMAN	51	1	205.13	N	9	2	3796500000
AAIPSALDTN(1)SSK	sp|Q08380|LG3BP_HUMAN	551	1	158.47	N	10	2	4028500000
ALVLEQLTPALHSTN(1)FSCVLVDPEQVVQR	sp|O95998|I18BP_HUMAN	147	1	117.83	N	15	4	4295700000
VLSN(1)NSDANLELINTWVAK	sp|P05155|IC1_HUMAN	253	0.999986	241.41	N	4	2	4550000000
SVVAPATDGGLN(1)LTSTFLRK	sp|P41222|PTGDS_HUMAN	78	1	283.05	N	12	3	5867200000
VPGN(1)VTAVLGETLK	sp|P01833|PIGR_HUMAN	469	1	243.85	N	4	2	6164200000
N(1)CTITANAECACR	sp|P26842|CD27_HUMAN	95	1	271.62	N	1	2	6600900000
ISMCQNLGYN(1)VTK	sp|Q9ULV1|FZD4_HUMAN	59	1	211.37	N	10	2	6750900000
VASVININPN(1)TTHSTGSCR	sp|P13473|LAMP2_HUMAN	257	1	291.2	N	10	2	7244800000
RGVFITN(1)ETGQPLIGK	sp|P10253|LYAG_HUMAN	470	1	214.89	N	7	2	7340700000
PREEQFN(1)STFR	sp|P01859|IGHG2_HUMAN	176	1	205.7	N	7	2	9635300000
CLNWLDAQSGLASAPVSGAGN(1)HSYCR	sp|Q96FE7|P3IP1_HUMAN	66	1	245.04	N	21	2	12280000000
LNAENN(1)ATFYFK	sp|P01042|KNG1_HUMAN	294	0.999964	179.6	N	6	3	17844000000

## Sheet: test2
Deamidation 18O (N) Probabilities	Protein	Positions within proteins	Localization prob	Score	Amino acid	Position in peptide	Charge	Intensity
EN(1)SSSQDPQTEGTR	sp|P15151|PVR_HUMAN	405	1	124.38	N	2	2	86447
N(1)GTGHGN(1)STHHGPEYMR	sp|P02790|HEMO_HUMAN	240	1	101.01	N	1	3	121210
N(1)GTGHGN(1)STHHGPEYMR	sp|P02790|HEMO_HUMAN	246	1	101.01	N	7	3	121210
HTAEYAAN(1)ITK	sp|Q07075|AMPE_HUMAN	324	1	95.618	N	8	3	300650
ESRPPPGPGPGN(1)TTR	sp|Q3ZCQ3|F174B_HUMAN	53	1	108.66	N	12	3	319420
SN(1)DTAASEYK	sp|Q12913|PTPRJ_HUMAN	142	1	103.7	N	2	2	350550
HN(1)STGCLR	sp|P10909|CLUS_HUMAN	291	1	118.77	N	2	2	472270
TPEQGSN(1)GTDGASQK	sp|Q12913|PTPRJ_HUMAN	104	1	206.74	N	7	2	477910
GTAN(1)TTTAGVPCQR	sp|P26927|HGFL_HUMAN	296	1	89.356	N	4	2	524250
DHHGAN(1)FSCR	sp|P05362|ICAM1_HUMAN	183	1	111.27	N	6	3	583640
AELSN(1)HTR	sp|P04180|LCAT_HUMAN	44	1	142.23	N	5	2	623210
YAEDKFN(1)ETTEK	sp|P43652|AFAM_HUMAN	402	1	101.39	N	7	3	743030
HMN(1)ETSHTQGSLR	sp|Q16620|NTRK2_HUMAN	241	1	144.28	N	3	3	764910
N(1)ISIHQAYQQCK	sp|Q8N271|PROM2_HUMAN	540	1	216.84	N	1	2	786510
GN(1)VTQHVQGHR	sp|Q15043|S39AE_HUMAN	77	1	114.89	N	2	2	833780
TDN(1)GTYR	sp|Q9BY67|CADM1_HUMAN	291	1	139.92	N	3	2	846960
AEPPLN(1)ASASDQGEK	sp|Q9Y4L1|HYOU1_HUMAN	931	1	123.68	N	6	3	952950
LFDDWMASN(1)GTQSLPTDVMTTVFK	sp|Q9UIQ6|LCAP_HUMAN	850	1	93.495	N	9	2	1037600
N(1)GTAVCATNR	sp|P05156|CFAI_HUMAN	70	1	102.06	N	1	2	1231300
CTLQDPDGQRN(1)LSGK	sp|Q01151|CD83_HUMAN	117	1	85.287	N	11	3	1244900
N(1)QTLTSTEK	sp|Q13201|MMRN1_HUMAN	97	1	137.9	N	1	2	1399400
DN(1)HTHSDIQVK	sp|Q8IV08|PLD3_HUMAN	387	1	183.85	N	2	3	1412200
EIAN(1)ATAKPEDR	sp|P08473|NEP_HUMAN	285	1	133.42	N	4	2	1444600
ITN(1)HSHFR	sp|Q9HBB8|CDHR5_HUMAN	405	1	119.41	N	3	2	1511900
QGCWSHIGDPQECHYEECVVTTTPPSIQN(1)GTYR	sp|Q13873|BMPR2_HUMAN	110	1	82.234	N	29	3	1514000
LFEFSLDDLPSEFQQVN(1)ITPSK	sp|Q9P0K1|ADA22_HUMAN	208	1	148.19	N	17	2	1531000
N(1)LTALPPDLPK	sp|P07359|GP1BA_HUMAN	37	1	91.584	N	1	2	1571400
GN(1)LTGAPGQR	sp|O60883|ETBR2_HUMAN	105	1	120.87	N	2	2	1662300
RGN(1)QTALCGGGIQTR	sp|Q9UPZ6|THS7A_HUMAN	450	1	89.502	N	3	3	1669800
RRN(1)MTQGR	sp|P07998|RNAS1_HUMAN	62	1	161.68	N	3	3	1752800
DLAN(1)MTGLLHLSLSR	sp|Q9BTN0|LRFN3_HUMAN	81	1	80.632	N	4	3	1802600
YGEYYLLLLPGSYIIN(1)VTVPGHDPHITK	sp|P14384|CBPM_HUMAN	363	1	71.794	N	16	3	1857500
NIDCMSGPCPFGEVQLQPSTSLLPTLN(1)R	sp|Q9H5V8|CDCP1_HUMAN	122	1	77.03	N	27	3	1922200
PGPLSTAN(1)HTALR	sp|O60512|B4GT3_HUMAN	385	1	121.21	N	8	3	1991800
KKEDALN(1)ETR	sp|P10909|CLUS_HUMAN	86	1	211.86	N	7	2	1993500
TTHSSVLIITPRPQDHGTN(1)LTCQVK	sp|P20138|CD33_HUMAN	209	1	145.61	N	19	3	2005000
RRDPGAAVPGAAN(1)ASAQQPR	sp|P28300|LYOX_HUMAN	81	1	98.253	N	13	3	2012100
LLGGPGPVGN(1)STFAWFWNDR	sp|Q9BZZ2|SN_HUMAN	1476	1	70.555	N	10	3	2102800
N(1)QTFLISIYQVLQEHQHR	sp|P22004|BMP6_HUMAN	269	1	109.14	N	1	4	2151500
QN(1)GTGTPQVETNTSEDGESSGANDSLR	sp|Q12913|PTPRJ_HUMAN	72	1	128.1	N	2	2	2169000
LGN(1)LTVTQAILK	sp|Q687X5|STEA4_HUMAN	323	1	139.15	N	3	2	2218500
YSVLIMAEKPVGDLSSPN(1)ETK	sp|Q9P2B2|FPRP_HUMAN	600	1	69.361	N	18	3	2259700
MSQAVQTN(1)GTQPLSK	sp|Q99496|RING2_HUMAN	8	1	91.313	N	8	2	2277800
N(1)ASLSAAGTR	sp|Q13477|MADCA_HUMAN	83	1	105.2	N	1	2	2343100
N(1)ETIWYLK	sp|O15342|VA0E1_HUMAN	70	1	105.1	N	1	1	2358300
ENMVLN(1)LSCEASGHPR	sp|P43121|MUC18_HUMAN	449	1	300.98	N	6	2	2368600
QEEAGVRPSAGN(1)VSTHPSLSQRPGGSTK	sp|O43493|TGON2_HUMAN	39	1	143.72	N	12	5	2416700
PAALPSN(1)LSHLLN(1)HSLQR	sp|P48067|SC6A9_HUMAN	250	1	87.429	N	7	4	2416800
PAALPSN(1)LSHLLN(1)HSLQR	sp|P48067|SC6A9_HUMAN	256	1	87.429	N	13	4	2416800
VN(1)YSLLADICNLWR	sp|P17050|NAGAB_HUMAN	201	1	94.673	N	2	3	2430200
FVEGSHN(1)STVSLTTK	sp|P04114|APOB_HUMAN	3411	1	220.37	N	7	2	2467500
SCHTGIN(1)R	sp|P08582|TRFM_HUMAN	135	1	169.06	N	7	2	2473400
IAVDWESLGYN(1)ITR	sp|Q15262|PTPRK_HUMAN	416	1	144.27	N	11	3	2488400
HCEVHQMIGNYMWDPTTN(1)K	sp|Q6UWR7|ENPP6_HUMAN	100	1	138.28	N	18	2	2715300
MLFVEPILEVSSLPTTN(1)STTN(1)SATK	sp|P05155|IC1_HUMAN	69	1	104.45	N	17	2	2758500
N(1)LFLN(1)HSEN(1)ATAK	sp|P00738|HPT_HUMAN	207	1	153.49	N	5	3	2758700
PN(1)MTFWLLVR	sp|Q9HBB8|CDHR5_HUMAN	198	1	125.82	N	2	2	2794600
LSDSGN(1)YTCMAANIVAK	sp|Q6UXZ4|UNC5D_HUMAN	228	1	139.78	N	6	2	2802400
DVYALMGQN(1)VTLECFALGNPVPDIR	sp|Q12860|CNTN1_HUMAN	258	1	124.84	N	9	2	2908300
FGEFGN(1)YSLLVK	sp|Q68CP4|HGNAT_HUMAN	162	1	136.96	N	6	2	2929400
LPEVQVLN(1)VSGR	sp|P08F94|PKHD1_HUMAN	507	1	110.54	N	8	2	2945100
GYYN(1)QSEAGSHTVQR	sp|P10316|1A69_HUMAN	110	1	158.34	N	4	2	2959100
VGPVRPTGQDWN(1)HTPQK	sp|P09603|CSF1_HUMAN	381	1	101.2	N	12	3	2970300
ISEEN(1)ETTCYMGK	sp|P08603|CFAH_HUMAN	911	1	195.27	N	5	2	3092700
EQTPEYN(1)VTITATDR	sp|Q9Y5G0|PCDGH_HUMAN	415	1	102.87	N	7	2	3148800
TVYVHAN(1)QTGYPDPSSR	sp|P16112|PGCA_HUMAN	333	1	185.66	N	7	2	3254000
NADIVYQLGPN(1)ASFFDLDR	sp|Q9HC56|PCDH9_HUMAN	511	1	160.8	N	11	2	3256700
ASSSFQAN(1)GTK	sp|O96009|NAPSA_HUMAN	133	1	119.22	N	8	2	3309000
FLTQN(1)LSLPN(1)STAQALLAAR	sp|Q9BZC7|ABCA2_HUMAN	168	1	79.565	N	5	3	3331000
FLTQN(1)LSLPN(1)STAQALLAAR	sp|Q9BZC7|ABCA2_HUMAN	173	1	79.565	N	10	3	3331000
DGTPLSDGQSN(1)HTVSSK	sp|Q13308|PTK7_HUMAN	175	1	162.67	N	11	2	3350800
N(1)CTLLLSNVSPELGGK	sp|P20916|MAG_HUMAN	99	1	166.62	N	1	2	3370500
HMPWN(1)ITR	sp|Q6FHJ7|SFRP4_HUMAN	38	1	110.12	N	5	3	3401200
AHVFFEVAVN(1)GSSFVSFRPER	sp|Q9UNN8|EPCR_HUMAN	136	1	152.71	N	10	4	3414900
EEEAIQLDGLN(1)ASQIR	sp|P14625|ENPL_HUMAN	62	1	120.59	N	11	2	3416600
DGN(1)SSLIAAVAEVR	sp|P78504|JAG1_HUMAN	1045	1	128.54	N	3	2	3435500
VIN(1)MSYHPR	sp|Q93070|NAR4_HUMAN	257	1	90.601	N	3	3	3474600
SELVN(1)ETR	sp|Q9UGT4|SUSD2_HUMAN	162	1	153.71	N	5	2	3489700
WQIVPN(1)ASSPFGFWSQEGQPFR	sp|P08F94|PKHD1_HUMAN	357	1	131.13	N	6	3	3491000
LSLLEEPGN(1)GTFTVILNQLTSR	sp|P01833|PIGR_HUMAN	421	1	128.29	N	9	3	3504200
VQN(1)MSQSIEVLDR	sp|Q99784|NOE1_HUMAN	103	1	133.42	N	3	2	3539900
LLSTAGTPEN(1)GSEPESR	sp|P98161|PKD1_HUMAN	621	1	106.54	N	10	2	3565000
AALSN(1)ASLLAEACHQIFEGK	sp|Q8N0V5|GNT2A_HUMAN	41	1	210.67	N	5	2	3594600
LTGELDREEVSN(1)YTLTVVATDK	sp|Q6V0I7|FAT4_HUMAN	2119	1	162.43	N	12	3	3714900
VCGN(1)GTISHIK	sp|O60494|CUBN_HUMAN	781	1	92.866	N	4	3	3771300
SIN(1)GTFQADFPLGPATHGGTYR	sp|P43632|KI2S4_HUMAN	178	1	63.936	N	3	3	3777600
IQLEN(1)VTLLN(1)PDPAEGPKPR	sp|Q8WZ75|ROBO4_HUMAN	246	1	104.78	N	5	3	3777700
N(1)ATFQITPDVIK	sp|Q8NFP4|MDGA1_HUMAN	331	1	120.27	N	1	2	3863600
VVLGAHN(1)LSR	sp|P08246|ELNE_HUMAN	88	1	112.3	N	7	3	3882500
SYN(1)VTSVLFR	sp|P80188|NGAL_HUMAN	85	1	164.68	N	3	2	3886400
AGQPATAFSQQDLLDGAVLYSHN(1)GSLSPR	sp|Q6UVK1|CSPG4_HUMAN	1202	1	94.49	N	23	3	3888600
N(1)GSGDMIFEGNSEK	sp|Q8N436|CPXM2_HUMAN	241	1	123.26	N	1	2	4035600
SIN(1)VTGQGFSLIQR	sp|O15031|PLXB2_HUMAN	1002	1	87.831	N	3	2	4075800
YEQGTGCWQGPN(1)R	sp|P14314|GLU2B_HUMAN	476	1	90.149	N	12	2	4080200
GN(1)ESLPER	sp|Q8NFZ8|CADM4_HUMAN	262	1	137.89	N	2	2	4102400
DGAILCQPYITN(1)GSLSLGVCGPQGR	sp|Q96BF3|TMIG2_HUMAN	73	1	119.68	N	12	3	4114100
VIAAEGEMN(1)ASR	sp|P27105|STOM_HUMAN	229	1	108.43	N	9	2	4143000
N(1)LTEGMLR	sp|P0C7U0|ELFN1_HUMAN	122	1	139.31	N	1	2	4183500
PGAASN(1)LSYR	sp|Q86T13|CLC14_HUMAN	189	1	116.3	N	6	2	4189800
NMQIAN(1)HTLK	sp|P12821|ACE_HUMAN	695	1	158.76	N	6	2	4270400
EAGN(1)HTSGAGLVQINK	sp|P20645|MPRD_HUMAN	83	1	118.51	N	4	3	4283200
YEPCIKPLFN(1)SCDSFK	sp|Q08629|TICN1_HUMAN	286	1	143.04	N	10	3	4300100
QVALQTFGN(1)QTTIIPAGGAGYK	sp|Q9NX62|IMPA3_HUMAN	259	1	182.1	N	9	2	4316900
SSELTLTPRPEDHGTN(1)LTCQVK	sp|Q08ET2|SIG14_HUMAN	210	1	118.96	N	16	3	4363500
VDCTPLMYSLVHN(1)LTK	sp|Q04609|FOLH1_HUMAN	476	1	79.347	N	13	3	4370900
VLAEVN(1)TSWPVK	sp|Q8TD46|MO2R1_HUMAN	46	1	130.41	N	6	2	4421000
RDHLLLPATTHN(1)K	sp|P18850|ATF6A_HUMAN	584	1	103.43	N	12	4	4434200
SDSDIFTPYGWLEPWSGQPAHPPLN(1)LSAK	sp|P51993|FUT6_HUMAN	184	1	85.185	N	25	3	4655800
GVEN(1)SSYLVALDK	sp|P42702|LIFR_HUMAN	489	1	104.79	N	4	2	4702300
CN(1)ISWEISQASHYFER	sp|P14784|IL2RB_HUMAN	149	1	160.87	N	2	3	4711300
N(1)GSDCPDKFCLFQSETK	sp|P02788|TRFL_HUMAN	642	1	122.22	N	1	3	4755500
PKPPKN(1)ESLETYPVMK	sp|P05026|AT1B1_HUMAN	193	1	127.66	N	6	4	4761900
VTILHN(0.129)N(0.087)GFGN(0.783)LSSLEILN(1)ICR	sp|Q9H756|LRC19_HUMAN	103	1	102.45	N	19	3	4843500
TQLGN(1)CSGIGDSTHYGYSTGQPCVFIK	sp|P14415|AT1B2_HUMAN	159	1	75.43	N	5	3	4856900
N(1)HSYHVEGNLVNTNAGFTAR	sp|O43451|MGA_HUMAN	135	1	178.02	N	1	2	4939500
LASAFGDPHFVTFDGTN(1)FTFN(1)GR	sp|Q9UGT4|SUSD2_HUMAN	462	1	138.04	N	17	2	4944600
PICLPAAN(1)ASFPN(1)GLHCTVTGWGHVAPSVSLLTPK	sp|Q16651|PRSS8_HUMAN	164	1	104.67	N	13	3	4945500
QGGVN(1)ATQVLIQHLR	sp|Q13790|APOF_HUMAN	118	1	125.84	N	5	3	4955300
SSPDTQDLYCLN(1)ESSK	sp|Q16620|NTRK2_HUMAN	178	1	95.183	N	12	2	4959900
GVEVAAGASSGGETRQPGN(1)GTR	sp|Q969Z4|TR19L_HUMAN	149	1	83.423	N	19	3	4978300
GPGIKPN(1)QTSK	sp|P15586|GNS_HUMAN	362	1	209.73	N	7	2	5061400
VTTPCMSSGSLWDPN(1)ITVETLEAHQLR	sp|Q96F46|I17RA_HUMAN	206	1	72.935	N	15	3	5083300
TPASN(1)ISTQVSHTK	sp|Q86VR7|VS10L_HUMAN	144	1	167.84	N	5	2	5097900
AFTDPVGELTCLGQQYYN(1)ETLGK	sp|Q14264|ENR1_HUMAN	369	1	230.86	N	18	2	5149500
LTN(1)TTAPPALK	sp|Q8NFP4|MDGA1_HUMAN	235	1	107.21	N	3	2	5151200
VSLTN(1)VSISDEGR	sp|Q9BY67|CADM1_HUMAN	113	1	218.07	N	5	2	5168400
CAN(1)ITIIEHQK	sp|Q9UBX7|KLK11_HUMAN	197	1	144.55	N	3	3	5194900
GAN(1)DSTSAMPEQMK	sp|O95084|PRS23_HUMAN	207	1	142.76	N	3	2	5211900
VQVTLDGVPAAAPGQPAQLQLN(1)ATESDDGR	sp|P32942|ICAM3_HUMAN	363	1	106.28	N	22	3	5215300
N(1)LTVPGSLR	sp|P24821|TENA_HUMAN	1119	1	118.74	N	1	2	5275100
GTN(1)ESDSATTQFTTEIDAPK	sp|Q92752|TENR_HUMAN	581	1	162.64	N	3	2	5299400
YEQLQN(1)ETR	sp|P11117|PPAL_HUMAN	167	1	128.36	N	6	2	5334400
LTSCATN(1)ASICGDEAR	sp|Q07954|LRP1_HUMAN	3788	1	110.92	N	7	2	5374500
TN(1)HTVMTMGSDFQYENANMWFK	sp|O00754|MA2B1_HUMAN	310	1	148.44	N	2	3	5413100
SEN(1)ASLVLSSSNQK	sp|P56199|ITA1_HUMAN	1113	1	158.86	N	3	2	5435600
ALGVLEEHAN(1)SSR	sp|O95450|ATS2_HUMAN	251	1	160.22	N	10	3	5461600
TIAN(1)TTCHLPR	sp|A0PJK1|SC5AA_HUMAN	239	1	120.63	N	4	2	5507700
TAGAN(1)GTSGFFCVDEGR	sp|P05981|HEPS_HUMAN	112	1	112.15	N	5	2	5574600
DPALVWVLVGN(1)R	sp|P08F94|PKHD1_HUMAN	1234	1	141.48	N	11	2	5588600
WTGHN(1)VTVVQR	sp|Q07954|LRP1_HUMAN	1511	1	118.77	N	5	3	5644900
GYIEN(1)CSTPNTYICMQR	sp|P26718|NKG2D_HUMAN	202	1	182.1	N	5	2	5669400
GAEYVISPLPN(1)ASAPAAQR	sp|Q8TE58|ATS15_HUMAN	141	1	77.776	N	11	2	5712700
N(1)FSEAASDFHK	sp|Q9Y3Q0|NALD2_HUMAN	628	1	96.113	N	1	2	5719500
ALVAVVAGN(1)STTPR	sp|Q9Y6Q6|TNR11_HUMAN	105	1	158.08	N	9	2	5780600
DPDLGLN(1)GSVSYQIVPSQVR	sp|Q8TAB3|PCD19_HUMAN	485	1	153.2	N	7	2	5817400
VFGSQN(1)LTTVK	sp|Q9Y4L1|HYOU1_HUMAN	515	1	126.31	N	6	2	5835000
N(1)FSCLAVLDLMSR	sp|P13598|ICAM2_HUMAN	187	1	179.94	N	1	2	5883900
AMN(1)ASAN(1)ITSDGVEVLGK	sp|Q05707|COEA1_HUMAN	1384	1	133.47	N	3	2	5994100
AMN(1)ASAN(1)ITSDGVEVLGK	sp|Q05707|COEA1_HUMAN	1388	1	133.47	N	7	2	5994100
SPHRPILQAGLPAN(1)K	sp|P11362|FGFR1_HUMAN	264	1	126.09	N	14	4	6051100
IEVLVSN(1)ATQFIILHSK	sp|Q6P179|ERAP2_HUMAN	103	1	118.55	N	7	3	6051400
FGN(1)LTDLN(1)LTK	sp|Q5R3F8|PPR29_HUMAN	80	1	123.75	N	3	2	6094000
FGN(1)LTDLN(1)LTK	sp|Q5R3F8|PPR29_HUMAN	85	1	123.75	N	8	2	6094000
SEGAIQVN(1)FTLVR	sp|O75976|CBPD_HUMAN	867	1	99.752	N	8	2	6194100
GN(1)HSITQFTQADIDDMK	sp|Q5SZK8|FREM2_HUMAN	1716	1	106.87	N	2	2	6238600
LDSLVAQQLQSKN(1)ECGILADPK	sp|Q9Y6R7|FCGBP_HUMAN	1063	1	113.73	N	13	3	6259000
APQHVVNHLPPYTN(1)VSLK	sp|Q15262|PTPRK_HUMAN	462	1	110.6	N	14	4	6351100
LN(1)HSYTGMWAPER	sp|P43115|PE2R3_HUMAN	18	1	114.87	N	2	2	6504000
EDNPDKNPEAPLN(1)VSR	sp|O75326|SEM7A_HUMAN	258	1	140.33	N	13	3	6515100
SILTVTN(1)VTQEHFGN(1)YTCVAAN(1)K	sp|Q7Z3B1|NEGR1_HUMAN	286	1	81.316	N	7	3	6638500
SILTVTN(1)VTQEHFGN(1)YTCVAAN(1)K	sp|Q7Z3B1|NEGR1_HUMAN	294	1	81.316	N	15	3	6638500
SILTVTN(1)VTQEHFGN(1)YTCVAAN(1)K	sp|Q7Z3B1|NEGR1_HUMAN	301	1	77.08	N	22	3	6638500
RN(1)HSCEPCQTLAVR	sp|P00748|FA12_HUMAN	433	1	172.09	N	2	4	6647400
NACCSTN(1)TSQEAHK	sp|P15328|FOLR1_HUMAN	69	1	101.53	N	7	3	6775700
LVHVFGAGFSPGN(1)VSAAVCGAPCR	sp|P08F94|PKHD1_HUMAN	1764	1	78.419	N	13	3	6776400
SIQN(1)VSHLILHMK	sp|O60603|TLR2_HUMAN	199	1	92.19	N	4	4	6853700
DSGAPAHLESN(1)ATVR	sp|O14917|PCD17_HUMAN	566	1	157.56	N	11	3	6906100
TFVNPSFSLTSN(1)LSR	sp|Q9Y334|VWA7_HUMAN	772	1	100.22	N	12	2	6931700
KGEEENLEGLGN(1)QTK	sp|P00451|FA8_HUMAN	1301	1	232.78	N	12	3	6939500
HIATDFETGLGPWN(1)R	sp|Q6UXC1|AEGP_HUMAN	281	1	80.746	N	14	2	6957800
IRDEEKIDCYPDEN(1)GASAEN(1)CTAR	sp|O43451|MGA_HUMAN	977	1	141.65	N	20	3	6982200
N(1)ASVSISHNSCTAPDK	sp|P08575|PTPRC_HUMAN	276	1	170.26	N	1	3	6997100
RN(1)DSGTYLCGAISLAPK	sp|Q15116|PDCD1_HUMAN	116	1	124.42	N	2	3	7007300
HN(1)FTASLLTLR	sp|Q24JP5|T132A_HUMAN	280	1	125.68	N	2	2	7028500
STENSAGSQGCDKN(1)MSGWYR	sp|P55259|GP2_HUMAN	88	1	131.24	N	14	2	7036100
WN(1)QTCELLPVSQASWACNLILGAPDSQK	sp|P14784|IL2RB_HUMAN	71	1	100.79	N	2	3	7040700
WQYYGTAN(1)TSGN(1)LSLTWHVK	sp|Q9UGT4|SUSD2_HUMAN	173	1	147.12	N	8	2	7046600
VQGN(1)STLLHITDLQAR	sp|O75054|IGSF3_HUMAN	101	1	110.37	N	4	3	7121300
LSN(1)LTEGMLR	sp|Q5R3F8|PPR29_HUMAN	117	1	153.08	N	3	2	7132900
VTVQSLLTVETLEHN(1)QTYECR	sp|P07333|CSF1R_HUMAN	480	1	188.19	N	15	2	7172100
GWVWNQFFVPEEMN(1)TTSHHIGQLR	sp|Q9H159|CAD19_HUMAN	57	1	102.67	N	14	4	7208400
MSIQGCVAQPSSFLLN(1)HTR	sp|Q8N6Q3|CD177_HUMAN	382	1	235.22	N	16	2	7269500
TGFHLEIFPN(1)GTIQGTR	sp|P31371|FGF9_HUMAN	79	1	159.58	N	10	2	7289600
NYFHYN(1)QSYPPTYNVK	sp|P38571|LICH_HUMAN	321	1	162.93	N	6	2	7341700
MNEDLKVN(1)LSGLPR	sp|P47775|GPR12_HUMAN	8	1	107.09	N	8	2	7347600
N(1)GSAGQLSQSAHLALQLPYNVLGLGR	sp|Q8TB96|TIP_HUMAN	482	1	131.33	N	1	3	7352400
HSN(1)YTLPLEESMLYSISR	sp|Q9NU53|GINM1_HUMAN	166	1	294	N	3	2	7390800
NLGFN(1)CTTSQGK	sp|P49641|MA2A2_HUMAN	1093	1	147.73	N	5	2	7539100
LSSSN(1)ASVAWMPGADGR	sp|Q06418|TYRO3_HUMAN	240	1	177.93	N	5	3	7617700
LHVTLYN(1)CSFGR	sp|O15031|PLXB2_HUMAN	759	1	133.32	N	7	3	7656500
VQWEKN(1)TTSVWYTSK	sp|P04066|FUCO_HUMAN	382	1	126.5	N	6	2	7697500
WN(1)VTSLETLK	sp|Q13421|MSLN_HUMAN	388	1	183.85	N	2	2	7729100
LLFPTN(1)SSSHLVALQGQPLVLECIAEGFPTPTIK	sp|P32004|L1CAM_HUMAN	247	1	66.677	N	6	4	7764500
CN(1)TTQGNEVTSILR	sp|P05186|PPBT_HUMAN	140	1	167.18	N	2	2	7766900
ALSN(1)ISLR	sp|O15031|PLXB2_HUMAN	127	1	176.66	N	4	2	7814100
N(1)LTNVLGTQSR	sp|Q9NPC4|A4GAT_HUMAN	203	1	143.4	N	1	2	7921200
IN(1)CSDGYIEYYICR	sp|O14494|LPP1_HUMAN	142	1	143.17	N	2	2	7953600
YTLDPN(1)ITSAGPTK	sp|O43157|PLXB1_HUMAN	1253	1	83.617	N	6	2	7959500
IYN(1)WSGYPLLVQK	sp|Q6P4A8|PLBL1_HUMAN	411	1	128.01	N	3	2	8012200
SLYGKEDN(1)DTLVR	sp|P10721|KIT_HUMAN	130	1	151.13	N	8	2	8037600
VLN(1)ASTLALALAN(0.102)LN(0.898)GSR	sp|O75462|CRLF1_HUMAN	92	1	101.54	N	3	3	8207600
N(1)STKQEILAALEK	sp|P07602|SAP_HUMAN	426	1	155.66	N	1	2	8218900
QSN(1)STACQDLYAWTDGSISQFR	sp|Q6UX15|LAYN_HUMAN	117	1	149.22	N	3	3	8222100
WN(1)ACCESEMSFQLK	sp|Q9ULB1|NRX1A_HUMAN	47	1	158.3	N	2	2	8268500
LN(1)ASLPALLLIR	sp|Q15904|VAS1_HUMAN	170	1	145.46	N	2	3	8309900
N(1)MTYSAGHNLLK	sp|Q9UEF7|KLOT_HUMAN	694	1	123.67	N	1	3	8438500
NPNNDQVFPN(1)GTLAPSIPIWGGSWR	sp|Q9Y6R7|FCGBP_HUMAN	1830	1	132.25	N	10	2	8445200
GEPAIFN(1)LSITEAHESGPYK	sp|Q7Z6M3|MILR1_HUMAN	89	1	179.46	N	7	3	8454900
SPSVDKYN(1)VSGTN(1)GTCLLASMGLQLN(1)LTYER	sp|P11279|LAMP1_HUMAN	223	1	61.941	N	8	3	8568000
SPSVDKYN(1)VSGTN(1)GTCLLASMGLQLN(1)LTYER	sp|P11279|LAMP1_HUMAN	228	1	61.941	N	13	3	8568000
SPSVDKYN(1)VSGTN(1)GTCLLASMGLQLN(1)LTYER	sp|P11279|LAMP1_HUMAN	241	1	61.941	N	26	3	8568000
MMQYN(1)VSIK	sp|Q99650|OSMR_HUMAN	380	1	111.95	N	5	2	8644800
RLN(1)FTQSYSLQLSNLK	sp|Q96DU3|SLAF6_HUMAN	87	1	120.84	N	3	3	8671800
RLTGALTGGGGAASPGAN(1)GTR	sp|A6NL88|SHSA7_HUMAN	59	1	188.71	N	18	3	8724000
DQGSPALSAN(1)VSLR	sp|Q9Y5G0|PCDGH_HUMAN	541	1	105.66	N	10	2	8953700
SFVQLWN(1)DTVPTESLAR	sp|P39060|COIA1_HUMAN	129	1	117.48	N	7	2	8965900
N(1)VTHLYSTILGHQIGLSGR	sp|Q9NWD8|TM248_HUMAN	132	1	117.27	N	1	4	8971200
NILPGELVTLTCQVN(1)SSYPAVSSIK	sp|Q9BZZ2|SN_HUMAN	265	1	136.66	N	15	2	8988300
EGGTMALSGISDFGN(1)ISATAGEN(1)YSVVSWVPK	sp|P32004|L1CAM_HUMAN	1022	1	134.67	N	15	3	9001200
EGGTMALSGISDFGN(1)ISATAGEN(1)YSVVSWVPK	sp|P32004|L1CAM_HUMAN	1030	1	134.67	N	23	3	9001200
ELN(1)HTQQLPDCR	sp|Q8NAC3|I17RC_HUMAN	257	1	136.01	N	3	3	9033900
SPHRPILQAGLPAN(1)QTAVLGSDVEFHCK	sp|P22607|FGFR3_HUMAN	262	1	113.23	N	14	5	9057200
LGDVEVNAGQN(1)ATFQCIATGR	sp|Q15262|PTPRK_HUMAN	211	1	187.08	N	11	2	9076700
TLTLFN(1)VTR	sp|P06731|CEAM5_HUMAN	204	1	112.41	N	6	2	9118100
KDLLVN(1)GCCNVNVPSTK	sp|Q9H741|CL049_HUMAN	101	1	213.36	N	6	3	9123300
HFN(1)YTSLIAFHCK	sp|P11717|MPRI_HUMAN	1757	1	143.17	N	3	2	9131200
LQN(1)LTLPTN(1)ASIK	sp|Q13201|MMRN1_HUMAN	114	1	179.19	N	3	3	9140800
LQN(1)LTLPTN(1)ASIK	sp|Q13201|MMRN1_HUMAN	120	1	179.19	N	9	3	9140800
LN(1)CSVEGMEEPDIQWVK	sp|Q06418|TYRO3_HUMAN	63	1	267.37	N	2	2	9145900
AYLLPAPPAPGN(1)ASESEEDR	sp|P17936|IBP3_HUMAN	136	1	83.393	N	12	2	9158200
GYFYIPPLATHTICDRN(1)HTWLPVSDDACYR	sp|P15529|MCP_HUMAN	83	1	60.621	N	17	4	9159500
TQLSQDLGGGTLAMDTLPDN(1)R	sp|Q8IUK5|PLDX1_HUMAN	80	1	158.17	N	20	2	9185500
LFSICQFVDDGIDLN(1)R	sp|Q9BXS4|TMM59_HUMAN	90	1	135.6	N	15	3	9188200
HRPTAGAFN(1)HSDLDAELRR	sp|P09758|TACD2_HUMAN	168	1	96.096	N	9	5	9296200
VAN(1)SSSEAPFPN(1)VSTSLLTSAGN(1)R	sp|Q86TH1|ATL2_HUMAN	533	1	148.36	N	12	2	9322900
PFN(1)LSQGK	sp|Q9ULW0|TPX2_HUMAN	308	1	129.68	N	3	1	9362100
EEQYN(1)STYR	sp|P01857|IGHG1_HUMAN	180	1	175.38	N	5	2	9389600
EQHDQYN(1)LTIQAR	sp|Q8TAB3|PCD19_HUMAN	420	1	190.26	N	7	3	9434900
ISEEFLKN(1)ISASAR	sp|P52569|CTR2_HUMAN	227	1	82.774	N	8	3	9435800
GSN(1)GTFLLSLGGPDAEAFSVSPER	sp|Q9BYE9|CDHR2_HUMAN	401	1	196.65	N	3	2	9438900
PICLPAAN(1)ASFPN(1)GLHCTVTGWGHVAPSVSLLTPK	sp|Q16651|PRSS8_HUMAN	159	1	104.67	N	8	3	9441300
WDQVEVIPDIACGN(1)ASSN(1)SSAGGR	sp|Q8NFT8|DNER_HUMAN	204	1	163.51	N	14	3	9445900
WDQVEVIPDIACGN(1)ASSN(1)SSAGGR	sp|Q8NFT8|DNER_HUMAN	208	1	163.51	N	18	3	9445900
NWYESQASCMSQN(1)ASLLK	sp|P26718|NKG2D_HUMAN	131	1	211.77	N	13	2	9448900
PSWNGETPSCMASCGGTIHN(1)ATLGR	sp|Q6UXD5|SE6L2_HUMAN	355	1	92.39	N	20	3	9458500
EGN(1)ATGHLVGR	sp|O60494|CUBN_HUMAN	1802	1	175.65	N	3	3	9476000
VEAAQN(1)LTLPGSLR	sp|P24821|TENA_HUMAN	1392	1	138.45	N	6	2	9526600
KVPSN(1)STETVIESDEFRPGIR	sp|P42702|LIFR_HUMAN	680	1	83.758	N	5	4	9565800
GN(1)FSTEGCGCVCEPGWK	sp|P24821|TENA_HUMAN	166	1	116.71	N	2	2	9600800
LIPLGVFTGLSN(1)LTK	sp|Q96FE5|LIGO1_HUMAN	144	1	92.792	N	12	2	9612600
VLCGEEQADADAGAQVCSLLLAQSEVRPQCLLLVLAN(1)R	sp|P28906|CD34_HUMAN	249	1	144.09	N	37	4	9623500
GQSYSVN(1)VTFTSNIQSK	sp|P61916|NPC2_HUMAN	58	1	157.56	N	7	2	9700900
GNVAVTVSGHTCQHWSAQTPHTHN(1)R	sp|P00747|PLMN_HUMAN	308	1	139.28	N	24	3	9754500
GCN(1)DSDVLAVAGFALR	sp|Q9UGM5|FETUB_HUMAN	37	1	129.71	N	3	2	9766500
NEEVKN(1)MSLELNSK	sp|Q9Y5C1|ANGL3_HUMAN	115	1	193.45	N	6	3	9766800
SDFSQTMLFQAN(1)TTR	sp|P23470|PTPRG_HUMAN	444	1	162.93	N	12	2	9852600
VN(1)LSEEAPPGSYVSGISATDGDSGLNANLR	sp|Q6V0I7|FAT4_HUMAN	483	1	98.632	N	2	3	9993500
N(1)HSALITSVVPGDYDGDSQMDVLLTYLPK	sp|Q8TB96|TIP_HUMAN	95	1	126.5	N	1	3	10030000
GEGN(1)ETTNMVITWKPLR	sp|P32004|L1CAM_HUMAN	726	1	252.37	N	4	2	10048000
TASN(1)LTVSVLEAEGVFEK	sp|Q6YHK3|CD109_HUMAN	68	1	140.27	N	4	3	10050000
FVACQMELLHSN(1)GSQR	sp|P07307|ASGR2_HUMAN	170	1	89.189	N	12	3	10171000
VSYVLGATGHN(1)FTLHLR	sp|P78325|ADAM8_HUMAN	67	1	144.29	N	11	4	10198000
APPPAELCHGYYDVMGQYDATFN(1)CSTGSYR	sp|A6NL88|SHSA7_HUMAN	97	1	81.904	N	23	3	10237000
GSLSLTN(1)LSSSMAGVYVCK	sp|Q96AP7|ESAM_HUMAN	213	1	150.22	N	7	3	10292000
PRPTIN(1)VTCTR	sp|P49788|TIG1_HUMAN	142	1	126.34	N	6	3	10301000
ILGSPCN(1)FSLIYSSDTLGAALCPTFR	sp|P23467|PTPRB_HUMAN	53	1	114.21	N	7	3	10318000
NPCTSEQN(1)CTSPFSYK	sp|P05556|ITB1_HUMAN	212	1	174.46	N	8	2	10385000
THN(1)LTDLSPHLR	sp|P32004|L1CAM_HUMAN	979	1	88.021	N	3	3	10533000
VN(1)GSCEDVDECATGGR	sp|Q8N2S1|LTBP4_HUMAN	352	1	203.88	N	2	2	10565000
QVN(1)DSSWHFLMVSR	sp|Q9Y4C0|NRX3A_HUMAN	105	1	170.95	N	3	3	10591000
GVLMVGN(1)ETTYEDGHGSR	sp|Q8IWA5|CTL2_HUMAN	187	1	125.96	N	7	3	10601000
LDPVSLQTLQTWN(1)TSYPK	sp|Q99784|NOE1_HUMAN	394	1	196.33	N	13	2	10641000
VPPGDSPPGN(1)GSGPR	sp|Q9BZR6|RTN4R_HUMAN	372	1	136.14	N	10	3	10643000
LLHALGGDDFLGMLN(1)R	sp|Q9UHG3|PCYOX_HUMAN	196	1	164.48	N	15	2	10666000
GGASLSPQYVSYN(1)QSSYTQWDLQPDTDYEIHLFK	sp|P32004|L1CAM_HUMAN	1071	1	57.563	N	13	3	10787000
VALPAYPASLTDVSLALSELRPN(1)DSGIYR	sp|Q96GW7|PGCB_HUMAN	130	1	86.987	N	23	4	10798000
MTQESALIFPFLN(1)K	sp|Q8N126|CADM3_HUMAN	290	1	123.62	N	13	2	10864000
WFHN(1)GSLSEETN(1)SSLNIVNAK	sp|P12319|FCERA_HUMAN	67	1	212.43	N	4	2	10909000
N(1)ISIESR	sp|Q6UWI2|PARM1_HUMAN	80	1	153.73	N	1	2	10920000
VIILDVNDNTPVITAPPLIN(1)GTAEVYIPR	sp|Q8TAB3|PCD19_HUMAN	570	1	120.93	N	20	3	10936000
KDYGSQEDFTQVWN(1)TTMK	sp|O60635|TSN1_HUMAN	141	1	268.13	N	14	2	10940000
LLEGN(1)FSLCVENK	sp|Q9H9K5|MER34_HUMAN	122	1	218.11	N	5	2	11070000
YHN(1)LSLYTEHSVQEK	sp|Q16348|S15A2_HUMAN	472	1	231.74	N	3	2	11097000
YAVEIQGQLN(1)GSAGPGHSELTLLWDR	sp|Q7Z7M0|MEGF8_HUMAN	810	1	100.44	N	10	3	11118000
VQQVGHYPPAN(1)SSLSSR	sp|Q24JP5|T132A_HUMAN	71	1	87.157	N	11	3	11122000
WNDSPCN(1)QSLPSICK	sp|Q9UBG0|MRC2_HUMAN	497	1	168.98	N	7	2	11169000
TLLN(1)ETPEQIK	sp|O43490|PROM1_HUMAN	206	1	142.36	N	4	2	11176000
YELSLHPN(1)LTSMTFR	sp|Q9UIQ6|LCAP_HUMAN	184	1	119	N	8	3	11279000
GVIYSPAWPLNYPPGTN(1)CSWYIQGDR	sp|O75074|LRP3_HUMAN	71	1	123.32	N	17	3	11303000
LDVDQALN(1)R	sp|P04278|SHBG_HUMAN	380	1	118.74	N	8	2	11404000
ESDGGN(1)YTCSIHLGNLVFK	sp|Q86YT9|JAML1_HUMAN	231	1	108.14	N	6	3	11404000
RMELSMGPIQAN(1)HTGTGLLLTLQPEQK	sp|P04062|GLCM_HUMAN	98	1	116.92	N	12	4	11598000
SPLQPLISLCEAPPSPLQLPGGN(1)VTITYSYAGAR	sp|Q7Z4F1|LRP10_HUMAN	111	1	56.637	N	23	4	11849000
PKEN(1)VTIMVK	sp|Q9HBG7|LY9_HUMAN	95	1	140.78	N	4	3	11859000
GGSSGWSGGLAQN(1)R	sp|P07357|CO8A_HUMAN	437	1	133.91	N	13	2	11911000
VLEAVN(1)GTDAR	sp|O60487|MPZL2_HUMAN	39	1	105.98	N	6	2	11941000
LPSGMLVISN(1)ATEGDGGLYR	sp|Q92859|NEO1_HUMAN	210	1	169.98	N	10	2	11948000
LPEQGNPDTLCMDYN(1)R	sp|Q9H461|FZD8_HUMAN	152	1	129.54	N	15	2	12005000
LSWAKPQPLN(1)ETAPSNLWK	sp|Q14703|MBTP1_HUMAN	939	1	225.86	N	10	2	12015000
GLVLSEDN(1)HTCQVPVLCK	sp|Q8WWZ8|OIT3_HUMAN	259	1	110.51	N	8	3	12015000
HSVLWN(1)AMIHPLCN(1)MTLK	sp|Q9HAT2|SIAE_HUMAN	267	1	182.35	N	14	3	12085000
SEASEGN(1)ITVTCR	sp|Q29983|MICA_HUMAN	220	1	138.25	N	7	2	12134000
LSQDFMILWLHGEN(1)GTGPAK	sp|Q5JS37|NHLC3_HUMAN	206	1	189.84	N	14	3	12181000
LQFDDN(1)GTYTCQVK	sp|O60487|MPZL2_HUMAN	118	1	164.33	N	6	2	12242000
ITVHGN(1)GSLDIR	sp|Q9NR99|MXRA5_HUMAN	2500	1	105.66	N	6	3	12291000
ILSYN(1)VSCSSDEETQSLSEIPDPQHK	sp|P42702|LIFR_HUMAN	572	1	98.299	N	5	3	12306000
VSFWFVVTDPSKN(1)HTLPAVEVQSAIR	sp|Q9HBJ8|TMM27_HUMAN	93	1	138.09	N	13	3	12378000
GAFISN(1)FSMTVDGK	sp|P19823|ITIH2_HUMAN	118	1	168.22	N	6	2	12524000
LVLGTPQSNSPFGAAVGEQN(1)ETLIR	sp|Q5SZK8|FREM2_HUMAN	2236	1	174.25	N	20	3	12662000
QLEEFLN(1)QSSPFYFWMN(1)GDR	sp|P10909|CLUS_HUMAN	145	1	155.14	N	7	2	12685000
VEFHWGHSN(1)GSAGSEHSINGR	sp|P23470|PTPRG_HUMAN	156	1	174.7	N	9	3	12702000
SQN(1)DTVTPDVWYTSKPK	sp|Q9BTY2|FUCO2_HUMAN	377	1	143.58	N	3	2	12722000
DDLDPEKN(1)DSEPGSQR	sp|P54289|CA2D1_HUMAN	136	1	140.77	N	8	2	12784000
IIQQTWN(1)R	sp|P17342|ANPRC_HUMAN	394	1	142.64	N	7	2	12965000
ALVCSQPGLN(1)CTVK	sp|Q96F46|I17RA_HUMAN	49	1	155.15	N	10	2	12984000
VTNSNANAASPLIVAGYN(1)VSGSVR	sp|P69849|NOMO3_HUMAN	218	1	213.36	N	18	2	12988000
LGIYADMGN(1)FTCMGYPGTTLDK	sp|P17050|NAGAB_HUMAN	124	1	128.74	N	9	2	13010000
EQIN(1)ITLDHR	sp|Q02809|PLOD1_HUMAN	197	1	109.29	N	4	2	13040000
N(1)MTSEFFAAQLR	sp|P19440|GGT1_HUMAN	344	1	105.86	N	1	2	13091000
GN(1)YTCHASYTYLGK	sp|P14778|IL1R1_HUMAN	193	1	178.95	N	2	2	13183000
VMVSN(1)DSHTWVTVK	sp|Q8N436|CPXM2_HUMAN	231	1	184.34	N	5	3	13185000
CN(1)QTTGQCECRPGYQGLHCETCK	sp|Q9H1U4|MEGF9_HUMAN	218	1	133.24	N	2	3	13193000
TNEQVVEVCTN(1)TSSPHAGLFPK	sp|P49281|NRAM2_HUMAN	336	1	92.289	N	11	3	13220000
SSDN(1)VSVTVLR	sp|Q86VZ4|LRP11_HUMAN	291	1	96.113	N	4	2	13355000
N(1)DTGPYECEIQNPVSAN(1)R	sp|P13688|CEAM1_HUMAN	208	1	201.76	N	1	2	13432000
VELAPLPPWQPVGQN(1)FTLR	sp|P32942|ICAM3_HUMAN	134	1	124.16	N	15	3	13573000
LN(1)QTEPVAGNYYPVNTR	sp|O00754|MA2B1_HUMAN	766	1	225.21	N	2	2	13580000
PLQN(1)FTLCFR	sp|P02743|SAMP_HUMAN	51	1	109.48	N	4	2	13610000
N(1)VTLHVPSK	sp|Q02487|DSC2_HUMAN	34	1	136.99	N	1	3	13791000
DGVN(1)SSVGTVTTATAPNPVR	sp|Q9HD43|PTPRH_HUMAN	107	1	168.45	N	4	2	13829000
GPN(1)LTSPASITFTTGLEAPR	sp|P22105|TENX_HUMAN	3918	1	206.45	N	3	2	13873000
GHPQILEAAGN(1)ASAGTVLLR	sp|Q13332|PTPRS_HUMAN	940	1	195.55	N	11	3	13931000
YSVQLMSFVYN(1)LSDTHLFPN(1)ASSK	sp|P11279|LAMP1_HUMAN	121	1	141.45	N	11	3	14070000
NNQLALTLIDTN(1)R	sp|P04626|ERBB2_HUMAN	187	1	136.02	N	12	2	14101000
VN(1)CSHPFGAFR	sp|P16109|LYAM3_HUMAN	460	1	102.06	N	2	3	14249000
LEVN(1)ISQSTYK	sp|O43451|MGA_HUMAN	885	1	134.07	N	4	2	14289000
WWDN(1)GSVPIWITAQR	sp|Q6UWV6|ENPP7_HUMAN	121	1	166.7	N	4	2	14389000
FEAEHISN(1)YTALLLSR	sp|Q9NPR2|SEM4B_HUMAN	64	1	156.11	N	8	3	14628000
LN(1)ASIADLQSQLR	sp|O15230|LAMA5_HUMAN	2209	1	121.08	N	2	2	14648000
FN(1)SSGQCEVPLVR	sp|Q99835|SMO_HUMAN	188	1	118.77	N	2	2	14693000
DSSGVIHVMLN(1)GSEPTGAYPIK	sp|Q10588|BST1_HUMAN	192	1	226.7	N	11	3	14786000
YN(1)VCLGSVLPYGATSTLLAGDSDSQEEAHGK	sp|Q99835|SMO_HUMAN	76	1	103.85	N	2	3	14797000
VVTVAALGTN(1)ISIHK	sp|Q9Y6R7|FCGBP_HUMAN	1743	1	155.14	N	10	3	14807000
DCVSN(1)GSLGCPVR	sp|Q9HCN3|TMM8A_HUMAN	232	1	128.03	N	5	2	14840000
AVIFFGDQEHPN(1)VTEFAVGPLPGPCYMR	sp|P19801|AOC1_HUMAN	110	1	72.805	N	12	3	14994000
YSVQLMSFVYN(1)LSDTHLFPN(1)ASSK	sp|P11279|LAMP1_HUMAN	130	1	141.45	N	20	3	15156000
GCFDGN(1)VTLTAAN(1)VTVSLPVR	sp|O95274|LYPD3_HUMAN	176	1	176.43	N	6	3	15265000
GCFDGN(1)VTLTAAN(1)VTVSLPVR	sp|O95274|LYPD3_HUMAN	183	1	176.43	N	13	3	15265000
LN(1)YTLSQGHR	sp|P15144|AMPN_HUMAN	128	1	192.91	N	2	3	15278000
IIISPEEN(1)VTLTCTAENQLER	sp|Q13740|CD166_HUMAN	480	1	123.76	N	8	2	15331000
PGGN(1)VTIGVELLEHCPSQVTVK	sp|Q6YHK3|CD109_HUMAN	41	1	179.78	N	4	3	15544000
STQGFLN(1)GSEVSELLR	sp|Q9HCM3|K1549_HUMAN	1124	1	136.27	N	7	2	15621000
RN(1)LSASVIAVTIQGGAHHLDLR	sp|Q9UHL4|DPP2_HUMAN	428	1	111.93	N	2	4	15814000
CVEESGSAHCVCPMLTCPEAN(1)ATK	sp|O00468|AGRIN_HUMAN	932	1	144.3	N	21	2	15829000
FQGQWGTVCDDGWN(1)TTASTVVCK	sp|Q9NR16|C163B_HUMAN	78	1	218.98	N	14	2	15836000
LELSASAFDDGN(1)FSLLIR	sp|Q9BRK3|MXRA8_HUMAN	119	1	227.92	N	12	2	15909000
SPQN(1)ETLYSVLK	sp|Q9UKJ1|PILRA_HUMAN	294	1	208.33	N	4	2	15911000
ISSLQTTEKN(1)DTVAGQGER	sp|P06756|ITAV_HUMAN	874	1	124.77	N	10	3	15994000
FN(1)LSQIPEGEVVTAAEFR	sp|P22004|BMP6_HUMAN	241	1	136.33	N	2	3	16002000
CGN(1)GTLPAYN(1)GSECR	sp|Q96HA4|CA159_HUMAN	104	1	101.38	N	3	2	16441000
CGN(1)GTLPAYN(1)GSECR	sp|Q96HA4|CA159_HUMAN	111	1	101.38	N	10	2	16441000
ASSN(1)PN(1)ATSSSSQDPESLQDR	sp|P05155|IC1_HUMAN	25	1	220.72	N	6	3	16444000
LQN(1)LTELSLVR	sp|Q9NZU1|FLRT1_HUMAN	221	1	140.83	N	3	2	16465000
N(1)VSEDLPLPTFSPTLLGDSR	sp|P11597|CETP_HUMAN	257	1	187.75	N	1	3	16493000
N(1)VTLQCVFWVEDPTLSSPGHWSSAGCETVR	sp|Q9Y653|GPR56_HUMAN	341	1	119.35	N	1	3	16571000
NYPGTYPN(1)HTVCEK	sp|Q8N8Z6|DCBD1_HUMAN	64	1	134.18	N	8	2	16743000
YN(1)ATVYSQAAN(1)GTEGQPQAIEFR	sp|Q12913|PTPRJ_HUMAN	342	1	178.85	N	2	3	16771000
YN(1)ATVYSQAAN(1)GTEGQPQAIEFR	sp|Q12913|PTPRJ_HUMAN	351	1	178.85	N	11	3	16771000
CFFLSTSESSWN(1)ESR	sp|Q9NY25|CLC5A_HUMAN	93	1	140.14	N	12	2	16801000
DCSMPPPFSYN(1)GTYRPV	sp|P19801|AOC1_HUMAN	745	1	114.82	N	11	3	16814000
N(1)ISGVVLADHSGAFHNK	sp|Q92542|NICA_HUMAN	435	1	121.95	N	1	3	16825000
AN(1)DSDQGANAEIEYTFHQAPEVVR	sp|Q08174|PCDH1_HUMAN	305	1	142.23	N	2	3	16858000
LRN(1)VSWATGR	sp|P08571|CD14_HUMAN	151	1	156.16	N	3	3	16958000
N(1)ASLPLGAPSPLQPATGDVASDSYNNVFR	sp|Q9UEF7|KLOT_HUMAN	106	1	81.151	N	1	3	16997000
SVTLQIYN(1)HSLTLSAR	sp|Q9Y6R7|FCGBP_HUMAN	2138	1	117.7	N	8	3	17021000
DQNTPVVHPPPTPGSCGHGGVVN(1)ISK	sp|Q6UX06|OLFM4_HUMAN	253	1	166.75	N	23	3	17081000
N(1)TTCQDLQIEVTVK	sp|P0C0L5|CO4B_HUMAN	1391	1	168.85	N	1	2	17101000
LAFATMFN(1)SSEQSQK	sp|P19440|GGT1_HUMAN	120	1	332.56	N	8	3	17250000
VSVSLGQTN(1)LTVEPGASLQQHFILR	sp|Q6NUS6|TECT3_HUMAN	347	1	66.871	N	9	3	17341000
AIIAN(1)LTCK	sp|Q13822|ENPP2_HUMAN	411	1	141.52	N	5	2	17362000
IDFSGSQDN(1)LTITMHR	sp|P09564|CD7_HUMAN	96	1	247.13	N	9	3	17406000
SDAVSHTGN(1)YTCEVTELTR	sp|Q08722|CD47_HUMAN	111	1	206.43	N	9	2	17494000
AAGTLEDVYN(1)R	sp|A6NH11|GLTD2_HUMAN	276	1	107.15	N	10	2	17516000
PFFN(1)SCDTYK	sp|Q92563|TICN2_HUMAN	287	1	140.11	N	4	2	17539000
SIDVSIQN(1)VSVVFK	sp|P11597|CETP_HUMAN	105	1	166.11	N	8	2	17685000
N(1)CSEPYCPLGCSSR	sp|Q92752|TENR_HUMAN	198	1	133.88	N	1	2	17741000
N(1)YSLLIDQPDK	sp|Q9NY97|B3GN2_HUMAN	127	1	130.47	N	1	2	17765000
CLCPLGFLLAN(1)DSK	sp|P98164|LRP2_HUMAN	1383	1	117.92	N	11	3	17814000
STMDSFTLIMQTYN(1)R	sp|Q9UBQ6|EXTL2_HUMAN	74	1	179.19	N	14	2	17935000
LGQAPANWYN(1)DTYPLSPPQR	sp|Q8WVQ1|CANT1_HUMAN	88	1	170.56	N	10	2	18009000
YSAEVHMSIPN(1)VSLPLR	sp|P43234|CATO_HUMAN	105	1	164.53	N	11	3	18233000
AYWPDVIHSFPN(1)R	sp|O00584|RNT2_HUMAN	106	1	98.105	N	12	2	18305000
SFGGWN(1)TSGCVAHR	sp|Q86SQ4|GP126_HUMAN	818	1	190.26	N	6	2	18313000
MCAQQLGDN(1)CTEAAICDPHR	sp|O95388|WISP1_HUMAN	86	1	133.47	N	9	2	18536000
N(1)ESCGGTFGIYGTCDR	sp|Q9NZV1|CRIM1_HUMAN	71	1	153	N	1	2	18586000
GLCGELDQN(1)LSR	sp|Q15846|CLUL1_HUMAN	311	1	130.41	N	9	2	18751000
TFAN(1)GSLAFR	sp|Q8WWB7|GLMP_HUMAN	187	1	109.48	N	4	2	18805000
DLGN(1)LTHLFLHGNR	sp|Q9BZR6|RTN4R_HUMAN	179	1	143.55	N	4	2	18815000
VLSSIQEGTVPDN(1)TSSAR	sp|O75509|TNR21_HUMAN	278	1	146.67	N	13	2	19021000
MN(1)LTVMCPSIDPLHYHHLTYIR	sp|Q99983|OMD_HUMAN	316	1	128.74	N	2	4	19052000
VN(1)ITPVVALWQPMAPNQGLPR	sp|Q9UEF7|KLOT_HUMAN	630	1	206.45	N	2	2	19171000
IYN(1)VTYLEPSLR	sp|P24394|IL4RA_HUMAN	176	1	109.83	N	3	2	19207000
KGN(1)CSSTVCGQDLQSHLCMCAEGYALSR	sp|P01133|EGF_HUMAN	324	1	168.06	N	3	3	19373000
GNPYSDLGN(1)HTTCR	sp|Q4KMQ2|ANO6_HUMAN	802	1	98.592	N	9	3	19666000
LFTCGTNAFTPVCTN(1)R	sp|Q13591|SEM5A_HUMAN	142	1	144.28	N	15	2	19773000
ATVSIN(1)DSVSDLPK	sp|Q5SZK8|FREM2_HUMAN	2121	1	171.32	N	6	2	19781000
LLANYASQN(1)ITYHCK	sp|P08123|CO1A2_HUMAN	1267	1	143.79	N	9	2	19844000
LLISSLSESPASVSILSQADN(1)TSKK	sp|Q9Y6R7|FCGBP_HUMAN	75	1	174.22	N	21	3	19901000
DGEAFEIN(1)GTEDGR	sp|O00533|NCHL1_HUMAN	562	1	126.71	N	8	2	19929000
N(1)ISGHIYNQN(1)VSQK	sp|Q9P0T7|TMEM9_HUMAN	38	1	188.96	N	1	2	19951000
N(1)VSECFLAR	sp|Q8N271|PROM2_HUMAN	725	1	136.75	N	1	2	19991000
LGACN(1)DTLQQLMEVFK	sp|P01008|ANT3_HUMAN	128	1	344.86	N	5	3	20185000
DFYQATISESAAN(1)LTQVLR	sp|Q6V0I7|FAT4_HUMAN	1225	1	206.67	N	13	2	20244000
RQDVN(1)ITVATVPSWLK	sp|Q13308|PTK7_HUMAN	405	1	124.62	N	5	3	20259000
EGYSN(1)ISYIVVNHQGISSR	sp|P49908|SEPP1_HUMAN	83	1	124.68	N	5	3	20344000
AAEN(1)FTLLVK	sp|Q99571|P2RX4_HUMAN	184	1	147.4	N	4	2	20428000
ALGFEN(1)ATQALGR	sp|Q08380|LG3BP_HUMAN	69	1	142.76	N	6	3	20560000
VTVRPGESVMVN(1)ISAK	sp|Q9Y6R7|FCGBP_HUMAN	91	1	120.59	N	12	3	20644000
TQTFQGCGILQPDPPAN(1)ITVTAVAR	sp|P08887|IL6RA_HUMAN	221	1	144.08	N	17	3	20790000
SDSGN(1)YTCLVR	sp|Q9NR99|MXRA5_HUMAN	2415	1	96.665	N	5	2	20842000
TQTN(1)ASDFPIGTSLK	sp|P17927|CR1_HUMAN	509	1	155.88	N	4	2	20881000
PGAMN(1)FSYSPLLR	sp|O15230|LAMA5_HUMAN	243	1	155.53	N	5	2	21299000
DVRPIN(1)VSSHCPSAGTK	sp|Q9Y337|KLK5_HUMAN	173	1	168.42	N	6	3	21349000
AN(1)CEYQCQPLN(1)QTSYLCVCAEGFAPIPHEPHR	sp|P07204|TRBM_HUMAN	382	1	80.022	N	11	3	21360000
TCSDAAYN(1)HTTFPNLLQHR	sp|Q66K79|CBPZ_HUMAN	57	1	88.951	N	8	4	21409000
LNVGFQEDLMN(1)TSSALYR	sp|Q8IZF2|AGRF5_HUMAN	188	1	190.34	N	11	2	21760000
WQYYGTAN(1)TSGN(1)LSLTWHVK	sp|Q9UGT4|SUSD2_HUMAN	177	1	147.12	N	12	2	21794000
AFGQFFSPGEVIYN(1)K	sp|Q9HC84|MUC5B_HUMAN	4960	1	110.64	N	14	2	21815000
IAVQFGPGFSWIAN(1)FTK	sp|P13473|LAMP2_HUMAN	101	1	134.61	N	14	2	21886000
NTSPDTN(1)YTLYYWHR	sp|P78552|I13R1_HUMAN	157	1	124.47	N	7	3	21892000
VSLLDN(1)GTLTVR	sp|Q9NR99|MXRA5_HUMAN	2693	1	132.25	N	6	2	21950000
GHHQLHGFVPIAPTSTQN(1)YTQEQFWAVK	sp|Q9BUJ0|ABHEA_HUMAN	201	1	111.84	N	18	4	21955000
CLIEVN(1)ETITQISWEK	sp|Q9NQS3|PVRL3_HUMAN	83	1	149.41	N	6	2	21975000
AWGAAAPSAPHWN(1)ETAEK	sp|O75077|ADA23_HUMAN	76	1	145.49	N	13	2	22122000
LPTTVLN(1)ATAK	sp|Q9GZM5|YIPF3_HUMAN	337	1	150.81	N	7	2	22148000
GGYIFPTQQPN(1)TTTLASR	sp|O43451|MGA_HUMAN	827	1	169.58	N	11	3	22479000
DPNSGFVFNLNPLN(1)SSQGYN(1)VSGIGK	sp|P11717|MPRI_HUMAN	957	1	178.57	N	20	3	22653000
AQLTMTMN(1)QTEHN(1)LTVSQIPSPQTWHVFYADK	sp|Q86V85|GP180_HUMAN	105	1	80.79	N	8	4	23243000
AQLTMTMN(1)QTEHN(1)LTVSQIPSPQTWHVFYADK	sp|Q86V85|GP180_HUMAN	110	1	80.79	N	13	4	23243000
QHTVTTTTKGEN(1)FTETDVK	sp|P04156|PRIO_HUMAN	197	1	252.46	N	12	3	23372000
DVMQVAN(1)TTMSSR	sp|P08069|IGF1R_HUMAN	747	1	163.9	N	7	2	23471000
FLN(1)DSEQVAR	sp|Q9BVT8|TMUB1_HUMAN	111	1	106.68	N	3	2	23519000
EGPPAAFSGHN(1)ASSGR	sp|Q5IJ48|CRUM2_HUMAN	886	1	127.07	N	11	2	23540000
PGWQPQAGLSQAN(1)FTLGPVSPSHGGQYR	sp|Q8N149|LIRA2_HUMAN	279	1	114.9	N	13	3	23806000
LLHGDPGEEDGAELDLN(1)MTR	sp|P01127|PDGFB_HUMAN	63	1	164.53	N	17	2	23970000
DTAVEGEEIEVN(1)CTAMASKPATTIR	sp|Q9BY67|CADM1_HUMAN	165	1	193.06	N	12	3	24468000
YGMQNSGNEISWN(1)YTLEQYQK	sp|Q07075|AMPE_HUMAN	801	1	238.67	N	13	2	24557000
VDKDLQSLEDILHQVEN(1)K	sp|P02679|FIBG_HUMAN	78	1	195.5	N	17	2	24562000
N(1)HSIFLADINQER	sp|P50897|PPT1_HUMAN	197	1	186.46	N	1	2	24611000
AVLPCVLLN(1)YSGIVQWTK	sp|Q96J84|KIRR1_HUMAN	46	1	196.45	N	9	3	24675000
N(1)LSLDIGTEVFAPGPGSGIQK	sp|Q99519|NEUR1_HUMAN	186	1	189.33	N	1	3	24699000
YN(1)ISWQLSVHQVHN(1)STLR	sp|Q9BXP8|PAPP2_HUMAN	562	1	91.401	N	2	4	24786000
YN(1)ISWQLSVHQVHN(1)STLR	sp|Q9BXP8|PAPP2_HUMAN	574	1	91.401	N	14	4	24786000
IQPIIAVADEGWHILQN(1)K	sp|Q9UJA9|ENPP5_HUMAN	329	1	130.47	N	17	3	25005000
TLN(1)QSSDELQLSMGNAMFVK	sp|P01011|AACT_HUMAN	127	1	328.14	N	3	2	25024000
ACTEAEFACHSYN(1)ECVALEYR	sp|P98160|PGBM_HUMAN	210	1	308.2	N	13	2	25109000
GGAEAMLVVN(0.836)N(0.164)SVLFPPSGN(1)R	sp|Q8TCT8|SPP2A_HUMAN	126	1	160.78	N	20	3	25177000
LEN(1)ITTGTYTIHAQK	sp|P69849|NOMO3_HUMAN	369	1	148.48	N	3	3	25246000
IN(1)VTTLKDDGDISK	sp|Q9NU53|GINM1_HUMAN	46	1	251.24	N	2	3	25335000
DLLGSGYTETYTAAN(1)GSEVTEQPR	sp|P78325|ADAM8_HUMAN	91	1	231.13	N	15	2	25880000
SCVAVTSAQPQN(1)MSR	sp|O15031|PLXB2_HUMAN	528	1	163.45	N	12	2	26068000
LQNLVIPWAPEN(1)LTLHK	sp|P31785|IL2RG_HUMAN	159	1	138.81	N	12	3	26112000
QESMNSN(1)VSVYQPPR	sp|P13598|ICAM2_HUMAN	105	1	284.73	N	7	2	26459000
IDGSQNFN(1)ETWENYK	sp|Q9Y5C1|ANGL3_HUMAN	296	1	351.63	N	8	2	26705000
YPHNHHVVN(1)N(1)TLEGN(1)CSSK	sp|P15586|GNS_HUMAN	117	1	171.87	N	15	4	26739000
AKPQGQWAEDVLGN(1)K	sp|Q29983|MICA_HUMAN	79	1	139.46	N	14	3	26787000
IVASDSGKPSLN(1)QTALVR	sp|Q9HC56|PCDH9_HUMAN	450	1	152.16	N	12	2	26799000
ENMVLN(1)LSCEASGHPRPTISWN(1)VN(1)GTASEQDQDPQR	sp|P43121|MUC18_HUMAN	467	1	337.85	N	24	3	27228000
CMWSSALNSLN(1)LSFAGLEQVPK	sp|P08571|CD14_HUMAN	282	1	185.86	N	11	3	27230000
ILAN(1)GSIVLN(1)GSLSYN(0.5)N(0.5)K	sp|Q9BYE9|CDHR2_HUMAN	182	1	177.93	N	4	2	27469000
HQGAWYVWN(1)R	sp|P09923|PPBI_HUMAN	268	1	155.1	N	9	3	27487000
KFLN(1)ESYKHEQVYIR	sp|P15309|PPAP_HUMAN	94	1	278.35	N	4	3	27518000
DAGVVCTN(1)ETR	sp|Q08380|LG3BP_HUMAN	125	1	121.9	N	8	2	27589000
LLVSN(1)VSAEDR	sp|Q9HB29|ILRL2_HUMAN	184	1	95.573	N	5	2	27639000
SCLEREDTVLEVTESN(1)TTSVVDGDKR	sp|Q9NQ36|SCUB2_HUMAN	266	1	264.29	N	16	4	27641000
AQHELN(1)CSLQDPR	sp|Q86YD3|TMM25_HUMAN	106	1	184.98	N	6	2	27894000
LLFNLLPGPYSHN(1)FSLDPDTGLLR	sp|Q9BYE9|CDHR2_HUMAN	632	1	112.58	N	13	3	28120000
IGGPAPSPSVLN(1)VTGVTQSTMFSCEAHNLK	sp|Q06418|TYRO3_HUMAN	191	1	107.31	N	12	3	28697000
N(1)LTTSLTESVDR	sp|P80108|PHLD_HUMAN	307	1	174.98	N	1	2	28909000
VHAGN(1)FSTIPQYFK	sp|P22304|IDS_HUMAN	115	1	186.46	N	5	2	28976000
DGTQQAVPLEHPSSPWGLN(1)LTEK	sp|Q14767|LTBP2_HUMAN	343	1	103.88	N	19	3	29117000
LATLADFSLHPESQTVEEN(1)GTAR	sp|Q8TDY8|IGDC4_HUMAN	157	1	78.418	N	19	3	29251000
YPN(1)CTGGAAGYIDR	sp|Q68CP4|HGNAT_HUMAN	461	1	127.17	N	3	2	29277000
TATVHLQALPAAPFN(1)ITVTK	sp|Q06418|TYRO3_HUMAN	230	1	142.57	N	15	2	29444000
TGEIN(1)ITSIVDR	sp|Q02413|DSG1_HUMAN	110	1	202.31	N	5	2	29624000
VN(1)ISN(1)YSLVMESDAGTFLPTGLQFTGSEK	sp|Q9Y646|CBPQ_HUMAN	356	1	112.62	N	5	3	29766000
SLLEFN(1)TTVSCDQQGTNHR	sp|P11717|MPRI_HUMAN	112	1	158.11	N	6	2	29909000
PVGN(1)LSIVR	sp|P21754|ZP3_HUMAN	125	1	110.12	N	4	2	29991000
VFNINDN(1)GTITTSNSLDR	sp|Q9H159|CAD19_HUMAN	419	1	243.3	N	7	2	30089000
LEPVHLQLQCMSQEQLAQVAAN(1)ATK	sp|Q96PD5|PGRP2_HUMAN	367	1	142.32	N	22	4	30096000
LLDLSGN(1)N(1)LTHLPK	sp|P40197|GPV_HUMAN	181	1	132.24	N	8	3	30113000
KIGGIWTWVGTN(1)K	sp|P14151|LYAM1_HUMAN	104	1	176.32	N	12	2	30327000
DIYTFDGALN(1)K	sp|Q08722|CD47_HUMAN	73	1	138.06	N	10	1	31065000
NNVITLN(1)ITGK	sp|P16278|BGAL_HUMAN	464	1	119.22	N	7	2	31357000
NFIIN(1)MTCR	sp|Q9BRN9|TM2D3_HUMAN	122	1	118.74	N	5	2	31440000
LGLTPEATN(1)ASLLGCMEDLSVN(1)GQR	sp|Q6UVK1|CSPG4_HUMAN	348	1	141.85	N	9	2	31498000
VLQQQWTN(1)QSSQLLHSVER	sp|Q8IZF2|AGRF5_HUMAN	820	1	186.17	N	8	3	31523000
TFNMNFISPFTQYN(1)TTR	sp|Q96MM7|H6ST2_HUMAN	460	1	204.18	N	14	2	31534000
LQVLN(1)ASHEDSGAYSCR	sp|P22607|FGFR3_HUMAN	98	1	241.27	N	5	3	31750000
HIVIN(1)GSSFGADGFPYVQVLK	sp|P22455|FGFR4_HUMAN	290	1	191.97	N	5	3	32066000
DMN(1)QTLGDN(1)ITVK	sp|Q8TCT8|SPP2A_HUMAN	149	1	257.8	N	3	2	32884000
DMN(1)QTLGDN(1)ITVK	sp|Q8TCT8|SPP2A_HUMAN	155	1	257.8	N	9	2	32884000
CGPCVSSQIGFN(1)CSWCSK	sp|Q6UX71|PXDC2_HUMAN	345	1	191.01	N	12	2	32958000
QGFN(1)GTFTVGPYICEATVK	sp|P16234|PGFRA_HUMAN	179	1	95.195	N	4	2	33109000
AN(1)TTLQITCR	sp|P35968|VGFR2_HUMAN	46	1	112.3	N	2	2	33401000
VWHLYN(1)TSFR	sp|Q9UEF7|KLOT_HUMAN	283	1	112.71	N	6	3	33789000
VAN(1)SSSEAPFPN(1)VSTSLLTSAGN(1)R	sp|Q86TH1|ATL2_HUMAN	524	1	148.36	N	3	2	33988000
VAN(1)SSSEAPFPN(1)VSTSLLTSAGN(1)R	sp|Q86TH1|ATL2_HUMAN	544	1	148.36	N	23	2	33988000
N(1)STLDPGKPEMMK	sp|O00391|QSOX1_HUMAN	575	1	169.82	N	1	3	34028000
WWHQQTN(1)ATQEVVR	sp|O00754|MA2B1_HUMAN	133	1	182.72	N	7	3	34490000
DVGTPETMAPTIVVPPGN(1)R	sp|Q7Z5N4|SDK1_HUMAN	301	1	214.42	N	18	2	35015000
NMDGTFN(1)VTSCLK	sp|Q68D85|NR3L1_HUMAN	208	1	163.46	N	7	2	35092000
N(1)CCNTENPPGCYR	sp|P43652|AFAM_HUMAN	383	1	335.08	N	1	2	35129000
VPVSHSFPHPLYN(1)MSLLK	sp|P20151|KLK2_HUMAN	102	1	113.11	N	13	4	35477000
LSQGN(1)TTLSINPVK	sp|P13688|CEAM1_HUMAN	378	1	124.6	N	5	2	35997000
AEKEN(1)TSSWYEVDSFTPFR	sp|P17181|INAR1_HUMAN	110	1	164.63	N	5	2	36097000
SPHRPILQAGLPAN(1)ASTVVGGDVEFVCK	sp|P21802|FGFR2_HUMAN	265	1	89.08	N	14	3	36267000
N(1)VTHLLQQELTEAQK	sp|Q10589|BST2_HUMAN	65	1	228.17	N	1	2	36277000
GELN(1)TSIFSSR	sp|Q9UHG3|PCYOX_HUMAN	353	1	185.33	N	4	2	36426000
EVFVHPN(1)YSK	sp|P04070|PROC_HUMAN	290	1	261.6	N	7	2	36514000
N(1)SSLIGCMCHR	sp|O60609|GFRA3_HUMAN	95	1	113.66	N	1	2	36757000
FGYILHTDN(1)R	sp|P48740|MASP1_HUMAN	178	1	155.58	N	9	2	36936000
ELSEYN(1)ATAIK	sp|P29323|EPHB2_HUMAN	482	1	161.67	N	6	2	37190000
GQN(1)GSFDAPNERPYSLK	sp|Q01151|CD83_HUMAN	79	1	253.97	N	3	2	37581000
VVLGAN(1)GTYSCLVR	sp|Q5ZPR3|CD276_HUMAN	215	1	210.08	N	6	3	37649000
AN(1)LTGWDPQK	sp|Q06418|TYRO3_HUMAN	380	1	174.86	N	2	2	37923000
LLETVEYN(1)ISGAER	sp|P24821|TENA_HUMAN	1485	1	172.8	N	8	3	38009000
AN(1)LTVVLLR	sp|P05362|ICAM1_HUMAN	145	1	240.53	N	2	2	38133000
ISVQVHN(1)ATCTVR	sp|Q12866|MERTK_HUMAN	454	1	134.18	N	7	3	38240000
HNLFDDENTAQFVHVSESFPHPGFN(1)MSLLEN(1)HTR	sp|P06870|KLK1_HUMAN	102	1	175.15	N	25	3	38524000
HNLFDDENTAQFVHVSESFPHPGFN(1)MSLLEN(1)HTR	sp|P06870|KLK1_HUMAN	108	1	175.15	N	31	3	38524000
DLQGNPIAN(1)ATISVEGIDHDVTSAK	sp|P16870|CBPE_HUMAN	390	1	253.34	N	9	2	38757000
QDLN(1)SSDVHSLQPQLDCGPR	sp|P55259|GP2_HUMAN	216	1	125.51	N	4	3	38785000
LGHCPDPVLVN(1)GEFSSSGPVN(1)VSDK	sp|P20851|C4BPB_HUMAN	98	1	147	N	21	2	38870000
DFLQLAGAQPQAGLSQAN(1)FTLGPVSR	sp|Q8NHL6|LIRB1_HUMAN	281	1	109.89	N	18	2	39277000
YIHPQN(1)N(1)SICCTK	sp|P19438|TNR1A_HUMAN	54	1	206.36	N	6	3	39282000
EKPEAGTYSVN(0.404)N(0.404)GN(0.191)DTCLLATMGLQLN(1)ITQDK	sp|P13473|LAMP2_HUMAN	242	1	88.531	N	27	3	39782000
IN(1)TTADEKDPTNPFR	sp|O14672|ADA10_HUMAN	278	1	148.13	N	2	2	39790000
KGDVSLTIEN(1)VTLADSGIYCCR	sp|Q8TDQ0|HAVR2_HUMAN	99	1	305.9	N	10	3	39794000
LSN(1)ISHLNYCEPDLR	sp|Q9NY97|B3GN2_HUMAN	89	1	189.99	N	3	2	40001000
DLN(1)ETTEQDLCPLK	sp|Q96PX8|SLIK1_HUMAN	253	1	163.46	N	3	2	40301000
YCGN(1)SFPLN(1)YSSIVGHTLWVR	sp|O60494|CUBN_HUMAN	1819	1	68.751	N	9	3	40516000
TAGVN(1)TTDKEMEVLHLR	sp|P11362|FGFR1_HUMAN	317	1	250.52	N	5	4	40522000
YLIVAQLN(1)LSR	sp|Q5JS37|NHLC3_HUMAN	278	1	101.65	N	8	2	40539000
KPTPIPIPPMVIGQTN(1)K	sp|Q9BXP8|PAPP2_HUMAN	857	1	105.19	N	16	3	40618000
EDIGN(1)YSCLVR	sp|A8MVW5|HECA2_HUMAN	216	1	128.86	N	5	2	40674000
FMFMEEGAN(1)K	sp|Q6PK18|OGFD3_HUMAN	267	1	112.41	N	9	2	41098000
ELNILFLN(1)K	sp|Q8N3J6|CADM2_HUMAN	287	1	133.12	N	8	2	41760000
FN(1)SSGTHFSN(1)LSK	sp|P48357|LEPR_HUMAN	73	1	143.31	N	2	3	41844000
FN(1)SSGTHFSN(1)LSK	sp|P48357|LEPR_HUMAN	81	1	143.31	N	10	3	41844000
MLVANIDLGPTILDIAGYDLN(1)K	sp|P15586|GNS_HUMAN	387	1	199.84	N	21	2	42004000
CVLTFAHEGQQYN(1)ITR	sp|P27930|IL1R2_HUMAN	219	1	187.63	N	13	3	42680000
CLSEGQPPPSYN(1)WTR	sp|Q96NY8|PVRL4_HUMAN	281	1	270.67	N	12	3	42835000
IN(1)ATTGEIFNK	sp|Q6V0I7|FAT4_HUMAN	2921	1	183.72	N	2	2	43004000
GTAGNALMDGASQLMGEN(1)R	sp|P02675|FIBB_HUMAN	394	1	188.63	N	18	2	43119000
EN(1)ATTDLLTK	sp|P28799|GRN_HUMAN	265	1	168.83	N	2	2	44059000
IITVSTN(1)GSIHSPR	sp|Q9NRA1|PDGFC_HUMAN	55	1	142.19	N	7	2	44862000
VFHIHN(1)ESWVLLTPK	sp|O75882|ATRN_HUMAN	428	1	281.68	N	6	4	45293000
FVHPPN(1)ASLPN(1)DTQR	sp|Q8TCC7|S22A8_HUMAN	81	1	100.38	N	6	2	45297000
FVHPPN(1)ASLPN(1)DTQR	sp|Q8TCC7|S22A8_HUMAN	86	1	100.38	N	11	2	45297000
N(1)ESDKAPWPLSLPGCPHR	sp|P11117|PPAL_HUMAN	331	1	155.63	N	1	2	45477000
DSVSVVLGQHFFN(1)R	sp|Q04756|HGFA_HUMAN	468	1	244.16	N	13	2	46269000
WHCQCKQDFN(1)ITDISLLEHR	sp|P07911|UROM_HUMAN	322	1	247.3	N	10	3	46296000
ETVPEYN(1)LSITAR	sp|Q9UN70|PCDGK_HUMAN	424	1	91.937	N	7	2	46510000
VAN(1)LTEPVVLTFQHQLQPK	sp|Q9Y653|GPR56_HUMAN	324	1	126.91	N	3	3	47206000
TGYTMDN(1)MTGLCRPVCAQGCVN(1)GSCVEPDHCR	sp|Q7Z7M0|MEGF8_HUMAN	2214	1	178.53	N	7	4	47294000
MIEN(1)GSLSFLPTLR	sp|P21810|PGS1_HUMAN	270	1	221.09	N	4	3	47354000
EN(1)GTLVQVATISGNMFNQMAK	sp|O75503|CLN5_HUMAN	178	1	274.38	N	2	2	47370000
GFLIN(1)SKPEN(1)ACEPIVPPPVK	sp|O43567|RNF13_HUMAN	75	1	192.54	N	10	3	47451000
TVTISDHGTVTYN(1)GSICGDDQN(1)GPK	sp|P13473|LAMP2_HUMAN	75	1	366.63	N	13	3	47625000
ISN(1)SSDTVECECSENWK	sp|O75882|ATRN_HUMAN	264	1	238.88	N	3	3	48079000
HGLESASDHHGN(1)FSITMR	sp|Q9H7M9|GI24_HUMAN	128	1	83.751	N	12	4	48160000
RGQFESVAPSQN(1)FSDSSESDTHPFVIAK	sp|P13611|CSPG2_HUMAN	1442	1	137.94	N	12	3	48228000
N(1)LSDMENEFYYR	sp|Q9UBD6|RHCG_HUMAN	48	1	252.82	N	1	2	48326000
YLWSEPQN(1)CSATK	sp|P09668|CATH_HUMAN	101	1	214.82	N	8	2	48431000
VTVLGVATAPQQVLSN(1)GVPVSN(1)FTYSPDTK	sp|P10253|LYAG_HUMAN	925	1	112.39	N	22	3	48833000
HTN(1)YSFSPWHGFTIHR	sp|P07333|CSF1R_HUMAN	153	1	290.64	N	3	3	49629000
VNIQGN(1)GTLSASQK	sp|A8MVW5|HECA2_HUMAN	129	1	187.31	N	6	2	49645000
QLGLALGPALGLLGDPFRPLPQQVN(1)LTDGR	sp|P25940|CO5A3_HUMAN	141	1	159.98	N	25	3	50509000
SDEYN(1)CSSGMCIR	sp|Q92673|SORL_HUMAN	1164	1	206.73	N	5	2	50860000
SAN(1)ASVILNVQFKPEIAQVGAK	sp|Q86YD3|TMM25_HUMAN	119	1	233.84	N	3	2	51269000
N(1)ASAVVLYNEER	sp|Q8NC42|RN149_HUMAN	131	1	235.01	N	1	2	51301000
AENQAN(1)VTCQVSNFYPR	sp|O00241|SIRB1_HUMAN	269	1	306.44	N	6	2	51766000
QVLSYGQN(1)LSFSFR	sp|P11047|LAMC1_HUMAN	576	1	185.99	N	8	2	52109000
IN(1)ATDADEPNTLNSK	sp|Q14126|DSG2_HUMAN	182	1	302.87	N	2	2	52321000
LSALDNLLN(1)HSSMFLK	sp|Q9Y4L1|HYOU1_HUMAN	830	1	258.02	N	9	2	53040000
DAN(1)LTGLSDNK	sp|Q99574|NEUS_HUMAN	321	1	257.09	N	3	2	53362000
LWSSLQTHCCSQN(1)K	sp|P10619|PPGB_HUMAN	244	1	208.33	N	13	2	53665000
RPSLQMN(1)TSIWYN(1)R	sp|P54802|ANAG_HUMAN	526	1	228.61	N	7	3	53761000
HAN(1)WTLTPLK	sp|P27169|PON1_HUMAN	253	1	211.27	N	3	2	54491000
VN(1)GTFQADFPLGPATHGGTYR	sp|P43626|KI2L1_HUMAN	178	1	137.17	N	2	2	54508000
HIPGLIHN(1)MTAR	sp|Q16610|ECM1_HUMAN	444	1	107.09	N	8	3	54721000
CGLSQSQGN(1)LSHVDWFSVHK	sp|P43121|MUC18_HUMAN	56	1	218.2	N	9	3	54867000
MTGSGIYAPN(1)SSR	sp|O95497|VNN1_HUMAN	283	1	157.97	N	10	2	55186000
ICLQVGSQCSTN(1)ESEKPSILVEK	sp|P78552|I13R1_HUMAN	105	1	138.46	N	12	3	55261000
TITVVHQPWCN(1)ITGLRPATSYVFSITPGIGN(1)ETWGDPR	sp|Q12913|PTPRJ_HUMAN	192	1	172.85	N	31	4	55321000
ITN(1)ISAVEMTPLPTCLQFNR	sp|Q6UX71|PXDC2_HUMAN	316	1	246.63	N	3	2	56296000
LTGVAGN(1)YTVCQK	sp|O95497|VNN1_HUMAN	353	1	211.86	N	7	2	56321000
LQGVPHVGAN(1)VTLSCQSPR	sp|Q96AP7|ESAM_HUMAN	169	1	117.13	N	10	2	56925000
YQN(1)VTGFSNVNINR	sp|Q6V0I7|FAT4_HUMAN	2937	1	147.3	N	3	2	56985000
TCQAWSSMTPHQHN(1)R	sp|P08519|APOA_HUMAN	61	1	269.44	N	14	4	57472000
VTN(1)DTESDINYLLK	sp|P12821|ACE_HUMAN	445	1	165.35	N	3	2	57761000
YKPDTLAVAVEN(1)GTGTDR	sp|Q9H0X4|ITFG3_HUMAN	389	1	176.85	N	12	3	57816000
RGPECSQN(1)YTTPSGVIK	sp|O14786|NRP1_HUMAN	150	1	192.54	N	8	3	57834000
WLSVTWQDPHSWN(1)SSFYR	sp|P08887|IL6RA_HUMAN	245	1	171.36	N	13	3	58038000
ACDLHLWENQGAGWWHN(1)VSAR	sp|Q7Z7M0|MEGF8_HUMAN	217	1	113.49	N	17	3	58568000
PGN(1)GTVFVSWVPPPAENHNGIIR	sp|Q8WZ75|ROBO4_HUMAN	360	1	119.38	N	3	3	58953000
GPN(1)CSEPECPGN(1)CHLR	sp|P24821|TENA_HUMAN	184	1	206.74	N	3	3	59846000
LTIVN(1)SSVLDRPR	sp|Q92673|SORL_HUMAN	871	1	263.07	N	5	3	59933000
QIGLYPVLVIDSSGYVN(1)PN(1)YTGR	sp|P01833|PIGR_HUMAN	186	1	204.43	N	19	3	60182000
RFN(1)GSVSFFR	sp|P55083|MFAP4_HUMAN	87	1	178.84	N	3	2	60590000
VN(1)STVIPETQLQAEDR	sp|Q9HBB8|CDHR5_HUMAN	140	1	153.81	N	2	3	60734000
VIDFN(1)CTTSSVSSALANTK	sp|P04196|HRG_HUMAN	125	1	214.48	N	5	2	61643000
AN(1)FTIYDCSR	sp|Q9Y4D7|PLXD1_HUMAN	696	1	139.38	N	2	2	61667000
SMAGSGHN(1)VSQEALAIK	sp|Q11206|SIA4C_HUMAN	310	1	202.25	N	8	2	62010000
LN(1)SSQEDPGTVYQCVVR	sp|Q68D85|NR3L1_HUMAN	216	1	220.69	N	2	3	62165000
METTN(1)GTETWYESLHAVLK	sp|Q9Y6H6|KCNE3_HUMAN	5	1	156.11	N	5	3	62885000
QYNPILSMLTN(1)QTGEAGR	sp|Q9NY97|B3GN2_HUMAN	79	1	113.95	N	11	2	62900000
FKDDSN(1)HTIGVEFGSK	sp|P20338|RAB4A_HUMAN	43	1	278.64	N	6	2	62920000
GN(1)ITEYQCHQYITK	sp|Q92896|GSLG1_HUMAN	210	1	200.93	N	2	2	62949000
VFVQTPTIN(1)YTLR	sp|Q8NCC3|PAG15_HUMAN	289	1	141.91	N	9	2	63124000
HGIQYFN(1)N(1)N(1)TQHSSLFMLN(1)EVK	sp|P01042|KNG1_HUMAN	169	1	179.07	N	8	4	63146000
PTSDPWMPSGSFMLVN(1)ASGRPEGQR	sp|P28827|PTPRM_HUMAN	72	1	104.38	N	16	3	64417000
GSPAWEPPAN(1)DTR	sp|O95196|CSPG5_HUMAN	57	1	141.1	N	10	2	64545000
GPGTLGWCVHN(1)ESCLPRPEQAR	sp|Q7Z7M0|MEGF8_HUMAN	637	1	149.86	N	11	3	65025000
GNMSGN(1)FTYIIDK	sp|P48551|INAR2_HUMAN	192	1	139.31	N	6	2	65053000
N(1)CHHSGSQVPLIHCN(1)LTTPSPQN(1)ISN(1)CR	sp|P10153|RNAS2_HUMAN	111	1	120.92	N	15	3	66136000
SGIEN(1)STVTLSHPN(1)GTTSVTSILHIKDPK	sp|P41217|OX2G_HUMAN	181	1	136.77	N	5	5	66383000
SGIEN(1)STVTLSHPN(1)GTTSVTSILHIKDPK	sp|P41217|OX2G_HUMAN	190	1	136.77	N	14	5	66383000
LKELPGVCN(1)ETMMALWEECKPCLK	sp|P10909|CLUS_HUMAN	103	1	136.59	N	9	3	66488000
GSN(1)YSEILDK	sp|Q12841|FSTL1_HUMAN	144	1	121.5	N	3	2	66759000
CPMAGISHTAWHSN(1)R	sp|Q9UMR5|PPT2_HUMAN	289	1	241.39	N	14	4	66969000
SHAASDAPEN(1)LTLLAETADAR	sp|Q9ULI3|HEG1_HUMAN	159	1	331.4	N	10	2	67385000
VN(1)STELFHVDR	sp|Q7Z7M0|MEGF8_HUMAN	421	1	126.03	N	2	3	67494000
WVSLDN(1)WTYSK	sp|O00462|MANBA_HUMAN	77	1	101.97	N	6	2	67526000
GSSVILN(1)CSAYSEPSPK	sp|Q92859|NEO1_HUMAN	73	1	203.7	N	7	2	68167000
SYAGFLTVN(1)K	sp|Q9H3G5|CPVL_HUMAN	81	1	111.06	N	9	2	68475000
KN(1)ITDLVEGAK	sp|Q8IWA5|CTL2_HUMAN	200	1	211.64	N	2	2	68712000
EIFVAN(1)GTQGK	sp|O95297|MPZL1_HUMAN	50	1	128.91	N	6	2	69460000
DCN(1)ATTEFMCNNR	sp|P98164|LRP2_HUMAN	2781	1	280.55	N	3	2	69584000
YILAQYN(1)TTK	sp|O43490|PROM1_HUMAN	220	1	154.12	N	7	2	70004000
LLSSPEACN(1)QSGACTWCHGACLSGDQAHR	sp|Q7Z7M0|MEGF8_HUMAN	1887	1	136.34	N	9	3	70377000
SHVSSEAIIWVSN(1)K	sp|Q9UKU6|TRHDE_HUMAN	663	1	213.63	N	13	3	70604000
FSDGLESN(1)SSTQFEVK	sp|P0C0L5|CO4B_HUMAN	226	1	182.37	N	8	2	71062000
N(1)WSLSQVN(1)VSHAR	sp|P55291|CAD15_HUMAN	531	1	192.44	N	1	3	71197000
N(1)WSLSQVN(1)VSHAR	sp|P55291|CAD15_HUMAN	538	1	192.44	N	8	3	71197000
SLDNDNYVFTAPYFN(1)K	sp|P54289|CA2D1_HUMAN	781	1	202.05	N	15	2	71241000
ESFLQTN(1)YTEIR	sp|P23471|PTPRZ_HUMAN	677	1	192.12	N	7	2	71456000
TVYLYPN(1)QTGLPDPLSR	sp|P16112|PGCA_HUMAN	657	1	147.73	N	7	2	71549000
GPDSLIDGGN(1)ETVAAICIAATGK	sp|Q9NQS3|PVRL3_HUMAN	186	1	224.67	N	10	3	71672000
TN(1)ITLVCKPGDLESAPVLR	sp|P11717|MPRI_HUMAN	581	1	192.54	N	2	2	72187000
YFNIDPN(1)ATQASGNCGTR	sp|Q9UQV4|LAMP3_HUMAN	266	1	153.32	N	7	2	72592000
MWDN(1)LTCWPATPR	sp|P32241|VIPR1_HUMAN	69	1	145.28	N	4	2	73029000
AEN(1)QTAPGEVPALSNLRPPSR	sp|P28300|LYOX_HUMAN	144	1	87.668	N	3	3	73085000
DASSFLAEWQN(1)ITK	sp|P08195|4F2_HUMAN	365	1	214.04	N	11	3	73764000
VVNEMCPN(1)ITR	sp|Q8N436|CPXM2_HUMAN	337	1	144.65	N	8	2	74067000
IPCSQPPQIEHGTIN(1)SSR	sp|P08603|CFAH_HUMAN	882	1	123.92	N	15	3	74471000
YYN(1)YTLSINGK	sp|P15586|GNS_HUMAN	183	1	223.32	N	3	2	74546000
DPN(1)CSSILQTEER	sp|P55259|GP2_HUMAN	260	1	234.3	N	3	2	75069000
N(1)YTNAMFK	sp|P51654|GPC3_HUMAN	124	1	134.81	N	1	2	75136000
QDN(1)ETGIYYETWNVK	sp|O75503|CLN5_HUMAN	203	1	234.92	N	3	2	75720000
YSVAN(1)DTGFVDIPK	sp|P07711|CATL1_HUMAN	221	1	196.67	N	5	2	75900000
IVSPEPGGAVGPN(1)LTCR	sp|Q6UXD5|SE6L2_HUMAN	373	1	116.51	N	13	2	75947000
SIQMTN(1)QTFSTVEN(1)LKPN(1)TSYEFQVKPK	sp|Q7Z7G0|TARSH_HUMAN	892	1	146.76	N	6	3	76383000
SIQMTN(1)QTFSTVEN(1)LKPN(1)TSYEFQVKPK	sp|Q7Z7G0|TARSH_HUMAN	904	1	146.76	N	18	3	76383000
IFLYSGEPTYLGN(1)ETSVFGPTGN(1)K	sp|O75503|CLN5_HUMAN	271	1	133.25	N	13	2	76571000
IFLYSGEPTYLGN(1)ETSVFGPTGN(1)K	sp|O75503|CLN5_HUMAN	281	1	133.25	N	23	2	76571000
MVSHHN(1)LTTGATLIN(1)EQWLLTTAK	sp|P00738|HPT_HUMAN	184	1	214.86	N	6	3	76787000
ISN(1)ITPADAGTYYCVK	sp|Q5TFQ8|SIRBL_HUMAN	109	1	122.46	N	3	3	76854000
KDGAVESISVPDMVDKN(1)LTCPEEEDTVK	sp|P13727|PRG2_HUMAN	86	1	193.42	N	17	4	77184000
SN(1)FTLTAAR	sp|Q68D85|NR3L1_HUMAN	242	1	127.68	N	2	2	77359000
TPASDPHGDN(1)LTYSVFYTK	sp|Q92859|NEO1_HUMAN	470	1	279.19	N	10	2	77363000
VLDANDNAPVFN(1)QSLYR	sp|Q9UN70|PCDGK_HUMAN	245	1	220.53	N	12	2	77564000
TITVVHQPWCN(1)ITGLRPATSYVFSITPGIGN(1)ETWGDPR	sp|Q12913|PTPRJ_HUMAN	172	1	125.5	N	11	4	77685000
RN(1)QSLVQDMDSMVR	sp|Q8NHP8|PLBL2_HUMAN	465	1	190.57	N	2	3	77816000
VIYGNTDGPSGPFVGKN(1)DSK	sp|O60279|SUSD5_HUMAN	354	1	214.58	N	17	2	78693000
RPSLQMN(1)TSIWYN(1)R	sp|P54802|ANAG_HUMAN	532	1	228.61	N	13	3	79498000
REVQCN(1)FTEKN(1)YTLIPADIK	sp|Q9H756|LRC19_HUMAN	32	1	272.72	N	6	4	80786000
VITVQVAN(1)FTLR	sp|Q9Y6R7|FCGBP_HUMAN	1317	1	188.91	N	8	2	81803000
CGALQGLYTTVDFGTGSN(1)ITDAFLSQR	sp|P16278|BGAL_HUMAN	247	1	143.32	N	18	3	82225000
N(1)LSFSASGTQLSLR	sp|P21709|EPHA1_HUMAN	338	1	206.36	N	1	3	84732000
N(1)LTLMATTSQLPK	sp|P11117|PPAL_HUMAN	267	1	289.86	N	1	3	85063000
TGYTMDN(1)MTGLCRPVCAQGCVN(1)GSCVEPDHCR	sp|Q7Z7M0|MEGF8_HUMAN	2229	1	190.46	N	22	4	85252000
N(1)YSVLYFQQK	sp|P42785|PCP_HUMAN	47	1	230.11	N	1	2	85819000
ASSGN(1)GSEEAWGALR	sp|Q96G27|WBP1_HUMAN	8	1	313.52	N	5	2	86051000
ITYSIVQTN(1)CSK	sp|P01042|KNG1_HUMAN	205	1	250.76	N	9	2	86183000
DFN(1)ETQLAR	sp|Q9H6X2|ANTR1_HUMAN	184	1	148.99	N	3	2	86768000
LLN(1)LTVR	sp|Q6UX06|OLFM4_HUMAN	136	1	172.39	N	3	2	87003000
SCPACPGSN(1)ITIR	sp|P05164|PERM_HUMAN	323	1	104.07	N	9	2	87320000
RIYYSDYLNQMINSMAEDGSN(1)R	sp|P98164|LRP2_HUMAN	2499	1	200.97	N	21	2	87634000
VYIIAHVPVGYLPSSQN(1)ITAMR	sp|Q92484|ASM3A_HUMAN	263	1	142.38	N	17	2	88156000
AQLLQGLGFN(1)LTER	sp|P08185|CBG_HUMAN	96	1	155.14	N	10	2	88181000
ALLTN(1)VSSVALGSR	sp|Q7Z7M0|MEGF8_HUMAN	1271	1	179.94	N	5	3	88915000
QAIHVGN(1)QTFNDGTIVEK	sp|Q9H3G5|CPVL_HUMAN	346	1	214.58	N	7	3	89862000
TCNPETFPSSN(1)ESR	sp|Q8IWA5|CTL2_HUMAN	417	1	177.1	N	11	2	90181000
FN(1)VSLDSVPELR	sp|Q02083|NAAA_HUMAN	37	1	169.99	N	2	2	90232000
AN(1)LTTLAGTHTNIPK	sp|P16444|DPEP1_HUMAN	57	1	241.35	N	2	2	90497000
LGVTN(1)ASLVLFRPGSVR	sp|Q13449|LSAMP_HUMAN	300	1	209.73	N	5	3	91353000
QDQCIYN(1)TTYLN(1)VQR	sp|P02763|A1AG1_HUMAN	93	1	202.05	N	7	2	91444000
CPSHCISALIQLN(1)HTR	sp|P54826|GAS1_HUMAN	117	1	226.23	N	13	2	91739000
VN(1)ISN(1)YSLVMESDAGTFLPTGLQFTGSEK	sp|Q9Y646|CBPQ_HUMAN	353	1	128.47	N	2	3	92574000
VALLGQAN(1)CSSEALAQPATDYHFHFYR	sp|Q9Y2G1|MRF_HUMAN	1129	1	122.47	N	8	3	92764000
QIN(1)SSISGNLWDKDQR	sp|Q01459|DIAC_HUMAN	299	1	213.35	N	3	2	93360000
N(1)VSCLWCNTNK	sp|P53801|PTTG_HUMAN	54	1	183.85	N	1	2	93441000
GLSFDVSLEVSQGPGLLN(1)DTK	sp|P01833|PIGR_HUMAN	135	1	238.65	N	18	3	93574000
LALPPCLLN(1)R	sp|Q6NUJ2|CK087_HUMAN	19	1	113.7	N	9	2	94794000
TQN(1)FTLLVQGSPELK	sp|P50895|BCAM_HUMAN	439	1	351.39	N	3	3	95293000
GSAIGLPQN(1)ISSQIYQLNSK	sp|O60494|CUBN_HUMAN	105	1	204.17	N	9	2	95586000
GTQN(1)WTALQGGK	sp|Q96MU8|KREM1_HUMAN	45	1	137.95	N	4	2	96898000
REVQCN(1)FTEKN(1)YTLIPADIK	sp|Q9H756|LRC19_HUMAN	37	1	272.72	N	11	4	97187000
ETHLETN(1)FTLK	sp|P40189|IL6RB_HUMAN	157	1	228.64	N	7	3	99335000
LN(1)GSSLHLEWSAPLESGGR	sp|P54760|EPHB4_HUMAN	335	1	174.65	N	2	2	99338000
N(1)CHHSGSQVPLIHCN(1)LTTPSPQN(1)ISN(1)CR	sp|P10153|RNAS2_HUMAN	119	1	201.17	N	23	3	99524000
FVGTPEVN(1)QTTLYQR	sp|P01033|TIMP1_HUMAN	53	1	229.68	N	8	2	100450000
EHEGAIYPDN(1)TTDFQR	sp|P00450|CERU_HUMAN	138	1	225.63	N	10	2	101000000
GQTEIQVNCPPAVTEN(1)K	sp|Q16563|SYPL1_HUMAN	71	1	270.21	N	16	2	101040000
AGLQAFFQVQECN(1)K	sp|P00450|CERU_HUMAN	358	1	224.75	N	13	3	101590000
LFNGQQGIIIQN(1)FSTR	sp|Q7Z3B1|NEGR1_HUMAN	275	1	198.52	N	12	2	102940000
ESQLN(1)LTVMAK	sp|Q15223|PVRL1_HUMAN	139	1	152.64	N	5	2	103000000
KVEAEALN(1)ATAIR	sp|Q13332|PTPRS_HUMAN	733	1	134.56	N	8	2	103420000
CVASVPSIPGLN(1)R	sp|P43121|MUC18_HUMAN	418	1	150.08	N	12	2	104540000
QGIDFCPGQN(1)VSGVTTHNLEDHTK	sp|P34059|GALNS_HUMAN	423	1	224.8	N	10	3	105450000
EWN(1)GTYHCIFR	sp|Q8IZF2|AGRF5_HUMAN	540	1	104.01	N	3	2	105650000
HHDYYITSTSN(1)GSLEGLENR	sp|P98172|EFNB1_HUMAN	139	1	192.72	N	11	4	107360000
ANIQFGDN(1)GTTISAVSNK	sp|Q14108|SCRB2_HUMAN	105	1	147.52	N	8	2	108160000
WSFSN(1)GTSWR	sp|Q99519|NEUR1_HUMAN	352	1	154.49	N	5	2	108350000
ELASQIVLN(1)ISAR	sp|Q6V0I7|FAT4_HUMAN	551	1	201.09	N	9	2	108590000
LDAFFALEGFPTEPN(1)SSSR	sp|P08294|SODE_HUMAN	107	1	228.17	N	15	3	110370000
N(1)HTCNLQQTCYNLQGGFK	sp|Q9UBX5|FBLN5_HUMAN	296	1	397.21	N	1	2	111210000
N(1)LSCIVNEGK	sp|P40189|IL6RB_HUMAN	131	1	128.6	N	1	2	112420000
SN(1)ISILR	sp|P19022|CADH2_HUMAN	692	1	177.71	N	2	2	114520000
KFDVNQLQN(1)TTIK	sp|P12821|ACE_HUMAN	714	1	313.52	N	9	2	117230000
AN(1)DSFGEASIIFSNGR	sp|P98164|LRP2_HUMAN	388	1	240.18	N	2	2	118690000
ALN(1)ATLHSN(1)LLCR	sp|Q9Y6H6|KCNE3_HUMAN	22	1	235.49	N	3	2	119300000
N(1)ETHATYSNTLYLADEIIIR	sp|P07911|UROM_HUMAN	396	1	233.84	N	1	2	120420000
PGPDGTPVPELVVTGELDREN(1)R	sp|Q96JQ0|PCD16_HUMAN	217	1	97.352	N	21	3	121360000
GYVEGVHN(1)SSIALSDCFGLR	sp|Q13443|ADAM9_HUMAN	125	1	233.47	N	8	3	122470000
YTCTAQTIVDN(1)SSASADLVVR	sp|Q12860|CNTN1_HUMAN	591	1	306.27	N	11	2	123050000
LNPTVTYGN(1)DSFSAK	sp|P05362|ICAM1_HUMAN	267	1	135.1	N	9	2	124780000
LRCDFEVLVVPWQN(1)SSQLLK	sp|Q15828|CYTM_HUMAN	137	1	161.87	N	14	3	125520000
YFYN(1)GTSMACETFQYGGCMGN(1)GN(1)N(1)FVTEK	sp|P02760|AMBP_HUMAN	250	1	155.46	N	4	3	126960000
PGPGLGPDN(1)QTEER	sp|Q9Y6H6|KCNE3_HUMAN	41	1	130.69	N	9	3	127150000
CLIQELCQCRPGEGN(1)CSCCK	sp|Q9GZX9|TWSG1_HUMAN	52	1	97.32	N	15	3	131550000
EPGSN(1)VTMSVDAECVPMVR	sp|Q08380|LG3BP_HUMAN	192	1	261.45	N	5	3	133310000
GLN(1)VTLSSTGR	sp|P0C0L5|CO4B_HUMAN	1328	1	171.33	N	3	2	133740000
DSPVLPVTLQCN(1)LTSSSHTLTYSYWTK	sp|Q9Y639|NPTN_HUMAN	171	1	123.74	N	12	3	134350000
YEEQQLEIQN(1)SSR	sp|Q8IZF2|AGRF5_HUMAN	315	1	186.74	N	10	2	135360000
AGN(1)CSWEAHPGNR	sp|Q96AM1|MRGRF_HUMAN	4	1	185.3	N	3	2	136890000
LLAN(1)SSMLGEGQVLR	sp|Q6UXD5|SE6L2_HUMAN	247	1	225.55	N	4	2	137940000
AFN(1)STLPTMAQMEK	sp|P16070|CD44_HUMAN	57	1	158.08	N	3	2	139380000
N(1)ITQIVGHSGCEAK	sp|P41271|NBL1_HUMAN	39	1	234.49	N	1	2	141000000
GVLTSLPGDSVTLTCPGVEPEDN(1)ATVHWVLR	sp|P08887|IL6RA_HUMAN	55	1	90.712	N	23	3	141160000
ILAPAYFILGGN(1)QSGEGCVITR	sp|Q13510|ASAH1_HUMAN	286	1	165.86	N	12	2	142140000
N(1)ISSHTNIVFSNGELDPWSGGGVTK	sp|P42785|PCP_HUMAN	415	1	281.96	N	1	2	143210000
N(1)FSCVFWNTHVR	sp|Q9BQ51|PD1L2_HUMAN	189	1	147.91	N	1	2	144990000
ELTRPN(1)ETTIHTAGHSLAAGPEAGENQK	sp|Q9H2A7|CXL16_HUMAN	168	1	169.1	N	6	3	145870000
N(1)GSGAVFPVAGADVQTLR	sp|O00391|QSOX1_HUMAN	130	1	178.23	N	1	2	149780000
VN(1)ETEMDIAK	sp|O75629|CREG1_HUMAN	160	1	182.39	N	2	2	151910000
PN(1)GTSAMLLVTLGK	sp|Q6P2C8|MED27_HUMAN	184	1	128.88	N	2	2	153230000
DIVEYYN(1)DSN(1)GSHVLQGR	sp|P25311|ZA2G_HUMAN	109	1	175.88	N	7	3	154500000
LEN(1)ITNPWSPR	sp|P19801|AOC1_HUMAN	538	1	198.62	N	3	2	154870000
MNGPTN(1)CSTELR	sp|P24394|IL4RA_HUMAN	53	1	153.12	N	6	2	156050000
GQPAN(1)QSVLLSIYDER	sp|P25940|CO5A3_HUMAN	102	1	201.09	N	5	3	156940000
GN(1)LTFTAQYLSYR	sp|Q08334|I10R2_HUMAN	49	1	167.18	N	2	2	157440000
GHTN(1)GTKPLDGFDVWK	sp|P15848|ARSB_HUMAN	366	1	306.44	N	4	2	158430000
YSTN(1)LSN(1)HVDDFTTFR	sp|P25101|EDNRA_HUMAN	29	1	190.85	N	4	3	159230000
VAN(1)LTFVVN(1)SLDGK	sp|Q14314|FGL2_HUMAN	179	1	202	N	3	2	161770000
VCQDCPLLAPLN(1)DTR	sp|P02765|FETUA_HUMAN	156	1	243.49	N	12	2	162460000
MSTLTFFN(1)VSEK	sp|Q14982|OPCM_HUMAN	285	1	210.08	N	8	2	165510000
HEN(1)TSSSPIQYEFSLTR	sp|P04216|THY1_HUMAN	42	1	312.67	N	3	3	165530000
EN(1)LTAPGSDSAVFFEQGTTR	sp|P00450|CERU_HUMAN	397	1	204.17	N	2	3	167220000
DIVEYYN(1)DSN(1)GSHVLQGR	sp|P25311|ZA2G_HUMAN	112	1	187.57	N	10	3	167950000
IFNIDSGN(1)GSIFTSK	sp|P55285|CADH6_HUMAN	437	1	184.34	N	8	2	169640000
SVQLHDSGN(1)YSCYR	sp|P08887|IL6RA_HUMAN	93	1	143.55	N	9	2	172310000
GKAN(1)STGTLVITDPTR	sp|Q12860|CNTN1_HUMAN	494	1	286.53	N	4	2	173800000
LVSFEVPQN(1)TSVK	sp|Q8NFT8|DNER_HUMAN	223	1	206.49	N	9	2	175070000
IDGGPVILLQAGTPHN(1)LTCR	sp|Q96J84|KIRR1_HUMAN	140	1	194.77	N	16	2	175740000
ANQQLN(1)FTEAK	sp|Q9Y5Y7|LYVE1_HUMAN	53	1	257.8	N	6	2	175920000
YPHKPEIN(1)STTHPGADLQEN(1)FCR	sp|P00734|THRB_HUMAN	155	1	63.674	N	20	4	177820000
PN(1)ATYSVCVMPLGPGR	sp|Q6EMK4|VASN_HUMAN	528	1	155.8	N	2	3	186960000
LDFIILN(1)ETK	sp|P27487|DPP4_HUMAN	520	1	286.86	N	7	2	187070000
ILTN(1)N(1)SQTPILSPQEVVSCSQYAQGCEGGFPYLIAGK	sp|P53634|CATC_HUMAN	276	1	132.56	N	4	3	187260000
N(1)ETQHEPYPLMLPGCSPSCPLER	sp|P15309|PPAP_HUMAN	333	1	188.71	N	1	4	187940000
LN(1)DTTLQVLNTWYTK	sp|Q6UX06|OLFM4_HUMAN	411	1	241.84	N	2	2	189970000
WCPQNSSCVN(1)ATACR	sp|P48960|CD97_HUMAN	38	1	145.23	N	10	3	192900000
TAGWNIPMGLLFN(1)QTGSCK	sp|P02788|TRFL_HUMAN	497	1	149.42	N	13	3	196360000
DVTVIEGEVATISCQVN(1)K	sp|Q9BY67|CADM1_HUMAN	67	1	235.21	N	17	3	197060000
VLNSIGSDIDN(1)VTQR	sp|O43490|PROM1_HUMAN	395	1	147.75	N	11	3	198120000
LIESMLQN(1)LTK	sp|Q9H9P2|CHODL_HUMAN	86	1	196.79	N	8	2	198200000
TSPAN(1)CTWLILGSK	sp|Q7Z4F1|LRP10_HUMAN	56	1	145.23	N	5	2	199460000
PALEDLLLGSEAN(1)LTCTLTGLR	sp|P01877|IGHA2_HUMAN	144	1	183.21	N	13	3	203490000
LTIHN(1)ITPGDAGEYVCK	sp|Q8IZF2|AGRF5_HUMAN	339	1	185.66	N	5	2	205380000
EHYN(1)LSAATCSPGQMCGHYTQVVWAK	sp|Q6UXB8|PI16_HUMAN	114	1	208.08	N	4	4	218250000
VTPACN(1)TSLPAQR	sp|Q9UBG0|MRC2_HUMAN	69	1	123.11	N	6	3	219880000
GN(1)ETIVNLIHSTR	sp|P16870|CBPE_HUMAN	139	1	158.34	N	2	2	221420000
GSLEVN(1)CSTTCNQPEVGGLETSLDK	sp|P13598|ICAM2_HUMAN	47	1	268.17	N	6	2	223970000
TPSVNIGCCIENVLLQQN(1)LTVGSQTGNDIGER	sp|O75144|ICOSL_HUMAN	225	1	164.19	N	18	3	226630000
N(1)ATLVN(1)EADKLR	sp|P15144|AMPN_HUMAN	818	1	192.44	N	1	3	226990000
EN(1)STDYLYPEQLK	sp|P00749|UROK_HUMAN	322	1	223.87	N	2	3	233320000
FLSSSPHLPPSSYFN(1)ASGR	sp|O14773|TPP1_HUMAN	443	1	199.38	N	15	3	233910000
MLN(1)TSSLLEQLNEQFNWVSR	sp|P10909|CLUS_HUMAN	354	1	300.71	N	3	2	238090000
CIQAN(1)YSLMENGK	sp|P05090|APOD_HUMAN	65	1	256.38	N	5	2	243260000
EVLSSN(1)VSWR	sp|Q8IZF2|AGRF5_HUMAN	301	1	130.66	N	6	2	247180000
LN(1)TSAGNVDIYKK	sp|O15393|TMPS2_HUMAN	213	1	205.52	N	2	2	255240000
HNEQN(1)LSLADVTQQAGLVK	sp|Q16849|PTPRN_HUMAN	524	1	323.16	N	5	2	255640000
GLLN(1)LTYYQQIQVQK	sp|Q9HAT2|SIAE_HUMAN	422	1	234.72	N	4	2	260870000
GN(1)YSCFVSSPSITK	sp|Q12860|CNTN1_HUMAN	208	1	187.58	N	2	2	261660000
FDIEVTPN(1)CTSNYLELR	sp|O60494|CUBN_HUMAN	2274	1	214	N	8	3	268830000
CFLGN(1)GTGYR	sp|Q04756|HGFA_HUMAN	290	1	264.62	N	5	1	269320000
CATPHGDN(1)ASLEATFVK	sp|P23142|FBLN1_HUMAN	98	1	212.17	N	8	2	271440000
LEN(1)LSSSEMGYTATLTR	sp|P10253|LYAG_HUMAN	140	1	201.72	N	3	3	272620000
VFPQVN(1)VTK	sp|P54802|ANAG_HUMAN	261	1	125.31	N	6	2	272790000
IITKEN(1)ISQPR	sp|P01133|EGF_HUMAN	596	1	155.06	N	6	2	273270000
N(1)LTFEGPLPEKIELLAHK	sp|Q9HAT2|SIAE_HUMAN	401	1	212.35	N	1	4	275600000
GTAN(1)LSETIR	sp|Q5TFQ8|SIRBL_HUMAN	244	1	195.05	N	4	2	277030000
SVQEIQATFFYFTPN(1)K	sp|P02763|A1AG1_HUMAN	72	1	246.38	N	15	3	280660000
LHVGNYN(1)GTAGDALR	sp|Q14314|FGL2_HUMAN	336	1	229.56	N	7	2	280670000
GTAN(1)LSEAIR	sp|O00241|SIRB1_HUMAN	244	1	195.57	N	4	2	283150000
IQGNQLFLN(1)VTPDYEEK	sp|Q9HBB8|CDHR5_HUMAN	81	1	319.37	N	9	2	283810000
SSCGKEN(1)TSDPSLVIAFGR	sp|P11279|LAMP1_HUMAN	84	1	210.44	N	7	3	284450000
FQAFAN(1)GSLLIPDFGK	sp|O14498|ISLR_HUMAN	309	1	151.11	N	6	3	285370000
DVVTAAGDMLKDN(1)ATEEEILVYLEK	sp|P07602|SAP_HUMAN	80	1	284.12	N	13	4	286040000
KYNSQN(1)QSNNQFVLYR	sp|P01042|KNG1_HUMAN	48	1	306.44	N	6	2	289510000
N(1)VTAQICIDKK	sp|P12109|CO6A1_HUMAN	804	1	186.78	N	1	2	301010000
VCDGILDCPGREDEN(1)N(1)TSTGK	sp|P98164|LRP2_HUMAN	299	1	200.69	N	15	2	305770000
LWAN(1)STSSWDSVIQN(1)K	sp|P22794|EVI2A_HUMAN	49	1	253.42	N	15	2	308950000
LWAN(1)STSSWDSVIQN(1)K	sp|P22794|EVI2A_HUMAN	38	1	253.42	N	4	2	308950000
GN(1)ESALWDCK	sp|Q86VB7|C163A_HUMAN	123	1	128.28	N	2	1	313000000
ANEQVVQSLN(1)QTYK	sp|Q8IZF2|AGRF5_HUMAN	256	1	276.2	N	10	3	313090000
N(1)QSVNVFLGHTAIDEMLK	sp|Q9NZP8|C1RL_HUMAN	296	1	284.74	N	1	2	320340000
TCDWLPKPN(1)MSASCK	sp|P07602|SAP_HUMAN	101	1	177.1	N	9	2	320860000
TVAQN(1)YSSVTHLHSIGK	sp|P14384|CBPM_HUMAN	38	1	246.64	N	5	2	326520000
TVVTYHIPQN(1)SSLEN(1)VDSR	sp|O75144|ICOSL_HUMAN	70	1	218.21	N	10	3	326580000
GSPGN(1)GSSHSGAPGPDPTLAR	sp|Q9BRK3|MXRA8_HUMAN	306	1	156.17	N	5	3	328610000
VVQLN(1)SSFSLR	sp|P16234|PGFRA_HUMAN	42	1	150.04	N	5	2	331010000
KCATVTEN(1)ATGDLATSR	sp|O43291|SPIT2_HUMAN	94	1	293.41	N	8	2	336530000
NPVGLIGAEN(1)ATGETDPSHSK	sp|P43251|BTD_HUMAN	349	1	338.8	N	10	2	337340000
LWTGALCQVPQQVCGESLSGIN(1)GSFSYR	sp|O60494|CUBN_HUMAN	482	1	113.29	N	22	4	350520000
ELHHLQEQN(1)VSNAFLDK	sp|P00450|CERU_HUMAN	762	1	300.92	N	9	4	351880000
LHN(1)QLLPN(1)VTTVER	sp|P19440|GGT1_HUMAN	511	1	231.07	N	8	3	352030000
HYLVSN(1)ISHDTVLQCHFTCSGK	sp|P13598|ICAM2_HUMAN	82	1	211.12	N	6	2	355590000
AENQVN(1)VTCQVR	sp|Q5TFQ8|SIRBL_HUMAN	269	1	198.62	N	6	2	361570000
CGSN(1)FTGPSGYIISPNYPK	sp|O60494|CUBN_HUMAN	2923	1	225.21	N	4	2	365530000
SLPNFPN(1)TSATAN(1)ATGGR	sp|Q6UXB8|PI16_HUMAN	403	1	203.74	N	7	2	376250000
SLPNFPN(1)TSATAN(1)ATGGR	sp|Q6UXB8|PI16_HUMAN	409	1	203.74	N	13	2	389520000
LTN(1)GSRYPNCAYR	sp|P07998|RNAS1_HUMAN	116	1	120.63	N	3	3	392740000
GN(1)ETLHYETFGK	sp|P13598|ICAM2_HUMAN	153	1	226.33	N	2	2	394910000
QQQHLFGSN(1)VTDCSGN(1)FCLFR	sp|P02787|TRFE_HUMAN	630	1	203.85	N	9	2	396320000
GCSCFSDWQGPGCSVPVPAN(1)QSFWTR	sp|O75882|ATRN_HUMAN	325	1	117.11	N	20	3	404360000
SIPACVPWSPYLFQPN(1)DTCIVSGWGR	sp|P05156|CFAI_HUMAN	464	1	101.92	N	16	3	418310000
N(1)VTAYFPR	sp|O43451|MGA_HUMAN	1672	1	148.04	N	1	2	424000000
VEDEGN(1)YTCLFVTFPQGSR	sp|P15151|PVR_HUMAN	120	1	194.23	N	6	3	428460000
DYGN(1)YTCVATNK	sp|Q14982|OPCM_HUMAN	293	1	190.57	N	4	2	456420000
GSQWSDIEEFCN(1)R	sp|P08174|DAF_HUMAN	95	1	231.07	N	12	3	457750000
GSVALVIHN(1)ITAQEN(1)GTYR	sp|Q7KYR7|BT2A1_HUMAN	114	1	212.43	N	9	2	458460000
VILILDPAISGN(1)ETQPYPAFTR	sp|O43451|MGA_HUMAN	1323	1	190.34	N	12	4	466550000
ALAGLVYN(1)ASGSEHCYDIYR	sp|Q9UHL4|DPP2_HUMAN	315	1	193.3	N	8	2	473280000
PWLGAQPATVVTPGVN(1)VTLR	sp|Q8IYS5|OSCAR_HUMAN	48	1	249.58	N	16	2	482380000
VFPYISVMVN(1)N(1)GSLSYDHSK	sp|Q12907|LMAN2_HUMAN	183	1	255.08	N	11	2	485550000
VVLHPN(1)YSQVDIGLIK	sp|P00738|HPT_HUMAN	241	1	184.51	N	6	2	499400000
N(1)HSCSEGQISIFR	sp|O75882|ATRN_HUMAN	731	1	284.73	N	1	2	505890000
N(1)GTDLGNSLTTR	sp|P22891|PROZ_HUMAN	306	1	167.11	N	1	2	506540000
SAEGTFFIN(1)K	sp|P06865|HEXA_HUMAN	157	1	134.48	N	9	2	509780000
GFGVAIVGN(1)YTAALPTEAALR	sp|Q96PD5|PGRP2_HUMAN	485	1	233.28	N	9	2	516560000
AEFN(1)ITLIHPK	sp|P15144|AMPN_HUMAN	234	1	162.26	N	4	2	528750000
GSEGGN(1)GSNPVAGLETDDHGGK	sp|Q8TBP5|F174A_HUMAN	83	1	276.14	N	6	2	561630000
FALLMTN(1)CYATPSSN(1)ATDPLK	sp|P07911|UROM_HUMAN	513	1	288.29	N	15	3	563210000
QLVLN(1)LTGN(1)TLCAGGASDEK	sp|O00592|PODXL_HUMAN	360	1	296.04	N	5	2	578400000
ADANPPATEYHWTTLN(1)GSLPK	sp|Q15223|PVRL1_HUMAN	286	1	247.44	N	16	2	594620000
QLVHSFAEGQDQGSAYAN(1)R	sp|Q5ZPR3|CD276_HUMAN	91	1	299.25	N	18	2	604450000
TALFPDLLAQGN(1)ASLR	sp|Q5ZPR3|CD276_HUMAN	104	1	182.37	N	12	3	628460000
TAVN(1)CSSDFDACLITK	sp|P13987|CD59_HUMAN	43	1	231.41	N	4	2	629220000
VTACHSSQPN(1)ATLYK	sp|P05543|THBG_HUMAN	36	1	262.15	N	10	3	632040000
YTGN(1)ASALFILPDQDKMEEVEAMLLPETLK	sp|P01011|AACT_HUMAN	271	1	274.39	N	4	3	639470000
MSN(1)ATLVSYIVQILSR	sp|P24855|DNAS1_HUMAN	40	1	317.91	N	3	2	643180000
EN(1)ISDPTSPLR	sp|P01591|IGJ_HUMAN	71	1	188.87	N	2	2	650890000
GFN(1)ASWQAVTGGCGGIFQAPSGEIHSPNYPSPYR	sp|O60494|CUBN_HUMAN	1500	1	99.29	N	3	3	662960000
GSVALVIHN(1)ITAQEN(1)GTYR	sp|Q7KYR7|BT2A1_HUMAN	120	1	212.43	N	15	2	676470000
LNN(1)STGLQSSSVSQTK	sp|Q9ULI3|HEG1_HUMAN	314	1	292.39	N	3	2	694200000
LPPGLLAN(1)FTLLR	sp|P02750|A2GL_HUMAN	186	1	171.62	N	8	3	699200000
PNVYWIN(1)K	sp|O75144|ICOSL_HUMAN	173	1	173.59	N	7	2	723640000
PSLVALPGPVVGPGAN(1)VSLR	sp|Q8IYS5|OSCAR_HUMAN	145	1	185.95	N	16	3	764090000
ADGTVN(1)QIEGEATPVN(1)LTEPAKLEVK	sp|P05090|APOD_HUMAN	98	1	132.51	N	16	3	803840000
FYN(1)HTICAQ	sp|O00337|S28A1_HUMAN	643	1	163.9	N	3	2	816770000
N(1)GSQAFVHWQEPR	sp|P30530|UFO_HUMAN	345	1	213.06	N	1	2	840790000
SYSESSSTSSSESLN(1)SSAPR	sp|Q9ULI3|HEG1_HUMAN	520	1	244	N	15	2	847970000
ILLTCSLN(1)DSATEVTGHR	sp|P35613|BASI_HUMAN	160	1	232.6	N	8	2	877100000
LGN(1)WSAMPSCK	sp|P02749|APOH_HUMAN	253	1	236.32	N	3	2	919330000
NYHQPAILN(1)SSALR	sp|Q16769|QPCT_HUMAN	49	1	175.6	N	9	2	1014900000
QTLFFN(1)GTR	sp|Q8NFZ8|CADM4_HUMAN	67	1	129.42	N	6	2	1049000000
EDQYHYLLDRN(1)LSCR	sp|P05154|IPSP_HUMAN	249	1	212.9	N	11	2	1054600000
AATCINPLN(1)GSVCERPAN(1)HSAK	sp|O75882|ATRN_HUMAN	923	1	223.15	N	18	2	1112400000
TN(1)STFVQALVEHVKEECDRLGPGMADICK	sp|P07602|SAP_HUMAN	215	1	246.51	N	2	5	1117000000
FQLLN(1)FSSSELK	sp|Q9BY67|CADM1_HUMAN	101	1	199.33	N	5	2	1181000000
AAPAPQEATATFN(1)STADREDGHR	sp|P13598|ICAM2_HUMAN	176	1	118.24	N	13	3	1195900000
VQPFN(1)VTQGK	sp|P13473|LAMP2_HUMAN	356	1	135.43	N	5	2	1218500000
AATCINPLN(1)GSVCERPAN(1)HSAK	sp|O75882|ATRN_HUMAN	914	1	223.15	N	9	2	1259100000
GWN(1)WTSGFNK	sp|P15328|FOLR1_HUMAN	161	1	182.39	N	3	2	1269200000
FN(1)LTETSEAEIHQSFQHLLR	sp|P01011|AACT_HUMAN	106	1	245.39	N	2	4	1273400000
DFVEIWDN(1)HTSGNILGR	sp|O60494|CUBN_HUMAN	2400	1	248.67	N	8	2	1287200000
SLHVPGLN(1)K	sp|P30530|UFO_HUMAN	198	1	155	N	8	3	1301800000
RN(1)FTAADWGQSR	sp|P12109|CO6A1_HUMAN	212	1	196.52	N	2	3	1319700000
FN(1)TTYINIGSSYFPEHGYFR	sp|Q9H8L6|MMRN2_HUMAN	845	1	211.82	N	2	2	1363800000
PVTPIAQN(1)QTTLGSSR	sp|Q9NZP8|C1RL_HUMAN	242	1	186.08	N	8	2	1386900000
RN(1)SSGPDLSWLHFYR	sp|Q9ULI3|HEG1_HUMAN	279	1	228.12	N	2	3	1457100000
YLGN(1)ATAIFFLPDEGK	sp|P01009|A1AT_HUMAN	271	1	177.42	N	4	2	1490500000
YPHKPEIN(1)STTHPGADLQEN(1)FCR	sp|P00734|THRB_HUMAN	143	1	170.02	N	8	4	1510700000
LFN(1)VTPQDEQK	sp|O75144|ICOSL_HUMAN	102	1	209.6	N	3	3	1584600000
TAIFAFN(1)ISHVSNK	sp|P35555|FBN1_HUMAN	2767	1	237.76	N	7	2	1781400000
LTQGICLEQN(1)K	sp|P28906|CD34_HUMAN	194	1	169.41	N	10	2	1899100000
IDSTGN(1)VTNELR	sp|O75882|ATRN_HUMAN	416	1	180.07	N	6	3	1915500000
FNPGAESVVLSN(1)STLK	sp|Q13201|MMRN1_HUMAN	136	1	193.31	N	12	3	1964800000
LCSSVN(1)VSNEIK	sp|O60494|CUBN_HUMAN	2531	1	289.22	N	6	1	1993200000
ALPQPQN(1)VTSLLGCTH	sp|P02790|HEMO_HUMAN	453	1	179.42	N	7	3	2017600000
EFGFAWPESLN(1)CSK	sp|Q9ULV1|FZD4_HUMAN	144	1	201.09	N	11	3	2243100000
TFYWDFYTN(1)R	sp|P12273|PIP_HUMAN	105	1	195.05	N	9	2	2520700000
GN(1)N(1)SHILLSALK	sp|P01133|EGF_HUMAN	148	1	215.08	N	2	2	2569600000
VGQLQLSHN(1)LSLVILVPQN(1)LK	sp|P05155|IC1_HUMAN	352	1	258.96	N	9	3	2634000000
LAN(1)LTQGEDQYYLR	sp|P10909|CLUS_HUMAN	374	1	254.24	N	3	3	2771700000
CN(1)TAAPMWLN(1)GTHPSSDEGIVSR	sp|P07911|UROM_HUMAN	232	1	275.74	N	10	3	3076500000
WFSAGLASN(1)SSWLREK	sp|P41222|PTGDS_HUMAN	51	1	205.13	N	9	2	3082000000
GLN(1)LTEDTYKPR	sp|Q08380|LG3BP_HUMAN	398	1	235.01	N	3	3	3082000000
VVGVPYQGN(1)ATALFILPSEGK	sp|P05154|IPSP_HUMAN	262	1	131.61	N	9	2	3492300000
LHEITN(1)ETFR	sp|Q6EMK4|VASN_HUMAN	117	1	213.8	N	6	3	3697600000
AAIPSALDTN(1)SSK	sp|Q08380|LG3BP_HUMAN	551	1	158.47	N	10	2	4890500000
TPLTAN(1)ITK	sp|P01877|IGHA2_HUMAN	205	1	168.26	N	6	2	5108300000
VPGN(1)VTAVLGETLK	sp|P01833|PIGR_HUMAN	469	1	243.85	N	4	2	5322200000
ISMCQNLGYN(1)VTK	sp|Q9ULV1|FZD4_HUMAN	59	1	211.37	N	10	2	5455100000
ALVLEQLTPALHSTN(1)FSCVLVDPEQVVQR	sp|O95998|I18BP_HUMAN	147	1	117.83	N	15	4	5495900000
VASVININPN(1)TTHSTGSCR	sp|P13473|LAMP2_HUMAN	257	1	291.2	N	10	2	5661200000
SVVAPATDGGLN(1)LTSTFLRK	sp|P41222|PTGDS_HUMAN	78	1	283.05	N	12	3	5808600000
N(1)CTITANAECACR	sp|P26842|CD27_HUMAN	95	1	271.62	N	1	2	8091300000
RGVFITN(1)ETGQPLIGK	sp|P10253|LYAG_HUMAN	470	1	214.89	N	7	2	8334700000
PREEQFN(1)STFR	sp|P01859|IGHG2_HUMAN	176	1	205.7	N	7	2	9877800000
CLNWLDAQSGLASAPVSGAGN(1)HSYCR	sp|Q96FE7|P3IP1_HUMAN	66	1	245.04	N	21	2	10131000000
VLLGN(1)ESCTLTLSESTMNTLK	sp|P08581|MET_HUMAN	607	0.999999	73.593	N	5	2	2365000
DASINIENMQFIHN(1)GTYICDVK	sp|O95297|MPZL1_HUMAN	130	0.999999	155.24	N	14	3	4818000
NGIYN(1)ITVLASDQGGR	sp|Q02487|DSC2_HUMAN	546	0.999999	109.15	N	5	2	5163600
YGN(1)MTEDHVMHLLQNADPLK	sp|P04233|HG2A_HUMAN	136	0.999999	77.137	N	3	3	5315800
WGQN(1)CSCHHGGYYNCEDK	sp|P04066|FUCO_HUMAN	268	0.999999	126.16	N	4	3	14118000
IDVNSWIEN(1)FTK	sp|P54289|CA2D1_HUMAN	824	0.999999	132.25	N	9	2	14521000
LNLSEN(1)YTLSISNAR	sp|Q13740|CD166_HUMAN	95	0.999999	125.28	N	6	2	16593000
RLN(1)LTHCQDINECLTLGLCK	sp|Q14767|LTBP2_HUMAN	616	0.999999	90.453	N	3	3	20047000
DLGPTLAN(1)STHHNVR	sp|P04062|GLCM_HUMAN	309	0.999999	224.25	N	8	4	23817000
TLFLFPN(1)QTGFPNK	sp|Q96GW7|PGCB_HUMAN	337	0.999999	180.19	N	7	2	31521000
WHGGN(1)QSVVMYNIQWPLGIVAVHPSK	sp|P98164|LRP2_HUMAN	1675	0.999999	152.03	N	5	4	34880000
LLLSQLDSHPSHSAVVN(1)WTSYASSIEALSSGNK	sp|O95497|VNN1_HUMAN	315	0.999999	70.701	N	17	4	49421000
VGSTN(1)VSTLVNVHFAPR	sp|Q96J84|KIRR1_HUMAN	297	0.999999	119.69	N	5	2	70002000
VN(1)LTTN(1)TIAVTQTLPNAAYNNR	sp|Q6UX06|OLFM4_HUMAN	352	0.999999	317.91	N	2	2	86470000
NQNTFLLTTFANVVNVCGN(0.039)PN(0.961)MTCPSN(1)K	sp|P10153|RNAS2_HUMAN	92	0.999999	168.45	N	27	3	184610000
AEAVGETLTLPGLVSADN(1)GTYTCEASNK	sp|Q8NFZ8|CADM4_HUMAN	286	0.999999	183.24	N	18	3	444070000
PAANLVCLSGMN(1)GSTLWSSLLPEEAR	sp|A2RU67|K1467_HUMAN	193	0.999998	114.9	N	12	3	2004100
VNNGPLGNPIWN(1)ISGDPTR	sp|P28827|PTPRM_HUMAN	131	0.999998	107.14	N	12	2	2769900
LVN(1)VSNQQYGQILQMTR	sp|Q15846|CLUL1_HUMAN	351	0.999998	236.42	N	3	2	4180800
N(1)DTGPYECEIQNPVSAN(1)R	sp|P13688|CEAM1_HUMAN	224	0.999998	201.76	N	17	2	13432000
DAGVGFPEYQEEDN(1)STYNFR	sp|P11717|MPRI_HUMAN	747	0.999998	175.01	N	14	2	15478000
IHVAGETDSSNLN(1)VSEPR	sp|Q12913|PTPRJ_HUMAN	413	0.999998	207.64	N	13	3	19357000
ILAN(1)GSIVLN(1)GSLSYN(0.5)N(0.5)K	sp|Q9BYE9|CDHR2_HUMAN	188	0.999998	177.93	N	10	3	27469000
VSVNTAN(1)VTLGPQLMEVTVYR	sp|Q14956|GPNMB_HUMAN	200	0.999998	207.08	N	7	2	31180000
VYGQVSLN(1)DSHNQMVVHWAGEK	sp|Q92673|SORL_HUMAN	99	0.999998	223.15	N	8	3	48817000
LGQFQCSDGN(1)CTSPQTLCNAHQNCPDGSDEDR	sp|P98164|LRP2_HUMAN	3564	0.999998	138.41	N	10	4	55818000
HPDAVAWAN(1)LTNAIR	sp|Q8NHP8|PLBL2_HUMAN	88	0.999998	182.41	N	9	2	57429000
GPLANPIWN(1)VTGFTGR	sp|Q15262|PTPRK_HUMAN	140	0.999998	127.17	N	9	2	68192000
NAYHN(1)VTAEQLFLK	sp|Q9Y274|SIA10_HUMAN	308	0.999998	170.26	N	5	3	91508000
NVMTAILSLPPGDIYN(1)LSVTACTER	sp|Q16827|PTPRO_HUMAN	700	0.999997	74.763	N	16	3	2250900
VN(1)NTLSSQISR	sp|P11047|LAMC1_HUMAN	1107	0.999997	194.94	N	2	2	7898600
HLN(1)ASNPTEPATIIFTAAR	sp|Q8NFQ8|TOIP2_HUMAN	286	0.999997	181.58	N	3	2	8629000
PSAGN(1)NSLYR	sp|P02749|APOH_HUMAN	162	0.999997	265.06	N	5	2	15584000
SADPSN(1)QTGICTAVEGDNCVFDGVIYR	sp|P48745|NOV_HUMAN	97	0.999997	102.72	N	6	3	15968000
SMVDFMNTDN(1)FTSHR	sp|Q99784|NOE1_HUMAN	288	0.999997	168.85	N	10	3	18921000
ILSN(1)LSCNVK	sp|Q86SQ4|GP126_HUMAN	324	0.999997	129.42	N	4	2	29946000
NRVPDSCCIN(1)VTVGCGINFNEK	sp|P08962|CD63_HUMAN	172	0.999996	167.92	N	10	2	3633800
DVTILDLSYNQITLN(1)GTDTR	sp|Q9H756|LRC19_HUMAN	62	0.999996	140.06	N	15	3	13718000
YQN(1)NSPPNNDDQWK	sp|O75841|UPK1B_HUMAN	131	0.999996	253.71	N	3	2	13910000
SIGLLSPDFQEDN(1)ETEINFLLK	sp|Q9BYF1|ACE2_HUMAN	432	0.999996	177.93	N	13	3	19479000
NQECIALPENICGIGWHLVGN(1)SCLK	sp|O75882|ATRN_HUMAN	797	0.999996	95.209	N	21	3	20575000
MSVINFECN(1)K	sp|P11717|MPRI_HUMAN	435	0.999996	138.98	N	9	1	44051000
CNMIN(1)GTDGDSFHPLITK	sp|Q14108|SCRB2_HUMAN	249	0.999996	156.6	N	5	3	45380000
SGSLYMLCTGN(1)SSHSSWDNQCQCTSSATR	sp|P01589|IL2RA_HUMAN	70	0.999996	153.27	N	11	3	68684000
SQGLNLHTLLYLGGVEPSVPLSPATN(1)MSAHFR	sp|P98160|PGBM_HUMAN	4068	0.999995	57.427	N	26	3	2540600
WFHN(1)GSLSEETN(1)SSLNIVNAK	sp|P12319|FCERA_HUMAN	75	0.999995	212.43	N	12	2	10909000
CLQHFYGPNHEHCFN(1)R	sp|P08581|MET_HUMAN	399	0.999994	113.52	N	15	4	12711000
ETAGWHN(1)ITVLAMEADNHAQLSR	sp|Q9UJ99|CAD22_HUMAN	466	0.999993	83.065	N	7	4	1863500
PCLFWN(1)ETFQHPYNTLK	sp|Q96MU8|KREM1_HUMAN	59	0.999993	96.734	N	6	2	4660000
SDLNPAN(1)GSYPFQALR	sp|Q8NHP8|PLBL2_HUMAN	515	0.999993	116.71	N	7	2	25105000
SSN(1)NSMLLVFK	sp|O60494|CUBN_HUMAN	3125	0.999993	251.56	N	3	2	106370000
VMCDNNPVSLN(1)CCSQGN(0.088)VN(0.912)WSK	sp|Q8IZF2|AGRF5_HUMAN	390	0.999992	114.53	N	11	3	10550000
MLANLQN(1)ISLQNNR	sp|Q8TF66|LRC15_HUMAN	369	0.999992	167.09	N	7	2	23349000
FFVSVGLPN(1)MTQGFWENSMLTDPGNVQK	sp|Q9BYF1|ACE2_HUMAN	322	0.999992	88.573	N	9	3	33731000
RQQYNALLSN(1)MSR	sp|P12821|ACE_HUMAN	146	0.999991	100.88	N	10	3	3899200
QLHCCGIHN(1)YSDWENTDWFK	sp|O60637|TSN3_HUMAN	152	0.99999	106.57	N	9	4	38097000
NPN(1)GTVTVISR	sp|Q15223|PVRL1_HUMAN	202	0.99999	125.68	N	3	2	365730000
LLENVPN(1)GTLVIK	sp|Q9UN74|PCDA4_HUMAN	257	0.999989	120.06	N	7	2	15201000
TGAFSMPEVNVDYN(1)ASSETLR	sp|Q7Z7D3|VTCN1_HUMAN	160	0.999989	181.26	N	14	3	15303000
GINIAIVNYVTGN(1)VTATR	sp|P58499|FAM3B_HUMAN	120	0.999989	183.89	N	13	2	80238000
PYGGFTASYTSSEDAVCGGSLPNTPEGN(1)FTSPGYDGVR	sp|O60494|CUBN_HUMAN	2581	0.999988	156.51	N	28	4	112880000
VLSN(1)NSDANLELINTWVAK	sp|P05155|IC1_HUMAN	253	0.999986	241.41	N	4	2	4794800000
NKN(1)CTAIWEAFK	sp|Q10588|BST1_HUMAN	66	0.999985	155.47	N	3	2	12991000
VVLNYN(1)GTSQELVAVSGR	sp|P16066|ANPRA_HUMAN	427	0.999985	189.99	N	6	2	14269000
LQVSSIN(1)VSVNAVQTVVR	sp|P09619|PGFRB_HUMAN	215	0.999982	173.25	N	7	3	17795000
VYWNAPSSAPN(1)HTQFLVTVVEK	sp|Q6ZNA5|FRRS1_HUMAN	138	0.999982	108.14	N	11	3	20681000
DFTLN(1)ETVNSIFAQGAPR	sp|Q86TH1|ATL2_HUMAN	475	0.999981	137.95	N	5	2	5399600
N(1)ISGHIYNQN(1)VSQK	sp|Q9P0T7|TMEM9_HUMAN	47	0.999981	179.67	N	10	2	12429000
YPHNHHVVN(1)N(1)TLEGN(1)CSSK	sp|P15586|GNS_HUMAN	111	0.99998	171.87	N	9	4	27646000
DPNSGFVFNLNPLN(1)SSQGYN(1)VSGIGK	sp|P11717|MPRI_HUMAN	951	0.999978	178.57	N	14	3	22653000
YRPENSVAN(1)DTGFTVVAPGK	sp|O60911|CATL2_HUMAN	221	0.999977	76.678	N	9	3	9906700
MDGSLNFN(1)R	sp|P02671|FIBA_HUMAN	686	0.999976	211.39	N	8	2	28075000
YNQETPMEICLN(1)GTPALAYLASAPPPLCPSGR	sp|Q8IV08|PLD3_HUMAN	284	0.999974	93.611	N	12	3	29313000
DSSDEIN(1)CTEICLHN(0.344)EFSCGN(0.657)GECIPR	sp|P98164|LRP2_HUMAN	178	0.999969	105.03	N	7	3	6589900
AGAFLGLTNVAVMN(1)LSGNCLR	sp|P35858|ALS_HUMAN	368	0.999967	115.56	N	14	3	10738000
LNAENN(1)ATFYFK	sp|P01042|KNG1_HUMAN	294	0.999964	179.6	N	6	3	18058000000
VEGLQGVYIATLIN(1)GSMNEENMR	sp|Q92673|SORL_HUMAN	430	0.999963	193.64	N	14	2	19105000
TYN(1)GTNPDAASR	sp|O60637|TSN3_HUMAN	127	0.999962	96.171	N	3	2	684260
QN(0.445)ESHN(0.555)FSGDIALLELQHSIPLGPNVLPVCLPDN(1)ETLYR	sp|Q9NZP8|C1RL_HUMAN	363	0.999959	66.58	N	34	4	1920800
KLDNGNLQHLSGN(1)ATLTLIAMR	sp|P19320|VCAM1_HUMAN	273	0.999956	98.727	N	13	4	14974000
IN(1)DSVTLNEKPFSVEDTYLLCPAPILK	sp|Q9H6X2|ANTR1_HUMAN	262	0.999956	142.14	N	2	3	15745000
IEAYN(1)ICHLNYFTFSPIYDK	sp|O00462|MANBA_HUMAN	211	0.999955	135.21	N	5	3	5526400
LGELN(0.003)IGMDGLGN(0.998)EVSALN(1)QQCN(1)GSK	sp|O94967|WDR47_HUMAN	505	0.999954	50.534	N	23	2	71391000
GNVN(1)GTFIIHPDSGN(1)LTVAR	sp|Q9HBB8|CDHR5_HUMAN	297	0.999942	262.24	N	4	3	460870000
NCGVN(1)CSGDVFTALIGEIASPNYPKPYPENSR	sp|P09871|C1S_HUMAN	174	0.99994	136.22	N	5	3	2146200
MHLN(1)GSNVQVLHR	sp|Q07954|LRP1_HUMAN	3089	0.99994	190.34	N	4	3	8997200
AWSDGSHLLPVIN(1)TTLGWPNGLAIDWAASR	sp|P98164|LRP2_HUMAN	866	0.999935	96.505	N	13	3	17197000
QIVENFSPN(1)QTK	sp|O94856|NFASC_HUMAN	988	0.999934	247.22	N	9	2	15495000
KNDEN(1)ITLETVCHDPK	sp|P37173|TGFR2_HUMAN	94	0.999908	231.41	N	5	3	9967100
GSWLLGNIN(1)QTGYFR	sp|Q9UKU6|TRHDE_HUMAN	684	0.999906	178.53	N	9	2	56402000
SELGAVIFWGQN(1)QTLDPN(0.579)N(0.448)MTILN(0.972)R	sp|Q8TB96|TIP_HUMAN	139	0.999905	97.253	N	12	3	11214000
FNPN(1)ISWQPIPVHTVPITEDR	sp|P11117|PPAL_HUMAN	133	0.999905	161.1	N	4	3	291510000
YDLPASINFILN(1)K	sp|P38571|LICH_HUMAN	161	0.999904	129.88	N	12	2	13854000
AALAAFNAQNN(1)GSNFQLEEISR	sp|P02765|FETUA_HUMAN	176	0.999899	327.94	N	11	2	2900500000
VN(1)GTFQANFPLGPATHGGTYR	sp|Q14954|KI2S1_HUMAN	178	0.999885	109.14	N	2	2	6594100
KEN(1)SSEICSNNGECVCGQCVCR	sp|P05556|ITB1_HUMAN	520	0.999877	112.57	N	3	3	4861900
TLTLVENKPIQLN(1)CSVK	sp|O75054|IGSF3_HUMAN	700	0.999872	120.54	N	13	3	3124300
ANLTNFPEN(1)GTFVVNIAQLSQDDSGR	sp|P01833|PIGR_HUMAN	90	0.999852	144.83	N	9	3	5742100
LPHPWSGTGQVVYN(1)GSIYFNK	sp|Q99784|NOE1_HUMAN	307	0.999815	75.319	N	14	3	6270200
VGN(1)NTIHVHR	sp|Q9UBP4|DKK3_HUMAN	106	0.999799	140.45	N	3	3	996830
NIAAFGGDPN(1)N(1)ITLFGESAGGASVSLQTLSPYNK	sp|P19835|CEL_HUMAN	207	0.999794	87.712	N	11	3	2965400
YKN(1)NSDISSTR	sp|P01871|IGHM_HUMAN	46	0.999759	175.33	N	3	2	720700
VKPNPPHN(1)LSVINSEELSSILK	sp|P40189|IL6RB_HUMAN	227	0.999758	164.89	N	8	2	217290000
NNFN(1)GSLVQASYQHEELRR	sp|Q9UKU6|TRHDE_HUMAN	800	0.999753	72.315	N	4	3	6202900
LNEASFQPPPGVN(1)ICDVNWK	sp|Q16563|SYPL1_HUMAN	96	0.999725	143.46	N	13	2	35495000
SELGAVIFWGQN(0.996)QTLDPN(0.168)N(0.836)MTILN(1)R	sp|Q8TB96|TIP_HUMAN	151	0.999714	97.253	N	24	3	11214000
FLNN(1)GTCTAEGK	sp|P05156|CFAI_HUMAN	103	0.999591	166.66	N	4	2	17423000
VGEEYQELQLDGFDNESSN(1)K	sp|P23470|PTPRG_HUMAN	113	0.999583	162.64	N	19	2	7305400
VAQPGINYALGTN(1)VSYPNNLLR	sp|O43505|B4GA1_HUMAN	204	0.99955	175.6	N	13	3	67687000
VSISVSN(0.001)ALGHN(0.999)ATAITFDEFTIVKPDPPENVVAR	sp|P26992|CNTFR_HUMAN	190	0.99944	108.52	N	12	3	45858000
VVLSEN(0.001)VQN(0.999)DTR	sp|Q9UN75|PCDAC_HUMAN	257	0.999434	141.91	N	9	2	14781000
IISLNTNLYYGPN(0.001)IMTLN(0.999)K	sp|Q92484|ASM3A_HUMAN	222	0.999358	89.992	N	18	2	4418400
MDGASN(0.999)VTCIN(0.001)SR	sp|P08603|CFAH_HUMAN	1029	0.999279	114.76	N	6	2	3367000
FN(0.001)WN(0.999)HCGEMAPACK	sp|P15328|FOLR1_HUMAN	87	0.999277	108.97	N	4	3	16173000
HN(0.001)FN(0.999)ASSVSWCSK	sp|Q8IZF2|AGRF5_HUMAN	627	0.999258	111.66	N	4	3	46314000
VTILHNN(0.001)GFGN(0.999)LSSLEILNICR	sp|Q9H756|LRC19_HUMAN	95	0.999248	203.92	N	11	2	32915000
EQNDNTSN(0.999)GTN(0.001)DYIGSVEK	sp|Q96MM7|H6ST2_HUMAN	592	0.999168	188.13	N	8	2	14018000
TGTSMTSVN(0.001)WLTPN(0.999)GTLMTHGSYR	sp|Q9NT99|LRC4B_HUMAN	400	0.999161	85.387	N	14	3	43283000
AVLVN(0.001)N(0.999)ITTGER	sp|Q8NBJ4|GOLM1_HUMAN	109	0.999135	190.02	N	6	2	941550000
LQVN(0.999)ISGLKPGVQYN(0.001)IN(0.051)PYLLQSN(0.949)K	sp|Q12913|PTPRJ_HUMAN	258	0.998964	91.733	N	4	3	32797000
LN(0.001)LVPGEN(0.999)ITCQDPVIGVGEPGK	sp|Q8IZF2|AGRF5_HUMAN	666	0.998958	78.441	N	8	2	6835500
N(0.999)LTN(0.001)PNTVIILIGNK	sp|P61106|RAB14_HUMAN	111	0.998912	180.85	N	1	3	15547000
SN(0.001)PEPTGYN(0.999)WSTTMGPLPPFAVAQGAQLLIR	sp|P15151|PVR_HUMAN	278	0.998837	97.188	N	9	3	84493000
HQCQN(0.001)QN(0.999)CSDSEFLCVNDRPPDR	sp|P98164|LRP2_HUMAN	2947	0.998772	132.62	N	7	4	94935000
ICPQGYTCCTSEMEEN(0.001)LAN(0.999)R	sp|P35052|GPC1_HUMAN	79	0.998706	121.77	N	19	3	23369000
WN(0.999)N(0.001)TGCQALPSQDEGPSK	sp|P01833|PIGR_HUMAN	499	0.998698	293.53	N	2	2	3251200000
VASPFWPEN(0.001)YPHN(0.001)SN(0.001)YQWTVN(0.999)VN(0.999)ASHVVHGR	sp|O60494|CUBN_HUMAN	1885	0.998661	78.752	N	23	4	77800000
AMSGIN(0.001)N(0.999)YTQHCK	sp|Q93091|RNAS6_HUMAN	55	0.998635	170.52	N	7	2	5242000
GPN(0.001)MLISTEVN(0.999)ATQFLALVQEK	sp|Q8WW52|F151A_HUMAN	189	0.998612	122.3	N	11	3	6318800
LLFFEN(0.001)YEHN(0.999)TSVVK	sp|Q07699|SCN1B_HUMAN	135	0.9985	147.24	N	10	3	43908000
FLGPVPVYPAVGNHESTPVN(0.002)SFPPPFIEGN(0.998)HSSR	sp|P17405|ASM_HUMAN	335	0.998322	51.871	N	30	4	21570000
AFGSN(0.002)PN(0.998)LTK	sp|P22792|CPN2_HUMAN	74	0.998249	131.62	N	7	2	9151000
VLPSLGISN(1)VFTSHADLSGISN(0.998)HSN(0.002)IQVSEMVHK	sp|P05154|IPSP_HUMAN	338	0.997979	139.59	N	22	5	1713900000
YPVGN(0.002)N(0.998)QTAVQDNVK	sp|P29972|AQP1_HUMAN	42	0.997885	267.37	N	6	2	86578000
N(0.002)CN(0.998)STETCQPSQFNCPNHR	sp|P98164|LRP2_HUMAN	1144	0.997715	169.58	N	3	3	130350000
FGCEIEN(0.002)N(0.998)R	sp|P25311|ZA2G_HUMAN	128	0.997578	159.2	N	8	2	203920000
LQNNEN(0.002)N(0.997)ISCVER	sp|P36980|FHR2_HUMAN	126	0.997489	204.56	N	7	3	124420000
TVLTPATN(0.002)HMGN(0.997)VTFTIPANR	sp|P01024|CO3_HUMAN	85	0.997485	145.88	N	12	3	61298000
FDISEVN(0.003)N(0.997)K	sp|P35499|SCN4A_HUMAN	1205	0.997232	197.3	N	8	2	106740000
TVDVCCHFTNAAN(0.997)N(0.002)SVWSPSMK	sp|Q8IZF2|AGRF5_HUMAN	649	0.997189	136.92	N	13	3	11779000
KLHIN(0.001)HN(0.002)N(0.997)LTESVGPLPK	sp|P51884|LUM_HUMAN	127	0.997021	225.21	N	8	3	105120000
EGITLN(0.997)SSN(0.034)PSGN(0.969)AFLK	sp|Q07075|AMPE_HUMAN	607	0.996932	114.76	N	6	2	7083600
DIEN(0.003)FN(0.997)STQK	sp|P43652|AFAM_HUMAN	33	0.996835	119.62	N	6	2	14114000
VYSLPGREN(0.997)YSSVDAN(0.003)GIQSQMLSR	sp|O43405|COCH_HUMAN	100	0.996735	114.66	N	9	3	13838000
N(0.677)RN(0.327)N(0.997)STGVAGLSEEASAELR	sp|P23327|SRCH_HUMAN	42	0.996511	180.39	N	4	2	59241000
ADQLIQTLHAVDKDDPYSGHQFSFSLAPEAASGSN(0.996)FTIQDN(0.004)K	sp|P55285|CADH6_HUMAN	536	0.996221	66.225	N	35	5	10681000
IYDISNDMTVN(0.004)EGTN(0.996)VTLTCLATGKPEPSISWR	sp|Q7Z3B1|NEGR1_HUMAN	155	0.995741	101	N	15	3	34031000
N(0.995)YSLN(0.005)DATITLHNIGFSDSGK	sp|Q9NQS3|PVRL3_HUMAN	125	0.994521	151.03	N	1	3	20870000
YLHTAVIVSGTMLVFGGN(0.006)THN(0.994)DTSMSHGAK	sp|O75882|ATRN_HUMAN	575	0.994394	140.57	N	21	5	9731300
SDLDN(0.005)GN(0.994)N(0.001)SFQYK	sp|Q9H159|CAD19_HUMAN	74	0.994323	177.78	N	7	2	18005000
EFICNGVDNCHDN(0.994)N(0.006)TSDEK	sp|P98164|LRP2_HUMAN	2809	0.993863	290.64	N	13	2	6566100
ALWQADTQVTSGVVTFTLQQLN(0.007)AYN(0.993)R	sp|Q9UNN8|EPCR_HUMAN	172	0.992852	179.06	N	25	3	311830000
NQNTFLLTTFAN(0.97)VVN(0.961)VCGN(0.077)PN(0.993)MTCPSN(1)K	sp|P10153|RNAS2_HUMAN	86	0.992611	168.45	N	21	3	3244300000
TMENKPISLESEANLN(0.001)SDKEN(0.991)ITTSN(0.008)LK	sp|Q8N387|MUC15_HUMAN	61	0.990736	134.63	N	21	3	6173400
ETASN(0.01)CN(0.99)GSLAHPSDLYAEGCEALVVK	sp|O60637|TSN3_HUMAN	183	0.989684	105.24	N	7	3	23906000
GVISN(0.011)VN(0.989)ETSLILEWSEPR	sp|P54753|EPHB3_HUMAN	351	0.989075	145.1	N	7	2	15525000
AN(0.988)LTN(0.012)FPEN(0.955)GTFVVN(0.045)IAQLSQDDSGR	sp|P01833|PIGR_HUMAN	83	0.987969	98.267	N	2	3	5742100
VPVTLALN(0.988)N(0.012)TLFLIEER	sp|P15144|AMPN_HUMAN	681	0.98796	123.95	N	8	2	1519000
VVPFPSIKN(0.988)ESN(0.012)YHPFFFR	sp|Q8NFM7|I17RD_HUMAN	171	0.987619	69.805	N	9	4	2914900
VFIVPVGN(0.986)HSN(0.014)IPFSR	sp|Q96BZ4|PLD4_HUMAN	417	0.986083	81.632	N	8	3	5874300
GGAEAMLVVN(0.986)N(0.015)SVLFPPSGN(1)R	sp|Q8TCT8|SPP2A_HUMAN	116	0.985519	160.78	N	10	2	25177000
GCGYLPGCPGSN(0.029)GFHN(0.985)N(0.985)DTFHFLK	sp|Q03405|UPAR_HUMAN	184	0.985411	79.568	N	17	3	11813000
WVEN(0.985)N(0.015)TN(0.001)NLVK	sp|Q99574|NEUS_HUMAN	157	0.984718	160.82	N	4	2	104540000
N(0.983)N(0.017)TIVNELVR	sp|P10253|LYAG_HUMAN	882	0.983463	179.51	N	1	1	1516600000
NIPLANLQIPNCGLPSAN(0.016)LAAPN(0.983)LTVEEGK	sp|Q16620|NTRK2_HUMAN	205	0.983328	110.07	N	23	3	10296000
TCPAGVMGEN(0.982)N(0.018)TLVWK	sp|P00533|EGFR_HUMAN	603	0.982133	171.49	N	10	2	21034000
IPN(0.981)N(0.019)TQWVTWSPVGHK	sp|P27487|DPP4_HUMAN	150	0.981373	255.24	N	3	2	364410000
ESWGQESN(0.019)AGN(0.981)QTVVR	sp|Q9NY97|B3GN2_HUMAN	173	0.981107	118.87	N	11	2	132120000
NQN(0.001)TFLLTTFAN(0.206)VVN(0.977)VCGN(0.911)PN(0.911)MTCPSN(0.995)K	sp|P10153|RNAS2_HUMAN	80	0.97715	99.064	N	15	3	113110000
LQVN(0.996)ISGLKPGVQYN(0.013)IN(0.015)PYLLQSN(0.977)K	sp|Q12913|PTPRJ_HUMAN	278	0.976974	91.733	N	24	3	32797000
EALEN(0.024)MN(0.976)STLK	sp|O43490|PROM1_HUMAN	274	0.976224	126.31	N	7	2	470670000
CGLVPVLAEN(0.024)YN(0.976)K	sp|P02787|TRFE_HUMAN	432	0.976042	128.91	N	12	2	1188100000
VDQN(0.008)DN(0.976)TSLQWSN(0.016)PAQQTLYFDDKK	sp|Q8N3J6|CADM2_HUMAN	51	0.975758	121.39	N	6	3	11805000
VMCDN(0.004)N(0.004)PVSLN(0.991)CCSQGN(0.025)VN(0.975)WSK	sp|Q8IZF2|AGRF5_HUMAN	398	0.974766	114.53	N	19	3	10550000
TDPANQFEWLESTLN(0.973)N(0.027)SQQNK	sp|Q92484|ASM3A_HUMAN	238	0.97297	214.89	N	15	2	17094000
LYWISSGN(0.973)HTIN(0.027)R	sp|Q07954|LRP1_HUMAN	1763	0.972857	127.17	N	8	3	7012500
LLKN(0.028)N(0.972)ESLDEGLR	sp|Q86SQ4|GP126_HUMAN	505	0.97163	169.58	N	5	3	10142000
FIFSLPPEIIHN(0.029)PN(0.971)FTVR	sp|P55287|CAD11_HUMAN	540	0.970766	150.11	N	14	2	118090000
IIPSN(0.969)N(0.031)SGTFR	sp|O00533|NCHL1_HUMAN	87	0.968795	94.409	N	5	2	69841000
NFPDAFEYN(0.033)N(0.967)VSR	sp|P14384|CBPM_HUMAN	164	0.966668	114.71	N	10	2	165650000
AALSWSN(0.035)GN(0.965)GTASCR	sp|Q12913|PTPRJ_HUMAN	231	0.96457	153.34	N	9	2	12524000
LSHNELADSGIPGN(0.039)SFN(0.961)VSSLVELDLSYNK	sp|P51884|LUM_HUMAN	252	0.960652	97.312	N	17	3	4225000
LQQDVLQFQKN(0.957)QTN(0.043)LER	sp|Q8NBJ4|GOLM1_HUMAN	144	0.957233	135.61	N	11	3	5405400
CQCEPGFQLGPN(0.045)N(0.955)R	sp|O95967|FBLN4_HUMAN	198	0.955191	194.17	N	13	2	15946000
MLAQHCVDAN(0.953)N(0.047)TFCFDNPR	sp|P98164|LRP2_HUMAN	3315	0.953186	162.29	N	10	3	26800000
DGVHLGPN(0.048)N(0.952)R	sp|P21802|FGFR2_HUMAN	83	0.951521	92.051	N	9	3	2862300
IFEPPAPGEGN(0.951)SSQN(0.049)SR	sp|Q9Y275|TN13B_HUMAN	124	0.951105	81.565	N	11	2	8717600
N(0.95)SSFHLN(0.05)SETGTLVFTAVHK	sp|Q9BX67|JAM3_HUMAN	192	0.94996	139.74	N	1	4	137090000
VTVVGN(0.002)EN(0.95)N(0.049)SLLIESIK	sp|Q16348|S15A2_HUMAN	435	0.949691	175.21	N	8	2	18139000
IQVFDKDTGEWLGAWN(0.945)N(0.055)CFTEEGPSSVR	sp|Q5JS37|NHLC3_HUMAN	252	0.944871	119.35	N	16	3	7672100
LVIIVDPAISN(0.058)N(0.942)SSSSKPYGPYDR	sp|O43451|MGA_HUMAN	458	0.942215	55.734	N	12	3	13741000
ITN(0.061)N(0.939)QTGQMVFSETVITSVGDEEGRR	sp|Q9UBP4|DKK3_HUMAN	121	0.939314	57.293	N	4	3	6868000
KPCQN(0.061)N(0.939)ASCIDANEK	sp|Q8NFT8|DNER_HUMAN	361	0.938673	138.28	N	6	3	905130
VLN(1)ASTLALALAN(0.072)LN(0.928)GSR	sp|O75462|CRLF1_HUMAN	104	0.927513	101.54	N	15	3	8207600
LN(0.912)N(0.088)TMNACAVIAALER	sp|Q8IZP9|GPR64_HUMAN	194	0.91214	154.1	N	2	2	34651000
QTLGPQQGCGGYLTGSN(0.912)N(0.088)TFASPDSDSNGMYDK	sp|O60494|CUBN_HUMAN	3165	0.912103	132.22	N	17	3	27927000
PAPN(0.094)N(0.905)GTHGSLNHLLR	sp|Q13822|ENPP2_HUMAN	525	0.905326	111.83	N	5	4	4984800
LAN(0.895)N(0.105)THQHVFDDLR	sp|Q99523|SORT_HUMAN	98	0.894523	163.45	N	3	3	44717000
LN(0.891)N(0.109)STGLQSSSVSQTK	sp|Q9ULI3|HEG1_HUMAN	313	0.891215	145.7	N	2	3	25328000
ILASLDFAQNFITN(0.885)N(0.115)TSSVIIEETKK	sp|O43490|PROM1_HUMAN	729	0.88539	158.94	N	14	3	10383000
KAEN(0.885)SSN(0.115)EEETSSEGNMR	sp|Q14515|SPRL1_HUMAN	412	0.885004	114.96	N	4	3	541500
CIACGVN(0.123)LN(0.877)SSR	sp|O15393|TMPS2_HUMAN	249	0.876794	114.51	N	9	2	82041000
EAWN(0.123)N(0.877)VTVWGSR	sp|O94856|NFASC_HUMAN	778	0.876619	94.692	N	5	2	9168800
IVSQAPSTPSPNMFTIN(0.124)N(0.876)ETGDIITVAAGLDR	sp|P19022|CADH2_HUMAN	325	0.875722	128.71	N	18	3	179470000
LMEGN(0.869)N(0.131)TEIR	sp|Q9UQD0|SCN8A_HUMAN	1383	0.869361	130.75	N	5	2	3259000
GLQLTWLEN(0.133)GN(0.867)VSR	sp|O00241|SIRB1_HUMAN	291	0.867288	220.1	N	11	2	240210000
N(0.135)N(0.865)LSSILPDFTESEKK	sp|Q9UEF7|KLOT_HUMAN	344	0.865378	185.57	N	2	3	15529000
YQFNTNVVFSN(0.141)N(0.859)GTLVDR	sp|P43251|BTD_HUMAN	203	0.858626	267.77	N	12	2	205760000
LIDN(0.156)N(0.844)KTEK	sp|P07602|SAP_HUMAN	332	0.844275	131.06	N	5	3	507170
SELGAVIFWGQN(0.996)QTLDPN(0.168)N(0.836)MTILN(1)R	sp|Q8TB96|TIP_HUMAN	146	0.836277	97.253	N	19	3	11214000
LESMPPGLPSSLMYLSLEN(0.836)N(0.164)SISSIPEK	sp|Q99983|OMD_HUMAN	242	0.836039	73.676	N	19	3	13383000
QN(0.83)ESHN(0.17)FSGDIALLELQHSIPLGPN(0.001)VLPVCLPDN(0.999)ETLYR	sp|Q9NZP8|C1RL_HUMAN	331	0.830048	42.996	N	2	4	1920800
GYFLNFLEPVN(0.173)N(0.827)ITIVQGQTAILHCK	sp|Q01974|ROR2_HUMAN	70	0.82669	136.64	N	12	3	29409000
GFQWVTGDN(0.824)N(0.176)TSYSR	sp|P07204|TRBM_HUMAN	115	0.823715	179.94	N	9	2	202790000
LGATPVAMLHTN(0.179)N(0.821)ATLR	sp|Q8N4F0|BPIB2_HUMAN	332	0.821135	148.18	N	13	2	8011600
FGTCSQLCN(0.809)N(0.191)TK	sp|Q07954|LRP1_HUMAN	3839	0.808911	92.611	N	9	2	1761200
FEIEDVN(0.196)N(0.804)KTECEK	sp|Q9UQD0|SCN8A_HUMAN	1372	0.804404	107.53	N	8	3	2556900
N(0.795)TSGSN(0.205)QQAFLLEN(0.001)VPCN(0.268)N(0.73)ASCEEAR	sp|Q8TB96|TIP_HUMAN	353	0.795147	78.206	N	1	3	5936600
LQLTWLEN(0.205)GN(0.795)VSR	sp|Q5TFQ8|SIRBL_HUMAN	291	0.794954	219.5	N	10	2	48668000
N(0.282)RN(0.783)N(0.934)STGVAGLSEEASAELR	sp|P23327|SRCH_HUMAN	41	0.783135	180.39	N	3	2	59241000
N(0.224)N(0.776)HTASILDR	sp|P08962|CD63_HUMAN	130	0.775805	139.38	N	2	2	4818200
N(0.046)VCGGQCCPGWTTAN(0.774)STN(0.171)HCIKPVCEPPCQN(0.008)R	sp|Q14767|LTBP2_HUMAN	181	0.774315	51.773	N	15	4	11301000
EKPEAGTYSVN(0.454)N(0.773)GN(0.773)DTCLLATMGLQLN(1)ITQDK	sp|P13473|LAMP2_HUMAN	229	0.773208	77.504	N	14	3	9591400
FTITQVPIHGHLLFN(0.769)N(0.231)TR	sp|Q5SZK8|FREM2_HUMAN	1584	0.769291	86.016	N	15	4	15796000
VVLLDPKPVAN(0.764)VTCVN(0.236)K	sp|Q9HC84|MUC5B_HUMAN	5046	0.763983	111.7	N	11	3	5574900
CDQHTDCYSCTAN(0.172)TN(0.758)DCHWCN(0.069)DHCVPR	sp|O75882|ATRN_HUMAN	718	0.758405	59.359	N	15	5	17511000

## Sheet: test3
Deamidation 18O (N) Probabilities	Protein	Positions within proteins	Localization prob	Score	Amino acid	Position in peptide	Charge	Intensity
N(1)ASLSAAGTR	sp|Q13477|MADCA_HUMAN	83	1	105.2	N	1	2	103700
EN(1)SSSQDPQTEGTR	sp|P15151|PVR_HUMAN	405	1	124.38	N	2	2	183220
TPEQGSN(1)GTDGASQK	sp|Q12913|PTPRJ_HUMAN	104	1	206.74	N	7	2	435550
HN(1)STGCLR	sp|P10909|CLUS_HUMAN	291	1	118.77	N	2	2	438330
SN(1)DTAASEYK	sp|Q12913|PTPRJ_HUMAN	142	1	103.7	N	2	2	461890
HTAEYAAN(1)ITK	sp|Q07075|AMPE_HUMAN	324	1	95.618	N	8	3	473190
DHHGAN(1)FSCR	sp|P05362|ICAM1_HUMAN	183	1	111.27	N	6	3	640930
AELSN(1)HTR	sp|P04180|LCAT_HUMAN	44	1	142.23	N	5	2	733610
TDN(1)GTYR	sp|Q9BY67|CADM1_HUMAN	291	1	139.92	N	3	2	766290
VEAAQN(1)LTLPGSLR	sp|P24821|TENA_HUMAN	1392	1	138.45	N	6	2	807840
RTDN(1)TTYIIK	sp|A8MVW5|HECA2_HUMAN	288	1	89.266	N	4	3	862460
GN(1)VTQHVQGHR	sp|Q15043|S39AE_HUMAN	77	1	114.89	N	2	2	866950
IAVDWESLGYN(1)ITR	sp|Q15262|PTPRK_HUMAN	416	1	144.27	N	11	3	954550
HMN(1)ETSHTQGSLR	sp|Q16620|NTRK2_HUMAN	241	1	144.28	N	3	3	969220
SRN(1)STVEYTLNK	sp|Q92673|SORL_HUMAN	1986	1	97.957	N	3	3	1037000
VN(1)YSLLADICNLWR	sp|P17050|NAGAB_HUMAN	201	1	94.673	N	2	3	1104500
GAGN(1)SSRPVPPAPGGHSR	sp|Q6UXF1|TM108_HUMAN	178	1	97.502	N	4	3	1164400
DLAN(1)MTGLLHLSLSR	sp|Q9BTN0|LRFN3_HUMAN	81	1	80.632	N	4	3	1211500
NACCSTN(1)TSQEAHK	sp|P15328|FOLR1_HUMAN	69	1	101.53	N	7	3	1280200
RRN(1)MTQGR	sp|P07998|RNAS1_HUMAN	62	1	161.68	N	3	3	1316700
MSQAVQTN(1)GTQPLSK	sp|Q99496|RING2_HUMAN	8	1	91.313	N	8	2	1342500
CTDLDECSN(1)GTHMCSQHADCK	sp|P35555|FBN1_HUMAN	1369	1	73.928	N	9	3	1407900
N(1)GTAVCATNR	sp|P05156|CFAI_HUMAN	70	1	102.06	N	1	2	1442500
N(1)QTLTSTEK	sp|Q13201|MMRN1_HUMAN	97	1	137.9	N	1	2	1473800
CTLQDPDGQRN(1)LSGK	sp|Q01151|CD83_HUMAN	117	1	85.287	N	11	3	1550800
LFDDWMASN(1)GTQSLPTDVMTTVFK	sp|Q9UIQ6|LCAP_HUMAN	850	1	93.495	N	9	2	1557400
DN(1)HTHSDIQVK	sp|Q8IV08|PLD3_HUMAN	387	1	183.85	N	2	3	1578000
N(1)LTALPPDLPK	sp|P07359|GP1BA_HUMAN	37	1	91.584	N	1	2	1629900
YSVLIMAEKPVGDLSSPN(1)ETK	sp|Q9P2B2|FPRP_HUMAN	600	1	69.361	N	18	3	1712600
GN(1)LTGAPGQR	sp|O60883|ETBR2_HUMAN	105	1	120.87	N	2	2	1761300
EQTPEYN(1)VTITATDR	sp|Q9Y5G0|PCDGH_HUMAN	415	1	102.87	N	7	2	1861100
ITN(1)HSHFR	sp|Q9HBB8|CDHR5_HUMAN	405	1	119.41	N	3	2	1862000
AEPPLN(1)ASASDQGEK	sp|Q9Y4L1|HYOU1_HUMAN	931	1	123.68	N	6	3	1902500
VIN(1)MSYHPR	sp|Q93070|NAR4_HUMAN	257	1	90.601	N	3	3	1973600
RRDPGAAVPGAAN(1)ASAQQPR	sp|P28300|LYOX_HUMAN	81	1	98.253	N	13	3	2094700
KGFN(1)ASYIR	sp|Q86SQ4|GP126_HUMAN	143	1	101.46	N	4	3	2104800
N(1)ETIWYLK	sp|O15342|VA0E1_HUMAN	70	1	105.1	N	1	1	2129700
LGN(1)LTVTQAILK	sp|Q687X5|STEA4_HUMAN	323	1	139.15	N	3	2	2195000
PGPLSTAN(1)HTALR	sp|O60512|B4GT3_HUMAN	385	1	121.21	N	8	3	2199000
VQN(1)MSQSIEVLDR	sp|Q99784|NOE1_HUMAN	103	1	133.42	N	3	2	2239400
EIAN(1)ATAKPEDR	sp|P08473|NEP_HUMAN	285	1	133.42	N	4	2	2325500
VLAEVN(1)TSWPVK	sp|Q8TD46|MO2R1_HUMAN	46	1	130.41	N	6	2	2342900
N(1)QTFLISIYQVLQEHQHR	sp|P22004|BMP6_HUMAN	269	1	109.14	N	1	4	2343600
TSN(1)SSQVSNEQDKIDAYK	sp|Q5JRA6|MIA3_HUMAN	250	1	97.823	N	3	3	2404400
KKEDALN(1)ETR	sp|P10909|CLUS_HUMAN	86	1	211.86	N	7	2	2419800
NKDTNIEVTFLSSN(1)ITSSSK	sp|Q53H76|PLA1A_HUMAN	365	1	185.63	N	14	2	2586100
SCHTGIN(1)R	sp|P08582|TRFM_HUMAN	135	1	169.06	N	7	2	2598900
VPTIASPVELLEGTEVDFN(1)CSTPYVCLQEQVR	sp|Q9BZZ2|SN_HUMAN	159	1	106.81	N	19	3	2668900
LDAPTNLQFVN(1)ETDSTVLVR	sp|P02751|FINC_HUMAN	1007	1	124.98	N	11	3	2690300
MLFVEPILEVSSLPTTN(1)STTN(1)SATK	sp|P05155|IC1_HUMAN	69	1	104.45	N	17	2	2693100
YEQGTGCWQGPN(1)R	sp|P14314|GLU2B_HUMAN	476	1	90.149	N	12	2	2763800
TVYVHAN(1)QTGYPDPSSR	sp|P16112|PGCA_HUMAN	333	1	185.66	N	7	2	2772400
EGETCGAEDN(1)DSCGISLYK	sp|P98095|FBLN2_HUMAN	507	1	157.09	N	10	2	2775000
VIAAEGEMN(1)ASR	sp|P27105|STOM_HUMAN	229	1	108.43	N	9	2	2833400
LLGGPGPVGN(1)STFAWFWNDR	sp|Q9BZZ2|SN_HUMAN	1476	1	70.555	N	10	3	2915200
N(1)FTALIPGTTVEILDGDSK	sp|P18084|ITB5_HUMAN	347	1	84.62	N	1	2	3031400
TGYTMDN(1)MTGLCRPVCAQGCVN(1)GSCVEPDHCR	sp|Q7Z7M0|MEGF8_HUMAN	2214	1	178.53	N	7	4	3063100
SELVN(1)ETR	sp|Q9UGT4|SUSD2_HUMAN	162	1	153.71	N	5	2	3076700
HFN(1)DSGACVPR	sp|P21860|ERBB3_HUMAN	250	1	98.754	N	3	2	3101100
FVEGSHN(1)STVSLTTK	sp|P04114|APOB_HUMAN	3411	1	220.37	N	7	2	3111500
NEKPPKPSLHAWPSSVVEAESN(1)VTLK	sp|Q6UX27|VSTM1_HUMAN	44	1	102.78	N	22	4	3141500
SIN(1)GTFQADFPLGPATHGGTYR	sp|P43632|KI2S4_HUMAN	178	1	63.936	N	3	3	3247500
GYYN(1)QSEAGSHTVQR	sp|P10316|1A69_HUMAN	110	1	158.34	N	4	2	3262300
WQIVPN(1)ASSPFGFWSQEGQPFR	sp|P08F94|PKHD1_HUMAN	357	1	131.13	N	6	3	3267300
AGGCN(1)ETGMLER	sp|O60896|RAMP3_HUMAN	29	1	137.46	N	5	2	3331100
VDCTPLMYSLVHN(1)LTK	sp|Q04609|FOLH1_HUMAN	476	1	79.347	N	13	3	3372100
ISEEN(1)ETTCYMGK	sp|P08603|CFAH_HUMAN	911	1	195.27	N	5	2	3397500
CIN(1)GTCYCEEGFTGEDCGKPTCPHACHTQGR	sp|P24821|TENA_HUMAN	327	1	57.711	N	3	5	3409000
YEPCIKPLFN(1)SCDSFK	sp|Q08629|TICN1_HUMAN	286	1	143.04	N	10	3	3412300
RGQFESVAPSQN(1)FSDSSESDTHPFVIAK	sp|P13611|CSPG2_HUMAN	1442	1	137.94	N	12	3	3438000
LSDSGN(1)YTCMAANIVAK	sp|Q6UXZ4|UNC5D_HUMAN	228	1	139.78	N	6	2	3460700
TTHSSVLIITPRPQDHGTN(1)LTCQVK	sp|P20138|CD33_HUMAN	209	1	145.61	N	19	3	3630600
SYN(1)VTSVLFR	sp|P80188|NGAL_HUMAN	85	1	164.68	N	3	2	3643300
QEEAGVRPSAGN(1)VSTHPSLSQRPGGSTK	sp|O43493|TGON2_HUMAN	39	1	143.72	N	12	5	3692500
QCLEEAQLEN(1)ETIGCSK	sp|P32241|VIPR1_HUMAN	58	1	187.74	N	10	2	3707400
ESRPPPGPGPGN(1)TTR	sp|Q3ZCQ3|F174B_HUMAN	53	1	108.66	N	12	3	3767600
LSN(1)LTEGMLR	sp|Q5R3F8|PPR29_HUMAN	117	1	153.08	N	3	2	3780800
ALGVLEEHAN(1)SSR	sp|O95450|ATS2_HUMAN	251	1	160.22	N	10	3	3874400
SIN(1)VTGQGFSLIQR	sp|O15031|PLXB2_HUMAN	1002	1	87.831	N	3	2	3913600
SSELTLTPRPEDHGTN(1)LTCQVK	sp|Q08ET2|SIG14_HUMAN	210	1	118.96	N	16	3	3935400
QQQHLFGSN(1)VTDCSGN(1)FCLFR	sp|P02787|TRFE_HUMAN	637	1	122.13	N	16	2	4063500
QQQHLFGSN(1)VTDCSGN(1)FCLFR	sp|P02787|TRFE_HUMAN	630	1	203.85	N	9	2	4063500
AHLELN(1)ESAWGR	sp|Q9Y334|VWA7_HUMAN	781	1	84.821	N	6	3	4088900
RDHLLLPATTHN(1)K	sp|P18850|ATF6A_HUMAN	584	1	103.43	N	12	4	4117100
N(1)GTGHGN(1)STHHGPEYMR	sp|P02790|HEMO_HUMAN	240	1	101.01	N	1	3	4121700
N(1)GTGHGN(1)STHHGPEYMR	sp|P02790|HEMO_HUMAN	246	1	101.01	N	7	3	4121700
DGN(1)SSLIAAVAEVR	sp|P78504|JAG1_HUMAN	1045	1	128.54	N	3	2	4146700
IEVLVSN(1)ATQFIILHSK	sp|Q6P179|ERAP2_HUMAN	103	1	118.55	N	7	3	4147200
N(1)ATFQITPDVIK	sp|Q8NFP4|MDGA1_HUMAN	331	1	120.27	N	1	2	4158200
EAGN(1)ITTDGYEILGK	sp|Q99715|COCA1_HUMAN	2679	1	100.09	N	4	2	4236000
EAGN(1)HTSGAGLVQINK	sp|P20645|MPRD_HUMAN	83	1	118.51	N	4	3	4257200
N(1)FSCLAVLDLMSR	sp|P13598|ICAM2_HUMAN	187	1	179.94	N	1	2	4257700
SAVSTSWLLPYN(1)YTWSPEK	sp|Q8NCC3|PAG15_HUMAN	273	1	82.709	N	12	3	4298300
LCDEGHGLEVEIN(1)CTR	sp|P25445|TNR6_HUMAN	118	1	197.19	N	13	2	4301500
LSLLEEPGN(1)GTFTVILNQLTSR	sp|P01833|PIGR_HUMAN	421	1	128.29	N	9	3	4347800
QVALQTFGN(1)QTTIIPAGGAGYK	sp|Q9NX62|IMPA3_HUMAN	259	1	182.1	N	9	2	4410800
VN(1)VTVEDER	sp|P13726|TF_HUMAN	156	1	130.75	N	2	2	4431800
ASSSFQAN(1)GTK	sp|O96009|NAPSA_HUMAN	133	1	119.22	N	8	2	4469500
LN(1)HSYTGMWAPER	sp|P43115|PE2R3_HUMAN	18	1	114.87	N	2	2	4551600
WTGHN(1)VTVVQR	sp|Q07954|LRP1_HUMAN	1511	1	118.77	N	5	3	4560700
RGN(1)QTALCGGGIQTR	sp|Q9UPZ6|THS7A_HUMAN	450	1	89.502	N	3	3	4570900
LPEVQVLN(1)VSGR	sp|P08F94|PKHD1_HUMAN	507	1	110.54	N	8	2	4671700
VCGN(1)GTISHIK	sp|O60494|CUBN_HUMAN	781	1	92.866	N	4	3	4679500
N(1)GSGDMIFEGNSEK	sp|Q8N436|CPXM2_HUMAN	241	1	123.26	N	1	2	4680200
DPALVWVLVGN(1)R	sp|P08F94|PKHD1_HUMAN	1234	1	141.48	N	11	2	4698400
FGEFGN(1)YSLLVK	sp|Q68CP4|HGNAT_HUMAN	162	1	136.96	N	6	2	4714100
LLN(1)CTAPGPDAAAR	sp|Q8N697|S15A4_HUMAN	140	1	106.49	N	3	2	4719500
APQHVVNHLPPYTN(1)VSLK	sp|Q15262|PTPRK_HUMAN	462	1	110.6	N	14	4	4746900
KGEEENLEGLGN(1)QTK	sp|P00451|FA8_HUMAN	1301	1	232.78	N	12	3	4759300
QGGVN(1)ATQVLIQHLR	sp|Q13790|APOF_HUMAN	118	1	125.84	N	5	3	4782000
GN(1)ESLPER	sp|Q8NFZ8|CADM4_HUMAN	262	1	137.89	N	2	2	4829700
N(1)LTEGMLR	sp|P0C7U0|ELFN1_HUMAN	122	1	139.31	N	1	2	4864900
SEN(1)ASLVLSSSNQK	sp|P56199|ITA1_HUMAN	1113	1	158.86	N	3	2	4905900
N(1)HSYHVEGNLVNTNAGFTAR	sp|O43451|MGA_HUMAN	135	1	178.02	N	1	2	4925700
PSAAAASVSTQHGSILQLN(1)DTLEEK	sp|Q68CP4|HGNAT_HUMAN	142	1	92.428	N	19	3	4940000
TAGAN(1)GTSGFFCVDEGR	sp|P05981|HEPS_HUMAN	112	1	112.15	N	5	2	4952800
YCGLGLQMN(1)HSIESK	sp|Q96PD2|DCBD2_HUMAN	155	1	155.99	N	9	2	4957300
DLVVQQAGTN(1)K	sp|P25942|TNR5_HUMAN	180	1	140.11	N	10	2	4966300
ITDWMPDDMN(1)FSDVK	sp|P78333|GPC5_HUMAN	527	1	124.39	N	10	2	5021800
DGHGTAISN(1)ASDVWK	sp|O60449|LY75_HUMAN	135	1	121.56	N	9	2	5031400
EEEAIQLDGLN(1)ASQIR	sp|P14625|ENPL_HUMAN	62	1	120.59	N	11	2	5162300
VVLGAHN(1)LSR	sp|P08246|ELNE_HUMAN	88	1	112.3	N	7	3	5305600
LTN(1)TTAPPALK	sp|Q8NFP4|MDGA1_HUMAN	235	1	107.21	N	3	2	5311800
VFGSQN(1)LTTVK	sp|Q9Y4L1|HYOU1_HUMAN	515	1	126.31	N	6	2	5331600
SHEIWTHSCPQSPGN(1)GTDASH	sp|P04278|SHBG_HUMAN	396	1	156.13	N	15	3	5340600
DPDLGLN(1)GSVSYQIVPSQVR	sp|Q8TAB3|PCD19_HUMAN	485	1	153.2	N	7	2	5349400
SLTQGSLIVGDLAPVN(1)GTSQGK	sp|P98160|PGBM_HUMAN	3780	1	207.4	N	16	2	5365000
TPASN(1)ISTQVSHTK	sp|Q86VR7|VS10L_HUMAN	144	1	167.84	N	5	2	5389000
CN(1)ISWEISQASHYFER	sp|P14784|IL2RB_HUMAN	149	1	160.87	N	2	3	5417500
SDFSQTMLFQAN(1)TTR	sp|P23470|PTPRG_HUMAN	444	1	162.93	N	12	2	5432800
GPGIKPN(1)QTSK	sp|P15586|GNS_HUMAN	362	1	209.73	N	7	2	5452200
AVN(1)YTCDPHPDR	sp|P17927|CR1_HUMAN	897	1	95.094	N	3	3	5463700
GNVAVTVSGHTCQHWSAQTPHTHN(1)R	sp|P00747|PLMN_HUMAN	308	1	139.28	N	24	3	5546400
GVEN(1)SSYLVALDK	sp|P42702|LIFR_HUMAN	489	1	104.79	N	4	2	5547000
N(1)LTVPGSLR	sp|P24821|TENA_HUMAN	1119	1	118.74	N	1	2	5550300
GTN(1)ESDSATTQFTTEIDAPK	sp|Q92752|TENR_HUMAN	581	1	162.64	N	3	2	5573300
SPHRPILQAGLPAN(1)TTAVVGSDVELLCK	sp|P22455|FGFR4_HUMAN	258	1	49.485	N	14	4	5580500
EFEN(1)GSICVECDPQCEK	sp|Q15303|ERBB4_HUMAN	548	1	132.14	N	4	2	5596600
QN(1)GTGTPQVETNTSEDGESSGANDSLR	sp|Q12913|PTPRJ_HUMAN	72	1	128.1	N	2	2	5635300
LDREN(1)ISEYHLTAVIVDK	sp|P33151|CADH5_HUMAN	112	1	102.89	N	5	3	5696600
N(1)FSEAASDFHK	sp|Q9Y3Q0|NALD2_HUMAN	628	1	96.113	N	1	2	5730800
CN(1)TTQGNEVTSILR	sp|P05186|PPBT_HUMAN	140	1	167.18	N	2	2	5793300
VSYVLGATGHN(1)FTLHLR	sp|P78325|ADAM8_HUMAN	67	1	144.29	N	11	4	5801400
GWVWNQFFVPEEMN(1)TTSHHIGQLR	sp|Q9H159|CAD19_HUMAN	57	1	102.67	N	14	4	5833400
VTTPCMSSGSLWDPN(1)ITVETLEAHQLR	sp|Q96F46|I17RA_HUMAN	206	1	72.935	N	15	3	5839400
MMQYN(1)VSIK	sp|Q99650|OSMR_HUMAN	380	1	111.95	N	5	2	5847100
NADIVYQLGPN(1)ASFFDLDR	sp|Q9HC56|PCDH9_HUMAN	511	1	160.8	N	11	2	5988500
VSFWFVVTDPSKN(1)HTLPAVEVQSAIR	sp|Q9HBJ8|TMM27_HUMAN	93	1	138.09	N	13	3	6030900
HN(1)FTASLLTLR	sp|Q24JP5|T132A_HUMAN	280	1	125.68	N	2	2	6031900
N(1)LTNVLGTQSR	sp|Q9NPC4|A4GAT_HUMAN	203	1	143.4	N	1	2	6051400
GAEYVISPLPN(1)ASAPAAQR	sp|Q8TE58|ATS15_HUMAN	141	1	77.776	N	11	2	6219700
VLHN(1)GTLAELQGLPHIR	sp|Q13641|TPBG_HUMAN	275	1	111.81	N	4	4	6280000
VCDGILDCPGREDEN(1)N(1)TSTGK	sp|P98164|LRP2_HUMAN	300	1	80.102	N	16	2	6316700
ADDCALPYLGAICYCDLFCN(1)R	sp|Q9GZM7|TINAL_HUMAN	78	1	99.796	N	20	3	6321000
PLQN(1)FTLCFR	sp|P02743|SAMP_HUMAN	51	1	109.48	N	4	2	6363200
LFEFSLDDLPSEFQQVN(1)ITPSK	sp|Q9P0K1|ADA22_HUMAN	208	1	148.19	N	17	2	6409000
SPSVDKYN(1)VSGTN(1)GTCLLASMGLQLN(1)LTYER	sp|P11279|LAMP1_HUMAN	223	1	61.941	N	8	3	6426100
SPSVDKYN(1)VSGTN(1)GTCLLASMGLQLN(1)LTYER	sp|P11279|LAMP1_HUMAN	228	1	61.941	N	13	3	6426100
SPSVDKYN(1)VSGTN(1)GTCLLASMGLQLN(1)LTYER	sp|P11279|LAMP1_HUMAN	241	1	61.941	N	26	3	6426100
GAN(1)DSTSAMPEQMK	sp|O95084|PRS23_HUMAN	207	1	142.76	N	3	2	6485400
EISAWYN(1)LSITATEK	sp|Q9H159|CAD19_HUMAN	437	1	174.21	N	7	2	6513200
VAN(1)LTFVVN(1)SLDGK	sp|Q14314|FGL2_HUMAN	179	1	202	N	3	2	6524400
WQYYGTAN(1)TSGN(1)LSLTWHVK	sp|Q9UGT4|SUSD2_HUMAN	173	1	147.12	N	8	2	6613500
LIPLGVFTGLSN(1)LTK	sp|Q96FE5|LIGO1_HUMAN	144	1	92.792	N	12	2	6637000
N(1)CTLLLSNVSPELGGK	sp|P20916|MAG_HUMAN	99	1	166.62	N	1	2	6639200
VQVTLDGVPAAAPGQPAQLQLN(1)ATESDDGR	sp|P32942|ICAM3_HUMAN	363	1	106.28	N	22	3	6669500
ALVAVVAGN(1)STTPR	sp|Q9Y6Q6|TNR11_HUMAN	105	1	158.08	N	9	2	6690900
CAN(1)ITIIEHQK	sp|Q9UBX7|KLK11_HUMAN	197	1	144.55	N	3	3	6711000
TLLN(1)ETPEQIK	sp|O43490|PROM1_HUMAN	206	1	142.36	N	4	2	6816100
HHYAGMVSLMDEAVGN(1)VTAALK	sp|P15848|ARSB_HUMAN	279	1	131.54	N	16	4	6826500
TGPVVEDSGSLLLEYVN(1)GSACTTSDGR	sp|P11717|MPRI_HUMAN	871	1	239.7	N	17	2	6898200
YTLDPN(1)ITSAGPTK	sp|O43157|PLXB1_HUMAN	1253	1	83.617	N	6	2	6930000
TN(1)HTVMTMGSDFQYENANMWFK	sp|O00754|MA2B1_HUMAN	310	1	148.44	N	2	3	6954100
PSWNGETPSCMASCGGTIHN(1)ATLGR	sp|Q6UXD5|SE6L2_HUMAN	355	1	92.39	N	20	3	7010200
IETSNVIWVGN(1)YSTTVK	sp|Q99650|OSMR_HUMAN	84	1	121.76	N	11	2	7051900
N(1)MTYSAGHNLLK	sp|Q9UEF7|KLOT_HUMAN	694	1	123.67	N	1	3	7059800
VETVVAN(1)LTVMDR	sp|P55283|CADH4_HUMAN	412	1	104.82	N	7	2	7097200
GCN(1)DSDVLAVAGFALR	sp|Q9UGM5|FETUB_HUMAN	37	1	129.71	N	3	2	7113300
N(1)GSDCPDKFCLFQSETK	sp|P02788|TRFL_HUMAN	642	1	122.22	N	1	3	7178500
WN(1)VTSLETLK	sp|Q13421|MSLN_HUMAN	388	1	183.85	N	2	2	7207900
VN(1)LSEEAPPGSYVSGISATDGDSGLNANLR	sp|Q6V0I7|FAT4_HUMAN	483	1	98.632	N	2	3	7212600
EDNPDKNPEAPLN(1)VSR	sp|O75326|SEM7A_HUMAN	258	1	140.33	N	13	3	7259700
HRPTAGAFN(1)HSDLDAELRR	sp|P09758|TACD2_HUMAN	168	1	96.096	N	9	5	7276700
RN(1)DSGTYLCGAISLAPK	sp|Q15116|PDCD1_HUMAN	116	1	124.42	N	2	3	7317700
SSPDTQDLYCLN(1)ESSK	sp|Q16620|NTRK2_HUMAN	178	1	95.183	N	12	2	7339400
PKPPKN(1)ESLETYPVMK	sp|P05026|AT1B1_HUMAN	193	1	127.66	N	6	4	7362000
YHN(1)LSLYTEHSVQEK	sp|Q16348|S15A2_HUMAN	472	1	231.74	N	3	2	7364500
FSYSKN(1)ETYQLFLSYSSK	sp|P02748|CO9_HUMAN	277	1	147.37	N	6	3	7450900
MSIQGCVAQPSSFLLN(1)HTR	sp|Q8N6Q3|CD177_HUMAN	382	1	235.22	N	16	2	7524700
SPHRPILQAGLPAN(1)K	sp|P11362|FGFR1_HUMAN	264	1	126.09	N	14	4	7574300
SEGAIQVN(1)FTLVR	sp|O75976|CBPD_HUMAN	867	1	99.752	N	8	2	7694500
EGN(1)ATGHLVGR	sp|O60494|CUBN_HUMAN	1802	1	175.65	N	3	3	7703800
AHVFFEVAVN(1)GSSFVSFRPER	sp|Q9UNN8|EPCR_HUMAN	136	1	152.71	N	10	4	7707100
RLN(1)FTQSYSLQLSNLK	sp|Q96DU3|SLAF6_HUMAN	87	1	120.84	N	3	3	7746400
TLTLFN(1)VTR	sp|P06731|CEAM5_HUMAN	204	1	112.41	N	6	2	7860100
RN(1)HSCEPCQTLAVR	sp|P00748|FA12_HUMAN	433	1	172.09	N	2	4	7874300
QGCWSHIGDPQECHYEECVVTTTPPSIQN(1)GTYR	sp|Q13873|BMPR2_HUMAN	110	1	82.234	N	29	3	7884600
HDLTPVTAVSVHLLSSN(1)GTPVLVDGPIYVTVPLATQSSLR	sp|Q5VUB5|F1711_HUMAN	214	1	77.321	N	17	4	7915000
LDVDQALN(1)R	sp|P04278|SHBG_HUMAN	380	1	118.74	N	8	2	7962500
KVPSN(1)STETVIESDEFRPGIR	sp|P42702|LIFR_HUMAN	680	1	83.758	N	5	4	7993800
FTNDLLN(1)SSSAIYSK	sp|Q5T601|AGRF1_HUMAN	168	1	179.6	N	7	2	8036900
LSSSN(1)ASVAWMPGADGR	sp|Q06418|TYRO3_HUMAN	240	1	177.93	N	5	3	8092900
TIAN(1)TTCHLPR	sp|A0PJK1|SC5AA_HUMAN	239	1	120.63	N	4	2	8140400
LN(1)ASLPALLLIR	sp|Q15904|VAS1_HUMAN	170	1	145.46	N	2	3	8166100
FPTHYMPYN(1)ESVSFEDR	sp|Q9UJA9|ENPP5_HUMAN	158	1	79.92	N	9	3	8169400
YEQLQN(1)ETR	sp|P11117|PPAL_HUMAN	167	1	128.36	N	6	2	8176800
ESDGGN(1)YTCSIHLGNLVFK	sp|Q86YT9|JAML1_HUMAN	231	1	108.14	N	6	3	8200700
SVNILFN(1)LTHR	sp|Q99650|OSMR_HUMAN	326	1	143.5	N	7	2	8220300
VLN(1)ASTLALALAN(0.102)LN(0.898)GSR	sp|O75462|CRLF1_HUMAN	92	1	101.54	N	3	3	8221000
TSQEN(1)ISFETMYDVLSTKPVLNK	sp|Q13510|ASAH1_HUMAN	348	1	143.88	N	5	2	8233800
PGGN(1)VTIGVELLEHCPSQVTVK	sp|Q6YHK3|CD109_HUMAN	41	1	179.78	N	4	3	8251100
NLGFN(1)CTTSQGK	sp|P49641|MA2A2_HUMAN	1093	1	147.73	N	5	2	8275600
TQLGN(1)CSGIGDSTHYGYSTGQPCVFIK	sp|P14415|AT1B2_HUMAN	159	1	75.43	N	5	3	8326700
EEQYN(1)STYR	sp|P01857|IGHG1_HUMAN	180	1	175.38	N	5	2	8466000
SDGIN(1)VTGGCLVMSQPDADR	sp|Q9UPZ6|THS7A_HUMAN	1500	1	101.3	N	5	2	8586500
LHVTLYN(1)CSFGR	sp|O15031|PLXB2_HUMAN	759	1	133.32	N	7	3	8700300
TFVNPSFSLTSN(1)LSR	sp|Q9Y334|VWA7_HUMAN	772	1	100.22	N	12	2	8732600
N(1)DTGPYECEIQNPVSAN(1)R	sp|P13688|CEAM1_HUMAN	208	1	201.76	N	1	2	8734500
STENSAGSQGCDKN(1)MSGWYR	sp|P55259|GP2_HUMAN	88	1	131.24	N	14	2	8765000
SFVQLWN(1)DTVPTESLAR	sp|P39060|COIA1_HUMAN	129	1	117.48	N	7	2	8798200
VQQVGHYPPAN(1)SSLSSR	sp|Q24JP5|T132A_HUMAN	71	1	87.157	N	11	3	8807400
SVTLQIYN(1)HSLTLSAR	sp|Q9Y6R7|FCGBP_HUMAN	2138	1	117.7	N	8	3	8811000
AALSN(1)ASLLAEACHQIFEGK	sp|Q8N0V5|GNT2A_HUMAN	41	1	210.67	N	5	2	8834900
HMPWN(1)ITR	sp|Q6FHJ7|SFRP4_HUMAN	38	1	110.12	N	5	3	8900900
RMELSMGPIQAN(1)HTGTGLLLTLQPEQK	sp|P04062|GLCM_HUMAN	98	1	116.92	N	12	4	8925500
PFN(1)LSQGK	sp|Q9ULW0|TPX2_HUMAN	308	1	129.68	N	3	1	8973100
DHPN(1)ATVWR	sp|Q9UMR5|PPT2_HUMAN	206	1	129.42	N	4	2	9049700
RLTGALTGGGGAASPGAN(1)GTR	sp|A6NL88|SHSA7_HUMAN	59	1	188.71	N	18	3	9100300
ALSN(1)ISLR	sp|O15031|PLXB2_HUMAN	127	1	176.66	N	4	2	9119700
YSCWPDTPAN(1)TTAN(1)ISCPWYLPWHHK	sp|P47871|GLR_HUMAN	74	1	73.389	N	10	4	9161300
YSCWPDTPAN(1)TTAN(1)ISCPWYLPWHHK	sp|P47871|GLR_HUMAN	78	1	73.389	N	14	4	9161300
LDGPTEQCPDPLPLPAGN(1)CTDEEGICHR	sp|Q9HC84|MUC5B_HUMAN	254	1	63.701	N	18	3	9173200
GVEVAAGASSGGETRQPGN(1)GTR	sp|Q969Z4|TR19L_HUMAN	149	1	83.423	N	19	3	9236200
LQFDDN(1)GTYTCQVK	sp|O60487|MPZL2_HUMAN	118	1	164.33	N	6	2	9269700
NPCTSEQN(1)CTSPFSYK	sp|P05556|ITB1_HUMAN	212	1	174.46	N	8	2	9303000
FGN(1)LTDLN(1)LTK	sp|Q5R3F8|PPR29_HUMAN	80	1	123.75	N	3	2	9303000
FGN(1)LTDLN(1)LTK	sp|Q5R3F8|PPR29_HUMAN	85	1	123.75	N	8	2	9303000
TPHATCFNGEDFDRPVVVSN(1)CSCTR	sp|Q92673|SORL_HUMAN	674	1	97.825	N	20	4	9344900
SFGGWN(1)TSGCVAHR	sp|Q86SQ4|GP126_HUMAN	818	1	190.26	N	6	2	9347300
TGFHLEIFPN(1)GTIQGTR	sp|P31371|FGF9_HUMAN	79	1	159.58	N	10	2	9410300
VGPVRPTGQDWN(1)HTPQK	sp|P09603|CSF1_HUMAN	381	1	101.2	N	12	3	9450100
EQIN(1)ITLDHR	sp|Q02809|PLOD1_HUMAN	197	1	109.29	N	4	2	9597900
VTVQSLLTVETLEHN(1)QTYECR	sp|P07333|CSF1R_HUMAN	480	1	188.19	N	15	2	9799900
GEGN(1)ETTNMVITWKPLR	sp|P32004|L1CAM_HUMAN	726	1	252.37	N	4	2	9936000
DSGAPAHLESN(1)ATVR	sp|O14917|PCD17_HUMAN	566	1	157.56	N	11	3	10011000
VLCGEEQADADAGAQVCSLLLAQSEVRPQCLLLVLAN(1)R	sp|P28906|CD34_HUMAN	249	1	144.09	N	37	4	10023000
SDESVGN(1)VTFSFDYQK	sp|P17181|INAR1_HUMAN	58	1	91.093	N	7	2	10055000
NPWPSN(1)LTLVSTN(1)GSSGCGR	sp|Q15303|ERBB4_HUMAN	174	1	161.04	N	6	2	10132000
NPWPSN(1)LTLVSTN(1)GSSGCGR	sp|Q15303|ERBB4_HUMAN	181	1	161.04	N	13	2	10132000
LLHALGGDDFLGMLN(1)R	sp|Q9UHG3|PCYOX_HUMAN	196	1	164.48	N	15	2	10175000
IYN(1)WSGYPLLVQK	sp|Q6P4A8|PLBL1_HUMAN	411	1	128.01	N	3	2	10208000
DQDPASFGADSLLLN(1)SSR	sp|O43451|MGA_HUMAN	707	1	142.57	N	15	2	10338000
VEFHWGHSN(1)GSAGSEHSINGR	sp|P23470|PTPRG_HUMAN	156	1	174.7	N	9	3	10370000
LN(1)CSVEGMEEPDIQWVK	sp|Q06418|TYRO3_HUMAN	63	1	267.37	N	2	2	10374000
LDSLVAQQLQSKN(1)ECGILADPK	sp|Q9Y6R7|FCGBP_HUMAN	1063	1	113.73	N	13	3	10391000
SLYGKEDN(1)DTLVR	sp|P10721|KIT_HUMAN	130	1	151.13	N	8	2	10405000
SSDN(1)VSVTVLR	sp|Q86VZ4|LRP11_HUMAN	291	1	96.113	N	4	2	10497000
PYSIPPCEHHVN(1)GSRPPCTGEGDTPK	sp|P07858|CATB_HUMAN	192	1	70.699	N	12	4	10510000
LTSCATN(1)ASICGDEAR	sp|Q07954|LRP1_HUMAN	3788	1	110.92	N	7	2	10512000
KDYGSQEDFTQVWN(1)TTMK	sp|O60635|TSN1_HUMAN	141	1	268.13	N	14	2	10517000
VMVSN(1)DSHTWVTVK	sp|Q8N436|CPXM2_HUMAN	231	1	184.34	N	5	3	10521000
YELSLHPN(1)LTSMTFR	sp|Q9UIQ6|LCAP_HUMAN	184	1	119	N	8	3	10533000
VLSSIQEGTVPDN(1)TSSAR	sp|O75509|TNR21_HUMAN	278	1	146.67	N	13	2	10540000
WFHN(1)GSLSEETN(1)SSLNIVNAK	sp|P12319|FCERA_HUMAN	67	1	212.43	N	4	2	10571000
N(1)ASVSISHNSCTAPDK	sp|P08575|PTPRC_HUMAN	276	1	170.26	N	1	3	10593000
SNSLLSSN(1)CSTWK	sp|Q6UXN8|CLC9A_HUMAN	223	1	161.19	N	8	2	10617000
NYFHYN(1)QSYPPTYNVK	sp|P38571|LICH_HUMAN	321	1	162.93	N	6	2	10627000
TASN(1)LTVSVLEAEGVFEK	sp|Q6YHK3|CD109_HUMAN	68	1	140.27	N	4	3	10646000
WHCQCKQDFN(1)ITDISLLEHR	sp|P07911|UROM_HUMAN	322	1	247.3	N	10	3	10673000
DSSGVIHVMLN(1)GSEPTGAYPIK	sp|Q10588|BST1_HUMAN	192	1	226.7	N	11	3	10690000
SPHRPILQAGLPAN(1)QTAVLGSDVEFHCK	sp|P22607|FGFR3_HUMAN	262	1	113.23	N	14	5	10700000
GVLMVGN(1)ETTYEDGHGSR	sp|Q8IWA5|CTL2_HUMAN	187	1	125.96	N	7	3	10745000
GVIYSPAWPLNYPPGTN(1)CSWYIQGDR	sp|O75074|LRP3_HUMAN	71	1	123.32	N	17	3	10768000
LLFPTN(1)SSSHLVALQGQPLVLECIAEGFPTPTIK	sp|P32004|L1CAM_HUMAN	247	1	66.677	N	6	4	10964000
EGFSAN(1)YSVLQSSVSEDFK	sp|O14786|NRP1_HUMAN	261	1	177.93	N	6	2	10993000
QSCITEQTQYFFDN(1)DSK	sp|P54289|CA2D1_HUMAN	985	1	134.61	N	14	2	11048000
DDLDPEKN(1)DSEPGSQR	sp|P54289|CA2D1_HUMAN	136	1	140.77	N	8	2	11091000
WWDN(1)GSVPIWITAQR	sp|Q6UWV6|ENPP7_HUMAN	121	1	166.7	N	4	2	11094000
N(1)ISIESR	sp|Q6UWI2|PARM1_HUMAN	80	1	153.73	N	1	2	11171000
HSN(1)YTLPLEESMLYSISR	sp|Q9NU53|GINM1_HUMAN	166	1	294	N	3	2	11330000
ELN(1)HTQQLPDCR	sp|Q8NAC3|I17RC_HUMAN	257	1	136.01	N	3	3	11336000
SIQN(1)VSHLILHMK	sp|O60603|TLR2_HUMAN	199	1	92.19	N	4	4	11350000
DVMQVAN(1)TTMSSR	sp|P08069|IGF1R_HUMAN	747	1	163.9	N	7	2	11422000
SDAVSHTGN(1)YTCEVTELTR	sp|Q08722|CD47_HUMAN	111	1	206.43	N	9	2	11434000
HCEVHQMIGNYMWDPTTN(1)K	sp|Q6UWR7|ENPP6_HUMAN	100	1	138.28	N	18	2	11443000
KDLLVN(1)GCCNVNVPSTK	sp|Q9H741|CL049_HUMAN	101	1	213.36	N	6	3	11466000
EGGTMALSGISDFGN(1)ISATAGEN(1)YSVVSWVPK	sp|P32004|L1CAM_HUMAN	1022	1	134.67	N	15	3	11519000
EGGTMALSGISDFGN(1)ISATAGEN(1)YSVVSWVPK	sp|P32004|L1CAM_HUMAN	1030	1	134.67	N	23	3	11519000
YAVEIQGQLN(1)GSAGPGHSELTLLWDR	sp|Q7Z7M0|MEGF8_HUMAN	810	1	100.44	N	10	3	11604000
GSN(1)GTFLLSLGGPDAEAFSVSPER	sp|Q9BYE9|CDHR2_HUMAN	401	1	196.65	N	3	2	11729000
VIILDVNDNTPVITAPPLIN(1)GTAEVYIPR	sp|Q8TAB3|PCD19_HUMAN	570	1	120.93	N	20	3	11849000
VTNSNANAASPLIVAGYN(1)VSGSVR	sp|P69849|NOMO3_HUMAN	218	1	213.36	N	18	2	11877000
AKPQGQWAEDVLGN(1)K	sp|Q29983|MICA_HUMAN	79	1	139.46	N	14	3	11886000
WNDSPCN(1)QSLPSICK	sp|Q9UBG0|MRC2_HUMAN	497	1	168.98	N	7	2	11887000
LEVN(1)ISQSTYK	sp|O43451|MGA_HUMAN	885	1	134.07	N	4	2	11891000
FVACQMELLHSN(1)GSQR	sp|P07307|ASGR2_HUMAN	170	1	89.189	N	12	3	11909000
GSLSLTN(1)LSSSMAGVYVCK	sp|Q96AP7|ESAM_HUMAN	213	1	150.22	N	7	3	12009000
WN(1)QTCELLPVSQASWACNLILGAPDSQK	sp|P14784|IL2RB_HUMAN	71	1	100.79	N	2	3	12019000
LN(1)ASIADLQSQLR	sp|O15230|LAMA5_HUMAN	2209	1	121.08	N	2	2	12027000
QSN(1)STACQDLYAWTDGSISQFR	sp|Q6UX15|LAYN_HUMAN	117	1	149.22	N	3	3	12045000
WDQVEVIPDIACGN(1)ASSN(1)SSAGGR	sp|Q8NFT8|DNER_HUMAN	204	1	163.51	N	14	3	12307000
GTAN(1)TTTAGVPCQR	sp|P26927|HGFL_HUMAN	296	1	89.356	N	4	2	12334000
DTCTQECSYFN(1)ITK	sp|P05556|ITB1_HUMAN	669	1	133.05	N	11	2	12358000
NILPGELVTLTCQVN(1)SSYPAVSSIK	sp|Q9BZZ2|SN_HUMAN	265	1	136.66	N	15	2	12520000
EAN(1)LTSSVTILPLPLQN(1)ATVEAGTR	sp|P20160|CAP7_HUMAN	126	1	176.17	N	3	2	12585000
EAN(1)LTSSVTILPLPLQN(1)ATVEAGTR	sp|P20160|CAP7_HUMAN	140	1	176.17	N	17	2	12585000
LFSICQFVDDGIDLN(1)R	sp|Q9BXS4|TMM59_HUMAN	90	1	135.6	N	15	3	12616000
LDPVSLQTLQTWN(1)TSYPK	sp|Q99784|NOE1_HUMAN	394	1	196.33	N	13	2	12670000
LPEQGNPDTLCMDYN(1)R	sp|Q9H461|FZD8_HUMAN	152	1	129.54	N	15	2	12757000
DQGSPALSAN(1)VSLR	sp|Q9Y5G0|PCDGH_HUMAN	541	1	105.66	N	10	2	12764000
LGIYADMGN(1)FTCMGYPGTTLDK	sp|P17050|NAGAB_HUMAN	124	1	128.74	N	9	2	12850000
LGDVEVNAGQN(1)ATFQCIATGR	sp|Q15262|PTPRK_HUMAN	211	1	187.08	N	11	2	12971000
LVLGTPQSNSPFGAAVGEQN(1)ETLIR	sp|Q5SZK8|FREM2_HUMAN	2236	1	174.25	N	20	3	13000000
PVGN(1)LSIVR	sp|P21754|ZP3_HUMAN	125	1	110.12	N	4	2	13060000
GEPAIFN(1)LSITEAHESGPYK	sp|Q7Z6M3|MILR1_HUMAN	89	1	179.46	N	7	3	13098000
DCSMPPPFSYN(1)GTYRPV	sp|P19801|AOC1_HUMAN	745	1	114.82	N	11	3	13183000
LPSGMLVISN(1)ATEGDGGLYR	sp|Q92859|NEO1_HUMAN	210	1	169.98	N	10	2	13193000
PKEN(1)VTIMVK	sp|Q9HBG7|LY9_HUMAN	95	1	140.78	N	4	3	13245000
LLEGN(1)FSLCVENK	sp|Q9H9K5|MER34_HUMAN	122	1	218.11	N	5	2	13283000
YPHNHHVVN(1)N(1)TLEGN(1)CSSK	sp|P15586|GNS_HUMAN	117	1	171.87	N	15	4	13296000
AMN(1)ASAN(1)ITSDGVEVLGK	sp|Q05707|COEA1_HUMAN	1384	1	133.47	N	3	2	13298000
AMN(1)ASAN(1)ITSDGVEVLGK	sp|Q05707|COEA1_HUMAN	1388	1	133.47	N	7	2	13298000
VAN(1)SSSEAPFPN(1)VSTSLLTSAGN(1)R	sp|Q86TH1|ATL2_HUMAN	533	1	148.36	N	12	2	13319000
N(1)ISGHIYNQN(1)VSQK	sp|Q9P0T7|TMEM9_HUMAN	38	1	188.96	N	1	2	13371000
YHIIVQLGN(1)MSK	sp|Q92673|SORL_HUMAN	2010	1	169.58	N	9	2	13446000
TQTN(1)ASDFPIGTSLK	sp|P17927|CR1_HUMAN	509	1	155.88	N	4	2	13655000
QVN(1)DSSWHFLMVSR	sp|Q9Y4C0|NRX3A_HUMAN	105	1	170.95	N	3	3	13663000
WN(1)ACCESEMSFQLK	sp|Q9ULB1|NRX1A_HUMAN	47	1	158.3	N	2	2	13681000
YSAEVHMSIPN(1)VSLPLR	sp|P43234|CATO_HUMAN	105	1	164.53	N	11	3	13731000
LSQDFMILWLHGEN(1)GTGPAK	sp|Q5JS37|NHLC3_HUMAN	206	1	189.84	N	14	3	13899000
SPHRPILQAGLPAN(1)ASTVVGGDVEFVCK	sp|P21802|FGFR2_HUMAN	265	1	89.08	N	14	3	13911000
VN(1)CSHPFGAFR	sp|P16109|LYAM3_HUMAN	460	1	102.06	N	2	3	13943000
N(1)ESCGGTFGIYGTCDR	sp|Q9NZV1|CRIM1_HUMAN	71	1	153	N	1	2	13984000
VIEQSYN(1)ETWLGR	sp|P14672|GTR4_HUMAN	57	1	134.13	N	7	2	14017000
GN(1)YTCHASYTYLGK	sp|P14778|IL1R1_HUMAN	193	1	178.95	N	2	2	14077000
NNQLALTLIDTN(1)R	sp|P04626|ERBB2_HUMAN	187	1	136.02	N	12	2	14082000
DCVSN(1)GSLGCPVR	sp|Q9HCN3|TMM8A_HUMAN	232	1	128.03	N	5	2	14197000
CGN(1)GTLPAYN(1)GSECR	sp|Q96HA4|CA159_HUMAN	104	1	101.38	N	3	2	14297000
CGN(1)GTLPAYN(1)GSECR	sp|Q96HA4|CA159_HUMAN	111	1	101.38	N	10	2	14297000
MTQESALIFPFLN(1)K	sp|Q8N126|CADM3_HUMAN	290	1	123.62	N	13	2	14391000
FN(1)SSGQCEVPLVR	sp|Q99835|SMO_HUMAN	188	1	118.77	N	2	2	14412000
YSVQLMSFVYN(1)LSDTHLFPN(1)ASSK	sp|P11279|LAMP1_HUMAN	121	1	141.45	N	11	3	14458000
DSITGSGLEN(1)ATISVAGINHN(1)ITTGR	sp|O75976|CBPD_HUMAN	399	1	200.23	N	10	3	14464000
N(1)VTLHVPSK	sp|Q02487|DSC2_HUMAN	34	1	136.99	N	1	3	14806000
YAEDKFN(1)ETTEK	sp|P43652|AFAM_HUMAN	402	1	101.39	N	7	3	14811000
ISSLQTTEKN(1)DTVAGQGER	sp|P06756|ITAV_HUMAN	874	1	124.77	N	10	3	14875000
GN(1)STHGCSSEETFLIDCR	sp|Q03405|UPAR_HUMAN	222	1	216	N	2	2	15074000
SDSGN(1)YTCLVR	sp|Q9NR99|MXRA5_HUMAN	2415	1	96.665	N	5	2	15101000
VVTVAALGTN(1)ISIHK	sp|Q9Y6R7|FCGBP_HUMAN	1743	1	155.14	N	10	3	15102000
DGVN(1)SSVGTVTTATAPNPVR	sp|Q9HD43|PTPRH_HUMAN	107	1	168.45	N	4	2	15151000
N(1)LSYEAAPSHEVVVVVQSVAK	sp|O75309|CAD16_HUMAN	517	1	61.222	N	1	3	15163000
LN(1)QTEPVAGNYYPVNTR	sp|O00754|MA2B1_HUMAN	766	1	225.21	N	2	2	15191000
AYLLPAPPAPGN(1)ASESEEDR	sp|P17936|IBP3_HUMAN	136	1	83.393	N	12	2	15375000
APPPAELCHGYYDVMGQYDATFN(1)CSTGSYR	sp|A6NL88|SHSA7_HUMAN	97	1	81.904	N	23	3	15380000
GGAEAMLVVN(0.836)N(0.164)SVLFPPSGN(1)R	sp|Q8TCT8|SPP2A_HUMAN	126	1	160.78	N	20	3	15547000
LQN(1)LTELSLVR	sp|Q9NZU1|FLRT1_HUMAN	221	1	140.83	N	3	2	15658000
SRPAQLHVLVPPEAPQVLGGPSVSLVAGVPAN(1)LTCR	sp|Q6UWL6|KIRR2_HUMAN	143	1	77.798	N	32	4	15681000
GGSSGWSGGLAQN(1)R	sp|P07357|CO8A_HUMAN	437	1	133.91	N	13	2	15929000
GHPQILEAAGN(1)ASAGTVLLR	sp|Q13332|PTPRS_HUMAN	940	1	195.55	N	11	3	16009000
THN(1)LTDLSPHLR	sp|P32004|L1CAM_HUMAN	979	1	88.021	N	3	3	16044000
GHHN(1)CSESLELEDPSSGLGVTK	sp|P04233|HG2A_HUMAN	270	1	216.77	N	4	4	16114000
VPPGDSPPGN(1)GSGPR	sp|Q9BZR6|RTN4R_HUMAN	372	1	136.14	N	10	3	16475000
N(1)SSLIGCMCHR	sp|O60609|GFRA3_HUMAN	95	1	113.66	N	1	2	16574000
CLCPLGFLLAN(1)DSK	sp|P98164|LRP2_HUMAN	1383	1	117.92	N	11	3	16702000
HFN(1)YTSLIAFHCK	sp|P11717|MPRI_HUMAN	1757	1	143.17	N	3	2	16750000
GLCGELDQN(1)LSR	sp|Q15846|CLUL1_HUMAN	311	1	130.41	N	9	2	16759000
RIQN(1)YSVMDICDYDESSGR	sp|P27487|DPP4_HUMAN	321	1	125.23	N	4	3	16857000
GQSYSVN(1)VTFTSNIQSK	sp|P61916|NPC2_HUMAN	58	1	157.56	N	7	2	16943000
VELAPLPPWQPVGQN(1)FTLR	sp|P32942|ICAM3_HUMAN	134	1	124.16	N	15	3	17022000
NMDGTFN(1)VTSCLK	sp|Q68D85|NR3L1_HUMAN	208	1	163.46	N	7	2	17055000
VLEAVN(1)GTDAR	sp|O60487|MPZL2_HUMAN	39	1	105.98	N	6	2	17085000
AFTDPVGELTCLGQQYYN(1)ETLGK	sp|Q14264|ENR1_HUMAN	369	1	230.86	N	18	2	17126000
HCDGN(1)VSSCGDHPSEGCFCPPDK	sp|P04275|VWF_HUMAN	2223	1	121.82	N	5	3	17343000
SIDVSIQN(1)VSVVFK	sp|P11597|CETP_HUMAN	105	1	166.11	N	8	2	17357000
GGASLSPQYVSYN(1)QSSYTQWDLQPDTDYEIHLFK	sp|P32004|L1CAM_HUMAN	1071	1	57.563	N	13	3	17585000
DVYALMGQN(1)VTLECFALGNPVPDIR	sp|Q12860|CNTN1_HUMAN	258	1	124.84	N	9	2	17693000
VFNINDN(1)GTITTSNSLDR	sp|Q9H159|CAD19_HUMAN	419	1	243.3	N	7	2	17840000
VALPAYPASLTDVSLALSELRPN(1)DSGIYR	sp|Q96GW7|PGCB_HUMAN	130	1	86.987	N	23	4	17880000
N(1)CSEPYCPLGCSSR	sp|Q92752|TENR_HUMAN	198	1	133.88	N	1	2	17923000
FN(1)LSQIPEGEVVTAAEFR	sp|P22004|BMP6_HUMAN	241	1	136.33	N	2	3	18004000
GAFISN(1)FSMTVDGK	sp|P19823|ITIH2_HUMAN	118	1	168.22	N	6	2	18283000
YSVQLMSFVYN(1)LSDTHLFPN(1)ASSK	sp|P11279|LAMP1_HUMAN	130	1	141.45	N	20	3	18309000
AYWPDVIHSFPN(1)R	sp|O00584|RNT2_HUMAN	106	1	98.105	N	12	2	18355000
TQLSQDLGGGTLAMDTLPDN(1)R	sp|Q8IUK5|PLDX1_HUMAN	80	1	158.17	N	20	2	18358000
VPETDEVELTCQATGYPLAEVSWPN(1)VSVPAN(1)TSHSR	sp|Q9BQ51|PD1L2_HUMAN	157	1	67.61	N	25	3	18525000
FEAEHISN(1)YTALLLSR	sp|Q9NPR2|SEM4B_HUMAN	64	1	156.11	N	8	3	18571000
N(1)MTSEFFAAQLR	sp|P19440|GGT1_HUMAN	344	1	105.86	N	1	2	18591000
CFFLSTSESSWN(1)ESR	sp|Q9NY25|CLC5A_HUMAN	93	1	140.14	N	12	2	18740000
SPQN(1)ETLYSVLK	sp|Q9UKJ1|PILRA_HUMAN	294	1	208.33	N	4	2	18981000
ILSYN(1)VSCSSDEETQSLSEIPDPQHK	sp|P42702|LIFR_HUMAN	572	1	98.299	N	5	3	18996000
LQN(1)LTLPTN(1)ASIK	sp|Q13201|MMRN1_HUMAN	114	1	179.19	N	3	3	19046000
LQN(1)LTLPTN(1)ASIK	sp|Q13201|MMRN1_HUMAN	120	1	179.19	N	9	3	19046000
VN(1)ISN(1)YSLVMESDAGTFLPTGLQFTGSEK	sp|Q9Y646|CBPQ_HUMAN	356	1	112.62	N	5	3	19063000
SLLEFN(1)TTVSCDQQGTNHR	sp|P11717|MPRI_HUMAN	112	1	158.11	N	6	2	19077000
YPN(1)CTGGAAGYIDR	sp|Q68CP4|HGNAT_HUMAN	461	1	127.17	N	3	2	19192000
LRN(1)VSWATGR	sp|P08571|CD14_HUMAN	151	1	156.16	N	3	3	19239000
NWYESQASCMSQN(1)ASLLK	sp|P26718|NKG2D_HUMAN	131	1	211.77	N	13	2	19264000
YGMQNSGNEISWN(1)YTLEQYQK	sp|Q07075|AMPE_HUMAN	801	1	238.67	N	13	2	19293000
PVAHIDWEGDLGEMESTTTSFPN(1)ETATIISQYK	sp|Q9NQS3|PVRL3_HUMAN	222	1	79.731	N	23	3	19410000
N(1)VTLQCVFWVEDPTLSSPGHWSSAGCETVR	sp|Q9Y653|GPR56_HUMAN	341	1	119.35	N	1	3	19492000
VTVRPGESVMVN(1)ISAK	sp|Q9Y6R7|FCGBP_HUMAN	91	1	120.59	N	12	3	19500000
CGPCVSSQIGFN(1)CSWCSK	sp|Q6UX71|PXDC2_HUMAN	345	1	191.01	N	12	2	19563000
IIISPEEN(1)VTLTCTAENQLER	sp|Q13740|CD166_HUMAN	480	1	123.76	N	8	2	19682000
DVRPIN(1)VSSHCPSAGTK	sp|Q9Y337|KLK5_HUMAN	173	1	168.42	N	6	3	19688000
GN(1)FSTEGCGCVCEPGWK	sp|P24821|TENA_HUMAN	166	1	116.71	N	2	2	19719000
WWHQQTN(1)ATQEVVR	sp|O00754|MA2B1_HUMAN	133	1	182.72	N	7	3	19782000
GNPYSDLGN(1)HTTCR	sp|Q4KMQ2|ANO6_HUMAN	802	1	98.592	N	9	3	19787000
DVFGWGN(1)LTCPICK	sp|P17405|ASM_HUMAN	86	1	113.61	N	7	2	19846000
FQGQWGTVCDDGWN(1)TTASTVVCK	sp|Q9NR16|C163B_HUMAN	78	1	218.98	N	14	2	19867000
YN(1)VCLGSVLPYGATSTLLAGDSDSQEEAHGK	sp|Q99835|SMO_HUMAN	76	1	103.85	N	2	3	19885000
IRDEEKIDCYPDEN(1)GASAEN(1)CTAR	sp|O43451|MGA_HUMAN	977	1	141.65	N	20	3	19904000
GPN(1)LTSPASITFTTGLEAPR	sp|P22105|TENX_HUMAN	3918	1	206.45	N	3	2	19966000
LGACN(1)DTLQQLMEVFK	sp|P01008|ANT3_HUMAN	128	1	344.86	N	5	3	20039000
N(1)VSEDLPLPTFSPTLLGDSR	sp|P11597|CETP_HUMAN	257	1	187.75	N	1	3	20117000
VMVEAYPGLQGFN(1)WTYLGPFSDHQPEPK	sp|P07333|CSF1R_HUMAN	335	1	62.028	N	13	3	20145000
LQNLVIPWAPEN(1)LTLHK	sp|P31785|IL2RG_HUMAN	159	1	138.81	N	12	3	20319000
AVLPCVLLN(1)YSGIVQWTK	sp|Q96J84|KIRR1_HUMAN	46	1	196.45	N	9	3	20340000
DVQIIVFPEDGIHGFN(1)FTR	sp|P43251|BTD_HUMAN	119	1	127.49	N	16	3	20368000
TFNMNFISPFTQYN(1)TTR	sp|Q96MM7|H6ST2_HUMAN	460	1	204.18	N	14	2	20493000
NTSPDTN(1)YTLYYWHR	sp|P78552|I13R1_HUMAN	157	1	124.47	N	7	3	20494000
AAEN(1)FTLLVK	sp|Q99571|P2RX4_HUMAN	184	1	147.4	N	4	2	20505000
IVN(1)ETLYENTK	sp|P19075|TSN8_HUMAN	118	1	222	N	3	2	20805000
SEASEGN(1)ITVTCR	sp|Q29983|MICA_HUMAN	220	1	138.25	N	7	2	20912000
LPTTVLN(1)ATAK	sp|Q9GZM5|YIPF3_HUMAN	337	1	150.81	N	7	2	21076000
SCLEREDTVLEVTESN(1)TTSVVDGDKR	sp|Q9NQ36|SCUB2_HUMAN	266	1	264.29	N	16	4	21318000
DFYQATISESAAN(1)LTQVLR	sp|Q6V0I7|FAT4_HUMAN	1225	1	206.67	N	13	2	21377000
IN(1)CSDGYIEYYICR	sp|O14494|LPP1_HUMAN	142	1	143.17	N	2	2	21442000
LGQAPANWYN(1)DTYPLSPPQR	sp|Q8WVQ1|CANT1_HUMAN	88	1	170.56	N	10	2	21636000
RN(1)LSASVIAVTIQGGAHHLDLR	sp|Q9UHL4|DPP2_HUMAN	428	1	111.93	N	2	4	21680000
LN(1)YTLSQGHR	sp|P15144|AMPN_HUMAN	128	1	192.91	N	2	3	21705000
QYNPILSMLTN(1)QTGEAGR	sp|Q9NY97|B3GN2_HUMAN	79	1	113.95	N	11	2	21728000
EGYSN(1)ISYIVVNHQGISSR	sp|P49908|SEPP1_HUMAN	83	1	124.68	N	5	3	21731000
N(1)ISIHQAYQQCK	sp|Q8N271|PROM2_HUMAN	540	1	216.84	N	1	2	21959000
ASSN(1)PN(1)ATSSSSQDPESLQDR	sp|P05155|IC1_HUMAN	25	1	220.72	N	6	3	21980000
GCFDGN(1)VTLTAAN(1)VTVSLPVR	sp|O95274|LYPD3_HUMAN	176	1	176.43	N	6	3	21992000
GCFDGN(1)VTLTAAN(1)VTVSLPVR	sp|O95274|LYPD3_HUMAN	183	1	176.43	N	13	3	21992000
DLGN(1)LTHLFLHGNR	sp|Q9BZR6|RTN4R_HUMAN	179	1	143.55	N	4	2	22127000
DTAVEGEEIEVN(1)CTAMASKPATTIR	sp|Q9BY67|CADM1_HUMAN	165	1	193.06	N	12	3	22193000
LLISSLSESPASVSILSQADN(1)TSKK	sp|Q9Y6R7|FCGBP_HUMAN	75	1	174.22	N	21	3	22250000
VSVSLGQTN(1)LTVEPGASLQQHFILR	sp|Q6NUS6|TECT3_HUMAN	347	1	66.871	N	9	3	22311000
FLN(1)DSEQVAR	sp|Q9BVT8|TMUB1_HUMAN	111	1	106.68	N	3	2	22399000
N(1)STKQEILAALEK	sp|P07602|SAP_HUMAN	426	1	155.66	N	1	2	22413000
GGYIFPTQQPN(1)TTTLASR	sp|O43451|MGA_HUMAN	827	1	169.58	N	11	3	22741000
DGTPLSDGQSN(1)HTVSSK	sp|Q13308|PTK7_HUMAN	175	1	162.67	N	11	2	22754000
LDGCHLPFFPLPLDN(1)SSQPSELGGR	sp|Q5IJ48|CRUM2_HUMAN	786	1	99.838	N	15	3	22870000
PGAASN(1)LSYR	sp|Q86T13|CLC14_HUMAN	189	1	116.3	N	6	2	22931000
VN(1)GTFQADFPLGPATHGGTYR	sp|P43626|KI2L1_HUMAN	178	1	137.17	N	2	2	23089000
N(1)TTCQDLQIEVTVK	sp|P0C0L5|CO4B_HUMAN	1391	1	168.85	N	1	2	23303000
IAVQFGPGFSWIAN(1)FTK	sp|P13473|LAMP2_HUMAN	101	1	134.61	N	14	2	23383000
ETVPEYN(1)LSITAR	sp|Q9UN70|PCDGK_HUMAN	424	1	91.937	N	7	2	23489000
N(1)ASLPLGAPSPLQPATGDVASDSYNNVFR	sp|Q9UEF7|KLOT_HUMAN	106	1	81.151	N	1	3	23569000
ALPGGADN(1)ASVASGAAASPGPQR	sp|O95502|NPTXR_HUMAN	42	1	156.29	N	8	2	23618000
DGEAFEIN(1)GTEDGR	sp|O00533|NCHL1_HUMAN	562	1	126.71	N	8	2	23632000
LFTCGTNAFTPVCTN(1)R	sp|Q13591|SEM5A_HUMAN	142	1	144.28	N	15	2	23634000
CN(1)QTTGQCECRPGYQGLHCETCK	sp|Q9H1U4|MEGF9_HUMAN	218	1	133.24	N	2	3	23686000
N(1)VTHLLQQELTEAQK	sp|Q10589|BST2_HUMAN	65	1	228.17	N	1	2	23722000
EGPPAAFSGHN(1)ASSGR	sp|Q5IJ48|CRUM2_HUMAN	886	1	127.07	N	11	2	23754000
N(1)YSLLIDQPDK	sp|Q9NY97|B3GN2_HUMAN	127	1	130.47	N	1	2	23778000
TLN(1)QSSDELQLSMGNAMFVK	sp|P01011|AACT_HUMAN	127	1	328.14	N	3	2	23904000
NYPGTYPN(1)HTVCEK	sp|Q8N8Z6|DCBD1_HUMAN	64	1	134.18	N	8	2	23942000
WDQVEVIPDIACGN(1)ASSN(1)SSAGGR	sp|Q8NFT8|DNER_HUMAN	208	1	163.51	N	18	3	24088000
QQMQTQN(1)LSAYIIPGTDAHMNEYIGQHDER	sp|O43895|XPP2_HUMAN	65	1	141	N	7	4	24487000
MN(1)LTVMCPSIDPLHYHHLTYIR	sp|Q99983|OMD_HUMAN	316	1	128.74	N	2	4	24563000
IQPIIAVADEGWHILQN(1)K	sp|Q9UJA9|ENPP5_HUMAN	329	1	130.47	N	17	3	24635000
VN(1)ITPVVALWQPMAPNQGLPR	sp|Q9UEF7|KLOT_HUMAN	630	1	206.45	N	2	2	24702000
ACDLHLWENQGAGWWHN(1)VSAR	sp|Q7Z7M0|MEGF8_HUMAN	217	1	113.49	N	17	3	24959000
VN(1)GSCEDVDECATGGR	sp|Q8N2S1|LTBP4_HUMAN	352	1	203.88	N	2	2	25015000
WQYYGTAN(1)TSGN(1)LSLTWHVK	sp|Q9UGT4|SUSD2_HUMAN	177	1	147.12	N	12	2	25032000
ALVCSQPGLN(1)CTVK	sp|Q96F46|I17RA_HUMAN	49	1	155.15	N	10	2	25039000
STQGFLN(1)GSEVSELLR	sp|Q9HCM3|K1549_HUMAN	1124	1	136.27	N	7	2	25075000
HSVLWN(1)AMIHPLCN(1)MTLK	sp|Q9HAT2|SIAE_HUMAN	267	1	182.35	N	14	3	25151000
IQLEN(1)VTLLN(1)PDPAEGPKPR	sp|Q8WZ75|ROBO4_HUMAN	246	1	104.78	N	5	3	25264000
GN(1)HSITQFTQADIDDMK	sp|Q5SZK8|FREM2_HUMAN	1716	1	106.87	N	2	2	25409000
VSLLDN(1)GTLTVR	sp|Q9NR99|MXRA5_HUMAN	2693	1	132.25	N	6	2	25433000
N(1)ASAVVLYNEER	sp|Q8NC42|RN149_HUMAN	131	1	235.01	N	1	2	25790000
LQVLN(1)ASHEDSGAYSCR	sp|P22607|FGFR3_HUMAN	98	1	241.27	N	5	3	26074000
GYFYIPPLATHTICDRN(1)HTWLPVSDDACYR	sp|P15529|MCP_HUMAN	83	1	60.621	N	17	4	26115000
NEEVKN(1)MSLELNSK	sp|Q9Y5C1|ANGL3_HUMAN	115	1	193.45	N	6	3	26143000
KIGGIWTWVGTN(1)K	sp|P14151|LYAM1_HUMAN	104	1	176.32	N	12	2	26214000
KPTPIPIPPMVIGQTN(1)K	sp|Q9BXP8|PAPP2_HUMAN	857	1	105.19	N	16	3	26275000
ALHALN(1)VTWR	sp|Q9Y2E5|MA2B2_HUMAN	336	1	123.75	N	6	2	26290000
AIIAN(1)LTCK	sp|Q13822|ENPP2_HUMAN	411	1	141.52	N	5	2	26439000
LQAPLN(1)YTEFQKPICLPSK	sp|P03952|KLKB1_HUMAN	494	1	88.781	N	6	3	26451000
SQN(1)DTVTPDVWYTSKPK	sp|Q9BTY2|FUCO2_HUMAN	377	1	143.58	N	3	2	26546000
GLVLSEDN(1)HTCQVPVLCK	sp|Q8WWZ8|OIT3_HUMAN	259	1	110.51	N	8	3	26830000
GHHVSQEPWN(1)SSITLTSQAGAVFQSFAK	sp|O00115|DNS2A_HUMAN	212	1	106.67	N	10	4	27187000
GHTN(1)GTKPLDGFDVWK	sp|P15848|ARSB_HUMAN	366	1	306.44	N	4	2	27201000
PFFN(1)SCDTYK	sp|Q92563|TICN2_HUMAN	287	1	140.11	N	4	2	27225000
NFIIN(1)MTCR	sp|Q9BRN9|TM2D3_HUMAN	122	1	118.74	N	5	2	27247000
IDFSGSQDN(1)LTITMHR	sp|P09564|CD7_HUMAN	96	1	247.13	N	9	3	27632000
LSWAKPQPLN(1)ETAPSNLWK	sp|Q14703|MBTP1_HUMAN	939	1	225.86	N	10	2	27649000
VTVLGVATAPQQVLSN(1)GVPVSN(1)FTYSPDTK	sp|P10253|LYAG_HUMAN	925	1	112.39	N	22	3	27758000
CVEESGSAHCVCPMLTCPEAN(1)ATK	sp|O00468|AGRIN_HUMAN	932	1	144.3	N	21	2	27895000
RGPECSQN(1)YTTPSGVIK	sp|O14786|NRP1_HUMAN	150	1	192.54	N	8	3	27933000
LAFATMFN(1)SSEQSQK	sp|P19440|GGT1_HUMAN	120	1	332.56	N	8	3	28073000
TSLELWMHTDPVSQKN(1)ESVR	sp|Q92542|NICA_HUMAN	387	1	170.61	N	16	3	28103000
QGFN(1)GTFTVGPYICEATVK	sp|P16234|PGFRA_HUMAN	179	1	95.195	N	4	2	28131000
IN(1)TTADEKDPTNPFR	sp|O14672|ADA10_HUMAN	278	1	148.13	N	2	2	28685000
TFAN(1)GSLAFR	sp|Q8WWB7|GLMP_HUMAN	187	1	109.48	N	4	2	28697000
LTGELDREEVSN(1)YTLTVVATDK	sp|Q6V0I7|FAT4_HUMAN	2119	1	162.43	N	12	3	28769000
AN(1)FTIYDCSR	sp|Q9Y4D7|PLXD1_HUMAN	696	1	139.38	N	2	2	29098000
VIN(1)ETWAWK	sp|Q9Y4L1|HYOU1_HUMAN	862	1	147.34	N	3	2	29211000
N(1)ISGVVLADHSGAFHNK	sp|Q92542|NICA_HUMAN	435	1	121.95	N	1	3	29321000
TATVHLQALPAAPFN(1)ITVTK	sp|Q06418|TYRO3_HUMAN	230	1	142.57	N	15	2	29463000
HQGAWYVWN(1)R	sp|P09923|PPBI_HUMAN	268	1	155.1	N	9	3	29623000
CLIEVN(1)ETITQISWEK	sp|Q9NQS3|PVRL3_HUMAN	83	1	149.41	N	6	2	29825000
N(1)LSLDIGTEVFAPGPGSGIQK	sp|Q99519|NEUR1_HUMAN	186	1	189.33	N	1	3	29999000
QESMNSN(1)VSVYQPPR	sp|P13598|ICAM2_HUMAN	105	1	284.73	N	7	2	30488000
LSQGN(1)TTLSINPVK	sp|P13688|CEAM1_HUMAN	378	1	124.6	N	5	2	30848000
VVLGAN(1)GTYSCLVR	sp|Q5ZPR3|CD276_HUMAN	215	1	210.08	N	6	3	30944000
VN(1)ISYWEGK	sp|Q16827|PTPRO_HUMAN	154	1	120.87	N	2	2	31086000
N(1)HSIFLADINQER	sp|P50897|PPT1_HUMAN	197	1	186.46	N	1	2	31113000
DIVEYYN(1)DSN(1)GSHVLQGR	sp|P25311|ZA2G_HUMAN	109	1	175.88	N	7	3	31914000
ENMVLN(1)LSCEASGHPR	sp|P43121|MUC18_HUMAN	449	1	300.98	N	6	2	31984000
N(1)LTTSLTESVDR	sp|P80108|PHLD_HUMAN	307	1	174.98	N	1	2	32036000
YQN(1)VTGFSNVNINR	sp|Q6V0I7|FAT4_HUMAN	2937	1	147.3	N	3	2	32082000
PGWQPQAGLSQAN(1)FTLGPVSPSHGGQYR	sp|Q8N149|LIRA2_HUMAN	279	1	114.9	N	13	3	32098000
LNVGFQEDLMN(1)TSSALYR	sp|Q8IZF2|AGRF5_HUMAN	188	1	190.34	N	11	2	32125000
AN(1)LTGWDPQK	sp|Q06418|TYRO3_HUMAN	380	1	174.86	N	2	2	32255000
TAQVYPHTACTSCLSAQWPCFWCSQQHSCVSN(1)QSR	sp|Q9Y4D7|PLXD1_HUMAN	736	1	61.583	N	32	4	32502000
LELSASAFDDGN(1)FSLLIR	sp|Q9BRK3|MXRA8_HUMAN	119	1	227.92	N	12	2	32679000
IVASDSGKPSLN(1)QTALVR	sp|Q9HC56|PCDH9_HUMAN	450	1	152.16	N	12	2	32887000
EVFVHPN(1)YSK	sp|P04070|PROC_HUMAN	290	1	261.6	N	7	2	33071000
EKPEAGTYSVN(0.404)N(0.404)GN(0.191)DTCLLATMGLQLN(1)ITQDK	sp|P13473|LAMP2_HUMAN	242	1	88.531	N	27	3	33201000
SGIEN(1)STVTLSHPN(1)GTTSVTSILHIKDPK	sp|P41217|OX2G_HUMAN	181	1	136.77	N	5	5	33220000
SGIEN(1)STVTLSHPN(1)GTTSVTSILHIKDPK	sp|P41217|OX2G_HUMAN	190	1	136.77	N	14	5	33220000
ILAN(1)GSIVLN(1)GSLSYN(0.5)N(0.5)K	sp|Q9BYE9|CDHR2_HUMAN	182	1	177.93	N	4	2	33386000
AN(1)DSDQGANAEIEYTFHQAPEVVR	sp|Q08174|PCDH1_HUMAN	305	1	142.23	N	2	3	33479000
VAN(1)SSSEAPFPN(1)VSTSLLTSAGN(1)R	sp|Q86TH1|ATL2_HUMAN	524	1	148.36	N	3	2	33572000
VAN(1)SSSEAPFPN(1)VSTSLLTSAGN(1)R	sp|Q86TH1|ATL2_HUMAN	544	1	148.36	N	23	2	33572000
DPNSGFVFNLNPLN(1)SSQGYN(1)VSGIGK	sp|P11717|MPRI_HUMAN	957	1	178.57	N	20	3	33678000
VHAGN(1)FSTIPQYFK	sp|P22304|IDS_HUMAN	115	1	186.46	N	5	2	33719000
LLHGDPGEEDGAELDLN(1)MTR	sp|P01127|PDGFB_HUMAN	63	1	164.53	N	17	2	33802000
IN(1)VTTLKDDGDISK	sp|Q9NU53|GINM1_HUMAN	46	1	251.24	N	2	3	34822000
SAN(1)ASVILNVQFKPEIAQVGAK	sp|Q86YD3|TMM25_HUMAN	119	1	233.84	N	3	2	34847000
EDIGN(1)YSCLVR	sp|A8MVW5|HECA2_HUMAN	216	1	128.86	N	5	2	34855000
MVSHHN(1)LTTGATLIN(1)EQWLLTTAK	sp|P00738|HPT_HUMAN	184	1	214.86	N	6	3	34973000
CMWSSALNSLN(1)LSFAGLEQVPK	sp|P08571|CD14_HUMAN	282	1	185.86	N	11	3	34997000
STMDSFTLIMQTYN(1)R	sp|Q9UBQ6|EXTL2_HUMAN	74	1	179.19	N	14	2	35308000
AN(1)TTLQITCR	sp|P35968|VGFR2_HUMAN	46	1	112.3	N	2	2	35542000
ADSFN(1)LSLSDMSQEWR	sp|Q5SZK8|FREM2_HUMAN	1033	1	151.16	N	5	2	35661000
ELNILFLN(1)K	sp|Q8N3J6|CADM2_HUMAN	287	1	133.12	N	8	2	35709000
IIQQTWN(1)R	sp|P17342|ANPRC_HUMAN	394	1	142.64	N	7	2	35837000
YIHPQN(1)N(1)SICCTK	sp|P19438|TNR1A_HUMAN	54	1	206.36	N	6	3	35906000
GHHQLHGFVPIAPTSTQN(1)YTQEQFWAVK	sp|Q9BUJ0|ABHEA_HUMAN	201	1	111.84	N	18	4	35910000
DLQGNPIAN(1)ATISVEGIDHDVTSAK	sp|P16870|CBPE_HUMAN	390	1	253.34	N	9	2	35984000
SCVAVTSAQPQN(1)MSR	sp|O15031|PLXB2_HUMAN	528	1	163.45	N	12	2	36087000
YFNIDPN(1)ATQASGNCGTR	sp|Q9UQV4|LAMP3_HUMAN	266	1	153.32	N	7	2	36091000
QLEEFLN(1)QSSPFYFWMN(1)GDR	sp|P10909|CLUS_HUMAN	145	1	155.14	N	7	2	36595000
AFGQFFSPGEVIYN(1)K	sp|Q9HC84|MUC5B_HUMAN	4960	1	110.64	N	14	2	36679000
IN(1)ATTGEIFNK	sp|Q6V0I7|FAT4_HUMAN	2921	1	183.72	N	2	2	36744000
DGTQQAVPLEHPSSPWGLN(1)LTEK	sp|Q14767|LTBP2_HUMAN	343	1	103.88	N	19	3	36910000
LLVSN(1)VSAEDR	sp|Q9HB29|ILRL2_HUMAN	184	1	95.573	N	5	2	37143000
DQNTPVVHPPPTPGSCGHGGVVN(1)ISK	sp|Q6UX06|OLFM4_HUMAN	253	1	166.75	N	23	3	37196000
FVHPPN(1)ASLPN(1)DTQR	sp|Q8TCC7|S22A8_HUMAN	81	1	100.38	N	6	2	37210000
FVHPPN(1)ASLPN(1)DTQR	sp|Q8TCC7|S22A8_HUMAN	86	1	100.38	N	11	2	37210000
LTGVAGN(1)YTVCQK	sp|O95497|VNN1_HUMAN	353	1	211.86	N	7	2	37263000
ALSQQN(1)VSMDLATFMK	sp|Q13421|MSLN_HUMAN	523	1	122.46	N	6	2	37748000
MLVANIDLGPTILDIAGYDLN(1)K	sp|P15586|GNS_HUMAN	387	1	199.84	N	21	2	37830000
YN(1)ATVYSQAAN(1)GTEGQPQAIEFR	sp|Q12913|PTPRJ_HUMAN	342	1	178.85	N	2	3	37975000
YN(1)ATVYSQAAN(1)GTEGQPQAIEFR	sp|Q12913|PTPRJ_HUMAN	351	1	178.85	N	11	3	37975000
PGAMN(1)FSYSPLLR	sp|O15230|LAMA5_HUMAN	243	1	155.53	N	5	2	38030000
LEPVHLQLQCMSQEQLAQVAAN(1)ATK	sp|Q96PD5|PGRP2_HUMAN	367	1	142.32	N	22	4	38160000
KGN(1)CSSTVCGQDLQSHLCMCAEGYALSR	sp|P01133|EGF_HUMAN	324	1	168.06	N	3	3	38626000
N(1)LSDMENEFYYR	sp|Q9UBD6|RHCG_HUMAN	48	1	252.82	N	1	2	38879000
ATVSIN(1)DSVSDLPK	sp|Q5SZK8|FREM2_HUMAN	2121	1	171.32	N	6	2	39070000
VDKDLQSLEDILHQVEN(1)K	sp|P02679|FIBG_HUMAN	78	1	195.5	N	17	2	39134000
DVGTPETMAPTIVVPPGN(1)R	sp|Q7Z5N4|SDK1_HUMAN	301	1	214.42	N	18	2	39372000
FKDDSN(1)HTIGVEFGSK	sp|P20338|RAB4A_HUMAN	43	1	278.64	N	6	2	39377000
LKELPGVCN(1)ETMMALWEECKPCLK	sp|P10909|CLUS_HUMAN	103	1	136.59	N	9	3	39689000
FN(1)SSGTHFSN(1)LSK	sp|P48357|LEPR_HUMAN	73	1	143.31	N	2	3	39849000
FN(1)SSGTHFSN(1)LSK	sp|P48357|LEPR_HUMAN	81	1	143.31	N	10	3	39849000
HAN(1)WTLTPLK	sp|P27169|PON1_HUMAN	253	1	211.27	N	3	2	39861000
ISVQVHN(1)ATCTVR	sp|Q12866|MERTK_HUMAN	454	1	134.18	N	7	3	40487000
MCAQQLGDN(1)CTEAAICDPHR	sp|O95388|WISP1_HUMAN	86	1	133.47	N	9	2	40919000
AIN(1)QTAVECTWTGPR	sp|Q92673|SORL_HUMAN	1854	1	145.81	N	3	2	41216000
DSVSVVLGQHFFN(1)R	sp|Q04756|HGFA_HUMAN	468	1	244.16	N	13	2	41237000
QLGLALGPALGLLGDPFRPLPQQVN(1)LTDGR	sp|P25940|CO5A3_HUMAN	141	1	159.98	N	25	3	41299000
DFLQLAGAQPQAGLSQAN(1)FTLGPVSR	sp|Q8NHL6|LIRB1_HUMAN	281	1	109.89	N	18	2	41834000
N(1)STLDPGKPEMMK	sp|O00391|QSOX1_HUMAN	575	1	169.82	N	1	3	41891000
VIYGNTDGPSGPFVGKN(1)DSK	sp|O60279|SUSD5_HUMAN	354	1	214.58	N	17	2	41899000
RPSLQMN(1)TSIWYN(1)R	sp|P54802|ANAG_HUMAN	526	1	228.61	N	7	3	42089000
ELSEYN(1)ATAIK	sp|P29323|EPHB2_HUMAN	482	1	161.67	N	6	2	43535000
VNIQGN(1)GTLSASQK	sp|A8MVW5|HECA2_HUMAN	129	1	187.31	N	6	2	44191000
LASAFGDPHFVTFDGTN(1)FTFN(1)GR	sp|Q9UGT4|SUSD2_HUMAN	462	1	138.04	N	17	2	44429000
N(1)HSALITSVVPGDYDGDSQMDVLLTYLPK	sp|Q8TB96|TIP_HUMAN	95	1	126.5	N	1	3	44486000
RFN(1)GSVSFFR	sp|P55083|MFAP4_HUMAN	87	1	178.84	N	3	2	44897000
VLQQQWTN(1)QSSQLLHSVER	sp|Q8IZF2|AGRF5_HUMAN	820	1	186.17	N	8	3	45021000
QDQQLQN(1)CTEPGEQPSPK	sp|O00584|RNT2_HUMAN	212	1	190.57	N	7	2	45049000
SMAGSGHN(1)VSQEALAIK	sp|Q11206|SIA4C_HUMAN	310	1	202.25	N	8	2	45417000
PN(1)GTSAMLLVTLGK	sp|Q6P2C8|MED27_HUMAN	184	1	128.88	N	2	2	45504000
LLETVEYN(1)ISGAER	sp|P24821|TENA_HUMAN	1485	1	172.8	N	8	3	45903000
IITVSTN(1)GSIHSPR	sp|Q9NRA1|PDGFC_HUMAN	55	1	142.19	N	7	2	46084000
DIYTFDGALN(1)K	sp|Q08722|CD47_HUMAN	73	1	138.06	N	10	1	46101000
QDLN(1)SSDVHSLQPQLDCGPR	sp|P55259|GP2_HUMAN	216	1	125.51	N	4	3	46197000
YYN(1)YTLSINGK	sp|P15586|GNS_HUMAN	183	1	223.32	N	3	2	46304000
LSALDNLLN(1)HSSMFLK	sp|Q9Y4L1|HYOU1_HUMAN	830	1	258.02	N	9	2	46633000
CLSEGQPPPSYN(1)WTR	sp|Q96NY8|PVRL4_HUMAN	281	1	270.67	N	12	3	46742000
ACHCPDAGGELICYQLPGCHGN(1)FSDAEEGDPER	sp|P98095|FBLN2_HUMAN	180	1	152.16	N	22	3	46994000
EADDFFTSLGLLPVPPEFWN(1)K	sp|P12821|ACE_HUMAN	942	1	121.76	N	20	2	47379000
MIEN(1)GSLSFLPTLR	sp|P21810|PGS1_HUMAN	270	1	221.09	N	4	3	47505000
PGN(1)GTVFVSWVPPPAENHNGIIR	sp|Q8WZ75|ROBO4_HUMAN	360	1	119.38	N	3	3	47536000
AWGAAAPSAPHWN(1)ETAEK	sp|O75077|ADA23_HUMAN	76	1	145.49	N	13	2	47768000
QVLSYGQN(1)LSFSFR	sp|P11047|LAMC1_HUMAN	576	1	185.99	N	8	2	48349000
YCGN(1)SFPLN(1)YSSIVGHTLWVR	sp|O60494|CUBN_HUMAN	1819	1	68.751	N	9	3	48639000
N(1)CCNTENPPGCYR	sp|P43652|AFAM_HUMAN	383	1	335.08	N	1	2	49129000
QIGLYPVLVIDSSGYVN(1)PN(1)YTGR	sp|P01833|PIGR_HUMAN	186	1	204.43	N	19	3	49214000
DIVEYYN(1)DSN(1)GSHVLQGR	sp|P25311|ZA2G_HUMAN	112	1	187.57	N	10	3	49400000
AN(1)LTVVLLR	sp|P05362|ICAM1_HUMAN	145	1	240.53	N	2	2	49596000
AEKEN(1)TSSWYEVDSFTPFR	sp|P17181|INAR1_HUMAN	110	1	164.63	N	5	2	50228000
DLLGSGYTETYTAAN(1)GSEVTEQPR	sp|P78325|ADAM8_HUMAN	91	1	231.13	N	15	2	50516000
EN(1)GTLVQVATISGNMFNQMAK	sp|O75503|CLN5_HUMAN	178	1	274.38	N	2	2	50540000
HIVIN(1)GSSFGADGFPYVQVLK	sp|P22455|FGFR4_HUMAN	290	1	191.97	N	5	3	51129000
LGHCPDPVLVN(1)GEFSSSGPVN(1)VSDK	sp|P20851|C4BPB_HUMAN	98	1	147	N	21	2	51201000
AENQAN(1)VTCQVSNFYPR	sp|O00241|SIRB1_HUMAN	269	1	306.44	N	6	2	51777000
NNVITLN(1)ITGK	sp|P16278|BGAL_HUMAN	464	1	119.22	N	7	2	52051000
ACTEAEFACHSYN(1)ECVALEYR	sp|P98160|PGBM_HUMAN	210	1	308.2	N	13	2	52401000
LLN(1)LTVR	sp|Q6UX06|OLFM4_HUMAN	136	1	172.39	N	3	2	52811000
AQHELN(1)CSLQDPR	sp|Q86YD3|TMM25_HUMAN	106	1	184.98	N	6	2	53197000
FSDGLESN(1)SSTQFEVK	sp|P0C0L5|CO4B_HUMAN	226	1	182.37	N	8	2	53397000
LLDLSGN(1)N(1)LTHLPK	sp|P40197|GPV_HUMAN	181	1	132.24	N	8	3	53786000
VPVSHSFPHPLYN(1)MSLLK	sp|P20151|KLK2_HUMAN	102	1	113.11	N	13	4	53984000
VVNEMCPN(1)ITR	sp|Q8N436|CPXM2_HUMAN	337	1	144.65	N	8	2	54662000
GTAGNALMDGASQLMGEN(1)R	sp|P02675|FIBB_HUMAN	394	1	188.63	N	18	2	54853000
GFLIN(1)SKPEN(1)ACEPIVPPPVK	sp|O43567|RNF13_HUMAN	75	1	192.54	N	10	3	55268000
SDEYN(1)CSSGMCIR	sp|Q92673|SORL_HUMAN	1164	1	206.73	N	5	2	55281000
YLWSEPQN(1)CSATK	sp|P09668|CATH_HUMAN	101	1	214.82	N	8	2	55296000
CVLTFAHEGQQYN(1)ITR	sp|P27930|IL1R2_HUMAN	219	1	187.63	N	13	3	55382000
ICLQVGSQCSTN(1)ESEKPSILVEK	sp|P78552|I13R1_HUMAN	105	1	138.46	N	12	3	55644000
KN(1)ITDLVEGAK	sp|Q8IWA5|CTL2_HUMAN	200	1	211.64	N	2	2	56278000
LTIVN(1)SSVLDRPR	sp|Q92673|SORL_HUMAN	871	1	263.07	N	5	3	57975000
HTN(1)YSFSPWHGFTIHR	sp|P07333|CSF1R_HUMAN	153	1	290.64	N	3	3	58379000
TAGVN(1)TTDKEMEVLHLR	sp|P11362|FGFR1_HUMAN	317	1	250.52	N	5	4	58461000
CGLSQSQGN(1)LSHVDWFSVHK	sp|P43121|MUC18_HUMAN	56	1	218.2	N	9	3	58535000
DLN(1)ETTEQDLCPLK	sp|Q96PX8|SLIK1_HUMAN	253	1	163.46	N	3	2	58689000
VITVQVAN(1)FTLR	sp|Q9Y6R7|FCGBP_HUMAN	1317	1	188.91	N	8	2	58706000
SCPACPGSN(1)ITIR	sp|P05164|PERM_HUMAN	323	1	104.07	N	9	2	58751000
FN(1)STEYQVVTR	sp|Q07954|LRP1_HUMAN	446	1	121.5	N	2	2	59384000
TGEIN(1)ITSIVDR	sp|Q02413|DSG1_HUMAN	110	1	202.31	N	5	2	60399000
FMFMEEGAN(1)K	sp|Q6PK18|OGFD3_HUMAN	267	1	112.41	N	9	2	60904000
SYAGFLTVN(1)K	sp|Q9H3G5|CPVL_HUMAN	81	1	111.06	N	9	2	61029000
NMQIAN(1)HTLK	sp|P12821|ACE_HUMAN	695	1	158.76	N	6	2	61065000
AQLTMTMN(1)QTEHN(1)LTVSQIPSPQTWHVFYADK	sp|Q86V85|GP180_HUMAN	105	1	80.79	N	8	4	61554000
AQLTMTMN(1)QTEHN(1)LTVSQIPSPQTWHVFYADK	sp|Q86V85|GP180_HUMAN	110	1	80.79	N	13	4	61554000
ITN(1)ISAVEMTPLPTCLQFNR	sp|Q6UX71|PXDC2_HUMAN	316	1	246.63	N	3	2	62869000
MTGSGIYAPN(1)SSR	sp|O95497|VNN1_HUMAN	283	1	157.97	N	10	2	63648000
N(1)LTLMATTSQLPK	sp|P11117|PPAL_HUMAN	267	1	289.86	N	1	3	63830000
LLFNLLPGPYSHN(1)FSLDPDTGLLR	sp|Q9BYE9|CDHR2_HUMAN	632	1	112.58	N	13	3	64057000
RPSLQMN(1)TSIWYN(1)R	sp|P54802|ANAG_HUMAN	532	1	228.61	N	13	3	64298000
CPMAGISHTAWHSN(1)R	sp|Q9UMR5|PPT2_HUMAN	289	1	241.39	N	14	4	64683000
SHVSSEAIIWVSN(1)K	sp|Q9UKU6|TRHDE_HUMAN	663	1	213.63	N	13	3	65264000
HGLESASDHHGN(1)FSITMR	sp|Q9H7M9|GI24_HUMAN	128	1	83.751	N	12	4	65857000
IGGPAPSPSVLN(1)VTGVTQSTMFSCEAHNLK	sp|Q06418|TYRO3_HUMAN	191	1	107.31	N	12	3	66150000
YKPDTLAVAVEN(1)GTGTDR	sp|Q9H0X4|ITFG3_HUMAN	389	1	176.85	N	12	3	66755000
EN(1)ATTDLLTK	sp|P28799|GRN_HUMAN	265	1	168.83	N	2	2	66895000
IPCSQPPQIEHGTIN(1)SSR	sp|P08603|CFAH_HUMAN	882	1	123.92	N	15	3	68391000
TLYETEVFSTDFSN(1)ISAAK	sp|P05543|THBG_HUMAN	165	1	187.97	N	14	3	68407000
SFDDHFQHLLN(1)DSER	sp|P35052|GPC1_HUMAN	116	1	139.6	N	11	2	68546000
VIDFN(1)CTTSSVSSALANTK	sp|P04196|HRG_HUMAN	125	1	214.48	N	5	2	69067000
IVSPEPGGAVGPN(1)LTCR	sp|Q6UXD5|SE6L2_HUMAN	373	1	116.51	N	13	2	69427000
TCQAWSSMTPHQHN(1)R	sp|P08519|APOA_HUMAN	61	1	269.44	N	14	4	69743000
VPETDEVELTCQATGYPLAEVSWPN(1)VSVPAN(1)TSHSR	sp|Q9BQ51|PD1L2_HUMAN	163	1	93.073	N	31	3	69832000
LQGVPHVGAN(1)VTLSCQSPR	sp|Q96AP7|ESAM_HUMAN	169	1	117.13	N	10	2	69922000
VFVQTPTIN(1)YTLR	sp|Q8NCC3|PAG15_HUMAN	289	1	141.91	N	9	2	70264000
LWSSLQTHCCSQN(1)K	sp|P10619|PPGB_HUMAN	244	1	208.33	N	13	2	72350000
DMN(1)QTLGDN(1)ITVK	sp|Q8TCT8|SPP2A_HUMAN	149	1	257.8	N	3	2	72448000
DMN(1)QTLGDN(1)ITVK	sp|Q8TCT8|SPP2A_HUMAN	155	1	257.8	N	9	2	72448000
VAN(1)LTEPVVLTFQHQLQPK	sp|Q9Y653|GPR56_HUMAN	324	1	126.91	N	3	3	72505000
DCN(1)ATTEFMCNNR	sp|P98164|LRP2_HUMAN	2781	1	280.55	N	3	2	72568000
VTN(1)DTESDINYLLK	sp|P12821|ACE_HUMAN	445	1	165.35	N	3	2	74084000
QIN(1)SSISGNLWDKDQR	sp|Q01459|DIAC_HUMAN	299	1	213.35	N	3	2	74906000
ENMVLN(1)LSCEASGHPRPTISWN(1)VN(1)GTASEQDQDPQR	sp|P43121|MUC18_HUMAN	467	1	337.85	N	24	3	75412000
DAN(1)LTGLSDNK	sp|Q99574|NEUS_HUMAN	321	1	257.09	N	3	2	76059000
WLSVTWQDPHSWN(1)SSFYR	sp|P08887|IL6RA_HUMAN	245	1	171.36	N	13	3	76506000
ESFLQTN(1)YTEIR	sp|P23471|PTPRZ_HUMAN	677	1	192.12	N	7	2	77244000
GNMSGN(1)FTYIIDK	sp|P48551|INAR2_HUMAN	192	1	139.31	N	6	2	77338000
LSN(1)ISHLNYCEPDLR	sp|Q9NY97|B3GN2_HUMAN	89	1	189.99	N	3	2	77717000
TN(1)ITLVCKPGDLESAPVLR	sp|P11717|MPRI_HUMAN	581	1	192.54	N	2	2	77773000
GSSVILN(1)CSAYSEPSPK	sp|Q92859|NEO1_HUMAN	73	1	203.7	N	7	2	77859000
TVYLYPN(1)QTGLPDPLSR	sp|P16112|PGCA_HUMAN	657	1	147.73	N	7	2	78158000
GPN(1)CSEPECPGN(1)CHLR	sp|P24821|TENA_HUMAN	184	1	206.74	N	3	3	78663000
SLDNDNYVFTAPYFN(1)K	sp|P54289|CA2D1_HUMAN	781	1	202.05	N	15	2	79631000
GKAN(1)STGTLVITDPTR	sp|Q12860|CNTN1_HUMAN	494	1	286.53	N	4	2	79646000
LGVTN(1)ASLVLFRPGSVR	sp|Q13449|LSAMP_HUMAN	300	1	209.73	N	5	3	80068000
KDGAVESISVPDMVDKN(1)LTCPEEEDTVK	sp|P13727|PRG2_HUMAN	86	1	193.42	N	17	4	80163000
GN(1)ITEYQCHQYITK	sp|Q92896|GSLG1_HUMAN	210	1	200.93	N	2	2	80794000
N(1)ESDKAPWPLSLPGCPHR	sp|P11117|PPAL_HUMAN	331	1	155.63	N	1	2	81504000
VFHIHN(1)ESWVLLTPK	sp|O75882|ATRN_HUMAN	428	1	281.68	N	6	4	82529000
ANIQFGDN(1)GTTISAVSNK	sp|Q14108|SCRB2_HUMAN	105	1	147.52	N	8	2	82597000
TGYTMDN(1)MTGLCRPVCAQGCVN(1)GSCVEPDHCR	sp|Q7Z7M0|MEGF8_HUMAN	2229	1	190.46	N	22	4	83881000
ASSGN(1)GSEEAWGALR	sp|Q96G27|WBP1_HUMAN	8	1	313.52	N	5	2	84344000
CPSHCISALIQLN(1)HTR	sp|P54826|GAS1_HUMAN	117	1	226.23	N	13	2	84496000
METTN(1)GTETWYESLHAVLK	sp|Q9Y6H6|KCNE3_HUMAN	5	1	156.11	N	5	3	85067000
DPN(1)CSSILQTEER	sp|P55259|GP2_HUMAN	260	1	234.3	N	3	2	86251000
N(1)LSFSASGTQLSLR	sp|P21709|EPHA1_HUMAN	338	1	206.36	N	1	3	86497000
VN(1)ISN(1)YSLVMESDAGTFLPTGLQFTGSEK	sp|Q9Y646|CBPQ_HUMAN	353	1	128.47	N	2	3	87090000
N(1)CHHSGSQVPLIHCN(1)LTTPSPQN(1)ISN(1)CR	sp|P10153|RNAS2_HUMAN	111	1	120.92	N	15	3	87243000
N(1)YTNAMFK	sp|P51654|GPC3_HUMAN	124	1	134.81	N	1	2	87604000
N(1)ATALYHVEAFK	sp|Q9UNW1|MINP1_HUMAN	242	1	139.12	N	1	3	88367000
TITVVHQPWCN(1)ITGLRPATSYVFSITPGIGN(1)ETWGDPR	sp|Q12913|PTPRJ_HUMAN	192	1	172.85	N	31	4	88425000
WVSLDN(1)WTYSK	sp|O00462|MANBA_HUMAN	77	1	101.97	N	6	2	88449000
RN(1)QSLVQDMDSMVR	sp|Q8NHP8|PLBL2_HUMAN	465	1	190.57	N	2	3	88829000
LALPPCLLN(1)R	sp|Q6NUJ2|CK087_HUMAN	19	1	113.7	N	9	2	88966000
AQLLQGLGFN(1)LTER	sp|P08185|CBG_HUMAN	96	1	155.14	N	10	2	89350000
ALLTN(1)VSSVALGSR	sp|Q7Z7M0|MEGF8_HUMAN	1271	1	179.94	N	5	3	89413000
YLIVAQLN(1)LSR	sp|Q5JS37|NHLC3_HUMAN	278	1	101.65	N	8	2	89686000
LN(1)SSQEDPGTVYQCVVR	sp|Q68D85|NR3L1_HUMAN	216	1	220.69	N	2	3	89700000
HGIQYFN(1)N(1)N(1)TQHSSLFMLN(1)EVK	sp|P01042|KNG1_HUMAN	169	1	179.07	N	8	4	89909000
TGIYQVLN(1)GSR	sp|Q9UQV4|LAMP3_HUMAN	232	1	104.82	N	8	2	90282000
IN(1)ATDADEPNTLNSK	sp|Q14126|DSG2_HUMAN	182	1	302.87	N	2	2	90813000
GPGTLGWCVHN(1)ESCLPRPEQAR	sp|Q7Z7M0|MEGF8_HUMAN	637	1	149.86	N	11	3	92329000
TITVVHQPWCN(1)ITGLRPATSYVFSITPGIGN(1)ETWGDPR	sp|Q12913|PTPRJ_HUMAN	172	1	125.5	N	11	4	92819000
FN(1)VSLDSVPELR	sp|Q02083|NAAA_HUMAN	37	1	169.99	N	2	2	92846000
N(1)VSCLWCNTNK	sp|P53801|PTTG_HUMAN	54	1	183.85	N	1	2	93662000
HNLFDDENTAQFVHVSESFPHPGFN(1)MSLLEN(1)HTR	sp|P06870|KLK1_HUMAN	102	1	175.15	N	25	3	93719000
HNLFDDENTAQFVHVSESFPHPGFN(1)MSLLEN(1)HTR	sp|P06870|KLK1_HUMAN	108	1	175.15	N	31	3	93719000
ELLEEVGQN(1)GSR	sp|Q12866|MERTK_HUMAN	442	1	109.83	N	9	2	93967000
GSN(1)YSEILDK	sp|Q12841|FSTL1_HUMAN	144	1	121.5	N	3	2	95073000
SN(1)FTLTAAR	sp|Q68D85|NR3L1_HUMAN	242	1	127.68	N	2	2	95143000
QDN(1)ETGIYYETWNVK	sp|O75503|CLN5_HUMAN	203	1	234.92	N	3	2	96259000
LFNGQQGIIIQN(1)FSTR	sp|Q7Z3B1|NEGR1_HUMAN	275	1	198.52	N	12	2	97154000
REVQCN(1)FTEKN(1)YTLIPADIK	sp|Q9H756|LRC19_HUMAN	32	1	272.72	N	6	4	98008000
AN(1)LTTLAGTHTNIPK	sp|P16444|DPEP1_HUMAN	57	1	241.35	N	2	2	99265000
VYIIAHVPVGYLPSSQN(1)ITAMR	sp|Q92484|ASM3A_HUMAN	263	1	142.38	N	17	2	100350000
LGLTPEATN(1)ASLLGCMEDLSVN(1)GQR	sp|Q6UVK1|CSPG4_HUMAN	348	1	141.85	N	9	2	100670000
N(1)CHHSGSQVPLIHCN(1)LTTPSPQN(1)ISN(1)CR	sp|P10153|RNAS2_HUMAN	119	1	201.17	N	23	3	100810000
DASSFLAEWQN(1)ITK	sp|P08195|4F2_HUMAN	365	1	214.04	N	11	3	101130000
MYN(1)HSWPESLACDELPVYDR	sp|Q6FHJ7|SFRP4_HUMAN	116	1	109.1	N	3	2	102580000
AEN(1)QTAPGEVPALSNLRPPSR	sp|P28300|LYOX_HUMAN	144	1	87.668	N	3	3	103060000
SIQMTN(1)QTFSTVEN(1)LKPN(1)TSYEFQVKPK	sp|Q7Z7G0|TARSH_HUMAN	892	1	146.76	N	6	3	103190000
SIQMTN(1)QTFSTVEN(1)LKPN(1)TSYEFQVKPK	sp|Q7Z7G0|TARSH_HUMAN	904	1	146.76	N	18	3	103190000
GLN(1)VTLSSTGR	sp|P0C0L5|CO4B_HUMAN	1328	1	171.33	N	3	2	104070000
LLSSPEACN(1)QSGACTWCHGACLSGDQAHR	sp|Q7Z7M0|MEGF8_HUMAN	1887	1	136.34	N	9	3	104140000
KGDVSLTIEN(1)VTLADSGIYCCR	sp|Q8TDQ0|HAVR2_HUMAN	99	1	305.9	N	10	3	104860000
CLIQELCQCRPGEGN(1)CSCCK	sp|Q9GZX9|TWSG1_HUMAN	52	1	97.32	N	15	3	105320000
IDGSQNFN(1)ETWENYK	sp|Q9Y5C1|ANGL3_HUMAN	296	1	351.63	N	8	2	106630000
PGPDGTPVPELVVTGELDREN(1)R	sp|Q96JQ0|PCD16_HUMAN	217	1	97.352	N	21	3	107790000
CGGN(1)YTDPEGELFLPELSGPFTHTR	sp|O60494|CUBN_HUMAN	711	1	98.7	N	4	3	108530000
YSTN(1)LSN(1)HVDDFTTFR	sp|P25101|EDNRA_HUMAN	29	1	190.85	N	4	3	111100000
LNPTVTYGN(1)DSFSAK	sp|P05362|ICAM1_HUMAN	267	1	135.1	N	9	2	111180000
N(1)YSVLYFQQK	sp|P42785|PCP_HUMAN	47	1	230.11	N	1	2	111330000
QAIHVGN(1)QTFNDGTIVEK	sp|Q9H3G5|CPVL_HUMAN	346	1	214.58	N	7	3	111810000
AGN(1)CSWEAHPGNR	sp|Q96AM1|MRGRF_HUMAN	4	1	185.3	N	3	2	112720000
TCNPETFPSSN(1)ESR	sp|Q8IWA5|CTL2_HUMAN	417	1	177.1	N	11	2	114190000
IFLYSGEPTYLGN(1)ETSVFGPTGN(1)K	sp|O75503|CLN5_HUMAN	271	1	133.25	N	13	2	114650000
IFLYSGEPTYLGN(1)ETSVFGPTGN(1)K	sp|O75503|CLN5_HUMAN	281	1	133.25	N	23	2	114650000
FVGTPEVN(1)QTTLYQR	sp|P01033|TIMP1_HUMAN	53	1	229.68	N	8	2	117420000
CVASVPSIPGLN(1)R	sp|P43121|MUC18_HUMAN	418	1	150.08	N	12	2	117800000
REVQCN(1)FTEKN(1)YTLIPADIK	sp|Q9H756|LRC19_HUMAN	37	1	272.72	N	11	4	118230000
GPDSLIDGGN(1)ETVAAICIAATGK	sp|Q9NQS3|PVRL3_HUMAN	186	1	224.67	N	10	3	119140000
N(1)ETHATYSNTLYLADEIIIR	sp|P07911|UROM_HUMAN	396	1	233.84	N	1	2	119340000
VN(1)STVIPETQLQAEDR	sp|Q9HBB8|CDHR5_HUMAN	140	1	153.81	N	2	3	119380000
N(1)HTCNLQQTCYNLQGGFK	sp|Q9UBX5|FBLN5_HUMAN	296	1	397.21	N	1	2	119540000
MSN(1)ATLVSYIVQILSR	sp|P24855|DNAS1_HUMAN	40	1	317.91	N	3	2	120060000
VN(1)STELFHVDR	sp|Q7Z7M0|MEGF8_HUMAN	421	1	126.03	N	2	3	120390000
GQTEIQVNCPPAVTEN(1)K	sp|Q16563|SYPL1_HUMAN	71	1	270.21	N	16	2	120650000
GSPAWEPPAN(1)DTR	sp|O95196|CSPG5_HUMAN	57	1	141.1	N	10	2	120710000
QGIDFCPGQN(1)VSGVTTHNLEDHTK	sp|P34059|GALNS_HUMAN	423	1	224.8	N	10	3	121390000
GELN(1)TSIFSSR	sp|Q9UHG3|PCYOX_HUMAN	353	1	185.33	N	4	2	122520000
TSPAN(1)CTWLILGSK	sp|Q7Z4F1|LRP10_HUMAN	56	1	145.23	N	5	2	123600000
N(1)LSCIVNEGK	sp|P40189|IL6RB_HUMAN	131	1	128.6	N	1	2	124980000
YFYN(1)GTSMACETFQYGGCMGN(1)GN(1)N(1)FVTEK	sp|P02760|AMBP_HUMAN	250	1	155.46	N	4	3	125340000
TPASDPHGDN(1)LTYSVFYTK	sp|Q92859|NEO1_HUMAN	470	1	279.19	N	10	2	126360000
ISN(1)ITPADAGTYYCVK	sp|Q5TFQ8|SIRBL_HUMAN	109	1	122.46	N	3	3	126640000
GTQN(1)WTALQGGK	sp|Q96MU8|KREM1_HUMAN	45	1	137.95	N	4	2	127320000
GLSFDVSLEVSQGPGLLN(1)DTK	sp|P01833|PIGR_HUMAN	135	1	238.65	N	18	3	128860000
QDQCIYN(1)TTYLN(1)VQR	sp|P02763|A1AG1_HUMAN	93	1	202.05	N	7	2	129650000
GVLTSLPGDSVTLTCPGVEPEDN(1)ATVHWVLR	sp|P08887|IL6RA_HUMAN	55	1	90.712	N	23	3	130360000
WSFSN(1)GTSWR	sp|Q99519|NEUR1_HUMAN	352	1	154.49	N	5	2	130610000
ITYSIVQTN(1)CSK	sp|P01042|KNG1_HUMAN	205	1	250.76	N	9	2	132800000
HEN(1)TSSSPIQYEFSLTR	sp|P04216|THY1_HUMAN	42	1	312.67	N	3	3	132880000
EIFVAN(1)GTQGK	sp|O95297|MPZL1_HUMAN	50	1	128.91	N	6	2	137440000
VLDANDNAPVFN(1)QSLYR	sp|Q9UN70|PCDGK_HUMAN	245	1	220.53	N	12	2	139100000
LDAFFALEGFPTEPN(1)SSSR	sp|P08294|SODE_HUMAN	107	1	228.17	N	15	3	142660000
TVTISDHGTVTYN(1)GSICGDDQN(1)GPK	sp|P13473|LAMP2_HUMAN	75	1	366.63	N	13	3	143510000
VN(1)ETEMDIAK	sp|O75629|CREG1_HUMAN	160	1	182.39	N	2	2	143700000
YSVAN(1)DTGFVDIPK	sp|P07711|CATL1_HUMAN	221	1	196.67	N	5	2	144710000
CGALQGLYTTVDFGTGSN(1)ITDAFLSQR	sp|P16278|BGAL_HUMAN	247	1	143.32	N	18	3	145180000
TQN(1)FTLLVQGSPELK	sp|P50895|BCAM_HUMAN	439	1	351.39	N	3	3	146330000
YEPFWEDEEKN(1)ESGLTEYR	sp|P25116|PAR1_HUMAN	62	1	208.89	N	11	2	146460000
DSPVLPVTLQCN(1)LTSSSHTLTYSYWTK	sp|Q9Y639|NPTN_HUMAN	171	1	123.74	N	12	3	149000000
RIYYSDYLNQMINSMAEDGSN(1)R	sp|P98164|LRP2_HUMAN	2499	1	200.97	N	21	2	149740000
VALLGQAN(1)CSSEALAQPATDYHFHFYR	sp|Q9Y2G1|MRF_HUMAN	1129	1	122.47	N	8	3	151330000
N(1)GSGAVFPVAGADVQTLR	sp|O00391|QSOX1_HUMAN	130	1	178.23	N	1	2	151570000
WCPQNSSCVN(1)ATACR	sp|P48960|CD97_HUMAN	38	1	145.23	N	10	3	151830000
LRCDFEVLVVPWQN(1)SSQLLK	sp|Q15828|CYTM_HUMAN	137	1	161.87	N	14	3	152250000
EPGSN(1)VTMSVDAECVPMVR	sp|Q08380|LG3BP_HUMAN	192	1	261.45	N	5	3	153240000
ILAPAYFILGGN(1)QSGEGCVITR	sp|Q13510|ASAH1_HUMAN	286	1	165.86	N	12	2	154220000
N(1)ITQIVGHSGCEAK	sp|P41271|NBL1_HUMAN	39	1	234.49	N	1	2	155020000
YPHKPEIN(1)STTHPGADLQEN(1)FCR	sp|P00734|THRB_HUMAN	155	1	63.674	N	20	4	156580000
GN(1)ETIVNLIHSTR	sp|P16870|CBPE_HUMAN	139	1	158.34	N	2	2	156840000
LLAN(1)SSMLGEGQVLR	sp|Q6UXD5|SE6L2_HUMAN	247	1	225.55	N	4	2	157280000
IFNIDSGN(1)GSIFTSK	sp|P55285|CADH6_HUMAN	437	1	184.34	N	8	2	160570000
LN(1)GSSLHLEWSAPLESGGR	sp|P54760|EPHB4_HUMAN	335	1	174.65	N	2	2	163350000
ESQLN(1)LTVMAK	sp|Q15223|PVRL1_HUMAN	139	1	152.64	N	5	2	163410000
ELASQIVLN(1)ISAR	sp|Q6V0I7|FAT4_HUMAN	551	1	201.09	N	9	2	163520000
EWN(1)GTYHCIFR	sp|Q8IZF2|AGRF5_HUMAN	540	1	104.01	N	3	2	165660000
LLANYASQN(1)ITYHCK	sp|P08123|CO1A2_HUMAN	1267	1	143.79	N	9	2	166260000
GN(1)YSCFVSSPSITK	sp|Q12860|CNTN1_HUMAN	208	1	187.58	N	2	2	166790000
GSAIGLPQN(1)ISSQIYQLNSK	sp|O60494|CUBN_HUMAN	105	1	204.17	N	9	2	167590000
HHDYYITSTSN(1)GSLEGLENR	sp|P98172|EFNB1_HUMAN	139	1	192.72	N	11	4	170460000
AN(1)DSFGEASIIFSNGR	sp|P98164|LRP2_HUMAN	388	1	240.18	N	2	2	171300000
SVQLHDSGN(1)YSCYR	sp|P08887|IL6RA_HUMAN	93	1	143.55	N	9	2	174880000
LHN(1)QLLPN(1)VTTVER	sp|P19440|GGT1_HUMAN	511	1	231.07	N	8	3	175370000
PGPGLGPDN(1)QTEER	sp|Q9Y6H6|KCNE3_HUMAN	41	1	130.69	N	9	3	176000000
AGLQAFFQVQECN(1)K	sp|P00450|CERU_HUMAN	358	1	224.75	N	13	3	176350000
KYNSQN(1)QSNNQFVLYR	sp|P01042|KNG1_HUMAN	48	1	306.44	N	6	2	177020000
GN(1)LTFTAQYLSYR	sp|Q08334|I10R2_HUMAN	49	1	167.18	N	2	2	179080000
MNGPTN(1)CSTELR	sp|P24394|IL4RA_HUMAN	53	1	153.12	N	6	2	179320000
ANQQLN(1)FTEAK	sp|Q9Y5Y7|LYVE1_HUMAN	53	1	257.8	N	6	2	179880000
ELTRPN(1)ETTIHTAGHSLAAGPEAGENQK	sp|Q9H2A7|CXL16_HUMAN	168	1	169.1	N	6	3	180380000
KFDVNQLQN(1)TTIK	sp|P12821|ACE_HUMAN	714	1	313.52	N	9	2	182510000
TAGWNIPMGLLFN(1)QTGSCK	sp|P02788|TRFL_HUMAN	497	1	149.42	N	13	3	185580000
ELHHLQEQN(1)VSNAFLDK	sp|P00450|CERU_HUMAN	762	1	300.92	N	9	4	186750000
N(1)LTFEGPLPEKIELLAHK	sp|Q9HAT2|SIAE_HUMAN	401	1	212.35	N	1	4	188210000
LDFIILN(1)ETK	sp|P27487|DPP4_HUMAN	520	1	286.86	N	7	2	193090000
ETHLETN(1)FTLK	sp|P40189|IL6RB_HUMAN	157	1	228.64	N	7	3	194880000
LEN(1)ITNPWSPR	sp|P19801|AOC1_HUMAN	538	1	198.62	N	3	2	196980000
VTPACN(1)TSLPAQR	sp|Q9UBG0|MRC2_HUMAN	69	1	123.11	N	6	3	201980000
PN(1)ATYSVCVMPLGPGR	sp|Q6EMK4|VASN_HUMAN	528	1	155.8	N	2	3	208690000
LIESMLQN(1)LTK	sp|Q9H9P2|CHODL_HUMAN	86	1	196.79	N	8	2	211600000
TPSVNIGCCIENVLLQQN(1)LTVGSQTGNDIGER	sp|O75144|ICOSL_HUMAN	225	1	164.19	N	18	3	219110000
N(1)ISSHTNIVFSNGELDPWSGGGVTK	sp|P42785|PCP_HUMAN	415	1	281.96	N	1	2	219820000
GQPAN(1)QSVLLSIYDER	sp|P25940|CO5A3_HUMAN	102	1	201.09	N	5	3	221910000
HYLVSN(1)ISHDTVLQCHFTCSGK	sp|P13598|ICAM2_HUMAN	82	1	211.12	N	6	2	232660000
VLNSIGSDIDN(1)VTQR	sp|O43490|PROM1_HUMAN	395	1	147.75	N	11	3	233310000
CFLGN(1)GTGYR	sp|Q04756|HGFA_HUMAN	290	1	264.62	N	5	1	237130000
LN(1)DTTLQVLNTWYTK	sp|Q6UX06|OLFM4_HUMAN	411	1	241.84	N	2	2	239080000
IDGGPVILLQAGTPHN(1)LTCR	sp|Q96J84|KIRR1_HUMAN	140	1	194.77	N	16	2	239120000
GTAN(1)LSEAIR	sp|O00241|SIRB1_HUMAN	244	1	195.57	N	4	2	239990000
FDIEVTPN(1)CTSNYLELR	sp|O60494|CUBN_HUMAN	2274	1	214	N	8	3	240670000
ISN(1)SSDTVECECSENWK	sp|O75882|ATRN_HUMAN	264	1	238.88	N	3	3	240830000
SN(1)ISILR	sp|P19022|CADH2_HUMAN	692	1	177.71	N	2	2	241490000
DVTVIEGEVATISCQVN(1)K	sp|Q9BY67|CADM1_HUMAN	67	1	235.21	N	17	3	242200000
YEEQQLEIQN(1)SSR	sp|Q8IZF2|AGRF5_HUMAN	315	1	186.74	N	10	2	244110000
LN(1)TSAGNVDIYKK	sp|O15393|TMPS2_HUMAN	213	1	205.52	N	2	2	245430000
N(1)VTAQICIDKK	sp|P12109|CO6A1_HUMAN	804	1	186.78	N	1	2	245720000
DVVTAAGDMLKDN(1)ATEEEILVYLEK	sp|P07602|SAP_HUMAN	80	1	284.12	N	13	4	251350000
VCQDCPLLAPLN(1)DTR	sp|P02765|FETUA_HUMAN	156	1	243.49	N	12	2	256290000
YTCTAQTIVDN(1)SSASADLVVR	sp|Q12860|CNTN1_HUMAN	591	1	306.27	N	11	2	260220000
SVQEIQATFFYFTPN(1)K	sp|P02763|A1AG1_HUMAN	72	1	246.38	N	15	3	260710000
FLSSSPHLPPSSYFN(1)ASGR	sp|O14773|TPP1_HUMAN	443	1	199.38	N	15	3	263030000
ALN(1)ATLHSN(1)LLCR	sp|Q9Y6H6|KCNE3_HUMAN	22	1	235.49	N	3	2	264340000
IITKEN(1)ISQPR	sp|P01133|EGF_HUMAN	596	1	155.06	N	6	2	266280000
GYVEGVHN(1)SSIALSDCFGLR	sp|Q13443|ADAM9_HUMAN	125	1	233.47	N	8	3	271200000
MSTLTFFN(1)VSEK	sp|Q14982|OPCM_HUMAN	285	1	210.08	N	8	2	272850000
CIQAN(1)YSLMENGK	sp|P05090|APOD_HUMAN	65	1	256.38	N	5	2	273240000
MLN(1)TSSLLEQLNEQFNWVSR	sp|P10909|CLUS_HUMAN	354	1	300.71	N	3	2	274510000
EHEGAIYPDN(1)TTDFQR	sp|P00450|CERU_HUMAN	138	1	225.63	N	10	2	277210000
LTIHN(1)ITPGDAGEYVCK	sp|Q8IZF2|AGRF5_HUMAN	339	1	185.66	N	5	2	280240000
EVLSSN(1)VSWR	sp|Q8IZF2|AGRF5_HUMAN	301	1	130.66	N	6	2	281070000
LWAN(1)STSSWDSVIQN(1)K	sp|P22794|EVI2A_HUMAN	49	1	253.42	N	15	2	281740000
LWAN(1)STSSWDSVIQN(1)K	sp|P22794|EVI2A_HUMAN	38	1	253.42	N	4	2	285570000
N(1)QSVNVFLGHTAIDEMLK	sp|Q9NZP8|C1RL_HUMAN	296	1	284.74	N	1	2	289310000
LEN(1)LSSSEMGYTATLTR	sp|P10253|LYAG_HUMAN	140	1	201.72	N	3	3	292110000
FQAFAN(1)GSLLIPDFGK	sp|O14498|ISLR_HUMAN	309	1	151.11	N	6	3	299810000
AFN(1)STLPTMAQMEK	sp|P16070|CD44_HUMAN	57	1	158.08	N	3	2	302420000
CATPHGDN(1)ASLEATFVK	sp|P23142|FBLN1_HUMAN	98	1	212.17	N	8	2	302730000
QHTVTTTTKGEN(1)FTETDVK	sp|P04156|PRIO_HUMAN	197	1	252.46	N	12	3	303060000
GTAN(1)LSETIR	sp|Q5TFQ8|SIRBL_HUMAN	244	1	195.05	N	4	2	308800000
TVAQN(1)YSSVTHLHSIGK	sp|P14384|CBPM_HUMAN	38	1	246.64	N	5	2	310440000
EHYN(1)LSAATCSPGQMCGHYTQVVWAK	sp|Q6UXB8|PI16_HUMAN	114	1	208.08	N	4	4	311550000
CCGAAN(1)YTDWEK	sp|P08962|CD63_HUMAN	150	1	176.6	N	6	2	313450000
LHVGNYN(1)GTAGDALR	sp|Q14314|FGL2_HUMAN	336	1	229.56	N	7	2	327440000
ANEQVVQSLN(1)QTYK	sp|Q8IZF2|AGRF5_HUMAN	256	1	276.2	N	10	3	327690000
EN(1)LTAPGSDSAVFFEQGTTR	sp|P00450|CERU_HUMAN	397	1	204.17	N	2	3	333450000
KCATVTEN(1)ATGDLATSR	sp|O43291|SPIT2_HUMAN	94	1	293.41	N	8	2	333540000
GSLEVN(1)CSTTCNQPEVGGLETSLDK	sp|P13598|ICAM2_HUMAN	47	1	268.17	N	6	2	333650000
SHAASDAPEN(1)LTLLAETADAR	sp|Q9ULI3|HEG1_HUMAN	159	1	331.4	N	10	2	335320000
TVVTYHIPQN(1)SSLEN(1)VDSR	sp|O75144|ICOSL_HUMAN	70	1	218.21	N	10	3	336100000
HNEQN(1)LSLADVTQQAGLVK	sp|Q16849|PTPRN_HUMAN	524	1	323.16	N	5	2	353560000
GN(1)ETLHYETFGK	sp|P13598|ICAM2_HUMAN	153	1	226.33	N	2	2	355210000
VVQLN(1)SSFSLR	sp|P16234|PGFRA_HUMAN	42	1	150.04	N	5	2	358330000
N(1)ATLVN(1)EADKLR	sp|P15144|AMPN_HUMAN	818	1	192.44	N	1	3	359160000
N(1)LFLN(1)HSEN(1)ATAK	sp|P00738|HPT_HUMAN	211	1	153.49	N	9	3	361080000
N(1)LFLN(1)HSEN(1)ATAK	sp|P00738|HPT_HUMAN	207	1	153.49	N	5	3	367290000
GLLN(1)LTYYQQIQVQK	sp|Q9HAT2|SIAE_HUMAN	422	1	234.72	N	4	2	369220000
SAEGTFFIN(1)K	sp|P06865|HEXA_HUMAN	157	1	134.48	N	9	2	369660000
GN(1)ESALWDCK	sp|Q86VB7|C163A_HUMAN	123	1	128.28	N	2	1	372110000
SSCGKEN(1)TSDPSLVIAFGR	sp|P11279|LAMP1_HUMAN	84	1	210.44	N	7	3	372820000
TCDWLPKPN(1)MSASCK	sp|P07602|SAP_HUMAN	101	1	177.1	N	9	2	373140000
SLPNFPN(1)TSATAN(1)ATGGR	sp|Q6UXB8|PI16_HUMAN	403	1	203.74	N	7	2	389000000
QLVLN(1)LTGN(1)TLCAGGASDEK	sp|O00592|PODXL_HUMAN	360	1	296.04	N	5	2	394130000
VCDGILDCPGREDEN(1)N(1)TSTGK	sp|P98164|LRP2_HUMAN	299	1	200.69	N	15	2	396350000
SLPNFPN(1)TSATAN(1)ATGGR	sp|Q6UXB8|PI16_HUMAN	409	1	203.74	N	13	2	399800000
N(1)ETQHEPYPLMLPGCSPSCPLER	sp|P15309|PPAP_HUMAN	333	1	188.71	N	1	4	419180000
VGQLQLSHN(1)LSLVILVPQN(1)LK	sp|P05155|IC1_HUMAN	352	1	258.96	N	9	3	424480000
VFPQVN(1)VTK	sp|P54802|ANAG_HUMAN	261	1	125.31	N	6	2	426970000
IQGNQLFLN(1)VTPDYEEK	sp|Q9HBB8|CDHR5_HUMAN	81	1	319.37	N	9	2	428940000
FIQEVN(1)TTTR	sp|Q8NAU1|FNDC5_HUMAN	84	1	120.31	N	6	2	430070000
VFPYISVMVN(1)N(1)GSLSYDHSK	sp|Q12907|LMAN2_HUMAN	183	1	255.08	N	11	2	447670000
GSPGN(1)GSSHSGAPGPDPTLAR	sp|Q9BRK3|MXRA8_HUMAN	306	1	156.17	N	5	3	447840000
PWLGAQPATVVTPGVN(1)VTLR	sp|Q8IYS5|OSCAR_HUMAN	48	1	249.58	N	16	2	460620000
CGSN(1)FTGPSGYIISPNYPK	sp|O60494|CUBN_HUMAN	2923	1	225.21	N	4	2	460710000
AVLQLNEEGVDTAGSTGVTLN(1)LTSK	sp|P08185|CBG_HUMAN	369	1	216.72	N	21	2	462810000
NPVGLIGAEN(1)ATGETDPSHSK	sp|P43251|BTD_HUMAN	349	1	338.8	N	10	2	480830000
DYGN(1)YTCVATNK	sp|Q14982|OPCM_HUMAN	293	1	190.57	N	4	2	490180000
KFLN(1)ESYKHEQVYIR	sp|P15309|PPAP_HUMAN	94	1	278.35	N	4	3	490650000
VEDEGN(1)YTCLFVTFPQGSR	sp|P15151|PVR_HUMAN	120	1	194.23	N	6	3	499020000
N(1)GTDLGNSLTTR	sp|P22891|PROZ_HUMAN	306	1	167.11	N	1	2	515630000
LTN(1)GSRYPNCAYR	sp|P07998|RNAS1_HUMAN	116	1	120.63	N	3	3	521150000
LWTGALCQVPQQVCGESLSGIN(1)GSFSYR	sp|O60494|CUBN_HUMAN	482	1	113.29	N	22	4	523820000
GCSCFSDWQGPGCSVPVPAN(1)QSFWTR	sp|O75882|ATRN_HUMAN	325	1	117.11	N	20	3	524430000
GFGVAIVGN(1)YTAALPTEAALR	sp|Q96PD5|PGRP2_HUMAN	485	1	233.28	N	9	2	528900000
GSEGGN(1)GSNPVAGLETDDHGGK	sp|Q8TBP5|F174A_HUMAN	83	1	276.14	N	6	2	537030000
AEFN(1)ITLIHPK	sp|P15144|AMPN_HUMAN	234	1	162.26	N	4	2	544640000
VVLHPN(1)YSQVDIGLIK	sp|P00738|HPT_HUMAN	241	1	184.51	N	6	2	578070000
LPPGLLAN(1)FTLLR	sp|P02750|A2GL_HUMAN	186	1	171.62	N	8	3	581170000
YTGN(1)ASALFILPDQDKMEEVEAMLLPETLK	sp|P01011|AACT_HUMAN	271	1	274.39	N	4	3	585020000
GSVALVIHN(1)ITAQEN(1)GTYR	sp|Q7KYR7|BT2A1_HUMAN	114	1	212.43	N	9	2	598830000
N(1)HSCSEGQISIFR	sp|O75882|ATRN_HUMAN	731	1	284.73	N	1	2	617440000
VILILDPAISGN(1)ETQPYPAFTR	sp|O43451|MGA_HUMAN	1323	1	190.34	N	12	4	626370000
PSLVALPGPVVGPGAN(1)VSLR	sp|Q8IYS5|OSCAR_HUMAN	145	1	185.95	N	16	3	641720000
VTACHSSQPN(1)ATLYK	sp|P05543|THBG_HUMAN	36	1	262.15	N	10	3	644190000
SCIN(1)ESAIDSR	sp|P08473|NEP_HUMAN	145	1	161.51	N	4	3	668260000
LVSFEVPQN(1)TSVK	sp|Q8NFT8|DNER_HUMAN	223	1	206.49	N	9	2	676590000
QLVHSFAEGQDQGSAYAN(1)R	sp|Q5ZPR3|CD276_HUMAN	91	1	299.25	N	18	2	677910000
FYN(1)HTICAQ	sp|O00337|S28A1_HUMAN	643	1	163.9	N	3	2	678620000
TALFPDLLAQGN(1)ASLR	sp|Q5ZPR3|CD276_HUMAN	104	1	182.37	N	12	3	703460000
AENQVN(1)VTCQVR	sp|Q5TFQ8|SIRBL_HUMAN	269	1	198.62	N	6	2	722020000
SYSESSSTSSSESLN(1)SSAPR	sp|Q9ULI3|HEG1_HUMAN	520	1	244	N	15	2	728940000
EN(1)STDYLYPEQLK	sp|P00749|UROK_HUMAN	322	1	223.87	N	2	3	729060000
ALAGLVYN(1)ASGSEHCYDIYR	sp|Q9UHL4|DPP2_HUMAN	315	1	193.3	N	8	2	733500000
N(1)VTAYFPR	sp|O43451|MGA_HUMAN	1672	1	148.04	N	1	2	741620000
TAVN(1)CSSDFDACLITK	sp|P13987|CD59_HUMAN	43	1	231.41	N	4	2	747830000
GFN(1)ASWQAVTGGCGGIFQAPSGEIHSPNYPSPYR	sp|O60494|CUBN_HUMAN	1500	1	99.29	N	3	3	748540000
ADGTVN(1)QIEGEATPVN(1)LTEPAKLEVK	sp|P05090|APOD_HUMAN	98	1	132.51	N	16	3	795470000
LNN(1)STGLQSSSVSQTK	sp|Q9ULI3|HEG1_HUMAN	314	1	292.39	N	3	2	798630000
FALLMTN(1)CYATPSSN(1)ATDPLK	sp|P07911|UROM_HUMAN	513	1	288.29	N	15	3	805500000
TN(1)STFVQALVEHVKEECDRLGPGMADICK	sp|P07602|SAP_HUMAN	215	1	246.51	N	2	5	860130000
PNVYWIN(1)K	sp|O75144|ICOSL_HUMAN	173	1	173.59	N	7	2	873050000
LGN(1)WSAMPSCK	sp|P02749|APOH_HUMAN	253	1	236.32	N	3	2	880740000
GSVALVIHN(1)ITAQEN(1)GTYR	sp|Q7KYR7|BT2A1_HUMAN	120	1	212.43	N	15	2	898060000
FQLLN(1)FSSSELK	sp|Q9BY67|CADM1_HUMAN	101	1	199.33	N	5	2	1029300000
ADANPPATEYHWTTLN(1)GSLPK	sp|Q15223|PVRL1_HUMAN	286	1	247.44	N	16	2	1029700000
EDQYHYLLDRN(1)LSCR	sp|P05154|IPSP_HUMAN	249	1	212.9	N	11	2	1034900000
QTLFFN(1)GTR	sp|Q8NFZ8|CADM4_HUMAN	67	1	129.42	N	6	2	1120700000
AATCINPLN(1)GSVCERPAN(1)HSAK	sp|O75882|ATRN_HUMAN	923	1	223.15	N	18	2	1144800000
AAPAPQEATATFN(1)STADREDGHR	sp|P13598|ICAM2_HUMAN	176	1	118.24	N	13	3	1145400000
FSDFDVVPSTSCSHDYLAIYDGAN(1)TSDPLLGK	sp|O60494|CUBN_HUMAN	3103	1	97.469	N	24	4	1166200000
RN(1)FTAADWGQSR	sp|P12109|CO6A1_HUMAN	212	1	196.52	N	2	3	1186100000
PVTPIAQN(1)QTTLGSSR	sp|Q9NZP8|C1RL_HUMAN	242	1	186.08	N	8	2	1254400000
AATCINPLN(1)GSVCERPAN(1)HSAK	sp|O75882|ATRN_HUMAN	914	1	223.15	N	9	2	1264000000
EN(1)ISDPTSPLR	sp|P01591|IGJ_HUMAN	71	1	188.87	N	2	2	1272000000
LTQGICLEQN(1)K	sp|P28906|CD34_HUMAN	194	1	169.41	N	10	2	1285400000
YPHKPEIN(1)STTHPGADLQEN(1)FCR	sp|P00734|THRB_HUMAN	143	1	170.02	N	8	4	1333200000
VQPFN(1)VTQGK	sp|P13473|LAMP2_HUMAN	356	1	135.43	N	5	2	1363500000
GWN(1)WTSGFNK	sp|P15328|FOLR1_HUMAN	161	1	182.39	N	3	2	1378000000
ILLTCSLN(1)DSATEVTGHR	sp|P35613|BASI_HUMAN	160	1	232.6	N	8	2	1719900000
VSLTN(1)VSISDEGR	sp|Q9BY67|CADM1_HUMAN	113	1	218.07	N	5	2	1727800000
DFVEIWDN(1)HTSGNILGR	sp|O60494|CUBN_HUMAN	2400	1	248.67	N	8	2	1732800000
SLHVPGLN(1)K	sp|P30530|UFO_HUMAN	198	1	155	N	8	3	1737600000
STYN(1)DTEDVSQASPSESEAR	sp|Q6GTX8|LAIR1_HUMAN	69	1	199.33	N	4	3	1771700000
TAIFAFN(1)ISHVSNK	sp|P35555|FBN1_HUMAN	2767	1	237.76	N	7	2	1858100000
EFGFAWPESLN(1)CSK	sp|Q9ULV1|FZD4_HUMAN	144	1	201.09	N	11	3	2081000000
LFN(1)VTPQDEQK	sp|O75144|ICOSL_HUMAN	102	1	209.6	N	3	3	2106400000
LCSSVN(1)VSNEIK	sp|O60494|CUBN_HUMAN	2531	1	289.22	N	6	1	2106500000
IDSTGN(1)VTNELR	sp|O75882|ATRN_HUMAN	416	1	180.07	N	6	3	2113400000
GN(1)N(1)SHILLSALK	sp|P01133|EGF_HUMAN	148	1	215.08	N	2	2	2139500000
NYHQPAILN(1)SSALR	sp|Q16769|QPCT_HUMAN	49	1	175.6	N	9	2	2265100000
ALPQPQN(1)VTSLLGCTH	sp|P02790|HEMO_HUMAN	453	1	179.42	N	7	3	2271900000
GSQWSDIEEFCN(1)R	sp|P08174|DAF_HUMAN	95	1	231.07	N	12	3	2516800000
FNPGAESVVLSN(1)STLK	sp|Q13201|MMRN1_HUMAN	136	1	193.31	N	12	3	2560600000
PALEDLLLGSEAN(1)LTCTLTGLR	sp|P01877|IGHA2_HUMAN	144	1	183.21	N	13	3	2610500000
WFSAGLASN(1)SSWLREK	sp|P41222|PTGDS_HUMAN	51	1	205.13	N	9	2	2621900000
TFYWDFYTN(1)R	sp|P12273|PIP_HUMAN	105	1	195.05	N	9	2	2682900000
LAN(1)LTQGEDQYYLR	sp|P10909|CLUS_HUMAN	374	1	254.24	N	3	3	2947600000
YLGN(1)ATAIFFLPDEGK	sp|P01009|A1AT_HUMAN	271	1	177.42	N	4	2	2979200000
LHEITN(1)ETFR	sp|Q6EMK4|VASN_HUMAN	117	1	213.8	N	6	3	3482300000
VPGN(1)VTAVLGETLK	sp|P01833|PIGR_HUMAN	469	1	243.85	N	4	2	4001500000
CN(1)TAAPMWLN(1)GTHPSSDEGIVSR	sp|P07911|UROM_HUMAN	232	1	275.74	N	10	3	4417900000
VVGVPYQGN(1)ATALFILPSEGK	sp|P05154|IPSP_HUMAN	262	1	131.61	N	9	2	4660800000
ISMCQNLGYN(1)VTK	sp|Q9ULV1|FZD4_HUMAN	59	1	211.37	N	10	2	4678500000
GLN(1)LTEDTYKPR	sp|Q08380|LG3BP_HUMAN	398	1	235.01	N	3	3	5516300000
SVVAPATDGGLN(1)LTSTFLRK	sp|P41222|PTGDS_HUMAN	78	1	283.05	N	12	3	5971900000
ALVLEQLTPALHSTN(1)FSCVLVDPEQVVQR	sp|O95998|I18BP_HUMAN	147	1	117.83	N	15	4	6134000000
AAIPSALDTN(1)SSK	sp|Q08380|LG3BP_HUMAN	551	1	158.47	N	10	2	6244500000
VASVININPN(1)TTHSTGSCR	sp|P13473|LAMP2_HUMAN	257	1	291.2	N	10	2	7196400000
TPLTAN(1)ITK	sp|P01877|IGHA2_HUMAN	205	1	168.26	N	6	2	7470200000
N(1)CTITANAECACR	sp|P26842|CD27_HUMAN	95	1	271.62	N	1	2	8603300000
RGVFITN(1)ETGQPLIGK	sp|P10253|LYAG_HUMAN	470	1	214.89	N	7	2	10649000000
PREEQFN(1)STFR	sp|P01859|IGHG2_HUMAN	176	1	205.7	N	7	2	11466000000
CLNWLDAQSGLASAPVSGAGN(1)HSYCR	sp|Q96FE7|P3IP1_HUMAN	66	1	245.04	N	21	2	13447000000
TFKN(1)ESENTCQDVDECQQNPR	sp|P48960|CD97_HUMAN	108	0.999999	103.39	N	4	2	1340500
FLN(1)VTPNVEVNVECR	sp|P14415|AT1B2_HUMAN	250	0.999999	117.95	N	3	2	5901600
NGIYN(1)ITVLASDQGGR	sp|Q02487|DSC2_HUMAN	546	0.999999	109.15	N	5	2	8538100
LEPNSVDPEN(1)ITEIFIANQK	sp|Q16620|NTRK2_HUMAN	67	0.999999	113.54	N	10	2	9853400
LNLSEN(1)YTLSISNAR	sp|Q13740|CD166_HUMAN	95	0.999999	125.28	N	6	2	14434000
YGN(1)MTEDHVMHLLQNADPLK	sp|P04233|HG2A_HUMAN	136	0.999999	77.137	N	3	3	15446000
IDVNSWIEN(1)FTK	sp|P54289|CA2D1_HUMAN	824	0.999999	132.25	N	9	2	15600000
DASINIENMQFIHN(1)GTYICDVK	sp|O95297|MPZL1_HUMAN	130	0.999999	155.24	N	14	3	17275000
WGQN(1)CSCHHGGYYNCEDK	sp|P04066|FUCO_HUMAN	268	0.999999	126.16	N	4	3	19946000
RLN(1)LTHCQDINECLTLGLCK	sp|Q14767|LTBP2_HUMAN	616	0.999999	90.453	N	3	3	23319000
EAFTVEAWVKPEGGQNNPAIIAGVFDN(1)CSHTVSDK	sp|Q9BXP8|PAPP2_HUMAN	311	0.999999	93.553	N	27	4	29326000
TLFLFPN(1)QTGFPNK	sp|Q96GW7|PGCB_HUMAN	337	0.999999	180.19	N	7	2	32279000
DLGPTLAN(1)STHHNVR	sp|P04062|GLCM_HUMAN	309	0.999999	224.25	N	8	4	35040000
WHGGN(1)QSVVMYNIQWPLGIVAVHPSK	sp|P98164|LRP2_HUMAN	1675	0.999999	152.03	N	5	4	52151000
LLLSQLDSHPSHSAVVN(1)WTSYASSIEALSSGNK	sp|O95497|VNN1_HUMAN	315	0.999999	70.701	N	17	4	98501000
VN(1)LTTN(1)TIAVTQTLPNAAYNNR	sp|Q6UX06|OLFM4_HUMAN	352	0.999999	317.91	N	2	2	113300000
NQNTFLLTTFANVVNVCGN(0.039)PN(0.961)MTCPSN(1)K	sp|P10153|RNAS2_HUMAN	92	0.999999	168.45	N	27	3	237480000
AEAVGETLTLPGLVSADN(1)GTYTCEASNK	sp|Q8NFZ8|CADM4_HUMAN	286	0.999999	183.24	N	18	3	600340000
PAANLVCLSGMN(1)GSTLWSSLLPEEAR	sp|A2RU67|K1467_HUMAN	193	0.999998	114.9	N	12	3	1621800
VNNGPLGNPIWN(1)ISGDPTR	sp|P28827|PTPRM_HUMAN	131	0.999998	107.14	N	12	2	4631500
WSYSLCISN(1)LTLNDAGSYK	sp|Q9HBG7|LY9_HUMAN	120	0.999998	217.2	N	9	2	5008700
LVN(1)VSNQQYGQILQMTR	sp|Q15846|CLUL1_HUMAN	351	0.999998	236.42	N	3	2	5298300
N(1)DTGPYECEIQNPVSAN(1)R	sp|P13688|CEAM1_HUMAN	224	0.999998	201.76	N	17	2	8734500
DAGVGFPEYQEEDN(1)STYNFR	sp|P11717|MPRI_HUMAN	747	0.999998	175.01	N	14	2	22600000
ILAN(1)GSIVLN(1)GSLSYN(0.5)N(0.5)K	sp|Q9BYE9|CDHR2_HUMAN	188	0.999998	177.93	N	10	3	33386000
IHVAGETDSSNLN(1)VSEPR	sp|Q12913|PTPRJ_HUMAN	413	0.999998	207.64	N	13	3	45945000
HPDAVAWAN(1)LTNAIR	sp|Q8NHP8|PLBL2_HUMAN	88	0.999998	182.41	N	9	2	52536000
VSVNTAN(1)VTLGPQLMEVTVYR	sp|Q14956|GPNMB_HUMAN	200	0.999998	207.08	N	7	2	63419000
GPLANPIWN(1)VTGFTGR	sp|Q15262|PTPRK_HUMAN	140	0.999998	127.17	N	9	2	73876000
VYGQVSLN(1)DSHNQMVVHWAGEK	sp|Q92673|SORL_HUMAN	99	0.999998	223.15	N	8	3	82369000
NAYHN(1)VTAEQLFLK	sp|Q9Y274|SIA10_HUMAN	308	0.999998	170.26	N	5	3	91545000
LGQFQCSDGN(1)CTSPQTLCNAHQNCPDGSDEDR	sp|P98164|LRP2_HUMAN	3564	0.999998	138.41	N	10	4	149890000
NVMTAILSLPPGDIYN(1)LSVTACTER	sp|Q16827|PTPRO_HUMAN	700	0.999997	74.763	N	16	3	2483200
HLN(1)ASNPTEPATIIFTAAR	sp|Q8NFQ8|TOIP2_HUMAN	286	0.999997	181.58	N	3	2	7260700
VN(1)NTLSSQISR	sp|P11047|LAMC1_HUMAN	1107	0.999997	194.94	N	2	2	10493000
SMVDFMNTDN(1)FTSHR	sp|Q99784|NOE1_HUMAN	288	0.999997	168.85	N	10	3	13345000
PSAGN(1)NSLYR	sp|P02749|APOH_HUMAN	162	0.999997	265.06	N	5	2	14556000
ILSN(1)LSCNVK	sp|Q86SQ4|GP126_HUMAN	324	0.999997	129.42	N	4	2	26479000
SADPSN(1)QTGICTAVEGDNCVFDGVIYR	sp|P48745|NOV_HUMAN	97	0.999997	102.72	N	6	3	40208000
NRVPDSCCIN(1)VTVGCGINFNEK	sp|P08962|CD63_HUMAN	172	0.999996	167.92	N	10	2	2958400
YQN(1)NSPPNNDDQWK	sp|O75841|UPK1B_HUMAN	131	0.999996	253.71	N	3	2	16250000
DVTILDLSYNQITLN(1)GTDTR	sp|Q9H756|LRC19_HUMAN	62	0.999996	140.06	N	15	3	17637000
SIGLLSPDFQEDN(1)ETEINFLLK	sp|Q9BYF1|ACE2_HUMAN	432	0.999996	177.93	N	13	3	31025000
NQECIALPENICGIGWHLVGN(1)SCLK	sp|O75882|ATRN_HUMAN	797	0.999996	95.209	N	21	3	32825000
SGSLYMLCTGN(1)SSHSSWDNQCQCTSSATR	sp|P01589|IL2RA_HUMAN	70	0.999996	153.27	N	11	3	36253000
MSVINFECN(1)K	sp|P11717|MPRI_HUMAN	435	0.999996	138.98	N	9	1	52422000
CNMIN(1)GTDGDSFHPLITK	sp|Q14108|SCRB2_HUMAN	249	0.999996	156.6	N	5	3	136710000
WFHN(1)GSLSEETN(1)SSLNIVNAK	sp|P12319|FCERA_HUMAN	75	0.999995	212.43	N	12	2	10571000
NWN(1)ASFAGK	sp|Q9UI42|CBPA4_HUMAN	260	0.999995	127.46	N	3	2	17958000
ETAGWHN(1)ITVLAMEADNHAQLSR	sp|Q9UJ99|CAD22_HUMAN	466	0.999993	83.065	N	7	4	2720300
DLN(1)ISHINAATGTSASLVYR	sp|Q9HC56|PCDH9_HUMAN	48	0.999993	169.51	N	3	3	13563000
SDLNPAN(1)GSYPFQALR	sp|Q8NHP8|PLBL2_HUMAN	515	0.999993	116.71	N	7	2	26129000
VMCDNNPVSLN(1)CCSQGN(0.088)VN(0.912)WSK	sp|Q8IZF2|AGRF5_HUMAN	390	0.999992	114.53	N	11	3	19240000
FFVSVGLPN(1)MTQGFWENSMLTDPGNVQK	sp|Q9BYF1|ACE2_HUMAN	322	0.999992	88.573	N	9	3	38349000
MLANLQN(1)ISLQNNR	sp|Q8TF66|LRC15_HUMAN	369	0.999992	167.09	N	7	2	39727000
RQQYNALLSN(1)MSR	sp|P12821|ACE_HUMAN	146	0.999991	100.88	N	10	3	3112600
QLHCCGIHN(1)YSDWENTDWFK	sp|O60637|TSN3_HUMAN	152	0.99999	106.57	N	9	4	48491000
NPN(1)GTVTVISR	sp|Q15223|PVRL1_HUMAN	202	0.99999	125.68	N	3	2	328070000
TGAFSMPEVNVDYN(1)ASSETLR	sp|Q7Z7D3|VTCN1_HUMAN	160	0.999989	181.26	N	14	3	12445000
LLENVPN(1)GTLVIK	sp|Q9UN74|PCDA4_HUMAN	257	0.999989	120.06	N	7	2	15301000
SPGAN(1)LTYELHVLNQDEER	sp|P21709|EPHA1_HUMAN	478	0.999989	87.419	N	5	3	20914000
GINIAIVNYVTGN(1)VTATR	sp|P58499|FAM3B_HUMAN	120	0.999989	183.89	N	13	2	87345000
PYGGFTASYTSSEDAVCGGSLPNTPEGN(1)FTSPGYDGVR	sp|O60494|CUBN_HUMAN	2581	0.999988	156.51	N	28	4	145300000
VLSN(1)NSDANLELINTWVAK	sp|P05155|IC1_HUMAN	253	0.999986	241.41	N	4	2	4073900000
EHEAQSN(1)ASLDVFLGHTNVEELMK	sp|P00736|C1R_HUMAN	514	0.999985	131.41	N	7	3	6276500
VVLNYN(1)GTSQELVAVSGR	sp|P16066|ANPRA_HUMAN	427	0.999985	189.99	N	6	2	16158000
LQVSSIN(1)VSVNAVQTVVR	sp|P09619|PGFRB_HUMAN	215	0.999982	173.25	N	7	3	12631000
VYWNAPSSAPN(1)HTQFLVTVVEK	sp|Q6ZNA5|FRRS1_HUMAN	138	0.999982	108.14	N	11	3	20331000
N(1)ISGHIYNQN(1)VSQK	sp|Q9P0T7|TMEM9_HUMAN	47	0.999981	179.67	N	10	2	13371000
DFTLN(1)ETVNSIFAQGAPR	sp|Q86TH1|ATL2_HUMAN	475	0.999981	137.95	N	5	2	14450000
YPHNHHVVN(1)N(1)TLEGN(1)CSSK	sp|P15586|GNS_HUMAN	111	0.99998	171.87	N	9	4	14536000
GWN(1)FTGAHSGHLWNPMSIGISFMGNYMDR	sp|O75594|PGRP1_HUMAN	112	0.999978	110.12	N	3	3	12202000
DPNSGFVFNLNPLN(1)SSQGYN(1)VSGIGK	sp|P11717|MPRI_HUMAN	951	0.999978	178.57	N	14	3	33678000
YRPENSVAN(1)DTGFTVVAPGK	sp|O60911|CATL2_HUMAN	221	0.999977	76.678	N	9	3	16029000
MDGSLNFN(1)R	sp|P02671|FIBA_HUMAN	686	0.999976	211.39	N	8	2	186220000
YNQETPMEICLN(1)GTPALAYLASAPPPLCPSGR	sp|Q8IV08|PLD3_HUMAN	284	0.999974	93.611	N	12	3	74902000
VN(1)GSLDREQLLEADEEVQLQVTATETHLNIYGQEAK	sp|Q9BYE9|CDHR2_HUMAN	300	0.999972	50.478	N	2	4	6078000
DSSDEIN(1)CTEICLHN(0.344)EFSCGN(0.657)GECIPR	sp|P98164|LRP2_HUMAN	178	0.999969	105.03	N	7	3	125830000
AGAFLGLTNVAVMN(1)LSGNCLR	sp|P35858|ALS_HUMAN	368	0.999967	115.56	N	14	3	3151500
CHLSCPEGLWGVN(1)CSNTCTCK	sp|Q5VY43|PEAR1_HUMAN	575	0.999964	173.21	N	13	3	17006000
LNAENN(1)ATFYFK	sp|P01042|KNG1_HUMAN	294	0.999964	179.6	N	6	3	24337000000
VEGLQGVYIATLIN(1)GSMNEENMR	sp|Q92673|SORL_HUMAN	430	0.999963	193.64	N	14	2	17531000
QN(0.445)ESHN(0.555)FSGDIALLELQHSIPLGPNVLPVCLPDN(1)ETLYR	sp|Q9NZP8|C1RL_HUMAN	363	0.999959	66.58	N	34	4	22468000
STN(0.666)ETDASN(0.334)IEDQSETEAN(1)VSLASWDVEK	sp|P35555|FBN1_HUMAN	2750	0.999957	77.505	N	19	3	27293000
KLDNGNLQHLSGN(1)ATLTLIAMR	sp|P19320|VCAM1_HUMAN	273	0.999956	98.727	N	13	4	11548000
IN(1)DSVTLNEKPFSVEDTYLLCPAPILK	sp|Q9H6X2|ANTR1_HUMAN	262	0.999956	142.14	N	2	3	44663000
IEAYN(1)ICHLNYFTFSPIYDK	sp|O00462|MANBA_HUMAN	211	0.999955	135.21	N	5	3	12993000
LGELN(0.003)IGMDGLGN(0.998)EVSALN(1)QQCN(1)GSK	sp|O94967|WDR47_HUMAN	505	0.999954	50.534	N	23	2	31477000
GNVN(1)GTFIIHPDSGN(1)LTVAR	sp|Q9HBB8|CDHR5_HUMAN	297	0.999942	262.24	N	4	3	499740000
NCGVN(1)CSGDVFTALIGEIASPNYPKPYPENSR	sp|P09871|C1S_HUMAN	174	0.99994	136.22	N	5	3	2486400
MHLN(1)GSNVQVLHR	sp|Q07954|LRP1_HUMAN	3089	0.99994	190.34	N	4	3	8050200
CVSGTQVHMN(0.5)N(0.5)VTVTLHDATIQAYLSN(1)SSFSR	sp|P11279|LAMP1_HUMAN	181	0.999937	47.983	N	27	4	18639000
QIVENFSPN(1)QTK	sp|O94856|NFASC_HUMAN	988	0.999934	247.22	N	9	2	24215000
IVLDPSGSMNIYLVLDGSDSIGASN(1)FTGAK	sp|P00751|CFAB_HUMAN	285	0.999923	52.814	N	25	3	868600
KNDEN(1)ITLETVCHDPK	sp|P37173|TGFR2_HUMAN	94	0.999908	231.41	N	5	3	19497000
SELGAVIFWGQN(1)QTLDPN(0.579)N(0.448)MTILN(0.972)R	sp|Q8TB96|TIP_HUMAN	139	0.999905	97.253	N	12	3	33238000
FNPN(1)ISWQPIPVHTVPITEDR	sp|P11117|PPAL_HUMAN	133	0.999905	161.1	N	4	3	439730000
YDLPASINFILN(1)K	sp|P38571|LICH_HUMAN	161	0.999904	129.88	N	12	2	22903000
AALAAFNAQNN(1)GSNFQLEEISR	sp|P02765|FETUA_HUMAN	176	0.999899	327.94	N	11	2	3948300000
KEN(1)SSEICSNNGECVCGQCVCR	sp|P05556|ITB1_HUMAN	520	0.999877	112.57	N	3	3	8532400
ANLTNFPEN(1)GTFVVNIAQLSQDDSGR	sp|P01833|PIGR_HUMAN	90	0.999852	144.83	N	9	3	35819000
LPHPWSGTGQVVYN(1)GSIYFNK	sp|Q99784|NOE1_HUMAN	307	0.999815	75.319	N	14	3	7168700
VGN(1)NTIHVHR	sp|Q9UBP4|DKK3_HUMAN	106	0.999799	140.45	N	3	3	1056900
NIAAFGGDPN(1)N(1)ITLFGESAGGASVSLQTLSPYNK	sp|P19835|CEL_HUMAN	207	0.999794	87.712	N	11	3	3939100
YKN(1)NSDISSTR	sp|P01871|IGHM_HUMAN	46	0.999759	175.33	N	3	2	632730
VKPNPPHN(1)LSVINSEELSSILK	sp|P40189|IL6RB_HUMAN	227	0.999758	164.89	N	8	2	99947000
NNFN(1)GSLVQASYQHEELRR	sp|Q9UKU6|TRHDE_HUMAN	800	0.999753	72.315	N	4	3	6808800
DSITGSGLEN(1)ATISVAGINHN(1)ITTGR	sp|O75976|CBPD_HUMAN	410	0.999752	200.23	N	21	3	14464000
LNEASFQPPPGVN(1)ICDVNWK	sp|Q16563|SYPL1_HUMAN	96	0.999725	143.46	N	13	2	45384000
SELGAVIFWGQN(0.996)QTLDPN(0.168)N(0.836)MTILN(1)R	sp|Q8TB96|TIP_HUMAN	151	0.999714	97.253	N	24	3	33238000
FLNN(1)GTCTAEGK	sp|P05156|CFAI_HUMAN	103	0.999591	166.66	N	4	2	562530000
VGEEYQELQLDGFDNESSN(1)K	sp|P23470|PTPRG_HUMAN	113	0.999583	162.64	N	19	2	20155000
VAQPGINYALGTN(1)VSYPNNLLR	sp|O43505|B4GA1_HUMAN	204	0.99955	175.6	N	13	3	48129000
LFNLGTMQCLGTGWPGTN(1)TTASLGMYECDR	sp|Q9UBG0|MRC2_HUMAN	102	0.999514	59.732	N	18	3	62890000
LAFQNMN(1)GSEYFVK	sp|Q13421|MSLN_HUMAN	496	0.999513	143.5	N	7	2	41687000
ILLDMETTYSVATVCHPN(0.999)GSCLQLEPDLTN(0.001)VMATSR	sp|P12821|ACE_HUMAN	760	0.999496	58.929	N	18	3	5422400
VSISVSN(0.001)ALGHN(0.999)ATAITFDEFTIVKPDPPENVVAR	sp|P26992|CNTFR_HUMAN	190	0.99944	108.52	N	12	3	116310000
VVLSEN(0.001)VQN(0.999)DTR	sp|Q9UN75|PCDAC_HUMAN	257	0.999434	141.91	N	9	2	25054000
FN(0.001)WN(0.999)HCGEMAPACK	sp|P15328|FOLR1_HUMAN	87	0.999277	108.97	N	4	3	9528400
HN(0.001)FN(0.999)ASSVSWCSK	sp|Q8IZF2|AGRF5_HUMAN	627	0.999258	111.66	N	4	3	58883000
EQNDNTSN(0.999)GTN(0.001)DYIGSVEK	sp|Q96MM7|H6ST2_HUMAN	592	0.999168	188.13	N	8	2	30983000
TGTSMTSVN(0.001)WLTPN(0.999)GTLMTHGSYR	sp|Q9NT99|LRC4B_HUMAN	400	0.999161	85.387	N	14	3	14498000
AVLVN(0.001)N(0.999)ITTGER	sp|Q8NBJ4|GOLM1_HUMAN	109	0.999135	190.02	N	6	2	786640000
LQVN(0.999)ISGLKPGVQYN(0.001)IN(0.051)PYLLQSN(0.949)K	sp|Q12913|PTPRJ_HUMAN	258	0.998964	91.733	N	4	3	42373000
LN(0.001)LVPGEN(0.999)ITCQDPVIGVGEPGK	sp|Q8IZF2|AGRF5_HUMAN	666	0.998958	78.441	N	8	2	13402000
TSTCN(0.001)SVN(0.999)LTILEPDQPIWTTGLK	sp|Q14264|ENR1_HUMAN	201	0.998953	105.56	N	8	3	4875800
N(0.999)LTN(0.001)PNTVIILIGNK	sp|P61106|RAB14_HUMAN	111	0.998912	180.85	N	1	3	6747300
SN(0.001)PEPTGYN(0.999)WSTTMGPLPPFAVAQGAQLLIR	sp|P15151|PVR_HUMAN	278	0.998837	97.188	N	9	3	1057400
HQCQN(0.001)QN(0.999)CSDSEFLCVNDRPPDR	sp|P98164|LRP2_HUMAN	2947	0.998772	132.62	N	7	4	306440000
ICPQGYTCCTSEMEEN(0.001)LAN(0.999)R	sp|P35052|GPC1_HUMAN	79	0.998706	121.77	N	19	3	43221000
WN(0.999)N(0.001)TGCQALPSQDEGPSK	sp|P01833|PIGR_HUMAN	499	0.998698	293.53	N	2	2	4032000000
VASPFWPEN(0.001)YPHN(0.001)SN(0.001)YQWTVN(0.999)VN(0.999)ASHVVHGR	sp|O60494|CUBN_HUMAN	1885	0.998661	78.752	N	23	4	14189000
AMSGIN(0.001)N(0.999)YTQHCK	sp|Q93091|RNAS6_HUMAN	55	0.998635	170.52	N	7	2	8468800
LLFFEN(0.001)YEHN(0.999)TSVVK	sp|Q07699|SCN1B_HUMAN	135	0.9985	147.24	N	10	3	33872000
AFGSN(0.002)PN(0.998)LTK	sp|P22792|CPN2_HUMAN	74	0.998249	131.62	N	7	2	122170000
VLPSLGISN(1)VFTSHADLSGISN(0.998)HSN(0.002)IQVSEMVHK	sp|P05154|IPSP_HUMAN	338	0.997979	139.59	N	22	5	1158900000
YPVGN(0.002)N(0.998)QTAVQDNVK	sp|P29972|AQP1_HUMAN	42	0.997885	267.37	N	6	2	102250000
N(0.002)CN(0.998)STETCQPSQFNCPNHR	sp|P98164|LRP2_HUMAN	1144	0.997715	169.58	N	3	3	112620000
FGCEIEN(0.002)N(0.998)R	sp|P25311|ZA2G_HUMAN	128	0.997578	159.2	N	8	2	4374000000
LQNNEN(0.002)N(0.997)ISCVER	sp|P36980|FHR2_HUMAN	126	0.997489	204.56	N	7	3	208900000
TVLTPATN(0.002)HMGN(0.997)VTFTIPANR	sp|P01024|CO3_HUMAN	85	0.997485	145.88	N	12	3	86892000
NTCTTGITDPPPPDGSPN(0.997)ITSVSHN(0.003)SVK	sp|Q12913|PTPRJ_HUMAN	824	0.997338	104.39	N	18	3	32336000
FDISEVN(0.003)N(0.997)K	sp|P35499|SCN4A_HUMAN	1205	0.997232	197.3	N	8	2	155380000
TVDVCCHFTNAAN(0.997)N(0.002)SVWSPSMK	sp|Q8IZF2|AGRF5_HUMAN	649	0.997189	136.92	N	13	3	31241000
GYFQVN(0.003)QN(0.997)STSSHLGSS	sp|O60704|TPST2_HUMAN	368	0.997061	138.99	N	8	2	5303800
KLHIN(0.001)HN(0.002)N(0.997)LTESVGPLPK	sp|P51884|LUM_HUMAN	127	0.997021	225.21	N	8	3	29422000
EGITLN(0.997)SSN(0.034)PSGN(0.969)AFLK	sp|Q07075|AMPE_HUMAN	607	0.996932	114.76	N	6	2	10150000
DIEN(0.003)FN(0.997)STQK	sp|P43652|AFAM_HUMAN	33	0.996835	119.62	N	6	2	53479000
N(0.677)RN(0.327)N(0.997)STGVAGLSEEASAELR	sp|P23327|SRCH_HUMAN	42	0.996511	180.39	N	4	2	57076000
ADQLIQTLHAVDKDDPYSGHQFSFSLAPEAASGSN(0.996)FTIQDN(0.004)K	sp|P55285|CADH6_HUMAN	536	0.996221	66.225	N	35	5	18237000
IYDISNDMTVN(0.004)EGTN(0.996)VTLTCLATGKPEPSISWR	sp|Q7Z3B1|NEGR1_HUMAN	155	0.995741	101	N	15	3	56139000
TRN(0.237)QELEDN(0.767)VHISPN(0.996)GSIITIVGTR	sp|P98160|PGBM_HUMAN	3072	0.995692	64.152	N	15	3	5509600
FIASFN(0.005)VVN(0.995)TTK	sp|P28827|PTPRM_HUMAN	249	0.995438	138.25	N	9	2	27286000
N(0.995)YSLN(0.005)DATITLHNIGFSDSGK	sp|Q9NQS3|PVRL3_HUMAN	125	0.994521	151.03	N	1	3	275800000
RNDAGSYECEIQN(0.006)PASAN(0.994)R	sp|P40199|CEAM6_HUMAN	224	0.994494	106.42	N	18	2	2391800
YLHTAVIVSGTMLVFGGN(0.006)THN(0.994)DTSMSHGAK	sp|O75882|ATRN_HUMAN	575	0.994394	140.57	N	21	5	12219000
SDLDN(0.005)GN(0.994)N(0.001)SFQYK	sp|Q9H159|CAD19_HUMAN	74	0.994323	177.78	N	7	2	15172000
EFICNGVDNCHDN(0.994)N(0.006)TSDEK	sp|P98164|LRP2_HUMAN	2809	0.993863	290.64	N	13	2	21407000
N(0.202)GN(0.805)GTACIMAN(0.993)FSAAFSVN(0.001)YDTK	sp|P11279|LAMP1_HUMAN	45	0.993114	62.916	N	11	2	1250200
ALWQADTQVTSGVVTFTLQQLN(0.007)AYN(0.993)R	sp|Q9UNN8|EPCR_HUMAN	172	0.992852	179.06	N	25	3	285690000
NQNTFLLTTFAN(0.97)VVN(0.961)VCGN(0.077)PN(0.993)MTCPSN(1)K	sp|P10153|RNAS2_HUMAN	86	0.992611	168.45	N	21	3	3353200000
FIVESLTPSSLSLMHSPPGTQN(0.99)ISEIN(0.01)LSPMEISTFR	sp|Q16706|MA2A1_HUMAN	1125	0.99046	67.947	N	22	4	12469000
DCPDGADENDCQYPTCEQLTCDN(0.01)GACYN(0.99)TSQK	sp|P98164|LRP2_HUMAN	159	0.98978	60.363	N	28	3	12564000
ETASN(0.01)CN(0.99)GSLAHPSDLYAEGCEALVVK	sp|O60637|TSN3_HUMAN	183	0.989684	105.24	N	7	3	54852000
GVISN(0.011)VN(0.989)ETSLILEWSEPR	sp|P54753|EPHB3_HUMAN	351	0.989075	145.1	N	7	2	20913000
AN(0.988)LTN(0.012)FPEN(0.955)GTFVVN(0.045)IAQLSQDDSGR	sp|P01833|PIGR_HUMAN	83	0.987969	98.267	N	2	3	10779000
VPVTLALN(0.988)N(0.012)TLFLIEER	sp|P15144|AMPN_HUMAN	681	0.98796	123.95	N	8	2	989400
VFIVPVGN(0.986)HSN(0.014)IPFSR	sp|Q96BZ4|PLD4_HUMAN	417	0.986083	81.632	N	8	3	4877400
GGAEAMLVVN(0.986)N(0.015)SVLFPPSGN(1)R	sp|Q8TCT8|SPP2A_HUMAN	116	0.985519	160.78	N	10	2	15547000
GCGYLPGCPGSN(0.029)GFHN(0.985)N(0.985)DTFHFLK	sp|Q03405|UPAR_HUMAN	184	0.985411	79.568	N	17	3	29431000
WVEN(0.985)N(0.015)TN(0.001)NLVK	sp|Q99574|NEUS_HUMAN	157	0.984718	160.82	N	4	2	108770000
KLHIN(0.984)HN(0.009)N(0.007)LTESVGPLPK	sp|P51884|LUM_HUMAN	124	0.98381	124.78	N	5	4	112060000
N(0.983)N(0.017)TIVNELVR	sp|P10253|LYAG_HUMAN	882	0.983463	179.51	N	1	1	1585200000
NIPLANLQIPNCGLPSAN(0.016)LAAPN(0.983)LTVEEGK	sp|Q16620|NTRK2_HUMAN	205	0.983328	110.07	N	23	3	13951000
TCPAGVMGEN(0.982)N(0.018)TLVWK	sp|P00533|EGFR_HUMAN	603	0.982133	171.49	N	10	2	16190000
IPN(0.981)N(0.019)TQWVTWSPVGHK	sp|P27487|DPP4_HUMAN	150	0.981373	255.24	N	3	2	525080000
NQN(0.001)TFLLTTFAN(0.206)VVN(0.977)VCGN(0.911)PN(0.911)MTCPSN(0.995)K	sp|P10153|RNAS2_HUMAN	80	0.97715	99.064	N	15	3	134180000
LQVN(0.996)ISGLKPGVQYN(0.013)IN(0.015)PYLLQSN(0.977)K	sp|Q12913|PTPRJ_HUMAN	278	0.976974	91.733	N	24	3	42373000
EALEN(0.024)MN(0.976)STLK	sp|O43490|PROM1_HUMAN	274	0.976224	126.31	N	7	2	614540000
CGLVPVLAEN(0.024)YN(0.976)K	sp|P02787|TRFE_HUMAN	432	0.976042	128.91	N	12	2	1131800000
VDQN(0.008)DN(0.976)TSLQWSN(0.016)PAQQTLYFDDKK	sp|Q8N3J6|CADM2_HUMAN	51	0.975758	121.39	N	6	3	38423000
TATESFPHPGFN(0.975)N(0.023)SLPN(0.001)K	sp|Q9UBX7|KLK11_HUMAN	131	0.975419	110.44	N	12	3	8704600
VMCDN(0.004)N(0.004)PVSLN(0.991)CCSQGN(0.025)VN(0.975)WSK	sp|Q8IZF2|AGRF5_HUMAN	398	0.974766	114.53	N	19	3	19240000
TDPANQFEWLESTLN(0.973)N(0.027)SQQNK	sp|Q92484|ASM3A_HUMAN	238	0.97297	214.89	N	15	2	19229000
FIFSLPPEIIHN(0.029)PN(0.971)FTVR	sp|P55287|CAD11_HUMAN	540	0.970766	150.11	N	14	2	153800000
IIPSN(0.969)N(0.031)SGTFR	sp|O00533|NCHL1_HUMAN	87	0.968795	94.409	N	5	2	57548000
TGSICASEN(0.032)IN(0.968)DTLTR	sp|Q5SZK8|FREM2_HUMAN	2427	0.968316	102.87	N	11	2	20483000
NFPDAFEYN(0.033)N(0.967)VSR	sp|P14384|CBPM_HUMAN	164	0.966668	114.71	N	10	2	240570000
CDENGNYLPLQCYGSIGYCWCVFPN(0.967)GTEVPN(0.033)TR	sp|P04233|HG2A_HUMAN	256	0.966533	49.199	N	25	3	8103400
AALSWSN(0.035)GN(0.965)GTASCR	sp|Q12913|PTPRJ_HUMAN	231	0.96457	153.34	N	9	2	12177000
LSHNELADSGIPGN(0.039)SFN(0.961)VSSLVELDLSYNK	sp|P51884|LUM_HUMAN	252	0.960652	97.312	N	17	3	18958000
LQQDVLQFQKN(0.957)QTN(0.043)LER	sp|Q8NBJ4|GOLM1_HUMAN	144	0.957233	135.61	N	11	3	4685800
CQCEPGFQLGPN(0.045)N(0.955)R	sp|O95967|FBLN4_HUMAN	198	0.955191	194.17	N	13	2	23943000
MLAQHCVDAN(0.953)N(0.047)TFCFDNPR	sp|P98164|LRP2_HUMAN	3315	0.953186	162.29	N	10	3	82985000
DGVHLGPN(0.048)N(0.952)R	sp|P21802|FGFR2_HUMAN	83	0.951521	92.051	N	9	3	2189300
IFEPPAPGEGN(0.951)SSQN(0.049)SR	sp|Q9Y275|TN13B_HUMAN	124	0.951105	81.565	N	11	2	8207700
N(0.95)SSFHLN(0.05)SETGTLVFTAVHK	sp|Q9BX67|JAM3_HUMAN	192	0.94996	139.74	N	1	4	127570000
VTVVGN(0.002)EN(0.95)N(0.049)SLLIESIK	sp|Q16348|S15A2_HUMAN	435	0.949691	175.21	N	8	2	14331000
IQVFDKDTGEWLGAWN(0.945)N(0.055)CFTEEGPSSVR	sp|Q5JS37|NHLC3_HUMAN	252	0.944871	119.35	N	16	3	23674000
KPCQN(0.061)N(0.939)ASCIDANEK	sp|Q8NFT8|DNER_HUMAN	361	0.938673	138.28	N	6	3	1095900
LIGSPSTTCLVSGN(0.067)N(0.933)VTWDK	sp|P17927|CR1_HUMAN	1504	0.933114	103.14	N	15	2	9294200
VLN(1)ASTLALALAN(0.072)LN(0.928)GSR	sp|O75462|CRLF1_HUMAN	104	0.927513	101.54	N	15	3	8221000
LFYPESVFSDPIHN(0.078)DPN(0.922)TTVILTAFKPHDLR	sp|Q9Y274|SIA10_HUMAN	181	0.922201	66.972	N	17	5	13468000
LN(0.912)N(0.088)TMNACAVIAALER	sp|Q8IZP9|GPR64_HUMAN	194	0.91214	154.1	N	2	2	38045000
QTLGPQQGCGGYLTGSN(0.912)N(0.088)TFASPDSDSNGMYDK	sp|O60494|CUBN_HUMAN	3165	0.912103	132.22	N	17	3	42825000
SPMQWDN(0.902)SSN(0.097)AGFSEASNTWLPTNSDYHTVNVDVQK	sp|Q07837|SLC31_HUMAN	513	0.902291	102.56	N	7	3	13929000
IVN(0.895)ISSPVTVN(0.104)EGGN(0.001)VNLLCLAVGR	sp|A6NGN9|IGLO5_HUMAN	137	0.894636	62.781	N	3	3	4483200
LAN(0.895)N(0.105)THQHVFDDLR	sp|Q99523|SORT_HUMAN	98	0.894523	163.45	N	3	3	85602000
ILASLDFAQNFITN(0.885)N(0.115)TSSVIIEETKK	sp|O43490|PROM1_HUMAN	729	0.88539	158.94	N	14	3	6292600
CECPFGYILAGN(0.021)ECVDTDECSVGN(0.094)PCGN(0.885)GTCK	sp|P35555|FBN1_HUMAN	2178	0.885003	45.791	N	28	4	5872300
VQGCMPQPGCN(0.117)LLN(0.883)GTQEIGPVGMTENCNR	sp|Q8N6Q3|CD177_HUMAN	189	0.882581	75.695	N	14	3	37207000
CIACGVN(0.123)LN(0.877)SSR	sp|O15393|TMPS2_HUMAN	249	0.876794	114.51	N	9	2	76988000
EAWN(0.123)N(0.877)VTVWGSR	sp|O94856|NFASC_HUMAN	778	0.876619	94.692	N	5	2	13040000
IVSQAPSTPSPNMFTIN(0.124)N(0.876)ETGDIITVAAGLDR	sp|P19022|CADH2_HUMAN	325	0.875722	128.71	N	18	3	277850000
LMEGN(0.869)N(0.131)TEIR	sp|Q9UQD0|SCN8A_HUMAN	1383	0.869361	130.75	N	5	2	11904000
GLQLTWLEN(0.133)GN(0.867)VSR	sp|O00241|SIRB1_HUMAN	291	0.867288	220.1	N	11	2	295470000
YQFNTNVVFSN(0.141)N(0.859)GTLVDR	sp|P43251|BTD_HUMAN	203	0.858626	267.77	N	12	2	146780000
LIDN(0.156)N(0.844)KTEK	sp|P07602|SAP_HUMAN	332	0.844275	131.06	N	5	3	786270
LWVPNTDFDVAAN(0.843)WSQN(0.157)R	sp|Q9BXJ7|AMNLS_HUMAN	35	0.843489	176.51	N	13	2	8390500
ILIWEDGSLEIN(0.16)N(0.84)ITR	sp|Q12860|CNTN1_HUMAN	473	0.839794	182.1	N	13	2	11587000
SELGAVIFWGQN(0.996)QTLDPN(0.168)N(0.836)MTILN(1)R	sp|Q8TB96|TIP_HUMAN	146	0.836277	97.253	N	19	3	33238000
LESMPPGLPSSLMYLSLEN(0.836)N(0.164)SISSIPEK	sp|Q99983|OMD_HUMAN	242	0.836039	73.676	N	19	3	20319000
LGATPVAMLHTN(0.179)N(0.821)ATLR	sp|Q8N4F0|BPIB2_HUMAN	332	0.821135	148.18	N	13	2	8462800
CGPCPAGFTGN(0.815)GSHCTDVN(0.184)ECN(0.001)AHPCFPR	sp|P49747|COMP_HUMAN	121	0.815232	95.51	N	11	3	7203200
GFQWVTGDN(0.191)N(0.809)TSYSR	sp|P07204|TRBM_HUMAN	116	0.809302	179.94	N	10	3	370220000
N(0.202)GN(0.805)GTACIMAN(0.993)FSAAFSVN(0.001)YDTK	sp|P11279|LAMP1_HUMAN	37	0.804732	62.916	N	3	2	1250200
FEIEDVN(0.196)N(0.804)KTECEK	sp|Q9UQD0|SCN8A_HUMAN	1372	0.804404	107.53	N	8	3	6397700
N(0.795)TSGSN(0.205)QQAFLLEN(0.001)VPCN(0.268)N(0.73)ASCEEAR	sp|Q8TB96|TIP_HUMAN	353	0.795147	78.206	N	1	3	12914000
LQLTWLEN(0.205)GN(0.795)VSR	sp|Q5TFQ8|SIRBL_HUMAN	291	0.794954	219.5	N	10	2	42031000
N(0.282)RN(0.783)N(0.934)STGVAGLSEEASAELR	sp|P23327|SRCH_HUMAN	41	0.783135	180.39	N	3	2	57076000
N(0.224)N(0.776)HTASILDR	sp|P08962|CD63_HUMAN	130	0.775805	139.38	N	2	2	4350900
N(0.046)VCGGQCCPGWTTAN(0.774)STN(0.171)HCIKPVCEPPCQN(0.008)R	sp|Q14767|LTBP2_HUMAN	181	0.774315	51.773	N	15	4	17929000
EKPEAGTYSVN(0.454)N(0.773)GN(0.773)DTCLLATMGLQLN(1)ITQDK	sp|P13473|LAMP2_HUMAN	229	0.773208	77.504	N	14	3	26519000
FTITQVPIHGHLLFN(0.769)N(0.231)TR	sp|Q5SZK8|FREM2_HUMAN	1584	0.769291	86.016	N	15	4	13552000
SEHTGACN(0.022)PCTEGVDYTN(0.769)ASN(0.604)N(0.604)EPSCFPCTVCK	sp|O14798|TR10C_HUMAN	77	0.768985	51.659	N	18	3	3615400
VVLLDPKPVAN(0.764)VTCVN(0.236)K	sp|Q9HC84|MUC5B_HUMAN	5046	0.763983	111.7	N	11	3	10862000
CDQHTDCYSCTAN(0.172)TN(0.758)DCHWCN(0.069)DHCVPR	sp|O75882|ATRN_HUMAN	718	0.758405	59.359	N	15	5	28067000
