# Supplementary material for: An Ultrafast N-Glycoproteome Analysis Method Using Thermoresponsive Magnetic Fluid-Immobilized Enzymes
Source: Front Chem. 2021 Apr 26;9:676100. doi: 10.3389/fchem.2021.676100 (PMC8107388; doi:10.3389/fchem.2021.676100)
Supplement: Supplementary file 10 [file Table_7.XLSX]

## Sheet: proteinGroups
Table S7. 1180 N-glycosylated protein groups identified by TMF-PNGase F
Protein IDs	Peptide counts (all)	Peptide counts (razor+unique)	Peptide counts (unique)	Fasta headers	Sequence coverage [%]	Mol. weight [kDa]	Q-value	Score
sp|P01850|TRBC1_HUMAN;sp|A0A5B9|TRBC2_HUMAN	1;1	1;1	1;1	sp|P01850|TRBC1_HUMAN T-cell receptor beta-1 chain C region OS=Homo sapiens GN=TRBC1 PE=1 SV=3;sp|A0A5B9|TRBC2_HUMAN T-cell receptor beta-2 chain C region OS=Homo sapiens GN=TRBC2 PE=1 SV=1	13	19.898	0	2.5227
sp|A0AV96|RBM47_HUMAN	1	1	1	sp|A0AV96|RBM47_HUMAN RNA-binding protein 47 OS=Homo sapiens GN=RBM47 PE=1 SV=2	4.4	64.098	1	-2
sp|A0PJK1|SC5AA_HUMAN	1	1	1	sp|A0PJK1|SC5AA_HUMAN Sodium/glucose cotransporter 5 OS=Homo sapiens GN=SLC5A10 PE=1 SV=2	1.8	64.342	0	1.9661
sp|A1KZ92|PXDNL_HUMAN	1	1	1	sp|A1KZ92|PXDNL_HUMAN Peroxidasin-like protein OS=Homo sapiens GN=PXDNL PE=1 SV=3	1.4	163.68	0	1.6501
sp|A2RU67|K1467_HUMAN	2	2	2	sp|A2RU67|K1467_HUMAN Uncharacterized protein KIAA1467 OS=Homo sapiens GN=KIAA1467 PE=1 SV=1	4	67.038	0	5.4232
sp|A6NGN9|IGLO5_HUMAN	3	3	3	sp|A6NGN9|IGLO5_HUMAN IgLON family member 5 OS=Homo sapiens GN=IGLON5 PE=2 SV=4	13.1	36.794	0	21.486
sp|A6NH11|GLTD2_HUMAN	1	1	1	sp|A6NH11|GLTD2_HUMAN Glycolipid transfer protein domain-containing protein 2 OS=Homo sapiens GN=GLTPD2 PE=1 SV=2	3.8	31.641	1	-2
sp|A6NI73|LIRA5_HUMAN	3	3	3	sp|A6NI73|LIRA5_HUMAN Leukocyte immunoglobulin-like receptor subfamily A member 5 OS=Homo sapiens GN=LILRA5 PE=1 SV=1	18.4	32.755	0	28.247
sp|A6NL88|SHSA7_HUMAN	3	3	3	sp|A6NL88|SHSA7_HUMAN Protein shisa-7 OS=Homo sapiens GN=SHISA7 PE=2 SV=3	9.5	56.213	0	80.541
sp|A8K2U0|A2ML1_HUMAN	1	1	1	sp|A8K2U0|A2ML1_HUMAN Alpha-2-macroglobulin-like protein 1 OS=Homo sapiens GN=A2ML1 PE=1 SV=3	0.7	161.1	0	11.544
sp|A8MVW5|HECA2_HUMAN	7	7	7	sp|A8MVW5|HECA2_HUMAN HEPACAM family member 2 OS=Homo sapiens GN=HEPACAM2 PE=1 SV=1	23.4	51.406	0	74.069
sp|A8MX34|KR291_HUMAN	1	1	1	sp|A8MX34|KR291_HUMAN Keratin-associated protein 29-1 OS=Homo sapiens GN=KRTAP29-1 PE=3 SV=1	7.6	35.211	0.0090744	0.34239
sp|B0FP48|UPK3L_HUMAN	1	1	1	sp|B0FP48|UPK3L_HUMAN Uroplakin-3b-like protein OS=Homo sapiens GN=UPK3BL PE=2 SV=1	5.3	28.385	0	1.7248
sp|B4DS77|SHSA9_HUMAN	3	3	3	sp|B4DS77|SHSA9_HUMAN Protein shisa-9 OS=Homo sapiens GN=SHISA9 PE=2 SV=3	17.2	46.925	0	16.368
sp|O00115|DNS2A_HUMAN	2	2	2	sp|O00115|DNS2A_HUMAN Deoxyribonuclease-2-alpha OS=Homo sapiens GN=DNASE2 PE=1 SV=2	13.3	39.58	0	5.6059
sp|O00187|MASP2_HUMAN	1	1	1	sp|O00187|MASP2_HUMAN Mannan-binding lectin serine protease 2 OS=Homo sapiens GN=MASP2 PE=1 SV=4	2.2	75.702	0	8.067
sp|O00241|SIRB1_HUMAN;sp|Q9P1W8|SIRPG_HUMAN	4;1	4;1	4;1	sp|O00241|SIRB1_HUMAN Signal-regulatory protein beta-1 OS=Homo sapiens GN=SIRPB1 PE=1 SV=5	15.1	43.211	0	203.66
sp|O00299|CLIC1_HUMAN	1	1	1	sp|O00299|CLIC1_HUMAN Chloride intracellular channel protein 1 OS=Homo sapiens GN=CLIC1 PE=1 SV=4	5	26.922	0	1.9111
sp|O00322|UPK1A_HUMAN	1	1	1	sp|O00322|UPK1A_HUMAN Uroplakin-1a OS=Homo sapiens GN=UPK1A PE=2 SV=1	9.3	28.879	0	4.3495
sp|O00337|S28A1_HUMAN	2	2	2	sp|O00337|S28A1_HUMAN Sodium/nucleoside cotransporter 1 OS=Homo sapiens GN=SLC28A1 PE=1 SV=2	5.4	71.583	0	12.464
sp|O00391|QSOX1_HUMAN	3	3	3	sp|O00391|QSOX1_HUMAN Sulfhydryl oxidase 1 OS=Homo sapiens GN=QSOX1 PE=1 SV=3	6.8	82.577	0	65.936
sp|O00401|WASL_HUMAN	2	2	2	sp|O00401|WASL_HUMAN Neural Wiskott-Aldrich syndrome protein OS=Homo sapiens GN=WASL PE=1 SV=2	9.9	54.826	0	1.5246
sp|O00451|GFRA2_HUMAN	1	1	1	sp|O00451|GFRA2_HUMAN GDNF family receptor alpha-2 OS=Homo sapiens GN=GFRA2 PE=2 SV=2	3.7	51.543	0	15.256
sp|O00461|GOLI4_HUMAN	1	1	1	sp|O00461|GOLI4_HUMAN Golgi integral membrane protein 4 OS=Homo sapiens GN=GOLIM4 PE=1 SV=1	3.4	81.879	0	22.826
sp|O00462|MANBA_HUMAN	3	3	3	sp|O00462|MANBA_HUMAN Beta-mannosidase OS=Homo sapiens GN=MANBA PE=2 SV=3	6.7	100.89	0	3.7616
sp|O00468|AGRIN_HUMAN	3	3	3	sp|O00468|AGRIN_HUMAN Agrin OS=Homo sapiens GN=AGRN PE=1 SV=5	2.5	217.23	0	28.322
sp|O00469|PLOD2_HUMAN	1	1	1	sp|O00469|PLOD2_HUMAN Procollagen-lysine,2-oxoglutarate 5-dioxygenase 2 OS=Homo sapiens GN=PLOD2 PE=1 SV=2	1.2	84.685	1	-2
sp|O00533|NCHL1_HUMAN	9	9	9	sp|O00533|NCHL1_HUMAN Neural cell adhesion molecule L1-like protein OS=Homo sapiens GN=CHL1 PE=1 SV=4	12.8	135.07	0	58.825
sp|O00584|RNT2_HUMAN	2	2	2	sp|O00584|RNT2_HUMAN Ribonuclease T2 OS=Homo sapiens GN=RNASET2 PE=1 SV=2	12.1	29.48	0	323.31
sp|O00587|MFNG_HUMAN	3	3	3	sp|O00587|MFNG_HUMAN Beta-1,3-N-acetylglucosaminyltransferase manic fringe OS=Homo sapiens GN=MFNG PE=1 SV=2	19.6	36.202	0.0038095	0.6297
sp|O00592|PODXL_HUMAN	1	1	1	sp|O00592|PODXL_HUMAN Podocalyxin OS=Homo sapiens GN=PODXL PE=1 SV=2	3.6	58.635	0	312.07
sp|O00754|MA2B1_HUMAN	2	2	2	sp|O00754|MA2B1_HUMAN Lysosomal alpha-mannosidase OS=Homo sapiens GN=MAN2B1 PE=1 SV=3	3.7	113.74	0	20.547
sp|O14494|LPP1_HUMAN	1	1	1	sp|O14494|LPP1_HUMAN Lipid phosphate phosphohydrolase 1 OS=Homo sapiens GN=PPAP2A PE=1 SV=1	4.9	32.156	1	-2
sp|O14498|ISLR_HUMAN	3	3	3	sp|O14498|ISLR_HUMAN Immunoglobulin superfamily containing leucine-rich repeat protein OS=Homo sapiens GN=ISLR PE=2 SV=1	15.2	45.997	0	64.304
sp|O14638|ENPP3_HUMAN	2	2	2	sp|O14638|ENPP3_HUMAN Ectonucleotide pyrophosphatase/phosphodiesterase family member 3 OS=Homo sapiens GN=ENPP3 PE=1 SV=2	3.9	100.12	0.0019436	0.76945
sp|O14672|ADA10_HUMAN	3	3	3	sp|O14672|ADA10_HUMAN Disintegrin and metalloproteinase domain-containing protein 10 OS=Homo sapiens GN=ADAM10 PE=1 SV=1	6.4	84.141	0	6.7916
sp|O14773|TPP1_HUMAN	3	3	3	sp|O14773|TPP1_HUMAN Tripeptidyl-peptidase 1 OS=Homo sapiens GN=TPP1 PE=1 SV=2	10.1	61.247	0	53.767
sp|O14786|NRP1_HUMAN	3	3	3	sp|O14786|NRP1_HUMAN Neuropilin-1 OS=Homo sapiens GN=NRP1 PE=1 SV=3	5.1	103.13	0	23.076
sp|O14798|TR10C_HUMAN	1	1	1	sp|O14798|TR10C_HUMAN Tumor necrosis factor receptor superfamily member 10C OS=Homo sapiens GN=TNFRSF10C PE=1 SV=3	12.7	27.407	0	18.133
sp|O14917|PCD17_HUMAN	4	4	4	sp|O14917|PCD17_HUMAN Protocadherin-17 OS=Homo sapiens GN=PCDH17 PE=2 SV=2	6.4	126.23	0	62.527
sp|P19105|ML12A_HUMAN;sp|P24844|MYL9_HUMAN;sp|O14950|ML12B_HUMAN	1;1;1	1;1;1	1;1;1	sp|P19105|ML12A_HUMAN Myosin regulatory light chain 12A OS=Homo sapiens GN=MYL12A PE=1 SV=2;sp|P24844|MYL9_HUMAN Myosin regulatory light polypeptide 9 OS=Homo sapiens GN=MYL9 PE=1 SV=4;sp|O14950|ML12B_HUMAN Myosin regulatory light chain 12B OS=Homo sapiens	6.4	19.794	0.00099108	0.88824
sp|O15031|PLXB2_HUMAN	7	7	7	sp|O15031|PLXB2_HUMAN Plexin-B2 OS=Homo sapiens GN=PLXNB2 PE=1 SV=3	6.4	205.12	0	109.4
sp|O15118|NPC1_HUMAN	1	1	1	sp|O15118|NPC1_HUMAN Niemann-Pick C1 protein OS=Homo sapiens GN=NPC1 PE=1 SV=2	0.9	142.17	0	1.8065
sp|O15204|ADEC1_HUMAN	1	1	1	sp|O15204|ADEC1_HUMAN ADAM DEC1 OS=Homo sapiens GN=ADAMDEC1 PE=1 SV=2	5.7	52.775	0	6.9999
sp|O15230|LAMA5_HUMAN	8	8	8	sp|O15230|LAMA5_HUMAN Laminin subunit alpha-5 OS=Homo sapiens GN=LAMA5 PE=1 SV=8	3.5	399.73	0	8.6989
sp|O15244|S22A2_HUMAN	1	1	1	sp|O15244|S22A2_HUMAN Solute carrier family 22 member 2 OS=Homo sapiens GN=SLC22A2 PE=1 SV=2	4.5	62.58	0	1.1892
sp|O15354|GPR37_HUMAN	2	2	2	sp|O15354|GPR37_HUMAN Prosaposin receptor GPR37 OS=Homo sapiens GN=GPR37 PE=1 SV=2	5.7	67.113	0	4.0802
sp|O15393|TMPS2_HUMAN	3	3	3	sp|O15393|TMPS2_HUMAN Transmembrane protease serine 2 OS=Homo sapiens GN=TMPRSS2 PE=1 SV=3	5.1	53.859	0	73.269
sp|O15394|NCAM2_HUMAN	2	2	2	sp|O15394|NCAM2_HUMAN Neural cell adhesion molecule 2 OS=Homo sapiens GN=NCAM2 PE=1 SV=2	3.3	93.045	0	6.7167
sp|O15455|TLR3_HUMAN	2	2	2	sp|O15455|TLR3_HUMAN Toll-like receptor 3 OS=Homo sapiens GN=TLR3 PE=1 SV=1	5	103.83	0	7.8982
sp|O43155|FLRT2_HUMAN	1	1	1	sp|O43155|FLRT2_HUMAN Leucine-rich repeat transmembrane protein FLRT2 OS=Homo sapiens GN=FLRT2 PE=1 SV=1	2.6	74.048	0	48.74
sp|O43157|PLXB1_HUMAN	1	1	1	sp|O43157|PLXB1_HUMAN Plexin-B1 OS=Homo sapiens GN=PLXNB1 PE=1 SV=3	0.7	232.3	0	1.5215
sp|O43278|SPIT1_HUMAN	1	1	1	sp|O43278|SPIT1_HUMAN Kunitz-type protease inhibitor 1 OS=Homo sapiens GN=SPINT1 PE=1 SV=2	5.7	58.397	0.0090662	0.33943
sp|O43291|SPIT2_HUMAN	3	3	3	sp|O43291|SPIT2_HUMAN Kunitz-type protease inhibitor 2 OS=Homo sapiens GN=SPINT2 PE=1 SV=2	17.9	28.228	0	313.28
sp|O43298|ZBT43_HUMAN	1	1	1	sp|O43298|ZBT43_HUMAN Zinc finger and BTB domain-containing protein 43 OS=Homo sapiens GN=ZBTB43 PE=1 SV=1	1.9	52.63	0.001005	0.96592
sp|O43405|COCH_HUMAN	2	2	2	sp|O43405|COCH_HUMAN Cochlin OS=Homo sapiens GN=COCH PE=1 SV=1	4.5	59.482	0	10.65
sp|O43451|MGA_HUMAN	18	18	18	sp|O43451|MGA_HUMAN Maltase-glucoamylase, intestinal OS=Homo sapiens GN=MGAM PE=1 SV=5	16.6	209.85	0	299.96
sp|O43490|PROM1_HUMAN	7	7	7	sp|O43490|PROM1_HUMAN Prominin-1 OS=Homo sapiens GN=PROM1 PE=1 SV=1	8.6	97.201	0	92.991
sp|O43493|TGON2_HUMAN	4	4	4	sp|O43493|TGON2_HUMAN Trans-Golgi network integral membrane protein 2 OS=Homo sapiens GN=TGOLN2 PE=1 SV=2	5.8	51.112	0	83.218
sp|O43505|B4GA1_HUMAN	1	1	1	sp|O43505|B4GA1_HUMAN Beta-1,4-glucuronyltransferase 1 OS=Homo sapiens GN=B4GAT1 PE=1 SV=1	5.3	47.119	0	4.6203
sp|O43529|CHSTA_HUMAN	1	1	1	sp|O43529|CHSTA_HUMAN Carbohydrate sulfotransferase 10 OS=Homo sapiens GN=CHST10 PE=1 SV=1	3.9	42.206	0	43.347
sp|O43561|LAT_HUMAN	1	1	1	sp|O43561|LAT_HUMAN Linker for activation of T-cells family member 1 OS=Homo sapiens GN=LAT PE=1 SV=1	5.7	27.929	0	10.588
sp|O43567|RNF13_HUMAN	2	2	2	sp|O43567|RNF13_HUMAN E3 ubiquitin-protein ligase RNF13 OS=Homo sapiens GN=RNF13 PE=1 SV=1	8.7	42.813	0	36.819
sp|O43570|CAH12_HUMAN	2	2	2	sp|O43570|CAH12_HUMAN Carbonic anhydrase 12 OS=Homo sapiens GN=CA12 PE=1 SV=1	11.3	39.45	0	17.36
sp|O43895|XPP2_HUMAN	4	4	4	sp|O43895|XPP2_HUMAN Xaa-Pro aminopeptidase 2 OS=Homo sapiens GN=XPNPEP2 PE=2 SV=3	15.9	75.624	0	21.641
sp|O60241|AGRB2_HUMAN	1	1	1	sp|O60241|AGRB2_HUMAN Adhesion G protein-coupled receptor B2 OS=Homo sapiens GN=ADGRB2 PE=1 SV=2	1.4	172.65	0	3.4676
sp|O60245|PCDH7_HUMAN	1	1	1	sp|O60245|PCDH7_HUMAN Protocadherin-7 OS=Homo sapiens GN=PCDH7 PE=1 SV=2	1.2	116.07	0	3.8502
sp|O60279|SUSD5_HUMAN	1	1	1	sp|O60279|SUSD5_HUMAN Sushi domain-containing protein 5 OS=Homo sapiens GN=SUSD5 PE=1 SV=3	3.2	68.02	0	45.409
sp|O60333|KIF1B_HUMAN	1	1	1	sp|O60333|KIF1B_HUMAN Kinesin-like protein KIF1B OS=Homo sapiens GN=KIF1B PE=1 SV=5	0.5	204.47	0.0074212	0.41863
sp|O60346|PHLP1_HUMAN	1	1	1	sp|O60346|PHLP1_HUMAN PH domain leucine-rich repeat-containing protein phosphatase 1 OS=Homo sapiens GN=PHLPP1 PE=1 SV=3	0.9	184.67	0	1.2648
sp|O60449|LY75_HUMAN	2	2	2	sp|O60449|LY75_HUMAN Lymphocyte antigen 75 OS=Homo sapiens GN=LY75 PE=1 SV=3	1.5	198.31	0	5.9052
sp|O60462|NRP2_HUMAN	1	1	1	sp|O60462|NRP2_HUMAN Neuropilin-2 OS=Homo sapiens GN=NRP2 PE=1 SV=2	1.8	104.86	0	4.7397
sp|O60487|MPZL2_HUMAN	2	2	2	sp|O60487|MPZL2_HUMAN Myelin protein zero-like protein 2 OS=Homo sapiens GN=MPZL2 PE=1 SV=1	11.6	24.484	0	14.292
sp|O60494|CUBN_HUMAN	30	30	30	sp|O60494|CUBN_HUMAN Cubilin OS=Homo sapiens GN=CUBN PE=1 SV=5	18.7	398.73	0	323.31
sp|O60500|NPHN_HUMAN	2	2	2	sp|O60500|NPHN_HUMAN Nephrin OS=Homo sapiens GN=NPHS1 PE=1 SV=1	1.9	134.74	0.0019531	0.82057
sp|O60512|B4GT3_HUMAN	2	2	2	sp|O60512|B4GT3_HUMAN Beta-1,4-galactosyltransferase 3 OS=Homo sapiens GN=B4GALT3 PE=1 SV=2	10.4	43.927	0	4.7633
sp|O60522|TDRD6_HUMAN	1	1	1	sp|O60522|TDRD6_HUMAN Tudor domain-containing protein 6 OS=Homo sapiens GN=TDRD6 PE=2 SV=2	0.6	236.51	0.0074143	0.41404
sp|O60603|TLR2_HUMAN	2	2	2	sp|O60603|TLR2_HUMAN Toll-like receptor 2 OS=Homo sapiens GN=TLR2 PE=1 SV=1	2.8	89.837	0	1.1858
sp|O60609|GFRA3_HUMAN	1	1	1	sp|O60609|GFRA3_HUMAN GDNF family receptor alpha-3 OS=Homo sapiens GN=GFRA3 PE=1 SV=2	2.8	44.51	0	9.6084
sp|O60635|TSN1_HUMAN	4	4	4	sp|O60635|TSN1_HUMAN Tetraspanin-1 OS=Homo sapiens GN=TSPAN1 PE=1 SV=2	24.5	26.301	0	254.88
sp|O60637|TSN3_HUMAN	4	4	4	sp|O60637|TSN3_HUMAN Tetraspanin-3 OS=Homo sapiens GN=TSPAN3 PE=2 SV=1	27.3	28.017	0	39.199
sp|O60704|TPST2_HUMAN	2	2	2	sp|O60704|TPST2_HUMAN Protein-tyrosine sulfotransferase 2 OS=Homo sapiens GN=TPST2 PE=1 SV=1	14.1	41.911	0	15.438
sp|O60883|ETBR2_HUMAN	1	1	1	sp|O60883|ETBR2_HUMAN Prosaposin receptor GPR37L1 OS=Homo sapiens GN=GPR37L1 PE=1 SV=2	2.1	52.77	0	1.5078
sp|O60896|RAMP3_HUMAN	1	1	1	sp|O60896|RAMP3_HUMAN Receptor activity-modifying protein 3 OS=Homo sapiens GN=RAMP3 PE=1 SV=1	6.8	16.518	0	6.9005
sp|O60939|SCN2B_HUMAN	1	1	1	sp|O60939|SCN2B_HUMAN Sodium channel subunit beta-2 OS=Homo sapiens GN=SCN2B PE=1 SV=1	6.5	24.326	0	1.8523
sp|O75015|FCG3B_HUMAN;sp|P08637|FCG3A_HUMAN	1;1	1;1	1;1	sp|O75015|FCG3B_HUMAN Low affinity immunoglobulin gamma Fc region receptor III-B OS=Homo sapiens GN=FCGR3B PE=1 SV=2;sp|P08637|FCG3A_HUMAN Low affinity immunoglobulin gamma Fc region receptor III-A OS=Homo sapiens GN=FCGR3A PE=1 SV=2	11.6	26.216	0	2.2402
sp|O75051|PLXA2_HUMAN	1	1	1	sp|O75051|PLXA2_HUMAN Plexin-A2 OS=Homo sapiens GN=PLXNA2 PE=1 SV=4	0.6	211.1	0	2.3972
sp|O75054|IGSF3_HUMAN	2	2	2	sp|O75054|IGSF3_HUMAN Immunoglobulin superfamily member 3 OS=Homo sapiens GN=IGSF3 PE=2 SV=3	2.8	135.19	0	2.7975
sp|O75071|EFC14_HUMAN	1	1	1	sp|O75071|EFC14_HUMAN EF-hand calcium-binding domain-containing protein 14 OS=Homo sapiens GN=EFCAB14 PE=2 SV=1	2.8	55.031	0	9.9457
sp|O75074|LRP3_HUMAN	1	1	1	sp|O75074|LRP3_HUMAN Low-density lipoprotein receptor-related protein 3 OS=Homo sapiens GN=LRP3 PE=2 SV=2	3.4	82.883	0.001938	0.7473
sp|O75077|ADA23_HUMAN	1	1	1	sp|O75077|ADA23_HUMAN Disintegrin and metalloproteinase domain-containing protein 23 OS=Homo sapiens GN=ADAM23 PE=1 SV=1	2.2	91.925	0	3.9146
sp|O75095|MEGF6_HUMAN	1	1	1	sp|O75095|MEGF6_HUMAN Multiple epidermal growth factor-like domains protein 6 OS=Homo sapiens GN=MEGF6 PE=1 SV=4	1.6	161.18	0	1.1952
sp|O75096|LRP4_HUMAN	1	1	1	sp|O75096|LRP4_HUMAN Low-density lipoprotein receptor-related protein 4 OS=Homo sapiens GN=LRP4 PE=1 SV=4	0.8	212.04	0	1.3305
sp|O75144|ICOSL_HUMAN	5	5	5	sp|O75144|ICOSL_HUMAN ICOS ligand OS=Homo sapiens GN=ICOSLG PE=1 SV=2	29.8	33.348	0	323.31
sp|O75173|ATS4_HUMAN	1	1	1	sp|O75173|ATS4_HUMAN A disintegrin and metalloproteinase with thrombospondin motifs 4 OS=Homo sapiens GN=ADAMTS4 PE=1 SV=3	1.7	90.196	0.0019324	0.741
sp|O75309|CAD16_HUMAN	3	3	3	sp|O75309|CAD16_HUMAN Cadherin-16 OS=Homo sapiens GN=CDH16 PE=2 SV=1	6.9	89.922	0	5.6816
sp|O75326|SEM7A_HUMAN	2	2	2	sp|O75326|SEM7A_HUMAN Semaphorin-7A OS=Homo sapiens GN=SEMA7A PE=1 SV=1	5.3	74.823	0	53.252
sp|O75339|CILP1_HUMAN	1	1	1	sp|O75339|CILP1_HUMAN Cartilage intermediate layer protein 1 OS=Homo sapiens GN=CILP PE=1 SV=4	1.2	132.56	0.0009901	0.88279
sp|O75355|ENTP3_HUMAN	2	2	2	sp|O75355|ENTP3_HUMAN Ectonucleoside triphosphate diphosphohydrolase 3 OS=Homo sapiens GN=ENTPD3 PE=1 SV=2	5.9	59.105	0	1.7157
sp|O75462|CRLF1_HUMAN	1	1	1	sp|O75462|CRLF1_HUMAN Cytokine receptor-like factor 1 OS=Homo sapiens GN=CRLF1 PE=1 SV=1	4.3	46.301	0.0028846	0.70607
sp|O75493|CAH11_HUMAN	1	1	1	sp|O75493|CAH11_HUMAN Carbonic anhydrase-related protein 11 OS=Homo sapiens GN=CA11 PE=1 SV=2	4.6	36.238	0	9.8523
sp|O75503|CLN5_HUMAN	4	4	4	sp|O75503|CLN5_HUMAN Ceroid-lipofuscinosis neuronal protein 5 OS=Homo sapiens GN=CLN5 PE=1 SV=2	19	41.496	0	151.83
sp|O75509|TNR21_HUMAN	2	2	2	sp|O75509|TNR21_HUMAN Tumor necrosis factor receptor superfamily member 21 OS=Homo sapiens GN=TNFRSF21 PE=1 SV=1	5.3	71.844	0	33.111
sp|O75578|ITA10_HUMAN	2	2	2	sp|O75578|ITA10_HUMAN Integrin alpha-10 OS=Homo sapiens GN=ITGA10 PE=2 SV=2	3.6	127.6	1	-2
sp|O75594|PGRP1_HUMAN	1	1	1	sp|O75594|PGRP1_HUMAN Peptidoglycan recognition protein 1 OS=Homo sapiens GN=PGLYRP1 PE=1 SV=1	11.7	21.731	0	40.347
sp|O75602|SPAG6_HUMAN	1	1	1	sp|O75602|SPAG6_HUMAN Sperm-associated antigen 6 OS=Homo sapiens GN=SPAG6 PE=2 SV=1	2.8	55.476	1	-2
sp|O75629|CREG1_HUMAN	3	3	3	sp|O75629|CREG1_HUMAN Protein CREG1 OS=Homo sapiens GN=CREG1 PE=1 SV=1	17.7	24.074	0	5.0179
sp|O75631|UPK3A_HUMAN	2	2	2	sp|O75631|UPK3A_HUMAN Uroplakin-3a OS=Homo sapiens GN=UPK3A PE=1 SV=3	15.7	30.669	0	93.656
sp|O75752|B3GL1_HUMAN	3	3	3	sp|O75752|B3GL1_HUMAN UDP-GalNAc:beta-1,3-N-acetylgalactosaminyltransferase 1 OS=Homo sapiens GN=B3GALNT1 PE=2 SV=1	14.2	39.511	0	19.919
sp|O75841|UPK1B_HUMAN	1	1	1	sp|O75841|UPK1B_HUMAN Uroplakin-1b OS=Homo sapiens GN=UPK1B PE=2 SV=5	5.4	29.643	0	9.994
sp|O75871|CEAM4_HUMAN	1	1	1	sp|O75871|CEAM4_HUMAN Carcinoembryonic antigen-related cell adhesion molecule 4 OS=Homo sapiens GN=CEACAM4 PE=1 SV=2	10.2	25.909	0	5.6893
sp|O75882|ATRN_HUMAN	19	19	19	sp|O75882|ATRN_HUMAN Attractin OS=Homo sapiens GN=ATRN PE=1 SV=2	23.1	158.54	0	323.31
sp|O75976|CBPD_HUMAN	4	4	4	sp|O75976|CBPD_HUMAN Carboxypeptidase D OS=Homo sapiens GN=CPD PE=1 SV=2	3.4	152.93	0	18.265
sp|O94759|TRPM2_HUMAN	1	1	1	sp|O94759|TRPM2_HUMAN Transient receptor potential cation channel subfamily M member 2 OS=Homo sapiens GN=TRPM2 PE=1 SV=2	0.8	171.2	1	-2
sp|O94769|ECM2_HUMAN	1	1	1	sp|O94769|ECM2_HUMAN Extracellular matrix protein 2 OS=Homo sapiens GN=ECM2 PE=2 SV=1	1.6	79.788	0	1.7395
sp|O94813|SLIT2_HUMAN	1	1	1	sp|O94813|SLIT2_HUMAN Slit homolog 2 protein OS=Homo sapiens GN=SLIT2 PE=1 SV=1	1	169.87	0	2.0126
sp|O94856|NFASC_HUMAN	2	2	2	sp|O94856|NFASC_HUMAN Neurofascin OS=Homo sapiens GN=NFASC PE=1 SV=4	1.8	150.02	0	26.693
sp|O94919|ENDD1_HUMAN	1	1	1	sp|O94919|ENDD1_HUMAN Endonuclease domain-containing 1 protein OS=Homo sapiens GN=ENDOD1 PE=1 SV=2	4.4	55.016	0.0019342	0.74358
sp|O95185|UNC5C_HUMAN;sp|Q8IZJ1|UNC5B_HUMAN	1;1	1;1	1;1	sp|O95185|UNC5C_HUMAN Netrin receptor UNC5C OS=Homo sapiens GN=UNC5C PE=2 SV=2;sp|Q8IZJ1|UNC5B_HUMAN Netrin receptor UNC5B OS=Homo sapiens GN=UNC5B PE=1 SV=2	1.3	103.14	0	33.675
sp|O95196|CSPG5_HUMAN	1	1	1	sp|O95196|CSPG5_HUMAN Chondroitin sulfate proteoglycan 5 OS=Homo sapiens GN=CSPG5 PE=1 SV=3	2.3	60.016	0	1.7673
sp|O95274|LYPD3_HUMAN	3	3	3	sp|O95274|LYPD3_HUMAN Ly6/PLAUR domain-containing protein 3 OS=Homo sapiens GN=LYPD3 PE=1 SV=2	19.9	35.97	0	161.15
sp|O95297|MPZL1_HUMAN	3	3	3	sp|O95297|MPZL1_HUMAN Myelin protein zero-like protein 1 OS=Homo sapiens GN=MPZL1 PE=1 SV=1	12.6	29.082	0	39.075
sp|O95388|WISP1_HUMAN	1	1	1	sp|O95388|WISP1_HUMAN WNT1-inducible-signaling pathway protein 1 OS=Homo sapiens GN=WISP1 PE=1 SV=1	5.4	40.331	0	16.942
sp|O95445|APOM_HUMAN	1	1	1	sp|O95445|APOM_HUMAN Apolipoprotein M OS=Homo sapiens GN=APOM PE=1 SV=2	12.2	21.253	0	41.643
sp|O95450|ATS2_HUMAN	1	1	1	sp|O95450|ATS2_HUMAN A disintegrin and metalloproteinase with thrombospondin motifs 2 OS=Homo sapiens GN=ADAMTS2 PE=2 SV=2	1.1	134.75	0	10.883
sp|O95497|VNN1_HUMAN	3	3	3	sp|O95497|VNN1_HUMAN Pantetheinase OS=Homo sapiens GN=VNN1 PE=1 SV=2	7.6	57.011	0	73.462
sp|O95498|VNN2_HUMAN	1	1	1	sp|O95498|VNN2_HUMAN Vascular non-inflammatory molecule 2 OS=Homo sapiens GN=VNN2 PE=1 SV=3	3.3	58.502	0.0056285	0.54625
sp|O95502|NPTXR_HUMAN	1	1	1	sp|O95502|NPTXR_HUMAN Neuronal pentraxin receptor OS=Homo sapiens GN=NPTXR PE=3 SV=2	4.6	52.846	0	5.0152
sp|Q5SWL7|PRA14_HUMAN;sp|Q5VWM6|PRA13_HUMAN;sp|Q5VWM1|PRA16_HUMAN;sp|Q5VTA0|PRA17_HUMAN;sp|O95521|PRAM1_HUMAN	1;1;1;1;1	1;1;1;1;1	1;1;1;1;1	sp|Q5SWL7|PRA14_HUMAN PRAME family member 14 OS=Homo sapiens GN=PRAMEF14 PE=3 SV=1;sp|Q5VWM6|PRA13_HUMAN PRAME family member 13 OS=Homo sapiens GN=PRAMEF13 PE=3 SV=1;sp|Q5VWM1|PRA16_HUMAN PRAME family member 16 OS=Homo sapiens GN=PRAMEF16 PE=3 SV=1;sp|Q5VT	3.3	49.433	1	-2
sp|O95633|FSTL3_HUMAN	3	3	3	sp|O95633|FSTL3_HUMAN Follistatin-related protein 3 OS=Homo sapiens GN=FSTL3 PE=1 SV=1	26.2	27.663	0	19.806
sp|O95661|DIRA3_HUMAN	1	1	1	sp|O95661|DIRA3_HUMAN GTP-binding protein Di-Ras3 OS=Homo sapiens GN=DIRAS3 PE=1 SV=1	7	25.861	1	-2
sp|O95711|LY86_HUMAN	1	1	1	sp|O95711|LY86_HUMAN Lymphocyte antigen 86 OS=Homo sapiens GN=LY86 PE=1 SV=1	8	17.905	0	1.1575
sp|O95841|ANGL1_HUMAN	1	1	1	sp|O95841|ANGL1_HUMAN Angiopoietin-related protein 1 OS=Homo sapiens GN=ANGPTL1 PE=2 SV=1	2	56.719	0.009839	0.2535
sp|O95867|LY66C_HUMAN	2	2	2	sp|O95867|LY66C_HUMAN Lymphocyte antigen 6 complex locus protein G6c OS=Homo sapiens GN=LY6G6C PE=1 SV=1	23.2	13.821	0	6.4688
sp|O95967|FBLN4_HUMAN	4	4	4	sp|O95967|FBLN4_HUMAN EGF-containing fibulin-like extracellular matrix protein 2 OS=Homo sapiens GN=EFEMP2 PE=1 SV=3	15.6	49.405	0	64.362
sp|O95977|S1PR4_HUMAN	1	1	1	sp|O95977|S1PR4_HUMAN Sphingosine 1-phosphate receptor 4 OS=Homo sapiens GN=S1PR4 PE=1 SV=1	2.9	41.623	0	1.8467
sp|O95980|RECK_HUMAN	2	2	2	sp|O95980|RECK_HUMAN Reversion-inducing cysteine-rich protein with Kazal motifs OS=Homo sapiens GN=RECK PE=1 SV=1	4.5	106.46	0	9.5327
sp|O95998|I18BP_HUMAN	2	2	2	sp|O95998|I18BP_HUMAN Interleukin-18-binding protein OS=Homo sapiens GN=IL18BP PE=1 SV=2	29.9	21.099	0	21.456
sp|O96009|NAPSA_HUMAN	2	2	2	sp|O96009|NAPSA_HUMAN Napsin-A OS=Homo sapiens GN=NAPSA PE=1 SV=1	10.5	45.386	0	3.9871
sp|P00450|CERU_HUMAN	5	5	5	sp|P00450|CERU_HUMAN Ceruloplasmin OS=Homo sapiens GN=CP PE=1 SV=1	7	122.2	0	323.31
sp|P00451|FA8_HUMAN	1	1	1	sp|P00451|FA8_HUMAN Coagulation factor VIII OS=Homo sapiens GN=F8 PE=1 SV=1	0.6	267.01	0	183.49
sp|P00519|ABL1_HUMAN	1	1	1	sp|P00519|ABL1_HUMAN Tyrosine-protein kinase ABL1 OS=Homo sapiens GN=ABL1 PE=1 SV=4	0.8	122.87	0.001002	0.94971
sp|P00533|EGFR_HUMAN	5	5	5	sp|P00533|EGFR_HUMAN Epidermal growth factor receptor OS=Homo sapiens GN=EGFR PE=1 SV=2	8.6	134.28	0	7.7326
sp|P00734|THRB_HUMAN	11	11	11	sp|P00734|THRB_HUMAN Prothrombin OS=Homo sapiens GN=F2 PE=1 SV=2	22.2	70.036	0	123.68
sp|P00736|C1R_HUMAN	1	1	1	sp|P00736|C1R_HUMAN Complement C1r subcomponent OS=Homo sapiens GN=C1R PE=1 SV=2	3.4	80.118	0	31.822
sp|P00738|HPT_HUMAN;sp|P00739|HPTR_HUMAN	3;2	3;2	3;2	sp|P00738|HPT_HUMAN Haptoglobin OS=Homo sapiens GN=HP PE=1 SV=1;sp|P00739|HPTR_HUMAN Haptoglobin-related protein OS=Homo sapiens GN=HPR PE=2 SV=2	13.1	45.205	0	139.2
sp|P00742|FA10_HUMAN	1	1	1	sp|P00742|FA10_HUMAN Coagulation factor X OS=Homo sapiens GN=F10 PE=1 SV=2	1.4	54.731	1	-2
sp|P00747|PLMN_HUMAN	1	1	1	sp|P00747|PLMN_HUMAN Plasminogen OS=Homo sapiens GN=PLG PE=1 SV=2	3.1	90.568	0	5.7726
sp|P00748|FA12_HUMAN	2	2	2	sp|P00748|FA12_HUMAN Coagulation factor XII OS=Homo sapiens GN=F12 PE=1 SV=3	2.3	67.791	0	25.101
sp|P00749|UROK_HUMAN	1	1	1	sp|P00749|UROK_HUMAN Urokinase-type plasminogen activator OS=Homo sapiens GN=PLAU PE=1 SV=2	3	48.507	0	116.7
sp|P00750|TPA_HUMAN	2	2	2	sp|P00750|TPA_HUMAN Tissue-type plasminogen activator OS=Homo sapiens GN=PLAT PE=1 SV=1	6.6	62.916	0.00099701	0.92088
sp|P00751|CFAB_HUMAN	2	2	2	sp|P00751|CFAB_HUMAN Complement factor B OS=Homo sapiens GN=CFB PE=1 SV=2	6.7	85.532	0	40.651
sp|P01008|ANT3_HUMAN	2	2	2	sp|P01008|ANT3_HUMAN Antithrombin-III OS=Homo sapiens GN=SERPINC1 PE=1 SV=1	8.4	52.602	0	316.44
sp|P01009|A1AT_HUMAN	4	4	4	sp|P01009|A1AT_HUMAN Alpha-1-antitrypsin OS=Homo sapiens GN=SERPINA1 PE=1 SV=3	19.6	46.736	0	124.26
sp|P01011|AACT_HUMAN	6	6	6	sp|P01011|AACT_HUMAN Alpha-1-antichymotrypsin OS=Homo sapiens GN=SERPINA3 PE=1 SV=2	21.3	47.65	0	323.31
sp|P01019|ANGT_HUMAN	1	1	1	sp|P01019|ANGT_HUMAN Angiotensinogen OS=Homo sapiens GN=AGT PE=1 SV=1	4.3	53.154	0	3.1518
sp|P01024|CO3_HUMAN	2	2	2	sp|P01024|CO3_HUMAN Complement C3 OS=Homo sapiens GN=C3 PE=1 SV=2	2.7	187.15	0	3.5883
sp|P01033|TIMP1_HUMAN	1	1	1	sp|P01033|TIMP1_HUMAN Metalloproteinase inhibitor 1 OS=Homo sapiens GN=TIMP1 PE=1 SV=1	7.2	23.171	0	22.792
sp|P01042|KNG1_HUMAN	17	17	17	sp|P01042|KNG1_HUMAN Kininogen-1 OS=Homo sapiens GN=KNG1 PE=1 SV=2	29.8	71.957	0	323.31
sp|P01127|PDGFB_HUMAN	1	1	1	sp|P01127|PDGFB_HUMAN Platelet-derived growth factor subunit B OS=Homo sapiens GN=PDGFB PE=1 SV=1	8.3	27.283	0	3.5892
sp|P01130|LDLR_HUMAN	2	2	2	sp|P01130|LDLR_HUMAN Low-density lipoprotein receptor OS=Homo sapiens GN=LDLR PE=1 SV=1	5.6	95.375	0	4.643
sp|P01133|EGF_HUMAN	15	15	15	sp|P01133|EGF_HUMAN Pro-epidermal growth factor OS=Homo sapiens GN=EGF PE=1 SV=2	19.8	133.99	0	210.52
sp|P01210|PENK_HUMAN	1	1	1	sp|P01210|PENK_HUMAN Proenkephalin-A OS=Homo sapiens GN=PENK PE=1 SV=1	6	30.787	0	60.271
sp|P01215|GLHA_HUMAN	1	1	1	sp|P01215|GLHA_HUMAN Glycoprotein hormones alpha chain OS=Homo sapiens GN=CGA PE=1 SV=1	10.3	13.075	0	17.517
sp|P01266|THYG_HUMAN	1	1	1	sp|P01266|THYG_HUMAN Thyroglobulin OS=Homo sapiens GN=TG PE=1 SV=5	0.6	304.79	0	1.8097
sp|P01588|EPO_HUMAN	1	1	1	sp|P01588|EPO_HUMAN Erythropoietin OS=Homo sapiens GN=EPO PE=1 SV=1	10.9	21.307	1	-2
sp|P01589|IL2RA_HUMAN	1	1	1	sp|P01589|IL2RA_HUMAN Interleukin-2 receptor subunit alpha OS=Homo sapiens GN=IL2RA PE=1 SV=1	10.7	30.819	0	12.324
sp|P01591|IGJ_HUMAN	4	4	4	sp|P01591|IGJ_HUMAN Immunoglobulin J chain OS=Homo sapiens GN=IGJ PE=1 SV=4	34.6	18.098	0	69.182
sp|P01620|KV302_HUMAN	2	2	2	sp|P01620|KV302_HUMAN Ig kappa chain V-III region SIE OS=Homo sapiens PE=1 SV=1	20.2	11.775	0	5.1946
sp|P01833|PIGR_HUMAN	11	11	11	sp|P01833|PIGR_HUMAN Polymeric immunoglobulin receptor OS=Homo sapiens GN=PIGR PE=1 SV=4	28.3	83.283	0	323.31
sp|P01834|IGKC_HUMAN	7	7	7	sp|P01834|IGKC_HUMAN Ig kappa chain C region OS=Homo sapiens GN=IGKC PE=1 SV=1	73.6	11.609	0	323.31
sp|P01857|IGHG1_HUMAN	3	2	2	sp|P01857|IGHG1_HUMAN Ig gamma-1 chain C region OS=Homo sapiens GN=IGHG1 PE=1 SV=1	15.5	36.105	0	49.816
sp|P01859|IGHG2_HUMAN	6	6	4	sp|P01859|IGHG2_HUMAN Ig gamma-2 chain C region OS=Homo sapiens GN=IGHG2 PE=1 SV=2	20.2	35.9	0	54.755
sp|P01860|IGHG3_HUMAN	1	1	1	sp|P01860|IGHG3_HUMAN Ig gamma-3 chain C region OS=Homo sapiens GN=IGHG3 PE=1 SV=2	2.4	41.287	0	6.8677
sp|P01871|IGHM_HUMAN;sp|P04220|MUCB_HUMAN	4;1	4;1	4;1	sp|P01871|IGHM_HUMAN Ig mu chain C region OS=Homo sapiens GN=IGHM PE=1 SV=3	11.9	49.306	0	110.14
sp|P01876|IGHA1_HUMAN	7	7	4	sp|P01876|IGHA1_HUMAN Ig alpha-1 chain C region OS=Homo sapiens GN=IGHA1 PE=1 SV=2	30.6	37.654	0	202.38
sp|P01877|IGHA2_HUMAN	5	2	2	sp|P01877|IGHA2_HUMAN Ig alpha-2 chain C region OS=Homo sapiens GN=IGHA2 PE=1 SV=3	23.2	36.526	0	12.523
sp|P01903|DRA_HUMAN	1	1	1	sp|P01903|DRA_HUMAN HLA class II histocompatibility antigen, DR alpha chain OS=Homo sapiens GN=HLA-DRA PE=1 SV=1	9.8	28.607	0	3.8048
sp|P02549|SPTA1_HUMAN	1	1	1	sp|P02549|SPTA1_HUMAN Spectrin alpha chain, erythrocytic 1 OS=Homo sapiens GN=SPTA1 PE=1 SV=5	1	280.01	0.0056497	0.5743
sp|P02649|APOE_HUMAN	1	1	1	sp|P02649|APOE_HUMAN Apolipoprotein E OS=Homo sapiens GN=APOE PE=1 SV=1	7.3	36.154	0	2.2538
sp|P02671|FIBA_HUMAN	3	3	3	sp|P02671|FIBA_HUMAN Fibrinogen alpha chain OS=Homo sapiens GN=FGA PE=1 SV=2	8.7	94.972	0	26.757
sp|P02675|FIBB_HUMAN	1	1	1	sp|P02675|FIBB_HUMAN Fibrinogen beta chain OS=Homo sapiens GN=FGB PE=1 SV=2	3.9	55.928	0	58.729
sp|P02679|FIBG_HUMAN	2	2	2	sp|P02679|FIBG_HUMAN Fibrinogen gamma chain OS=Homo sapiens GN=FGG PE=1 SV=3	4	51.511	0	45.081
sp|P02743|SAMP_HUMAN	2	2	2	sp|P02743|SAMP_HUMAN Serum amyloid P-component OS=Homo sapiens GN=APCS PE=1 SV=2	11.2	25.387	0	43.191
sp|P02749|APOH_HUMAN	5	5	5	sp|P02749|APOH_HUMAN Beta-2-glycoprotein 1 OS=Homo sapiens GN=APOH PE=1 SV=3	16.8	38.298	0	109.72
sp|P02750|A2GL_HUMAN	3	3	3	sp|P02750|A2GL_HUMAN Leucine-rich alpha-2-glycoprotein OS=Homo sapiens GN=LRG1 PE=1 SV=2	6.3	38.177	0	34.13
sp|P02751|FINC_HUMAN	5	5	5	sp|P02751|FINC_HUMAN Fibronectin OS=Homo sapiens GN=FN1 PE=1 SV=4	3.4	262.62	0	37.664
sp|P02753|RET4_HUMAN	3	3	3	sp|P02753|RET4_HUMAN Retinol-binding protein 4 OS=Homo sapiens GN=RBP4 PE=1 SV=3	36.8	23.01	0	53.023
sp|P02760|AMBP_HUMAN	12	12	11	sp|P02760|AMBP_HUMAN Protein AMBP OS=Homo sapiens GN=AMBP PE=1 SV=1	47.7	38.999	0	207.02
sp|P02763|A1AG1_HUMAN	4	4	2	sp|P02763|A1AG1_HUMAN Alpha-1-acid glycoprotein 1 OS=Homo sapiens GN=ORM1 PE=1 SV=1	22.9	23.511	0	250.84
sp|P02765|FETUA_HUMAN	5	5	5	sp|P02765|FETUA_HUMAN Alpha-2-HS-glycoprotein OS=Homo sapiens GN=AHSG PE=1 SV=1	18.5	39.324	0	323.31
sp|P02787|TRFE_HUMAN	6	6	6	sp|P02787|TRFE_HUMAN Serotransferrin OS=Homo sapiens GN=TF PE=1 SV=3	15.9	77.063	0	196.09
sp|P02788|TRFL_HUMAN	7	7	7	sp|P02788|TRFL_HUMAN Lactotransferrin OS=Homo sapiens GN=LTF PE=1 SV=6	15.8	78.181	0	66.181
sp|P02790|HEMO_HUMAN	3	3	3	sp|P02790|HEMO_HUMAN Hemopexin OS=Homo sapiens GN=HPX PE=1 SV=2	11.9	51.676	0	150.55
sp|P02810|PRPC_HUMAN	2	2	2	sp|P02810|PRPC_HUMAN Salivary acidic proline-rich phosphoprotein 1/2 OS=Homo sapiens GN=PRH1 PE=1 SV=2	40.4	17.016	0	37.44
sp|P03951|FA11_HUMAN	3	3	3	sp|P03951|FA11_HUMAN Coagulation factor XI OS=Homo sapiens GN=F11 PE=1 SV=1	6.6	70.108	0	12.803
sp|P03952|KLKB1_HUMAN	5	5	5	sp|P03952|KLKB1_HUMAN Plasma kallikrein OS=Homo sapiens GN=KLKB1 PE=1 SV=1	12.4	71.369	0	5.4687
sp|P04003|C4BPA_HUMAN	1	1	1	sp|P04003|C4BPA_HUMAN C4b-binding protein alpha chain OS=Homo sapiens GN=C4BPA PE=1 SV=2	6	67.033	0	5.2211
sp|P04004|VTNC_HUMAN;CON__Q3ZBS7	5;1	5;1	5;1	sp|P04004|VTNC_HUMAN Vitronectin OS=Homo sapiens GN=VTN PE=1 SV=1	20.3	54.305	0	323.31
sp|P04062|GLCM_HUMAN	4	4	4	sp|P04062|GLCM_HUMAN Glucosylceramidase OS=Homo sapiens GN=GBA PE=1 SV=3	12.3	59.716	0	127.88
sp|P04066|FUCO_HUMAN	2	2	2	sp|P04066|FUCO_HUMAN Tissue alpha-L-fucosidase OS=Homo sapiens GN=FUCA1 PE=1 SV=4	7.1	53.688	0	2.5613
sp|P04070|PROC_HUMAN	1	1	1	sp|P04070|PROC_HUMAN Vitamin K-dependent protein C OS=Homo sapiens GN=PROC PE=1 SV=1	2.2	52.071	0	71.655
sp|P04114|APOB_HUMAN	1	1	1	sp|P04114|APOB_HUMAN Apolipoprotein B-100 OS=Homo sapiens GN=APOB PE=1 SV=2	0.3	515.6	0	1.5607
sp|P04156|PRIO_HUMAN	5	5	5	sp|P04156|PRIO_HUMAN Major prion protein OS=Homo sapiens GN=PRNP PE=1 SV=1	20.6	27.661	0	166.72
sp|P04180|LCAT_HUMAN	2	2	2	sp|P04180|LCAT_HUMAN Phosphatidylcholine-sterol acyltransferase OS=Homo sapiens GN=LCAT PE=1 SV=1	10	49.577	0	12.774
sp|P04196|HRG_HUMAN	2	2	2	sp|P04196|HRG_HUMAN Histidine-rich glycoprotein OS=Homo sapiens GN=HRG PE=1 SV=1	8	59.578	0	51.231
sp|P04216|THY1_HUMAN	2	2	2	sp|P04216|THY1_HUMAN Thy-1 membrane glycoprotein OS=Homo sapiens GN=THY1 PE=1 SV=2	27.3	17.935	0	111.08
sp|P04217|A1BG_HUMAN	3	3	3	sp|P04217|A1BG_HUMAN Alpha-1B-glycoprotein OS=Homo sapiens GN=A1BG PE=1 SV=4	10.1	54.253	0	37.3
sp|P30685|1B35_HUMAN;sp|Q07000|1C15_HUMAN;sp|P04222|1C03_HUMAN	1;1;1	1;1;1	1;1;1	sp|P30685|1B35_HUMAN HLA class I histocompatibility antigen, B-35 alpha chain OS=Homo sapiens GN=HLA-B PE=1 SV=1;sp|Q07000|1C15_HUMAN HLA class I histocompatibility antigen, Cw-15 alpha chain OS=Homo sapiens GN=HLA-C PE=1 SV=1;sp|P04222|1C03_HUMAN HLA clas	4.1	40.455	0	15.529
sp|Q9TQE0|2B19_HUMAN;sp|Q30167|2B1A_HUMAN;sp|P04229|2B11_HUMAN	1;1;1	1;1;1	1;1;1	sp|Q9TQE0|2B19_HUMAN HLA class II histocompatibility antigen, DRB1-9 beta chain OS=Homo sapiens GN=HLA-DRB1 PE=1 SV=1;sp|Q30167|2B1A_HUMAN HLA class II histocompatibility antigen, DRB1-10 beta chain OS=Homo sapiens GN=HLA-DRB1 PE=1 SV=2;sp|P04229|2B11_HUMA	4.1	29.826	1	-2
sp|P04233|HG2A_HUMAN	3	3	3	sp|P04233|HG2A_HUMAN HLA class II histocompatibility antigen gamma chain OS=Homo sapiens GN=CD74 PE=1 SV=3	25.3	33.515	0	72.787
sp|P04275|VWF_HUMAN	4	4	4	sp|P04275|VWF_HUMAN von Willebrand factor OS=Homo sapiens GN=VWF PE=1 SV=4	2.4	309.26	0	5.9541
sp|P04278|SHBG_HUMAN	2	2	2	sp|P04278|SHBG_HUMAN Sex hormone-binding globulin OS=Homo sapiens GN=SHBG PE=1 SV=2	7.5	43.779	0	49.82
sp|P04406|G3P_HUMAN	1	1	1	sp|P04406|G3P_HUMAN Glyceraldehyde-3-phosphate dehydrogenase OS=Homo sapiens GN=GAPDH PE=1 SV=3	6.3	36.053	0.0098302	0.25289
sp|P04433|KV309_HUMAN	1	1	1	sp|P04433|KV309_HUMAN Ig kappa chain V-III region VG (Fragment) OS=Homo sapiens PE=1 SV=1	7.8	12.575	0	1.4804
sp|P04626|ERBB2_HUMAN	4	4	4	sp|P04626|ERBB2_HUMAN Receptor tyrosine-protein kinase erbB-2 OS=Homo sapiens GN=ERBB2 PE=1 SV=1	8	137.91	0	54.849
sp|P04629|NTRK1_HUMAN	3	3	3	sp|P04629|NTRK1_HUMAN High affinity nerve growth factor receptor OS=Homo sapiens GN=NTRK1 PE=1 SV=4	7.5	87.496	0	7.9362
sp|P04746|AMYP_HUMAN;sp|P04745|AMY1_HUMAN	4;4	1;1	1;1	sp|P04746|AMYP_HUMAN Pancreatic alpha-amylase OS=Homo sapiens GN=AMY2A PE=1 SV=2;sp|P04745|AMY1_HUMAN Alpha-amylase 1 OS=Homo sapiens GN=AMY1A PE=1 SV=2	15.9	57.706	0	10.466
sp|P13637|AT1A3_HUMAN;sp|P50993|AT1A2_HUMAN;sp|P05023|AT1A1_HUMAN	1;1;1	1;1;1	1;1;1	sp|P13637|AT1A3_HUMAN Sodium/potassium-transporting ATPase subunit alpha-3 OS=Homo sapiens GN=ATP1A3 PE=1 SV=3;sp|P50993|AT1A2_HUMAN Sodium/potassium-transporting ATPase subunit alpha-2 OS=Homo sapiens GN=ATP1A2 PE=1 SV=1;sp|P05023|AT1A1_HUMAN Sodium/potas	1.8	111.75	0.0074557	0.5001
sp|P05026|AT1B1_HUMAN	3	3	3	sp|P05026|AT1B1_HUMAN Sodium/potassium-transporting ATPase subunit beta-1 OS=Homo sapiens GN=ATP1B1 PE=1 SV=1	17.8	35.061	0	6.2009
sp|P05062|ALDOB_HUMAN	1	1	1	sp|P05062|ALDOB_HUMAN Fructose-bisphosphate aldolase B OS=Homo sapiens GN=ALDOB PE=1 SV=2	6.6	39.473	0	3.9991
sp|P05067|A4_HUMAN	1	1	1	sp|P05067|A4_HUMAN Amyloid beta A4 protein OS=Homo sapiens GN=APP PE=1 SV=3	2.2	86.942	0	1.1413
sp|P05090|APOD_HUMAN	11	11	11	sp|P05090|APOD_HUMAN Apolipoprotein D OS=Homo sapiens GN=APOD PE=1 SV=1	56.6	21.275	0	323.31
sp|P05107|ITB2_HUMAN	2	2	2	sp|P05107|ITB2_HUMAN Integrin beta-2 OS=Homo sapiens GN=ITGB2 PE=1 SV=2	3.5	84.781	0	7.5007
sp|P05154|IPSP_HUMAN	4	4	4	sp|P05154|IPSP_HUMAN Plasma serine protease inhibitor OS=Homo sapiens GN=SERPINA5 PE=1 SV=3	21.2	45.674	0	150.31
sp|P05155|IC1_HUMAN	5	5	5	sp|P05155|IC1_HUMAN Plasma protease C1 inhibitor OS=Homo sapiens GN=SERPING1 PE=1 SV=2	18.8	55.154	0	323.31
sp|P05156|CFAI_HUMAN	7	7	7	sp|P05156|CFAI_HUMAN Complement factor I OS=Homo sapiens GN=CFI PE=1 SV=2	18.9	65.75	0	132.51
sp|P05164|PERM_HUMAN	3	3	3	sp|P05164|PERM_HUMAN Myeloperoxidase OS=Homo sapiens GN=MPO PE=1 SV=1	7.4	83.868	0	2.2073
sp|P05186|PPBT_HUMAN	2	2	2	sp|P05186|PPBT_HUMAN Alkaline phosphatase, tissue-nonspecific isozyme OS=Homo sapiens GN=ALPL PE=1 SV=4	8	57.304	0	22.383
sp|P05231|IL6_HUMAN	1	1	1	sp|P05231|IL6_HUMAN Interleukin-6 OS=Homo sapiens GN=IL6 PE=1 SV=1	9.4	23.718	1	-2
sp|P05362|ICAM1_HUMAN	7	7	7	sp|P05362|ICAM1_HUMAN Intercellular adhesion molecule 1 OS=Homo sapiens GN=ICAM1 PE=1 SV=2	19.2	57.825	0	80.068
sp|P05543|THBG_HUMAN	3	3	3	sp|P05543|THBG_HUMAN Thyroxine-binding globulin OS=Homo sapiens GN=SERPINA7 PE=1 SV=2	16.4	46.324	0	260.52
sp|P05546|HEP2_HUMAN	1	1	1	sp|P05546|HEP2_HUMAN Heparin cofactor 2 OS=Homo sapiens GN=SERPIND1 PE=1 SV=3	2.6	57.07	0	1.2181
sp|P05556|ITB1_HUMAN	6	6	6	sp|P05556|ITB1_HUMAN Integrin beta-1 OS=Homo sapiens GN=ITGB1 PE=1 SV=2	8.4	88.414	0	56.169
sp|P05981|HEPS_HUMAN	1	1	1	sp|P05981|HEPS_HUMAN Serine protease hepsin OS=Homo sapiens GN=HPN PE=1 SV=1	4.1	45.011	0	22.865
sp|P06213|INSR_HUMAN	1	1	1	sp|P06213|INSR_HUMAN Insulin receptor OS=Homo sapiens GN=INSR PE=1 SV=4	0.7	156.33	0	6.6759
sp|P06280|AGAL_HUMAN	2	2	2	sp|P06280|AGAL_HUMAN Alpha-galactosidase A OS=Homo sapiens GN=GLA PE=1 SV=1	4.2	48.766	0	32.439
sp|P06681|CO2_HUMAN	1	1	1	sp|P06681|CO2_HUMAN Complement C2 OS=Homo sapiens GN=C2 PE=1 SV=2	1.9	83.267	0.0038059	0.62872
sp|P06731|CEAM5_HUMAN	1	1	1	sp|P06731|CEAM5_HUMAN Carcinoembryonic antigen-related cell adhesion molecule 5 OS=Homo sapiens GN=CEACAM5 PE=1 SV=3	2.6	76.794	0	1.8685
sp|P06733|ENOA_HUMAN	1	1	1	sp|P06733|ENOA_HUMAN Alpha-enolase OS=Homo sapiens GN=ENO1 PE=1 SV=2	4.6	47.168	0	15.474
sp|P06756|ITAV_HUMAN	3	3	3	sp|P06756|ITAV_HUMAN Integrin alpha-V OS=Homo sapiens GN=ITGAV PE=1 SV=2	5.4	116.04	0	49.114
sp|P06858|LIPL_HUMAN	1	1	1	sp|P06858|LIPL_HUMAN Lipoprotein lipase OS=Homo sapiens GN=LPL PE=1 SV=1	6.3	53.162	0	10.694
sp|P06865|HEXA_HUMAN	1	1	1	sp|P06865|HEXA_HUMAN Beta-hexosaminidase subunit alpha OS=Homo sapiens GN=HEXA PE=1 SV=2	1.9	60.702	0	11.573
sp|P06870|KLK1_HUMAN	3	3	3	sp|P06870|KLK1_HUMAN Kallikrein-1 OS=Homo sapiens GN=KLK1 PE=1 SV=2	43.1	28.889	0	81.836
sp|P07093|GDN_HUMAN	1	1	1	sp|P07093|GDN_HUMAN Glia-derived nexin OS=Homo sapiens GN=SERPINE2 PE=1 SV=1	3	44.002	0.000998	0.92186
sp|P07204|TRBM_HUMAN	2	2	2	sp|P07204|TRBM_HUMAN Thrombomodulin OS=Homo sapiens GN=THBD PE=1 SV=2	8.2	60.329	0	27.657
sp|P07225|PROS_HUMAN	1	1	1	sp|P07225|PROS_HUMAN Vitamin K-dependent protein S OS=Homo sapiens GN=PROS1 PE=1 SV=1	4.6	75.122	0	10.592
sp|P07288|KLK3_HUMAN	2	2	2	sp|P07288|KLK3_HUMAN Prostate-specific antigen OS=Homo sapiens GN=KLK3 PE=1 SV=2	8.4	28.741	0	10.273
sp|P07306|ASGR1_HUMAN	2	2	2	sp|P07306|ASGR1_HUMAN Asialoglycoprotein receptor 1 OS=Homo sapiens GN=ASGR1 PE=1 SV=2	6.2	33.186	0	24.188
sp|P07307|ASGR2_HUMAN	3	3	3	sp|P07307|ASGR2_HUMAN Asialoglycoprotein receptor 2 OS=Homo sapiens GN=ASGR2 PE=1 SV=2	19.9	35.092	0	28.726
sp|P07333|CSF1R_HUMAN	4	4	4	sp|P07333|CSF1R_HUMAN Macrophage colony-stimulating factor 1 receptor OS=Homo sapiens GN=CSF1R PE=1 SV=2	10.7	107.98	0	36.483
sp|P07339|CATD_HUMAN	3	3	3	sp|P07339|CATD_HUMAN Cathepsin D OS=Homo sapiens GN=CTSD PE=1 SV=1	16.3	44.552	0	35.553
sp|P07357|CO8A_HUMAN	1	1	1	sp|P07357|CO8A_HUMAN Complement component C8 alpha chain OS=Homo sapiens GN=C8A PE=1 SV=2	2.4	65.163	0	3.944
sp|P07585|PGS2_HUMAN	1	1	1	sp|P07585|PGS2_HUMAN Decorin OS=Homo sapiens GN=DCN PE=1 SV=1	6.4	39.746	0	5.2575
sp|P07602|SAP_HUMAN	8	8	8	sp|P07602|SAP_HUMAN Prosaposin OS=Homo sapiens GN=PSAP PE=1 SV=2	20.2	58.112	0	139.45
sp|P07686|HEXB_HUMAN	1	1	1	sp|P07686|HEXB_HUMAN Beta-hexosaminidase subunit beta OS=Homo sapiens GN=HEXB PE=1 SV=3	6.3	63.111	0	1.7636
sp|P07711|CATL1_HUMAN	3	3	3	sp|P07711|CATL1_HUMAN Cathepsin L1 OS=Homo sapiens GN=CTSL PE=1 SV=2	15.3	37.564	0	11.049
sp|P07737|PROF1_HUMAN	1	1	1	sp|P07737|PROF1_HUMAN Profilin-1 OS=Homo sapiens GN=PFN1 PE=1 SV=2	10	15.054	0.0081967	0.34785
sp|P07858|CATB_HUMAN	2	2	2	sp|P07858|CATB_HUMAN Cathepsin B OS=Homo sapiens GN=CTSB PE=1 SV=3	13.3	37.821	0	2.9448
sp|P07911|UROM_HUMAN	22	22	22	sp|P07911|UROM_HUMAN Uromodulin OS=Homo sapiens GN=UMOD PE=1 SV=1	49.1	69.76	0	323.31
sp|P07942|LAMB1_HUMAN	1	1	1	sp|P07942|LAMB1_HUMAN Laminin subunit beta-1 OS=Homo sapiens GN=LAMB1 PE=1 SV=2	1	198.04	0	1.9917
sp|P07998|RNAS1_HUMAN	8	8	8	sp|P07998|RNAS1_HUMAN Ribonuclease pancreatic OS=Homo sapiens GN=RNASE1 PE=1 SV=4	71.2	17.644	0	106.39
sp|P08069|IGF1R_HUMAN	1	1	1	sp|P08069|IGF1R_HUMAN Insulin-like growth factor 1 receptor OS=Homo sapiens GN=IGF1R PE=1 SV=1	1	154.79	0	1.6826
sp|P08123|CO1A2_HUMAN	2	2	2	sp|P08123|CO1A2_HUMAN Collagen alpha-2(I) chain OS=Homo sapiens GN=COL1A2 PE=1 SV=7	2.5	129.31	0	14.285
sp|P08138|TNR16_HUMAN	1	1	1	sp|P08138|TNR16_HUMAN Tumor necrosis factor receptor superfamily member 16 OS=Homo sapiens GN=NGFR PE=1 SV=1	3.5	45.183	0	31.792
sp|P08174|DAF_HUMAN	4	4	4	sp|P08174|DAF_HUMAN Complement decay-accelerating factor OS=Homo sapiens GN=CD55 PE=1 SV=4	19.7	41.4	0	57.506
sp|P08183|MDR1_HUMAN	1	1	1	sp|P08183|MDR1_HUMAN Multidrug resistance protein 1 OS=Homo sapiens GN=ABCB1 PE=1 SV=3	1.4	141.48	0	3.7943
sp|P08185|CBG_HUMAN	4	4	4	sp|P08185|CBG_HUMAN Corticosteroid-binding globulin OS=Homo sapiens GN=SERPINA6 PE=1 SV=1	18.3	45.14	0	173.61
sp|P08195|4F2_HUMAN	5	5	5	sp|P08195|4F2_HUMAN 4F2 cell-surface antigen heavy chain OS=Homo sapiens GN=SLC3A2 PE=1 SV=3	11.9	67.993	0	45.865
sp|P08236|BGLR_HUMAN	2	2	2	sp|P08236|BGLR_HUMAN Beta-glucuronidase OS=Homo sapiens GN=GUSB PE=1 SV=2	6.1	74.731	0	21.877
sp|P08240|SRPR_HUMAN	1	1	1	sp|P08240|SRPR_HUMAN Signal recognition particle receptor subunit alpha OS=Homo sapiens GN=SRPR PE=1 SV=2	2	69.81	1	-2
sp|P08246|ELNE_HUMAN	1	1	1	sp|P08246|ELNE_HUMAN Neutrophil elastase OS=Homo sapiens GN=ELANE PE=1 SV=1	3.7	28.518	0.007428	0.446
sp|P08294|SODE_HUMAN	2	2	2	sp|P08294|SODE_HUMAN Extracellular superoxide dismutase [Cu-Zn] OS=Homo sapiens GN=SOD3 PE=1 SV=2	8.8	25.851	0	204.76
sp|P08473|NEP_HUMAN	5	5	4	sp|P08473|NEP_HUMAN Neprilysin OS=Homo sapiens GN=MME PE=1 SV=2	8.5	85.513	0	43.908
sp|P08519|APOA_HUMAN	1	1	1	sp|P08519|APOA_HUMAN Apolipoprotein(a) OS=Homo sapiens GN=LPA PE=1 SV=1	0.3	501.31	0	32.164
sp|P08571|CD14_HUMAN	4	4	4	sp|P08571|CD14_HUMAN Monocyte differentiation antigen CD14 OS=Homo sapiens GN=CD14 PE=1 SV=2	20	40.076	0	85.3
sp|P08575|PTPRC_HUMAN	3	3	3	sp|P08575|PTPRC_HUMAN Receptor-type tyrosine-protein phosphatase C OS=Homo sapiens GN=PTPRC PE=1 SV=2	3.3	147.25	0	28.002
sp|P08581|MET_HUMAN	3	3	3	sp|P08581|MET_HUMAN Hepatocyte growth factor receptor OS=Homo sapiens GN=MET PE=1 SV=4	3.3	155.54	0	3.3709
sp|P08582|TRFM_HUMAN	6	6	6	sp|P08582|TRFM_HUMAN Melanotransferrin OS=Homo sapiens GN=MFI2 PE=1 SV=2	16.1	80.214	0	282.72
sp|P08603|CFAH_HUMAN	3	3	3	sp|P08603|CFAH_HUMAN Complement factor H OS=Homo sapiens GN=CFH PE=1 SV=4	3.6	139.09	0	127.07
sp|P08648|ITA5_HUMAN	1	1	1	sp|P08648|ITA5_HUMAN Integrin alpha-5 OS=Homo sapiens GN=ITGA5 PE=1 SV=2	1.2	114.54	0.00098912	0.87946
sp|P08887|IL6RA_HUMAN	4	4	4	sp|P08887|IL6RA_HUMAN Interleukin-6 receptor subunit alpha OS=Homo sapiens GN=IL6R PE=1 SV=1	18.8	51.547	0	71.683
sp|P08962|CD63_HUMAN	4	4	4	sp|P08962|CD63_HUMAN CD63 antigen OS=Homo sapiens GN=CD63 PE=1 SV=2	18.5	25.636	0	130.57
sp|P08F94|PKHD1_HUMAN	13	13	13	sp|P08F94|PKHD1_HUMAN Fibrocystin OS=Homo sapiens GN=PKHD1 PE=1 SV=1	5.2	446.7	0	48.708
sp|P09211|GSTP1_HUMAN	1	1	1	sp|P09211|GSTP1_HUMAN Glutathione S-transferase P OS=Homo sapiens GN=GSTP1 PE=1 SV=2	7.1	23.356	0.0082569	0.38104
sp|P09564|CD7_HUMAN	2	2	2	sp|P09564|CD7_HUMAN T-cell antigen CD7 OS=Homo sapiens GN=CD7 PE=1 SV=1	7.5	25.409	0	74.93
sp|P09603|CSF1_HUMAN	3	3	3	sp|P09603|CSF1_HUMAN Macrophage colony-stimulating factor 1 OS=Homo sapiens GN=CSF1 PE=1 SV=2	9	60.179	0	20.564
sp|P09619|PGFRB_HUMAN	4	4	4	sp|P09619|PGFRB_HUMAN Platelet-derived growth factor receptor beta OS=Homo sapiens GN=PDGFRB PE=1 SV=1	8.4	123.97	0	135.72
sp|P09668|CATH_HUMAN	2	2	2	sp|P09668|CATH_HUMAN Pro-cathepsin H OS=Homo sapiens GN=CTSH PE=1 SV=4	7.5	37.393	0	25.804
sp|P09758|TACD2_HUMAN	2	2	2	sp|P09758|TACD2_HUMAN Tumor-associated calcium signal transducer 2 OS=Homo sapiens GN=TACSTD2 PE=1 SV=3	5.9	35.709	0	2.6179
sp|P09871|C1S_HUMAN	1	1	1	sp|P09871|C1S_HUMAN Complement C1s subcomponent OS=Homo sapiens GN=C1S PE=1 SV=1	4.7	76.684	0	17.855
sp|P09958|FURIN_HUMAN	1	1	1	sp|P09958|FURIN_HUMAN Furin OS=Homo sapiens GN=FURIN PE=1 SV=2	3.7	86.677	0	9.8253
sp|P0C0L5|CO4B_HUMAN;sp|P0C0L4|CO4A_HUMAN	3;3	3;3	3;3	sp|P0C0L5|CO4B_HUMAN Complement C4-B OS=Homo sapiens GN=C4B PE=1 SV=2;sp|P0C0L4|CO4A_HUMAN Complement C4-A OS=Homo sapiens GN=C4A PE=1 SV=2	2.4	192.75	0	49.682
sp|P0C7U0|ELFN1_HUMAN	5	5	5	sp|P0C7U0|ELFN1_HUMAN Protein ELFN1 OS=Homo sapiens GN=ELFN1 PE=1 SV=2	7.9	90.476	0	41.383
sp|P0CG06|LAC3_HUMAN;sp|P0CG05|LAC2_HUMAN;sp|P0CF74|LAC6_HUMAN;sp|A0M8Q6|LAC7_HUMAN;sp|P0CG04|LAC1_HUMAN;sp|B9A064|IGLL5_HUMAN	2;2;2;1;1;1	2;2;2;1;1;1	2;2;2;1;1;1	sp|P0CG06|LAC3_HUMAN Ig lambda-3 chain C regions OS=Homo sapiens GN=IGLC3 PE=1 SV=1;sp|P0CG05|LAC2_HUMAN Ig lambda-2 chain C regions OS=Homo sapiens GN=IGLC2 PE=1 SV=1;sp|P0CF74|LAC6_HUMAN Ig lambda-6 chain C region OS=Homo sapiens GN=IGLC6 PE=4 SV=1;sp|A0	32.1	11.237	0	160.92
sp|P0DKB5|TPBGL_HUMAN	1	1	1	sp|P0DKB5|TPBGL_HUMAN Trophoblast glycoprotein-like OS=Homo sapiens GN=TPBGL PE=3 SV=1	3.4	40.399	0	1.1675
sp|P0DMV9|HS71B_HUMAN;sp|P0DMV8|HS71A_HUMAN	1;1	1;1	1;1	sp|P0DMV9|HS71B_HUMAN Heat shock 70 kDa protein 1B OS=Homo sapiens GN=HSPA1B PE=1 SV=1;sp|P0DMV8|HS71A_HUMAN Heat shock 70 kDa protein 1A OS=Homo sapiens GN=HSPA1A PE=1 SV=1	3.4	70.051	0	3.0017
sp|P10153|RNAS2_HUMAN	5	5	5	sp|P10153|RNAS2_HUMAN Non-secretory ribonuclease OS=Homo sapiens GN=RNASE2 PE=1 SV=2	37.9	18.354	0	92.56
sp|P10253|LYAG_HUMAN	8	8	8	sp|P10253|LYAG_HUMAN Lysosomal alpha-glucosidase OS=Homo sapiens GN=GAA PE=1 SV=4	11.4	105.32	0	249.7
sp|P10451|OSTP_HUMAN	4	4	4	sp|P10451|OSTP_HUMAN Osteopontin OS=Homo sapiens GN=SPP1 PE=1 SV=1	19.7	35.422	0	11.898
sp|P10586|PTPRF_HUMAN	1	1	1	sp|P10586|PTPRF_HUMAN Receptor-type tyrosine-protein phosphatase F OS=Homo sapiens GN=PTPRF PE=1 SV=2	0.8	212.88	0	43.287
sp|P10619|PPGB_HUMAN	3	3	3	sp|P10619|PPGB_HUMAN Lysosomal protective protein OS=Homo sapiens GN=CTSA PE=1 SV=2	11.9	54.465	0	256.49
sp|P10643|CO7_HUMAN	1	1	1	sp|P10643|CO7_HUMAN Complement component C7 OS=Homo sapiens GN=C7 PE=1 SV=2	0.8	93.517	1	-2
sp|P10646|TFPI1_HUMAN	1	1	1	sp|P10646|TFPI1_HUMAN Tissue factor pathway inhibitor OS=Homo sapiens GN=TFPI PE=1 SV=1	2.6	35.015	0.0047393	0.61349
sp|P10721|KIT_HUMAN	2	2	2	sp|P10721|KIT_HUMAN Mast/stem cell growth factor receptor Kit OS=Homo sapiens GN=KIT PE=1 SV=1	3.6	109.86	0	13.278
sp|P10747|CD28_HUMAN	1	1	1	sp|P10747|CD28_HUMAN T-cell-specific surface glycoprotein CD28 OS=Homo sapiens GN=CD28 PE=1 SV=1	4.1	25.066	0.0098127	0.24727
sp|P10909|CLUS_HUMAN;CON__P17697	12;2	12;2	12;2	sp|P10909|CLUS_HUMAN Clusterin OS=Homo sapiens GN=CLU PE=1 SV=1	28.3	52.494	0	291.83
sp|P11047|LAMC1_HUMAN	5	5	5	sp|P11047|LAMC1_HUMAN Laminin subunit gamma-1 OS=Homo sapiens GN=LAMC1 PE=1 SV=3	4	177.6	0	34.298
sp|P11117|PPAL_HUMAN	7	7	7	sp|P11117|PPAL_HUMAN Lysosomal acid phosphatase OS=Homo sapiens GN=ACP2 PE=1 SV=3	19.9	48.344	0	207.69
sp|P11279|LAMP1_HUMAN	12	12	12	sp|P11279|LAMP1_HUMAN Lysosome-associated membrane glycoprotein 1 OS=Homo sapiens GN=LAMP1 PE=1 SV=3	42	44.882	0	319.46
sp|P11362|FGFR1_HUMAN	6	6	6	sp|P11362|FGFR1_HUMAN Fibroblast growth factor receptor 1 OS=Homo sapiens GN=FGFR1 PE=1 SV=3	6.1	91.867	0	30.757
sp|P11597|CETP_HUMAN	4	4	4	sp|P11597|CETP_HUMAN Cholesteryl ester transfer protein OS=Homo sapiens GN=CETP PE=1 SV=2	14	54.756	0	37.424
sp|P11717|MPRI_HUMAN	11	11	11	sp|P11717|MPRI_HUMAN Cation-independent mannose-6-phosphate receptor OS=Homo sapiens GN=IGF2R PE=1 SV=3	8.6	274.37	0	323.31
sp|P12109|CO6A1_HUMAN	9	9	9	sp|P12109|CO6A1_HUMAN Collagen alpha-1(VI) chain OS=Homo sapiens GN=COL6A1 PE=1 SV=3	10	108.53	0	273.32
sp|P12110|CO6A2_HUMAN	1	1	1	sp|P12110|CO6A2_HUMAN Collagen alpha-2(VI) chain OS=Homo sapiens GN=COL6A2 PE=1 SV=4	1.6	108.58	0.0019589	0.82541
sp|P12259|FA5_HUMAN	1	1	1	sp|P12259|FA5_HUMAN Coagulation factor V OS=Homo sapiens GN=F5 PE=1 SV=4	1.4	251.7	0	14.777
sp|P12319|FCERA_HUMAN	2	2	2	sp|P12319|FCERA_HUMAN High affinity immunoglobulin epsilon receptor subunit alpha OS=Homo sapiens GN=FCER1A PE=1 SV=1	16	29.595	0	52.5
sp|P12724|ECP_HUMAN	1	1	1	sp|P12724|ECP_HUMAN Eosinophil cationic protein OS=Homo sapiens GN=RNASE3 PE=1 SV=2	10	18.385	0	22.946
sp|P12821|ACE_HUMAN	8	8	8	sp|P12821|ACE_HUMAN Angiotensin-converting enzyme OS=Homo sapiens GN=ACE PE=1 SV=1	8.5	149.71	0	289.99
sp|P12830|CADH1_HUMAN	4	4	4	sp|P12830|CADH1_HUMAN Cadherin-1 OS=Homo sapiens GN=CDH1 PE=1 SV=3	6.5	97.455	0	219.97
sp|P13284|GILT_HUMAN	1	1	1	sp|P13284|GILT_HUMAN Gamma-interferon-inducible lysosomal thiol reductase OS=Homo sapiens GN=IFI30 PE=1 SV=3	8	27.963	0	2.5575
sp|P13473|LAMP2_HUMAN	9	9	9	sp|P13473|LAMP2_HUMAN Lysosome-associated membrane glycoprotein 2 OS=Homo sapiens GN=LAMP2 PE=1 SV=2	40	44.96	0	323.31
sp|P13591|NCAM1_HUMAN	5	5	5	sp|P13591|NCAM1_HUMAN Neural cell adhesion molecule 1 OS=Homo sapiens GN=NCAM1 PE=1 SV=3	11.8	94.573	0	114.26
sp|P13598|ICAM2_HUMAN	8	8	8	sp|P13598|ICAM2_HUMAN Intercellular adhesion molecule 2 OS=Homo sapiens GN=ICAM2 PE=1 SV=2	40	30.654	0	323.31
sp|P13611|CSPG2_HUMAN	6	6	6	sp|P13611|CSPG2_HUMAN Versican core protein OS=Homo sapiens GN=VCAN PE=1 SV=3	2.4	372.82	0	24.67
sp|P13671|CO6_HUMAN	1	1	1	sp|P13671|CO6_HUMAN Complement component C6 OS=Homo sapiens GN=C6 PE=1 SV=3	0.7	104.79	0	1.0637
sp|P13688|CEAM1_HUMAN;sp|P40199|CEAM6_HUMAN	4;1	4;1	4;1	sp|P13688|CEAM1_HUMAN Carcinoembryonic antigen-related cell adhesion molecule 1 OS=Homo sapiens GN=CEACAM1 PE=1 SV=2	16	57.56	0	78.117
sp|P13727|PRG2_HUMAN	2	2	2	sp|P13727|PRG2_HUMAN Bone marrow proteoglycan OS=Homo sapiens GN=PRG2 PE=1 SV=2	12.6	25.205	0	32.458
sp|P13866|SC5A1_HUMAN	1	1	1	sp|P13866|SC5A1_HUMAN Sodium/glucose cotransporter 1 OS=Homo sapiens GN=SLC5A1 PE=1 SV=1	2.4	73.497	0	25.659
sp|P13987|CD59_HUMAN	3	3	3	sp|P13987|CD59_HUMAN CD59 glycoprotein OS=Homo sapiens GN=CD59 PE=1 SV=1	31.2	14.177	0	133.11
sp|P14151|LYAM1_HUMAN	3	3	3	sp|P14151|LYAM1_HUMAN L-selectin OS=Homo sapiens GN=SELL PE=1 SV=2	7.3	42.187	0	26.306
sp|P14384|CBPM_HUMAN	5	5	5	sp|P14384|CBPM_HUMAN Carboxypeptidase M OS=Homo sapiens GN=CPM PE=1 SV=2	11.5	50.513	0	88.421
sp|P14415|AT1B2_HUMAN	3	3	3	sp|P14415|AT1B2_HUMAN Sodium/potassium-transporting ATPase subunit beta-2 OS=Homo sapiens GN=ATP1B2 PE=1 SV=3	19	33.367	0	5.967
sp|P14543|NID1_HUMAN	1	1	1	sp|P14543|NID1_HUMAN Nidogen-1 OS=Homo sapiens GN=NID1 PE=1 SV=3	1.8	136.38	0	5.0239
sp|P14625|ENPL_HUMAN	3	3	3	sp|P14625|ENPL_HUMAN Endoplasmin OS=Homo sapiens GN=HSP90B1 PE=1 SV=1	5.9	92.468	0	15.438
sp|P14778|IL1R1_HUMAN	1	1	1	sp|P14778|IL1R1_HUMAN Interleukin-1 receptor type 1 OS=Homo sapiens GN=IL1R1 PE=1 SV=1	2.5	65.402	0	4.8073
sp|P14784|IL2RB_HUMAN	3	3	3	sp|P14784|IL2RB_HUMAN Interleukin-2 receptor subunit beta OS=Homo sapiens GN=IL2RB PE=1 SV=1	12.7	61.116	0	11.687
sp|P15144|AMPN_HUMAN	12	12	12	sp|P15144|AMPN_HUMAN Aminopeptidase N OS=Homo sapiens GN=ANPEP PE=1 SV=4	19.4	109.54	0	199.14
sp|P15151|PVR_HUMAN	5	5	5	sp|P15151|PVR_HUMAN Poliovirus receptor OS=Homo sapiens GN=PVR PE=1 SV=2	20.4	45.302	0	109.77
sp|P15260|INGR1_HUMAN	1	1	1	sp|P15260|INGR1_HUMAN Interferon gamma receptor 1 OS=Homo sapiens GN=IFNGR1 PE=1 SV=1	1.8	54.404	1	-2
sp|P15291|B4GT1_HUMAN	1	1	1	sp|P15291|B4GT1_HUMAN Beta-1,4-galactosyltransferase 1 OS=Homo sapiens GN=B4GALT1 PE=1 SV=5	7.3	43.92	0	7.7354
sp|P15309|PPAP_HUMAN	7	7	7	sp|P15309|PPAP_HUMAN Prostatic acid phosphatase OS=Homo sapiens GN=ACPP PE=1 SV=3	20.7	44.566	0	167.25
sp|P15328|FOLR1_HUMAN	7	7	7	sp|P15328|FOLR1_HUMAN Folate receptor alpha OS=Homo sapiens GN=FOLR1 PE=1 SV=3	22.2	29.819	0	155.92
sp|P15382|KCNE1_HUMAN	1	1	1	sp|P15382|KCNE1_HUMAN Potassium voltage-gated channel subfamily E member 1 OS=Homo sapiens GN=KCNE1 PE=1 SV=1	13.2	14.675	0	32.15
sp|P15529|MCP_HUMAN	3	3	3	sp|P15529|MCP_HUMAN Membrane cofactor protein OS=Homo sapiens GN=CD46 PE=1 SV=3	13.8	43.747	0	11.209
sp|P15586|GNS_HUMAN	9	9	9	sp|P15586|GNS_HUMAN N-acetylglucosamine-6-sulfatase OS=Homo sapiens GN=GNS PE=1 SV=3	24.1	62.081	0	297.55
sp|P15813|CD1D_HUMAN	1	1	1	sp|P15813|CD1D_HUMAN Antigen-presenting glycoprotein CD1d OS=Homo sapiens GN=CD1D PE=1 SV=1	6.9	37.717	0	116.14
sp|P15848|ARSB_HUMAN	2	2	2	sp|P15848|ARSB_HUMAN Arylsulfatase B OS=Homo sapiens GN=ARSB PE=1 SV=1	7.1	59.687	0	3.2867
sp|P16066|ANPRA_HUMAN	2	2	2	sp|P16066|ANPRA_HUMAN Atrial natriuretic peptide receptor 1 OS=Homo sapiens GN=NPR1 PE=1 SV=1	3.6	118.92	0	33.839
sp|P16070|CD44_HUMAN	1	1	1	sp|P16070|CD44_HUMAN CD44 antigen OS=Homo sapiens GN=CD44 PE=1 SV=3	1.9	81.537	0	9.994
sp|P16109|LYAM3_HUMAN	2	2	2	sp|P16109|LYAM3_HUMAN P-selectin OS=Homo sapiens GN=SELP PE=1 SV=3	2.7	90.833	0	4.0757
sp|P16112|PGCA_HUMAN	3	3	3	sp|P16112|PGCA_HUMAN Aggrecan core protein OS=Homo sapiens GN=ACAN PE=1 SV=2	1.7	250.19	0	8.3526
sp|P16234|PGFRA_HUMAN	3	3	3	sp|P16234|PGFRA_HUMAN Platelet-derived growth factor receptor alpha OS=Homo sapiens GN=PDGFRA PE=1 SV=1	4.4	122.67	0	21.578
sp|P16278|BGAL_HUMAN	2	2	2	sp|P16278|BGAL_HUMAN Beta-galactosidase OS=Homo sapiens GN=GLB1 PE=1 SV=2	5.6	76.074	0	30.641
sp|P16284|PECA1_HUMAN	4	4	4	sp|P16284|PECA1_HUMAN Platelet endothelial cell adhesion molecule OS=Homo sapiens GN=PECAM1 PE=1 SV=1	6.4	82.535	0	6.2246
sp|P16444|DPEP1_HUMAN	4	4	4	sp|P16444|DPEP1_HUMAN Dipeptidase 1 OS=Homo sapiens GN=DPEP1 PE=1 SV=3	16.5	45.673	0	73.38
sp|P16471|PRLR_HUMAN	1	1	1	sp|P16471|PRLR_HUMAN Prolactin receptor OS=Homo sapiens GN=PRLR PE=1 SV=1	2.7	69.505	0.0082192	0.36303
sp|P16870|CBPE_HUMAN	2	2	2	sp|P16870|CBPE_HUMAN Carboxypeptidase E OS=Homo sapiens GN=CPE PE=1 SV=1	8	53.15	0	40.149
sp|P16871|IL7RA_HUMAN	1	1	1	sp|P16871|IL7RA_HUMAN Interleukin-7 receptor subunit alpha OS=Homo sapiens GN=IL7R PE=1 SV=2	3.7	51.58	0	27.977
sp|P17050|NAGAB_HUMAN	3	3	3	sp|P17050|NAGAB_HUMAN Alpha-N-acetylgalactosaminidase OS=Homo sapiens GN=NAGA PE=1 SV=2	11.2	46.564	0	3.5075
sp|P17181|INAR1_HUMAN	4	4	4	sp|P17181|INAR1_HUMAN Interferon alpha/beta receptor 1 OS=Homo sapiens GN=IFNAR1 PE=1 SV=3	9.7	63.525	0	8.4949
sp|P17301|ITA2_HUMAN	1	1	1	sp|P17301|ITA2_HUMAN Integrin alpha-2 OS=Homo sapiens GN=ITGA2 PE=1 SV=1	1.4	129.29	1	-2
sp|P17342|ANPRC_HUMAN	2	2	2	sp|P17342|ANPRC_HUMAN Atrial natriuretic peptide receptor 3 OS=Homo sapiens GN=NPR3 PE=1 SV=2	3.1	59.807	0.0074627	0.51075
sp|P17405|ASM_HUMAN	1	1	1	sp|P17405|ASM_HUMAN Sphingomyelin phosphodiesterase OS=Homo sapiens GN=SMPD1 PE=1 SV=4	5.4	69.751	0.0073937	0.40833
sp|P17643|TYRP1_HUMAN	1	1	1	sp|P17643|TYRP1_HUMAN 5,6-dihydroxyindole-2-carboxylic acid oxidase OS=Homo sapiens GN=TYRP1 PE=1 SV=2	2.2	60.724	0	8.79
sp|P17927|CR1_HUMAN;sp|Q2VPA4|CR1L_HUMAN	8;3	8;3	8;3	sp|P17927|CR1_HUMAN Complement receptor type 1 OS=Homo sapiens GN=CR1 PE=1 SV=3	9.5	223.66	0	102.42
sp|P17936|IBP3_HUMAN	3	3	3	sp|P17936|IBP3_HUMAN Insulin-like growth factor-binding protein 3 OS=Homo sapiens GN=IGFBP3 PE=1 SV=2	16.8	31.674	0	5.8618
sp|P18084|ITB5_HUMAN	1	1	1	sp|P18084|ITB5_HUMAN Integrin beta-5 OS=Homo sapiens GN=ITGB5 PE=1 SV=1	2.5	88.053	1	-2
sp|P18827|SDC1_HUMAN	1	1	1	sp|P18827|SDC1_HUMAN Syndecan-1 OS=Homo sapiens GN=SDC1 PE=1 SV=3	5.5	32.461	0.0098743	0.27915
sp|P19021|AMD_HUMAN	1	1	1	sp|P19021|AMD_HUMAN Peptidyl-glycine alpha-amidating monooxygenase OS=Homo sapiens GN=PAM PE=1 SV=2	3	108.33	0	9.9317
sp|P19022|CADH2_HUMAN	7	7	7	sp|P19022|CADH2_HUMAN Cadherin-2 OS=Homo sapiens GN=CDH2 PE=1 SV=4	9.3	99.808	0	32.448
sp|P19075|TSN8_HUMAN	1	1	1	sp|P19075|TSN8_HUMAN Tetraspanin-8 OS=Homo sapiens GN=TSPAN8 PE=1 SV=1	4.6	26.044	0	70.254
sp|P19256|LFA3_HUMAN	2	2	2	sp|P19256|LFA3_HUMAN Lymphocyte function-associated antigen 3 OS=Homo sapiens GN=CD58 PE=1 SV=1	14.8	28.147	0	9.9127
sp|P19320|VCAM1_HUMAN	3	3	3	sp|P19320|VCAM1_HUMAN Vascular cell adhesion protein 1 OS=Homo sapiens GN=VCAM1 PE=1 SV=1	7.2	81.275	0	26.42
sp|P19438|TNR1A_HUMAN	2	2	2	sp|P19438|TNR1A_HUMAN Tumor necrosis factor receptor superfamily member 1A OS=Homo sapiens GN=TNFRSF1A PE=1 SV=1	7.5	50.494	0	59.789
sp|P19440|GGT1_HUMAN;sp|Q14390|GGTL2_HUMAN;sp|Q9BX51|GGTL1_HUMAN;sp|A6NGU5|GGT3_HUMAN;sp|P36268|GGT2_HUMAN	3;1;1;1;1	3;1;1;1;1	3;1;1;1;1	sp|P19440|GGT1_HUMAN Gamma-glutamyltranspeptidase 1 OS=Homo sapiens GN=GGT1 PE=1 SV=2	7.2	61.409	0	137.1
sp|P19652|A1AG2_HUMAN	4	2	2	sp|P19652|A1AG2_HUMAN Alpha-1-acid glycoprotein 2 OS=Homo sapiens GN=ORM2 PE=1 SV=2	22.9	23.602	0	42.85
sp|P19801|AOC1_HUMAN	3	3	3	sp|P19801|AOC1_HUMAN Amiloride-sensitive amine oxidase [copper-containing] OS=Homo sapiens GN=AOC1 PE=1 SV=4	7.5	85.377	0	36.083
sp|P19823|ITIH2_HUMAN	1	1	1	sp|P19823|ITIH2_HUMAN Inter-alpha-trypsin inhibitor heavy chain H2 OS=Homo sapiens GN=ITIH2 PE=1 SV=2	1.5	106.46	0	1.7417
sp|P19827|ITIH1_HUMAN	2	2	2	sp|P19827|ITIH1_HUMAN Inter-alpha-trypsin inhibitor heavy chain H1 OS=Homo sapiens GN=ITIH1 PE=1 SV=3	4.9	101.39	0	1.1156
sp|P19835|CEL_HUMAN	2	2	2	sp|P19835|CEL_HUMAN Bile salt-activated lipase OS=Homo sapiens GN=CEL PE=1 SV=3	4.6	79.321	0	42.506
sp|P19961|AMY2B_HUMAN	4	4	1	sp|P19961|AMY2B_HUMAN Alpha-amylase 2B OS=Homo sapiens GN=AMY2B PE=1 SV=1	15.9	57.709	0	17.81
sp|P20061|TCO1_HUMAN	2	2	2	sp|P20061|TCO1_HUMAN Transcobalamin-1 OS=Homo sapiens GN=TCN1 PE=1 SV=2	6.2	48.206	0	2.7691
sp|P20138|CD33_HUMAN	5	5	5	sp|P20138|CD33_HUMAN Myeloid cell surface antigen CD33 OS=Homo sapiens GN=CD33 PE=1 SV=2	18.7	39.825	0	55.749
sp|P20151|KLK2_HUMAN	1	1	1	sp|P20151|KLK2_HUMAN Kallikrein-2 OS=Homo sapiens GN=KLK2 PE=1 SV=1	6.9	28.671	0.0028736	0.67913
sp|P20160|CAP7_HUMAN	2	2	2	sp|P20160|CAP7_HUMAN Azurocidin OS=Homo sapiens GN=AZU1 PE=1 SV=3	19.5	26.885	0	42.852
sp|P20333|TNR1B_HUMAN	4	4	4	sp|P20333|TNR1B_HUMAN Tumor necrosis factor receptor superfamily member 1B OS=Homo sapiens GN=TNFRSF1B PE=1 SV=3	13.7	48.291	0	48.689
sp|P20645|MPRD_HUMAN	1	1	1	sp|P20645|MPRD_HUMAN Cation-dependent mannose-6-phosphate receptor OS=Homo sapiens GN=M6PR PE=1 SV=1	5.8	30.993	0	31.845
sp|P20774|MIME_HUMAN	1	1	1	sp|P20774|MIME_HUMAN Mimecan OS=Homo sapiens GN=OGN PE=1 SV=1	6.4	33.922	0	1.4169
sp|P20827|EFNA1_HUMAN	1	1	1	sp|P20827|EFNA1_HUMAN Ephrin-A1 OS=Homo sapiens GN=EFNA1 PE=1 SV=2	5.4	23.787	0	44.77
sp|P20851|C4BPB_HUMAN	3	3	3	sp|P20851|C4BPB_HUMAN C4b-binding protein beta chain OS=Homo sapiens GN=C4BPB PE=1 SV=1	13.5	28.357	0	8.7518
sp|P20916|MAG_HUMAN	3	3	3	sp|P20916|MAG_HUMAN Myelin-associated glycoprotein OS=Homo sapiens GN=MAG PE=1 SV=1	10.1	69.068	0	68.895
sp|P21554|CNR1_HUMAN	1	1	1	sp|P21554|CNR1_HUMAN Cannabinoid receptor 1 OS=Homo sapiens GN=CNR1 PE=1 SV=1	4.9	52.857	0	15.297
sp|P21709|EPHA1_HUMAN	3	3	3	sp|P21709|EPHA1_HUMAN Ephrin type-A receptor 1 OS=Homo sapiens GN=EPHA1 PE=1 SV=4	5.4	108.13	0	43.761
sp|P21754|ZP3_HUMAN;sp|Q6PJE2|POZP3_HUMAN	2;1	2;1	2;1	sp|P21754|ZP3_HUMAN Zona pellucida sperm-binding protein 3 OS=Homo sapiens GN=ZP3 PE=1 SV=2;sp|Q6PJE2|POZP3_HUMAN POM121 and ZP3 fusion protein OS=Homo sapiens GN=POMZP3 PE=2 SV=4	6.8	47.018	0	37.526
sp|P21802|FGFR2_HUMAN	3	3	3	sp|P21802|FGFR2_HUMAN Fibroblast growth factor receptor 2 OS=Homo sapiens GN=FGFR2 PE=1 SV=1	6.7	92.024	0	7.8444
sp|P21810|PGS1_HUMAN	2	2	2	sp|P21810|PGS1_HUMAN Biglycan OS=Homo sapiens GN=BGN PE=1 SV=2	7.6	41.654	0	42.204
sp|P21860|ERBB3_HUMAN	3	3	3	sp|P21860|ERBB3_HUMAN Receptor tyrosine-protein kinase erbB-3 OS=Homo sapiens GN=ERBB3 PE=1 SV=1	3.6	148.1	0	16.265
sp|P21926|CD9_HUMAN	1	1	1	sp|P21926|CD9_HUMAN CD9 antigen OS=Homo sapiens GN=CD9 PE=1 SV=4	11	25.416	0	7.641
sp|P22004|BMP6_HUMAN	1	1	1	sp|P22004|BMP6_HUMAN Bone morphogenetic protein 6 OS=Homo sapiens GN=BMP6 PE=1 SV=1	3.5	57.225	0	1.8416
sp|P22105|TENX_HUMAN	2	2	2	sp|P22105|TENX_HUMAN Tenascin-X OS=Homo sapiens GN=TNXB PE=1 SV=4	1.3	458.22	0	42.648
sp|P22303|ACES_HUMAN	1	1	1	sp|P22303|ACES_HUMAN Acetylcholinesterase OS=Homo sapiens GN=ACHE PE=1 SV=1	4.4	67.795	0	2.2383
sp|P22304|IDS_HUMAN	2	2	2	sp|P22304|IDS_HUMAN Iduronate 2-sulfatase OS=Homo sapiens GN=IDS PE=1 SV=1	6.7	61.872	0	10.496
sp|P22455|FGFR4_HUMAN	2	2	2	sp|P22455|FGFR4_HUMAN Fibroblast growth factor receptor 4 OS=Homo sapiens GN=FGFR4 PE=1 SV=2	4.5	87.953	0	4.1941
sp|P22607|FGFR3_HUMAN	2	2	2	sp|P22607|FGFR3_HUMAN Fibroblast growth factor receptor 3 OS=Homo sapiens GN=FGFR3 PE=1 SV=1	5.6	87.709	0	91.373
sp|P22792|CPN2_HUMAN	3	3	3	sp|P22792|CPN2_HUMAN Carboxypeptidase N subunit 2 OS=Homo sapiens GN=CPN2 PE=1 SV=3	8.6	60.556	0	17.006
sp|P22794|EVI2A_HUMAN	1	1	1	sp|P22794|EVI2A_HUMAN Protein EVI2A OS=Homo sapiens GN=EVI2A PE=2 SV=2	6.8	26.212	0	8.8922
sp|P22891|PROZ_HUMAN	3	3	3	sp|P22891|PROZ_HUMAN Vitamin K-dependent protein Z OS=Homo sapiens GN=PROZ PE=1 SV=2	8.2	44.743	0	172.07
sp|P23142|FBLN1_HUMAN	3	3	3	sp|P23142|FBLN1_HUMAN Fibulin-1 OS=Homo sapiens GN=FBLN1 PE=1 SV=4	10.5	77.213	0	82.486
sp|P23327|SRCH_HUMAN	1	1	1	sp|P23327|SRCH_HUMAN Sarcoplasmic reticulum histidine-rich calcium-binding protein OS=Homo sapiens GN=HRC PE=1 SV=1	2.9	80.243	0	44.521
sp|P23467|PTPRB_HUMAN	2	2	2	sp|P23467|PTPRB_HUMAN Receptor-type tyrosine-protein phosphatase beta OS=Homo sapiens GN=PTPRB PE=1 SV=3	2.1	224.3	0	10.23
sp|P23470|PTPRG_HUMAN	3	3	3	sp|P23470|PTPRG_HUMAN Receptor-type tyrosine-protein phosphatase gamma OS=Homo sapiens GN=PTPRG PE=1 SV=4	3.9	162	0	65.296
sp|P23471|PTPRZ_HUMAN	1	1	1	sp|P23471|PTPRZ_HUMAN Receptor-type tyrosine-protein phosphatase zeta OS=Homo sapiens GN=PTPRZ1 PE=1 SV=4	0.5	254.58	0	24.994
sp|P24043|LAMA2_HUMAN	2	2	2	sp|P24043|LAMA2_HUMAN Laminin subunit alpha-2 OS=Homo sapiens GN=LAMA2 PE=1 SV=4	1.1	343.9	0.00099404	0.91368
sp|P24394|IL4RA_HUMAN	2	2	2	sp|P24394|IL4RA_HUMAN Interleukin-4 receptor subunit alpha OS=Homo sapiens GN=IL4R PE=1 SV=1	2.9	89.657	0	11.438
sp|P24821|TENA_HUMAN	7	7	7	sp|P24821|TENA_HUMAN Tenascin OS=Homo sapiens GN=TNC PE=1 SV=3	6.6	240.85	0	96.916
sp|P24855|DNAS1_HUMAN	3	3	3	sp|P24855|DNAS1_HUMAN Deoxyribonuclease-1 OS=Homo sapiens GN=DNASE1 PE=1 SV=1	18.1	31.433	0	45.417
sp|P25101|EDNRA_HUMAN	1	1	1	sp|P25101|EDNRA_HUMAN Endothelin-1 receptor OS=Homo sapiens GN=EDNRA PE=1 SV=1	3.7	48.722	0	22.695
sp|P25116|PAR1_HUMAN	3	3	3	sp|P25116|PAR1_HUMAN Proteinase-activated receptor 1 OS=Homo sapiens GN=F2R PE=1 SV=2	7.8	47.44	0	93.458
sp|P25189|MYP0_HUMAN	1	1	1	sp|P25189|MYP0_HUMAN Myelin protein P0 OS=Homo sapiens GN=MPZ PE=1 SV=1	8.9	27.554	0	8.0984
sp|P25311|ZA2G_HUMAN	3	3	3	sp|P25311|ZA2G_HUMAN Zinc-alpha-2-glycoprotein OS=Homo sapiens GN=AZGP1 PE=1 SV=2	12.8	34.258	0	40.157
sp|P25391|LAMA1_HUMAN	2	2	2	sp|P25391|LAMA1_HUMAN Laminin subunit alpha-1 OS=Homo sapiens GN=LAMA1 PE=1 SV=2	1.2	337.08	0.0019743	0.87405
sp|P25445|TNR6_HUMAN	1	1	1	sp|P25445|TNR6_HUMAN Tumor necrosis factor receptor superfamily member 6 OS=Homo sapiens GN=FAS PE=1 SV=1	4.8	37.732	0	31.789
sp|P25929|NPY1R_HUMAN	1	1	1	sp|P25929|NPY1R_HUMAN Neuropeptide Y receptor type 1 OS=Homo sapiens GN=NPY1R PE=1 SV=1	5.5	44.392	0	77.11
sp|P25940|CO5A3_HUMAN	5	5	5	sp|P25940|CO5A3_HUMAN Collagen alpha-3(V) chain OS=Homo sapiens GN=COL5A3 PE=1 SV=3	6	172.12	0	94.182
sp|P25942|TNR5_HUMAN	3	3	3	sp|P25942|TNR5_HUMAN Tumor necrosis factor receptor superfamily member 5 OS=Homo sapiens GN=CD40 PE=1 SV=1	24.5	30.619	0	27.744
sp|P26006|ITA3_HUMAN	4	4	4	sp|P26006|ITA3_HUMAN Integrin alpha-3 OS=Homo sapiens GN=ITGA3 PE=1 SV=5	6.4	116.61	0	5.6531
sp|P26718|NKG2D_HUMAN	3	3	3	sp|P26718|NKG2D_HUMAN NKG2-D type II integral membrane protein OS=Homo sapiens GN=KLRK1 PE=1 SV=1	21.3	25.274	0	225.83
sp|P26842|CD27_HUMAN	3	3	3	sp|P26842|CD27_HUMAN CD27 antigen OS=Homo sapiens GN=CD27 PE=1 SV=2	19.2	29.137	0	183.97
sp|P26927|HGFL_HUMAN;sp|Q2TV78|MST1L_HUMAN	2;1	2;1	2;1	sp|P26927|HGFL_HUMAN Hepatocyte growth factor-like protein OS=Homo sapiens GN=MST1 PE=1 SV=2;sp|Q2TV78|MST1L_HUMAN Putative macrophage stimulating 1-like protein OS=Homo sapiens GN=MST1L PE=2 SV=2	5.3	80.319	0	89.501
sp|P26951|IL3RA_HUMAN	1	1	1	sp|P26951|IL3RA_HUMAN Interleukin-3 receptor subunit alpha OS=Homo sapiens GN=IL3RA PE=1 SV=1	2.4	43.329	0.0082873	0.39255
sp|P26992|CNTFR_HUMAN	2	2	2	sp|P26992|CNTFR_HUMAN Ciliary neurotrophic factor receptor subunit alpha OS=Homo sapiens GN=CNTFR PE=1 SV=2	18.5	40.633	0	41.857
sp|P27105|STOM_HUMAN	2	2	2	sp|P27105|STOM_HUMAN Erythrocyte band 7 integral membrane protein OS=Homo sapiens GN=STOM PE=1 SV=3	10.8	31.73	0	1.886
sp|P27169|PON1_HUMAN	2	2	2	sp|P27169|PON1_HUMAN Serum paraoxonase/arylesterase 1 OS=Homo sapiens GN=PON1 PE=1 SV=3	9	39.731	0	9.291
sp|P27487|DPP4_HUMAN	7	7	7	sp|P27487|DPP4_HUMAN Dipeptidyl peptidase 4 OS=Homo sapiens GN=DPP4 PE=1 SV=2	10.2	88.278	0	323.31
sp|P27701|CD82_HUMAN	1	1	1	sp|P27701|CD82_HUMAN CD82 antigen OS=Homo sapiens GN=CD82 PE=1 SV=1	8.2	29.625	0	2.7174
sp|P27930|IL1R2_HUMAN	2	2	2	sp|P27930|IL1R2_HUMAN Interleukin-1 receptor type 2 OS=Homo sapiens GN=IL1R2 PE=1 SV=1	11.6	45.421	0	13.713
sp|P28300|LYOX_HUMAN	4	4	4	sp|P28300|LYOX_HUMAN Protein-lysine 6-oxidase OS=Homo sapiens GN=LOX PE=1 SV=2	9.8	46.944	0	26.198
sp|P28799|GRN_HUMAN	4	4	4	sp|P28799|GRN_HUMAN Granulins OS=Homo sapiens GN=GRN PE=1 SV=2	10.6	63.544	0	124.29
sp|P28827|PTPRM_HUMAN	6	6	6	sp|P28827|PTPRM_HUMAN Receptor-type tyrosine-protein phosphatase mu OS=Homo sapiens GN=PTPRM PE=1 SV=2	9.2	163.68	0	19.041
sp|P28906|CD34_HUMAN	3	3	3	sp|P28906|CD34_HUMAN Hematopoietic progenitor cell antigen CD34 OS=Homo sapiens GN=CD34 PE=1 SV=2	12.7	40.716	0	52.964
sp|P28907|CD38_HUMAN	2	2	2	sp|P28907|CD38_HUMAN ADP-ribosyl cyclase/cyclic ADP-ribose hydrolase 1 OS=Homo sapiens GN=CD38 PE=1 SV=2	10.7	34.328	0	2.8154
sp|P28908|TNR8_HUMAN	3	3	3	sp|P28908|TNR8_HUMAN Tumor necrosis factor receptor superfamily member 8 OS=Homo sapiens GN=TNFRSF8 PE=1 SV=1	6.4	63.747	0	2.9651
sp|P29317|EPHA2_HUMAN	1	1	1	sp|P29317|EPHA2_HUMAN Ephrin type-A receptor 2 OS=Homo sapiens GN=EPHA2 PE=1 SV=2	1.3	108.27	0.00099602	0.91965
sp|P29323|EPHB2_HUMAN	2	2	2	sp|P29323|EPHB2_HUMAN Ephrin type-B receptor 2 OS=Homo sapiens GN=EPHB2 PE=1 SV=5	4.5	117.49	0	8.1426
sp|P29376|LTK_HUMAN	1	1	1	sp|P29376|LTK_HUMAN Leukocyte tyrosine kinase receptor OS=Homo sapiens GN=LTK PE=1 SV=3	1.2	91.68	0	2.7738
sp|P29622|KAIN_HUMAN	2	2	2	sp|P29622|KAIN_HUMAN Kallistatin OS=Homo sapiens GN=SERPINA4 PE=1 SV=3	5.4	48.541	0	27.526
sp|P29965|CD40L_HUMAN	1	1	1	sp|P29965|CD40L_HUMAN CD40 ligand OS=Homo sapiens GN=CD40LG PE=1 SV=1	4.2	29.273	0	2.4628
sp|P29972|AQP1_HUMAN	1	1	1	sp|P29972|AQP1_HUMAN Aquaporin-1 OS=Homo sapiens GN=AQP1 PE=1 SV=3	5.6	28.526	0	183.17
sp|P30530|UFO_HUMAN	6	6	6	sp|P30530|UFO_HUMAN Tyrosine-protein kinase receptor UFO OS=Homo sapiens GN=AXL PE=1 SV=3	17	98.335	0	60.21
sp|P30533|AMRP_HUMAN	1	1	1	sp|P30533|AMRP_HUMAN Alpha-2-macroglobulin receptor-associated protein OS=Homo sapiens GN=LRPAP1 PE=1 SV=1	7.3	41.465	0.0019399	0.75609
sp|P30622|CLIP1_HUMAN	1	1	1	sp|P30622|CLIP1_HUMAN CAP-Gly domain-containing linker protein 1 OS=Homo sapiens GN=CLIP1 PE=1 SV=2	0.9	162.24	0.0090498	0.32971
sp|P31371|FGF9_HUMAN	1	1	1	sp|P31371|FGF9_HUMAN Fibroblast growth factor 9 OS=Homo sapiens GN=FGF9 PE=1 SV=3	8.2	23.44	0	10.036
sp|P31785|IL2RG_HUMAN	1	1	1	sp|P31785|IL2RG_HUMAN Cytokine receptor common subunit gamma OS=Homo sapiens GN=IL2RG PE=1 SV=1	4.6	42.287	0	1.7653
sp|P32004|L1CAM_HUMAN	13	13	13	sp|P32004|L1CAM_HUMAN Neural cell adhesion molecule L1 OS=Homo sapiens GN=L1CAM PE=1 SV=2	24.5	140	0	133.81
sp|P32241|VIPR1_HUMAN	2	2	2	sp|P32241|VIPR1_HUMAN Vasoactive intestinal polypeptide receptor 1 OS=Homo sapiens GN=VIPR1 PE=1 SV=1	6.6	51.547	0	80.611
sp|P32942|ICAM3_HUMAN	6	6	6	sp|P32942|ICAM3_HUMAN Intercellular adhesion molecule 3 OS=Homo sapiens GN=ICAM3 PE=1 SV=2	21	59.54	0	43.146
sp|P33151|CADH5_HUMAN	2	2	2	sp|P33151|CADH5_HUMAN Cadherin-5 OS=Homo sapiens GN=CDH5 PE=1 SV=5	5.4	87.527	0	8.7104
sp|P33681|CD80_HUMAN	1	1	1	sp|P33681|CD80_HUMAN T-lymphocyte activation antigen CD80 OS=Homo sapiens GN=CD80 PE=1 SV=1	6.9	33.048	0	1.1247
sp|P33908|MA1A1_HUMAN	1	1	1	sp|P33908|MA1A1_HUMAN Mannosyl-oligosaccharide 1,2-alpha-mannosidase IA OS=Homo sapiens GN=MAN1A1 PE=1 SV=3	1.2	72.968	0.0019361	0.74475
sp|P33991|MCM4_HUMAN	1	1	1	sp|P33991|MCM4_HUMAN DNA replication licensing factor MCM4 OS=Homo sapiens GN=MCM4 PE=1 SV=5	1.5	96.557	0.0074006	0.41209
sp|P34059|GALNS_HUMAN	1	1	1	sp|P34059|GALNS_HUMAN N-acetylgalactosamine-6-sulfatase OS=Homo sapiens GN=GALNS PE=1 SV=1	4.6	58.025	0	54.551
sp|P34810|CD68_HUMAN	2	2	2	sp|P34810|CD68_HUMAN Macrosialin OS=Homo sapiens GN=CD68 PE=1 SV=2	15.8	37.408	0	22.079
sp|P34925|RYK_HUMAN	2	2	2	sp|P34925|RYK_HUMAN Tyrosine-protein kinase RYK OS=Homo sapiens GN=RYK PE=1 SV=2	5.6	67.506	0	5.2318
sp|P35052|GPC1_HUMAN	2	2	2	sp|P35052|GPC1_HUMAN Glypican-1 OS=Homo sapiens GN=GPC1 PE=1 SV=2	6.3	61.68	0	37.779
sp|P35368|ADA1B_HUMAN	1	1	1	sp|P35368|ADA1B_HUMAN Alpha-1B adrenergic receptor OS=Homo sapiens GN=ADRA1B PE=1 SV=3	4	56.835	0	1.1948
sp|P35475|IDUA_HUMAN	1	1	1	sp|P35475|IDUA_HUMAN Alpha-L-iduronidase OS=Homo sapiens GN=IDUA PE=1 SV=2	2.3	72.669	0	1.2839
sp|P35498|SCN1A_HUMAN	1	1	1	sp|P35498|SCN1A_HUMAN Sodium channel protein type 1 subunit alpha OS=Homo sapiens GN=SCN1A PE=1 SV=2	0.7	228.97	0	3.0827
sp|P35499|SCN4A_HUMAN	1	1	1	sp|P35499|SCN4A_HUMAN Sodium channel protein type 4 subunit alpha OS=Homo sapiens GN=SCN4A PE=1 SV=4	0.5	208.06	0	35.301
sp|P35555|FBN1_HUMAN	9	9	9	sp|P35555|FBN1_HUMAN Fibrillin-1 OS=Homo sapiens GN=FBN1 PE=1 SV=3	5.9	312.24	0	156.55
sp|P35613|BASI_HUMAN	3	3	3	sp|P35613|BASI_HUMAN Basigin OS=Homo sapiens GN=BSG PE=1 SV=2	8.8	42.2	0	88.59
sp|P35663|CYLC1_HUMAN	1	1	1	sp|P35663|CYLC1_HUMAN Cylicin-1 OS=Homo sapiens GN=CYLC1 PE=2 SV=2	1.7	74.241	0.0010132	1.0241
sp|P35858|ALS_HUMAN	2	2	2	sp|P35858|ALS_HUMAN Insulin-like growth factor-binding protein complex acid labile subunit OS=Homo sapiens GN=IGFALS PE=1 SV=1	9.3	66.034	0	11.71
sp|P35916|VGFR3_HUMAN	1	1	1	sp|P35916|VGFR3_HUMAN Vascular endothelial growth factor receptor 3 OS=Homo sapiens GN=FLT4 PE=1 SV=3	1.4	152.76	1	-2
sp|P35968|VGFR2_HUMAN	1	1	1	sp|P35968|VGFR2_HUMAN Vascular endothelial growth factor receptor 2 OS=Homo sapiens GN=KDR PE=1 SV=2	0.7	151.53	0	2.6263
sp|P36897|TGFR1_HUMAN	1	1	1	sp|P36897|TGFR1_HUMAN TGF-beta receptor type-1 OS=Homo sapiens GN=TGFBR1 PE=1 SV=1	4.2	55.959	0	11.703
sp|P36941|TNR3_HUMAN	1	1	1	sp|P36941|TNR3_HUMAN Tumor necrosis factor receptor superfamily member 3 OS=Homo sapiens GN=LTBR PE=1 SV=1	3	46.709	0	1.3006
sp|P36980|FHR2_HUMAN;sp|Q03591|FHR1_HUMAN	1;1	1;1	1;1	sp|P36980|FHR2_HUMAN Complement factor H-related protein 2 OS=Homo sapiens GN=CFHR2 PE=1 SV=1;sp|Q03591|FHR1_HUMAN Complement factor H-related protein 1 OS=Homo sapiens GN=CFHR1 PE=1 SV=2	4.8	30.65	0	36.527
sp|P37173|TGFR2_HUMAN	2	2	2	sp|P37173|TGFR2_HUMAN TGF-beta receptor type-2 OS=Homo sapiens GN=TGFBR2 PE=1 SV=2	7.1	64.567	0	122.22
sp|P38571|LICH_HUMAN	2	2	2	sp|P38571|LICH_HUMAN Lysosomal acid lipase/cholesteryl ester hydrolase OS=Homo sapiens GN=LIPA PE=1 SV=2	7.3	45.418	0	1.9537
sp|P39059|COFA1_HUMAN	1	1	1	sp|P39059|COFA1_HUMAN Collagen alpha-1(XV) chain OS=Homo sapiens GN=COL15A1 PE=1 SV=2	1.5	141.72	0	1.0528
sp|P39060|COIA1_HUMAN	1	1	1	sp|P39060|COIA1_HUMAN Collagen alpha-1(XVIII) chain OS=Homo sapiens GN=COL18A1 PE=1 SV=5	1	178.19	0	5.3774
sp|P40189|IL6RB_HUMAN	8	8	8	sp|P40189|IL6RB_HUMAN Interleukin-6 receptor subunit beta OS=Homo sapiens GN=IL6ST PE=1 SV=2	8.7	103.54	0	103.33
sp|P40197|GPV_HUMAN	4	4	4	sp|P40197|GPV_HUMAN Platelet glycoprotein V OS=Homo sapiens GN=GP5 PE=1 SV=1	13	60.958	0	36.491
sp|P40225|TPO_HUMAN	3	3	3	sp|P40225|TPO_HUMAN Thrombopoietin OS=Homo sapiens GN=THPO PE=1 SV=1	9.3	37.822	0	32.853
sp|P40313|CTRL_HUMAN	1	1	1	sp|P40313|CTRL_HUMAN Chymotrypsin-like protease CTRL-1 OS=Homo sapiens GN=CTRL PE=2 SV=1	7.6	28.002	0	2.4376
sp|P41217|OX2G_HUMAN	3	3	3	sp|P41217|OX2G_HUMAN OX-2 membrane glycoprotein OS=Homo sapiens GN=CD200 PE=1 SV=4	15.8	31.264	0	22.571
sp|P41222|PTGDS_HUMAN	7	7	7	sp|P41222|PTGDS_HUMAN Prostaglandin-H2 D-isomerase OS=Homo sapiens GN=PTGDS PE=1 SV=1	40	21.029	0	95.737
sp|P41271|NBL1_HUMAN	1	1	1	sp|P41271|NBL1_HUMAN Neuroblastoma suppressor of tumorigenicity 1 OS=Homo sapiens GN=NBL1 PE=1 SV=2	7.7	19.408	0	68.42
sp|P42261|GRIA1_HUMAN	1	1	1	sp|P42261|GRIA1_HUMAN Glutamate receptor 1 OS=Homo sapiens GN=GRIA1 PE=1 SV=2	2.4	101.5	0	2.0887
sp|P42285|SK2L2_HUMAN	1	1	1	sp|P42285|SK2L2_HUMAN Superkiller viralicidic activity 2-like 2 OS=Homo sapiens GN=SKIV2L2 PE=1 SV=3	2.3	117.8	1	-2
sp|P42702|LIFR_HUMAN	7	7	7	sp|P42702|LIFR_HUMAN Leukemia inhibitory factor receptor OS=Homo sapiens GN=LIFR PE=1 SV=1	9.2	123.74	0	42.849
sp|P42785|PCP_HUMAN	2	2	2	sp|P42785|PCP_HUMAN Lysosomal Pro-X carboxypeptidase OS=Homo sapiens GN=PRCP PE=1 SV=1	7.1	55.799	0	135.24
sp|P42892|ECE1_HUMAN	3	3	3	sp|P42892|ECE1_HUMAN Endothelin-converting enzyme 1 OS=Homo sapiens GN=ECE1 PE=1 SV=2	6.4	87.163	0	103.59
sp|P43007|SATT_HUMAN	1	1	1	sp|P43007|SATT_HUMAN Neutral amino acid transporter A OS=Homo sapiens GN=SLC1A4 PE=1 SV=1	2.8	55.722	1	-2
sp|P43121|MUC18_HUMAN	6	6	6	sp|P43121|MUC18_HUMAN Cell surface glycoprotein MUC18 OS=Homo sapiens GN=MCAM PE=1 SV=2	14.1	71.607	0	323.31
sp|P43234|CATO_HUMAN	1	1	1	sp|P43234|CATO_HUMAN Cathepsin O OS=Homo sapiens GN=CTSO PE=2 SV=1	5.3	35.957	0	69.761
sp|P43251|BTD_HUMAN	6	6	6	sp|P43251|BTD_HUMAN Biotinidase OS=Homo sapiens GN=BTD PE=1 SV=2	18.8	61.132	0	323.31
sp|P43307|SSRA_HUMAN	1	1	1	sp|P43307|SSRA_HUMAN Translocon-associated protein subunit alpha OS=Homo sapiens GN=SSR1 PE=1 SV=3	8.7	32.235	0	4.168
sp|P43308|SSRB_HUMAN	1	1	1	sp|P43308|SSRB_HUMAN Translocon-associated protein subunit beta OS=Homo sapiens GN=SSR2 PE=1 SV=1	9.3	20.135	0.0047214	0.5919
sp|P43489|TNR4_HUMAN	1	1	1	sp|P43489|TNR4_HUMAN Tumor necrosis factor receptor superfamily member 4 OS=Homo sapiens GN=TNFRSF4 PE=1 SV=1	15.2	29.34	0	1.1247
sp|P43626|KI2L1_HUMAN;sp|P43631|KI2S2_HUMAN;sp|P43628|KI2L3_HUMAN;sp|P43627|KI2L2_HUMAN	3;1;1;1	3;1;1;1	1;1;1;1	sp|P43626|KI2L1_HUMAN Killer cell immunoglobulin-like receptor 2DL1 OS=Homo sapiens GN=KIR2DL1 PE=1 SV=1	10.6	38.504	0	14.094
sp|P43632|KI2S4_HUMAN	1	1	1	sp|P43632|KI2S4_HUMAN Killer cell immunoglobulin-like receptor 2DS4 OS=Homo sapiens GN=KIR2DS4 PE=1 SV=2	7.2	33.583	0	2.1229
sp|P43652|AFAM_HUMAN	5	5	5	sp|P43652|AFAM_HUMAN Afamin OS=Homo sapiens GN=AFM PE=1 SV=1	11.7	69.068	0	49.846
sp|P45877|PPIC_HUMAN	1	1	1	sp|P45877|PPIC_HUMAN Peptidyl-prolyl cis-trans isomerase C OS=Homo sapiens GN=PPIC PE=1 SV=1	15.6	22.763	0	3.449
sp|P46059|S15A1_HUMAN	1	1	1	sp|P46059|S15A1_HUMAN Solute carrier family 15 member 1 OS=Homo sapiens GN=SLC15A1 PE=2 SV=1	2.5	78.805	0	2.2872
sp|P46531|NOTC1_HUMAN	1	1	1	sp|P46531|NOTC1_HUMAN Neurogenic locus notch homolog protein 1 OS=Homo sapiens GN=NOTCH1 PE=1 SV=4	0.8	272.5	0	60.469
sp|P47775|GPR12_HUMAN	2	2	2	sp|P47775|GPR12_HUMAN G-protein coupled receptor 12 OS=Homo sapiens GN=GPR12 PE=1 SV=1	4.2	36.73	0	8.0443
sp|P47871|GLR_HUMAN	2	2	2	sp|P47871|GLR_HUMAN Glucagon receptor OS=Homo sapiens GN=GCGR PE=1 SV=1	10.3	54.008	0	14.239
sp|P47895|AL1A3_HUMAN	1	1	1	sp|P47895|AL1A3_HUMAN Aldehyde dehydrogenase family 1 member A3 OS=Homo sapiens GN=ALDH1A3 PE=1 SV=2	3.1	56.108	1	-2
sp|P47972|NPTX2_HUMAN	1	1	1	sp|P47972|NPTX2_HUMAN Neuronal pentraxin-2 OS=Homo sapiens GN=NPTX2 PE=1 SV=2	7.9	47.041	0	16.361
sp|P48307|TFPI2_HUMAN	1	1	1	sp|P48307|TFPI2_HUMAN Tissue factor pathway inhibitor 2 OS=Homo sapiens GN=TFPI2 PE=1 SV=1	4.7	26.934	1	-2
sp|P48357|LEPR_HUMAN	3	3	3	sp|P48357|LEPR_HUMAN Leptin receptor OS=Homo sapiens GN=LEPR PE=1 SV=2	4.3	132.49	0	20.668
sp|P48509|CD151_HUMAN	1	1	1	sp|P48509|CD151_HUMAN CD151 antigen OS=Homo sapiens GN=CD151 PE=1 SV=3	12.6	28.295	0	21.886
sp|P48551|INAR2_HUMAN	2	2	2	sp|P48551|INAR2_HUMAN Interferon alpha/beta receptor 2 OS=Homo sapiens GN=IFNAR2 PE=1 SV=1	7	57.758	0	4.7963
sp|P48723|HSP13_HUMAN	1	1	1	sp|P48723|HSP13_HUMAN Heat shock 70 kDa protein 13 OS=Homo sapiens GN=HSPA13 PE=1 SV=1	2.8	51.927	0.0010081	0.98172
sp|P48740|MASP1_HUMAN	2	2	2	sp|P48740|MASP1_HUMAN Mannan-binding lectin serine protease 1 OS=Homo sapiens GN=MASP1 PE=1 SV=3	4.3	79.246	0.0010101	1.002
sp|P48745|NOV_HUMAN	1	1	1	sp|P48745|NOV_HUMAN Protein NOV homolog OS=Homo sapiens GN=NOV PE=1 SV=1	7.6	39.162	0	9.2768
sp|P48960|CD97_HUMAN;sp|Q9UHX3|AGRE2_HUMAN	2;1	2;1	2;1	sp|P48960|CD97_HUMAN CD97 antigen OS=Homo sapiens GN=CD97 PE=1 SV=4;sp|Q9UHX3|AGRE2_HUMAN Adhesion G protein-coupled receptor E2 OS=Homo sapiens GN=ADGRE2 PE=1 SV=2	4.3	91.868	0	58.52
sp|P49281|NRAM2_HUMAN	2	2	2	sp|P49281|NRAM2_HUMAN Natural resistance-associated macrophage protein 2 OS=Homo sapiens GN=SLC11A2 PE=1 SV=2	5.8	62.265	0	19.685
sp|P49354|FNTA_HUMAN	1	1	1	sp|P49354|FNTA_HUMAN Protein farnesyltransferase/geranylgeranyltransferase type-1 subunit alpha OS=Homo sapiens GN=FNTA PE=1 SV=1	9.2	44.408	0	2.1921
sp|P49368|TCPG_HUMAN	1	1	1	sp|P49368|TCPG_HUMAN T-complex protein 1 subunit gamma OS=Homo sapiens GN=CCT3 PE=1 SV=4	1.3	60.533	1	-2
sp|P49641|MA2A2_HUMAN	2	2	2	sp|P49641|MA2A2_HUMAN Alpha-mannosidase 2x OS=Homo sapiens GN=MAN2A2 PE=2 SV=3	1.9	130.54	0	14.705
sp|P49747|COMP_HUMAN	2	2	2	sp|P49747|COMP_HUMAN Cartilage oligomeric matrix protein OS=Homo sapiens GN=COMP PE=1 SV=2	8.6	82.86	0	10.849
sp|P49763|PLGF_HUMAN	1	1	1	sp|P49763|PLGF_HUMAN Placenta growth factor OS=Homo sapiens GN=PGF PE=1 SV=2	11.8	24.788	0	9.5552
sp|P49767|VEGFC_HUMAN	1	1	1	sp|P49767|VEGFC_HUMAN Vascular endothelial growth factor C OS=Homo sapiens GN=VEGFC PE=1 SV=1	3.3	46.883	0	1.7633
sp|P49771|FLT3L_HUMAN	1	1	1	sp|P49771|FLT3L_HUMAN Fms-related tyrosine kinase 3 ligand OS=Homo sapiens GN=FLT3LG PE=1 SV=1	3.4	26.415	0.0074488	0.47546
sp|P49788|TIG1_HUMAN	3	3	3	sp|P49788|TIG1_HUMAN Retinoic acid receptor responder protein 1 OS=Homo sapiens GN=RARRES1 PE=1 SV=2	4.8	33.285	0	14.524
sp|P49908|SEPP1_HUMAN	4	4	4	sp|P49908|SEPP1_HUMAN Selenoprotein P OS=Homo sapiens GN=SEPP1 PE=1 SV=3	16	43.173	0	28.778
sp|P50895|BCAM_HUMAN	6	6	6	sp|P50895|BCAM_HUMAN Basal cell adhesion molecule OS=Homo sapiens GN=BCAM PE=1 SV=2	21.5	67.404	0	276.29
sp|P50897|PPT1_HUMAN	2	2	2	sp|P50897|PPT1_HUMAN Palmitoyl-protein thioesterase 1 OS=Homo sapiens GN=PPT1 PE=1 SV=1	10.5	34.193	0	12.914
sp|P51160|PDE6C_HUMAN	1	1	1	sp|P51160|PDE6C_HUMAN Cone cGMP-specific 3,5-cyclic phosphodiesterase subunit alpha OS=Homo sapiens GN=PDE6C PE=1 SV=2	1.3	99.146	0.0082418	0.37932
sp|P51168|SCNNB_HUMAN	1	1	1	sp|P51168|SCNNB_HUMAN Amiloride-sensitive sodium channel subunit beta OS=Homo sapiens GN=SCNN1B PE=1 SV=2	2	72.658	0	1.6431
sp|P51654|GPC3_HUMAN	2	2	2	sp|P51654|GPC3_HUMAN Glypican-3 OS=Homo sapiens GN=GPC3 PE=1 SV=1	4.8	65.562	0	3.352
sp|P51688|SPHM_HUMAN	2	2	2	sp|P51688|SPHM_HUMAN N-sulphoglucosamine sulphohydrolase OS=Homo sapiens GN=SGSH PE=1 SV=1	10.6	56.695	0	16.589
sp|P51690|ARSE_HUMAN	2	2	2	sp|P51690|ARSE_HUMAN Arylsulfatase E OS=Homo sapiens GN=ARSE PE=1 SV=2	5.6	65.668	0	2.6676
sp|P51693|APLP1_HUMAN	1	1	1	sp|P51693|APLP1_HUMAN Amyloid-like protein 1 OS=Homo sapiens GN=APLP1 PE=1 SV=3	1.2	72.176	0.0090909	0.34428
sp|P51825|AFF1_HUMAN	1	1	1	sp|P51825|AFF1_HUMAN AF4/FMR2 family member 1 OS=Homo sapiens GN=AFF1 PE=1 SV=1	0.9	131.42	0.0098832	0.28386
sp|P51884|LUM_HUMAN;CON__Q05443	5;1	5;1	5;1	sp|P51884|LUM_HUMAN Lumican OS=Homo sapiens GN=LUM PE=1 SV=2	26.3	38.429	0	217.63
sp|P51993|FUT6_HUMAN;sp|P21217|FUT3_HUMAN;sp|Q11128|FUT5_HUMAN	2;1;1	2;1;1	2;1;1	sp|P51993|FUT6_HUMAN Alpha-(1,3)-fucosyltransferase 6 OS=Homo sapiens GN=FUT6 PE=1 SV=1;sp|P21217|FUT3_HUMAN Galactoside 3(4)-L-fucosyltransferase OS=Homo sapiens GN=FUT3 PE=2 SV=1;sp|Q11128|FUT5_HUMAN Alpha-(1,3)-fucosyltransferase 5 OS=Homo sapiens GN=FU	13.1	41.859	0	11.661
sp|P52798|EFNA4_HUMAN	1	1	1	sp|P52798|EFNA4_HUMAN Ephrin-A4 OS=Homo sapiens GN=EFNA4 PE=1 SV=1	5.5	22.386	0	2.1132
sp|P52803|EFNA5_HUMAN	2	2	2	sp|P52803|EFNA5_HUMAN Ephrin-A5 OS=Homo sapiens GN=EFNA5 PE=1 SV=1	9.6	26.297	0	1.6156
sp|P52823|STC1_HUMAN	1	1	1	sp|P52823|STC1_HUMAN Stanniocalcin-1 OS=Homo sapiens GN=STC1 PE=1 SV=1	3.2	27.621	1	-2
sp|P53634|CATC_HUMAN	3	3	3	sp|P53634|CATC_HUMAN Dipeptidyl peptidase 1 OS=Homo sapiens GN=CTSC PE=1 SV=2	14.7	51.853	0	29.964
sp|P53801|PTTG_HUMAN	1	1	1	sp|P53801|PTTG_HUMAN Pituitary tumor-transforming gene 1 protein-interacting protein OS=Homo sapiens GN=PTTG1IP PE=1 SV=1	6.1	20.324	0	24.862
sp|P54289|CA2D1_HUMAN	5	5	5	sp|P54289|CA2D1_HUMAN Voltage-dependent calcium channel subunit alpha-2/delta-1 OS=Homo sapiens GN=CACNA2D1 PE=1 SV=3	6.6	124.57	0	27.614
sp|P54753|EPHB3_HUMAN	2	2	2	sp|P54753|EPHB3_HUMAN Ephrin type-B receptor 3 OS=Homo sapiens GN=EPHB3 PE=1 SV=2	3.9	110.33	0	212.03
sp|P54760|EPHB4_HUMAN	5	5	5	sp|P54760|EPHB4_HUMAN Ephrin type-B receptor 4 OS=Homo sapiens GN=EPHB4 PE=1 SV=2	7.6	108.27	0	51.145
sp|P54764|EPHA4_HUMAN	2	2	2	sp|P54764|EPHA4_HUMAN Ephrin type-A receptor 4 OS=Homo sapiens GN=EPHA4 PE=1 SV=1	3.7	109.86	0.0019305	0.73393
sp|P54793|ARSF_HUMAN	2	2	2	sp|P54793|ARSF_HUMAN Arylsulfatase F OS=Homo sapiens GN=ARSF PE=1 SV=4	6.9	65.939	0	34.546
sp|P54802|ANAG_HUMAN	4	4	4	sp|P54802|ANAG_HUMAN Alpha-N-acetylglucosaminidase OS=Homo sapiens GN=NAGLU PE=1 SV=2	6.9	82.265	0	7.4032
sp|P54826|GAS1_HUMAN	2	2	2	sp|P54826|GAS1_HUMAN Growth arrest-specific protein 1 OS=Homo sapiens GN=GAS1 PE=2 SV=2	10.7	35.693	0	20.798
sp|P55000|SLUR1_HUMAN	1	1	1	sp|P55000|SLUR1_HUMAN Secreted Ly-6/uPAR-related protein 1 OS=Homo sapiens GN=SLURP1 PE=1 SV=2	28.2	11.186	0	1.0468
sp|P55058|PLTP_HUMAN	2	2	2	sp|P55058|PLTP_HUMAN Phospholipid transfer protein OS=Homo sapiens GN=PLTP PE=1 SV=1	6.7	54.739	0	21.538
sp|P55083|MFAP4_HUMAN	3	3	3	sp|P55083|MFAP4_HUMAN Microfibril-associated glycoprotein 4 OS=Homo sapiens GN=MFAP4 PE=1 SV=2	9.4	28.648	0	64.178
sp|P55103|INHBC_HUMAN	2	2	2	sp|P55103|INHBC_HUMAN Inhibin beta C chain OS=Homo sapiens GN=INHBC PE=2 SV=1	12.2	38.237	0	54.107
sp|P55259|GP2_HUMAN	6	6	6	sp|P55259|GP2_HUMAN Pancreatic secretory granule membrane major glycoprotein GP2 OS=Homo sapiens GN=GP2 PE=2 SV=3	25.5	59.48	0	286.17
sp|P55283|CADH4_HUMAN	2	2	2	sp|P55283|CADH4_HUMAN Cadherin-4 OS=Homo sapiens GN=CDH4 PE=2 SV=2	4.7	100.28	0	5.7969
sp|P55285|CADH6_HUMAN	4	4	4	sp|P55285|CADH6_HUMAN Cadherin-6 OS=Homo sapiens GN=CDH6 PE=1 SV=1	12.3	88.308	0	323.31
sp|P55286|CADH8_HUMAN	1	1	1	sp|P55286|CADH8_HUMAN Cadherin-8 OS=Homo sapiens GN=CDH8 PE=2 SV=2	2	88.252	0	15.177
sp|P55287|CAD11_HUMAN	2	2	2	sp|P55287|CAD11_HUMAN Cadherin-11 OS=Homo sapiens GN=CDH11 PE=2 SV=2	5.4	87.964	0	4.4153
sp|P55290|CAD13_HUMAN	7	7	7	sp|P55290|CAD13_HUMAN Cadherin-13 OS=Homo sapiens GN=CDH13 PE=1 SV=1	17	78.286	0	147.99
sp|P55291|CAD15_HUMAN	3	3	3	sp|P55291|CAD15_HUMAN Cadherin-15 OS=Homo sapiens GN=CDH15 PE=1 SV=1	3.6	88.915	0	24.4
sp|P55899|FCGRN_HUMAN	1	1	1	sp|P55899|FCGRN_HUMAN IgG receptor FcRn large subunit p51 OS=Homo sapiens GN=FCGRT PE=1 SV=1	6.6	39.743	0	31.557
sp|P55957|BID_HUMAN	1	1	1	sp|P55957|BID_HUMAN BH3-interacting domain death agonist OS=Homo sapiens GN=BID PE=1 SV=1	6.2	21.994	0	1.9664
sp|P56199|ITA1_HUMAN	1	1	1	sp|P56199|ITA1_HUMAN Integrin alpha-1 OS=Homo sapiens GN=ITGA1 PE=1 SV=2	1.2	130.85	0	89.272
sp|P57087|JAM2_HUMAN	1	1	1	sp|P57087|JAM2_HUMAN Junctional adhesion molecule B OS=Homo sapiens GN=JAM2 PE=1 SV=1	5	33.207	0	5.3685
sp|P57088|TMM33_HUMAN	1	1	1	sp|P57088|TMM33_HUMAN Transmembrane protein 33 OS=Homo sapiens GN=TMEM33 PE=1 SV=2	8.9	27.978	0.0099099	0.29286
sp|P58166|INHBE_HUMAN	2	2	2	sp|P58166|INHBE_HUMAN Inhibin beta E chain OS=Homo sapiens GN=INHBE PE=1 SV=1	5.4	38.561	0	12.67
sp|P58499|FAM3B_HUMAN	1	1	1	sp|P58499|FAM3B_HUMAN Protein FAM3B OS=Homo sapiens GN=FAM3B PE=1 SV=2	7.7	25.982	0	5.1587
sp|P59510|ATS20_HUMAN	1	1	1	sp|P59510|ATS20_HUMAN A disintegrin and metalloproteinase with thrombospondin motifs 20 OS=Homo sapiens GN=ADAMTS20 PE=2 SV=2	0.6	214.72	1	-2
sp|P61018|RAB4B_HUMAN	1	1	1	sp|P61018|RAB4B_HUMAN Ras-related protein Rab-4B OS=Homo sapiens GN=RAB4B PE=1 SV=1	7.5	23.586	0.0019569	0.82485
sp|P61019|RAB2A_HUMAN	1	1	1	sp|P61019|RAB2A_HUMAN Ras-related protein Rab-2A OS=Homo sapiens GN=RAB2A PE=1 SV=1	12.3	23.545	0	5.3063
sp|P61106|RAB14_HUMAN	1	1	1	sp|P61106|RAB14_HUMAN Ras-related protein Rab-14 OS=Homo sapiens GN=RAB14 PE=1 SV=4	7	23.897	0	11.018
sp|P61626|LYSC_HUMAN	1	1	1	sp|P61626|LYSC_HUMAN Lysozyme C OS=Homo sapiens GN=LYZ PE=1 SV=1	18.9	16.537	0.0083026	0.39673
sp|P61769|B2MG_HUMAN	1	1	1	sp|P61769|B2MG_HUMAN Beta-2-microglobulin OS=Homo sapiens GN=B2M PE=1 SV=1	8.4	13.714	0	1.217
sp|P61916|NPC2_HUMAN	2	2	2	sp|P61916|NPC2_HUMAN Epididymal secretory protein E1 OS=Homo sapiens GN=NPC2 PE=1 SV=1	21.9	16.57	0	34.53
sp|P63104|1433Z_HUMAN	1	1	1	sp|P63104|1433Z_HUMAN 14-3-3 protein zeta/delta OS=Homo sapiens GN=YWHAZ PE=1 SV=1	7.3	27.745	0.0074074	0.41225
sp|P63244|GBLP_HUMAN	1	1	1	sp|P63244|GBLP_HUMAN Guanine nucleotide-binding protein subunit beta-2-like 1 OS=Homo sapiens GN=GNB2L1 PE=1 SV=3	3.8	35.076	0.0082949	0.39582
sp|P67809|YBOX1_HUMAN	1	1	1	sp|P67809|YBOX1_HUMAN Nuclease-sensitive element-binding protein 1 OS=Homo sapiens GN=YBX1 PE=1 SV=3	5.9	35.924	0.0082721	0.38645
sp|P69849|NOMO3_HUMAN;sp|Q15155|NOMO1_HUMAN;sp|Q5JPE7|NOMO2_HUMAN	3;3;3	3;3;3	3;3;3	sp|P69849|NOMO3_HUMAN Nodal modulator 3 OS=Homo sapiens GN=NOMO3 PE=3 SV=2;sp|Q15155|NOMO1_HUMAN Nodal modulator 1 OS=Homo sapiens GN=NOMO1 PE=1 SV=5;sp|Q5JPE7|NOMO2_HUMAN Nodal modulator 2 OS=Homo sapiens GN=NOMO2 PE=1 SV=1	4	134.13	0	183.81
sp|P78310|CXAR_HUMAN	2	2	2	sp|P78310|CXAR_HUMAN Coxsackievirus and adenovirus receptor OS=Homo sapiens GN=CXADR PE=1 SV=1	10.1	40.029	0	41.078
sp|P78325|ADAM8_HUMAN	3	3	3	sp|P78325|ADAM8_HUMAN Disintegrin and metalloproteinase domain-containing protein 8 OS=Homo sapiens GN=ADAM8 PE=1 SV=2	8	88.77	0	48.437
sp|P78333|GPC5_HUMAN	1	1	1	sp|P78333|GPC5_HUMAN Glypican-5 OS=Homo sapiens GN=GPC5 PE=2 SV=1	2.6	63.706	0	3.8825
sp|P78380|OLR1_HUMAN	1	1	1	sp|P78380|OLR1_HUMAN Oxidized low-density lipoprotein receptor 1 OS=Homo sapiens GN=OLR1 PE=1 SV=1	11.4	30.959	0	5.052
sp|P78504|JAG1_HUMAN	3	3	3	sp|P78504|JAG1_HUMAN Protein jagged-1 OS=Homo sapiens GN=JAG1 PE=1 SV=3	4.8	133.8	0	6.3457
sp|P78552|I13R1_HUMAN	2	2	2	sp|P78552|I13R1_HUMAN Interleukin-13 receptor subunit alpha-1 OS=Homo sapiens GN=IL13RA1 PE=1 SV=1	10.5	48.759	0	16.172
sp|P80108|PHLD_HUMAN	2	2	2	sp|P80108|PHLD_HUMAN Phosphatidylinositol-glycan-specific phospholipase D OS=Homo sapiens GN=GPLD1 PE=1 SV=3	3.5	92.335	0	12.352
sp|P80188|NGAL_HUMAN	2	2	2	sp|P80188|NGAL_HUMAN Neutrophil gelatinase-associated lipocalin OS=Homo sapiens GN=LCN2 PE=1 SV=2	6.6	22.588	0	11.932
sp|P98095|FBLN2_HUMAN	1	1	1	sp|P98095|FBLN2_HUMAN Fibulin-2 OS=Homo sapiens GN=FBLN2 PE=1 SV=2	2.8	126.57	0	18.371
sp|P98153|IDD_HUMAN	1	1	1	sp|P98153|IDD_HUMAN Integral membrane protein DGCR2/IDD OS=Homo sapiens GN=DGCR2 PE=2 SV=1	2.7	60.81	0	1.869
sp|P98160|PGBM_HUMAN	14	14	14	sp|P98160|PGBM_HUMAN Basement membrane-specific heparan sulfate proteoglycan core protein OS=Homo sapiens GN=HSPG2 PE=1 SV=4	6.2	468.83	0	323.31
sp|P98161|PKD1_HUMAN	9	9	9	sp|P98161|PKD1_HUMAN Polycystin-1 OS=Homo sapiens GN=PKD1 PE=1 SV=3	3.6	462.52	0	44.273
sp|P98164|LRP2_HUMAN	27	27	27	sp|P98164|LRP2_HUMAN Low-density lipoprotein receptor-related protein 2 OS=Homo sapiens GN=LRP2 PE=1 SV=3	9.7	521.95	0	323.31
sp|P98172|EFNB1_HUMAN	2	2	2	sp|P98172|EFNB1_HUMAN Ephrin-B1 OS=Homo sapiens GN=EFNB1 PE=1 SV=1	6.1	38.006	0	64.807
sp|Q01118|SCN7A_HUMAN	1	1	1	sp|Q01118|SCN7A_HUMAN Sodium channel protein type 7 subunit alpha OS=Homo sapiens GN=SCN7A PE=1 SV=2	0.5	193.49	0.0097865	0.23934
sp|Q01151|CD83_HUMAN	3	3	3	sp|Q01151|CD83_HUMAN CD83 antigen OS=Homo sapiens GN=CD83 PE=1 SV=1	13.7	23.041	0	56.301
sp|Q01459|DIAC_HUMAN	4	4	4	sp|Q01459|DIAC_HUMAN Di-N-acetylchitobiase OS=Homo sapiens GN=CTBS PE=1 SV=1	11.4	43.759	0	176.48
sp|Q01973|ROR1_HUMAN	2	2	2	sp|Q01973|ROR1_HUMAN Tyrosine-protein kinase transmembrane receptor ROR1 OS=Homo sapiens GN=ROR1 PE=1 SV=2	3.8	104.28	0	9.4377
sp|Q01974|ROR2_HUMAN	1	1	1	sp|Q01974|ROR2_HUMAN Tyrosine-protein kinase transmembrane receptor ROR2 OS=Homo sapiens GN=ROR2 PE=1 SV=2	2.8	104.76	0	9.2722
sp|Q02083|NAAA_HUMAN	1	1	1	sp|Q02083|NAAA_HUMAN N-acylethanolamine-hydrolyzing acid amidase OS=Homo sapiens GN=NAAA PE=1 SV=3	3.3	40.066	0	3.2081
sp|Q02383|SEMG2_HUMAN	1	1	1	sp|Q02383|SEMG2_HUMAN Semenogelin-2 OS=Homo sapiens GN=SEMG2 PE=1 SV=1	3.4	65.444	0	1.7198
sp|Q02413|DSG1_HUMAN	1	1	1	sp|Q02413|DSG1_HUMAN Desmoglein-1 OS=Homo sapiens GN=DSG1 PE=1 SV=2	1.1	113.75	0	1.299
sp|Q02487|DSC2_HUMAN	9	9	9	sp|Q02487|DSC2_HUMAN Desmocollin-2 OS=Homo sapiens GN=DSC2 PE=1 SV=1	13.3	99.961	0	37.844
sp|Q02809|PLOD1_HUMAN	1	1	1	sp|Q02809|PLOD1_HUMAN Procollagen-lysine,2-oxoglutarate 5-dioxygenase 1 OS=Homo sapiens GN=PLOD1 PE=1 SV=2	1.4	83.549	1	-2
sp|Q02985|FHR3_HUMAN	2	2	2	sp|Q02985|FHR3_HUMAN Complement factor H-related protein 3 OS=Homo sapiens GN=CFHR3 PE=1 SV=2	10.9	37.323	0.0098655	0.2727
sp|Q03001|DYST_HUMAN	1	1	1	sp|Q03001|DYST_HUMAN Dystonin OS=Homo sapiens GN=DST PE=1 SV=4	0.3	860.65	1	-2
sp|Q03154|ACY1_HUMAN	1	1	1	sp|Q03154|ACY1_HUMAN Aminoacylase-1 OS=Homo sapiens GN=ACY1 PE=1 SV=1	5.9	45.884	0	14.764
sp|Q03167|TGBR3_HUMAN	1	1	1	sp|Q03167|TGBR3_HUMAN Transforming growth factor beta receptor type 3 OS=Homo sapiens GN=TGFBR3 PE=1 SV=3	2.4	93.498	0	1.1334
sp|Q03405|UPAR_HUMAN	3	3	3	sp|Q03405|UPAR_HUMAN Urokinase plasminogen activator surface receptor OS=Homo sapiens GN=PLAUR PE=1 SV=1	17.3	36.978	0	87.668
sp|Q04118|PRB3_HUMAN	1	1	1	sp|Q04118|PRB3_HUMAN Basic salivary proline-rich protein 3 OS=Homo sapiens GN=PRB3 PE=1 SV=2	34	30.98	0	1.5316
sp|Q04721|NOTC2_HUMAN	1	1	1	sp|Q04721|NOTC2_HUMAN Neurogenic locus notch homolog protein 2 OS=Homo sapiens GN=NOTCH2 PE=1 SV=3	0.9	265.4	0	3.7805
sp|Q04756|HGFA_HUMAN	2	2	2	sp|Q04756|HGFA_HUMAN Hepatocyte growth factor activator OS=Homo sapiens GN=HGFAC PE=1 SV=1	3.7	70.681	0	11.362
sp|Q04900|MUC24_HUMAN	1	1	1	sp|Q04900|MUC24_HUMAN Sialomucin core protein 24 OS=Homo sapiens GN=CD164 PE=1 SV=2	11.2	20.916	0	8.3402
sp|Q05707|COEA1_HUMAN	1	1	1	sp|Q05707|COEA1_HUMAN Collagen alpha-1(XIV) chain OS=Homo sapiens GN=COL14A1 PE=1 SV=3	1	193.51	0	5.9197
sp|Q06418|TYRO3_HUMAN	7	7	7	sp|Q06418|TYRO3_HUMAN Tyrosine-protein kinase receptor TYRO3 OS=Homo sapiens GN=TYRO3 PE=1 SV=1	13.8	96.904	0	191.45
sp|Q06481|APLP2_HUMAN	1	1	1	sp|Q06481|APLP2_HUMAN Amyloid-like protein 2 OS=Homo sapiens GN=APLP2 PE=1 SV=2	1.3	86.955	0	3.2264
sp|Q06828|FMOD_HUMAN	2	2	2	sp|Q06828|FMOD_HUMAN Fibromodulin OS=Homo sapiens GN=FMOD PE=1 SV=2	10.6	43.178	0	25.406
sp|Q06830|PRDX1_HUMAN	1	1	1	sp|Q06830|PRDX1_HUMAN Peroxiredoxin-1 OS=Homo sapiens GN=PRDX1 PE=1 SV=1	12.1	22.11	0	1.4254
sp|Q07075|AMPE_HUMAN	7	7	7	sp|Q07075|AMPE_HUMAN Glutamyl aminopeptidase OS=Homo sapiens GN=ENPEP PE=1 SV=3	8.4	109.24	0	281.23
sp|Q07507|DERM_HUMAN	1	1	1	sp|Q07507|DERM_HUMAN Dermatopontin OS=Homo sapiens GN=DPT PE=1 SV=2	10.4	24.005	0	77.593
sp|Q07699|SCN1B_HUMAN	1	1	1	sp|Q07699|SCN1B_HUMAN Sodium channel subunit beta-1 OS=Homo sapiens GN=SCN1B PE=1 SV=1	6.9	24.707	0	1.9547
sp|Q07837|SLC31_HUMAN	3	3	3	sp|Q07837|SLC31_HUMAN Neutral and basic amino acid transport protein rBAT OS=Homo sapiens GN=SLC3A1 PE=1 SV=2	8.2	78.851	0	24.594
sp|Q07954|LRP1_HUMAN	16	16	16	sp|Q07954|LRP1_HUMAN Prolow-density lipoprotein receptor-related protein 1 OS=Homo sapiens GN=LRP1 PE=1 SV=2	5.3	504.6	0	156.9
sp|Q08174|PCDH1_HUMAN	3	3	3	sp|Q08174|PCDH1_HUMAN Protocadherin-1 OS=Homo sapiens GN=PCDH1 PE=1 SV=2	6.6	114.74	0	48.764
sp|Q08334|I10R2_HUMAN	2	2	2	sp|Q08334|I10R2_HUMAN Interleukin-10 receptor subunit beta OS=Homo sapiens GN=IL10RB PE=1 SV=2	8.9	36.995	0	56.684
sp|Q08380|LG3BP_HUMAN	8	8	8	sp|Q08380|LG3BP_HUMAN Galectin-3-binding protein OS=Homo sapiens GN=LGALS3BP PE=1 SV=1	19	65.33	0	199.12
sp|Q08431|MFGM_HUMAN	1	1	1	sp|Q08431|MFGM_HUMAN Lactadherin OS=Homo sapiens GN=MFGE8 PE=1 SV=2	4.4	43.122	0.001001	0.94953
sp|Q08722|CD47_HUMAN	2	2	2	sp|Q08722|CD47_HUMAN Leukocyte surface antigen CD47 OS=Homo sapiens GN=CD47 PE=1 SV=1	9.3	35.213	0	26.53
sp|Q08AE8|SPIR1_HUMAN	1	1	1	sp|Q08AE8|SPIR1_HUMAN Protein spire homolog 1 OS=Homo sapiens GN=SPIRE1 PE=1 SV=3	2.2	85.543	1	-2
sp|Q08ET2|SIG14_HUMAN	2	2	2	sp|Q08ET2|SIG14_HUMAN Sialic acid-binding Ig-like lectin 14 OS=Homo sapiens GN=SIGLEC14 PE=1 SV=1	5.6	43.97	0	4.1486
sp|Q09328|MGT5A_HUMAN	1	1	1	sp|Q09328|MGT5A_HUMAN Alpha-1,6-mannosylglycoprotein 6-beta-N-acetylglucosaminyltransferase A OS=Homo sapiens GN=MGAT5 PE=2 SV=1	1.3	84.542	0.002893	0.72548
sp|Q10472|GALT1_HUMAN	1	1	1	sp|Q10472|GALT1_HUMAN Polypeptide N-acetylgalactosaminyltransferase 1 OS=Homo sapiens GN=GALNT1 PE=1 SV=1	2.9	64.218	0	1.6325
sp|Q10588|BST1_HUMAN	5	5	5	sp|Q10588|BST1_HUMAN ADP-ribosyl cyclase/cyclic ADP-ribose hydrolase 2 OS=Homo sapiens GN=BST1 PE=1 SV=2	26.1	35.724	0	44.635
sp|Q10589|BST2_HUMAN	1	1	1	sp|Q10589|BST2_HUMAN Bone marrow stromal antigen 2 OS=Homo sapiens GN=BST2 PE=1 SV=1	8.3	19.769	0	56.176
sp|Q11201|SIA4A_HUMAN	1	1	1	sp|Q11201|SIA4A_HUMAN CMP-N-acetylneuraminate-beta-galactosamide-alpha-2,3-sialyltransferase 1 OS=Homo sapiens GN=ST3GAL1 PE=2 SV=1	2.9	39.075	0.00099206	0.895
sp|Q11206|SIA4C_HUMAN	2	2	2	sp|Q11206|SIA4C_HUMAN CMP-N-acetylneuraminate-beta-galactosamide-alpha-2,3-sialyltransferase 4 OS=Homo sapiens GN=ST3GAL4 PE=2 SV=1	7.2	38.045	0	3.9284
sp|Q12794|HYAL1_HUMAN	1	1	1	sp|Q12794|HYAL1_HUMAN Hyaluronidase-1 OS=Homo sapiens GN=HYAL1 PE=1 SV=2	7.1	48.368	0	7.7345
sp|Q12805|FBLN3_HUMAN	3	3	3	sp|Q12805|FBLN3_HUMAN EGF-containing fibulin-like extracellular matrix protein 1 OS=Homo sapiens GN=EFEMP1 PE=1 SV=2	15.2	54.64	0	16.604
sp|Q12841|FSTL1_HUMAN	1	1	1	sp|Q12841|FSTL1_HUMAN Follistatin-related protein 1 OS=Homo sapiens GN=FSTL1 PE=1 SV=1	6.8	34.985	0	6.1953
sp|Q12860|CNTN1_HUMAN	7	7	7	sp|Q12860|CNTN1_HUMAN Contactin-1 OS=Homo sapiens GN=CNTN1 PE=1 SV=1	10	113.32	0	305.76
sp|Q12866|MERTK_HUMAN	5	5	5	sp|Q12866|MERTK_HUMAN Tyrosine-protein kinase Mer OS=Homo sapiens GN=MERTK PE=1 SV=2	8.6	110.25	0	73.763
sp|Q12888|TP53B_HUMAN	1	1	1	sp|Q12888|TP53B_HUMAN Tumor suppressor p53-binding protein 1 OS=Homo sapiens GN=TP53BP1 PE=1 SV=2	1	213.57	1	-2
sp|Q12907|LMAN2_HUMAN	2	2	2	sp|Q12907|LMAN2_HUMAN Vesicular integral-membrane protein VIP36 OS=Homo sapiens GN=LMAN2 PE=1 SV=1	12.9	40.228	0	195.56
sp|Q12913|PTPRJ_HUMAN	19	19	19	sp|Q12913|PTPRJ_HUMAN Receptor-type tyrosine-protein phosphatase eta OS=Homo sapiens GN=PTPRJ PE=1 SV=3	28	145.94	0	323.31
sp|Q12929|EPS8_HUMAN	1	1	1	sp|Q12929|EPS8_HUMAN Epidermal growth factor receptor kinase substrate 8 OS=Homo sapiens GN=EPS8 PE=1 SV=1	4	91.88	0	15.097
sp|Q13145|BAMBI_HUMAN	1	1	1	sp|Q13145|BAMBI_HUMAN BMP and activin membrane-bound inhibitor homolog OS=Homo sapiens GN=BAMBI PE=1 SV=1	8.1	29.107	0	38.143
sp|Q13201|MMRN1_HUMAN	4	4	4	sp|Q13201|MMRN1_HUMAN Multimerin-1 OS=Homo sapiens GN=MMRN1 PE=1 SV=3	5.5	138.11	0	60.439
sp|Q13291|SLAF1_HUMAN	1	1	1	sp|Q13291|SLAF1_HUMAN Signaling lymphocytic activation molecule OS=Homo sapiens GN=SLAMF1 PE=1 SV=1	5.1	37.231	0	90.805
sp|Q13296|SG2A2_HUMAN	1	1	1	sp|Q13296|SG2A2_HUMAN Mammaglobin-A OS=Homo sapiens GN=SCGB2A2 PE=1 SV=1	21.5	10.499	0	10.954
sp|Q13308|PTK7_HUMAN	7	7	7	sp|Q13308|PTK7_HUMAN Inactive tyrosine-protein kinase 7 OS=Homo sapiens GN=PTK7 PE=1 SV=2	10.2	118.39	0	34.289
sp|Q13332|PTPRS_HUMAN	3	3	3	sp|Q13332|PTPRS_HUMAN Receptor-type tyrosine-protein phosphatase S OS=Homo sapiens GN=PTPRS PE=1 SV=3	2.9	217.04	0	30.744
sp|Q13421|MSLN_HUMAN	3	3	3	sp|Q13421|MSLN_HUMAN Mesothelin OS=Homo sapiens GN=MSLN PE=1 SV=2	6.3	68.985	0	7.7954
sp|Q13433|S39A6_HUMAN	1	1	1	sp|Q13433|S39A6_HUMAN Zinc transporter ZIP6 OS=Homo sapiens GN=SLC39A6 PE=1 SV=3	1.3	85.046	0	11.325
sp|Q13443|ADAM9_HUMAN	2	2	2	sp|Q13443|ADAM9_HUMAN Disintegrin and metalloproteinase domain-containing protein 9 OS=Homo sapiens GN=ADAM9 PE=1 SV=1	5.7	90.555	0	41.952
sp|Q13449|LSAMP_HUMAN	4	4	4	sp|Q13449|LSAMP_HUMAN Limbic system-associated membrane protein OS=Homo sapiens GN=LSAMP PE=1 SV=2	15.7	37.393	0	55.891
sp|Q13477|MADCA_HUMAN	1	1	1	sp|Q13477|MADCA_HUMAN Mucosal addressin cell adhesion molecule 1 OS=Homo sapiens GN=MADCAM1 PE=1 SV=2	2.6	40.155	0	6.716
sp|Q13491|GPM6B_HUMAN	1	1	1	sp|Q13491|GPM6B_HUMAN Neuronal membrane glycoprotein M6-b OS=Homo sapiens GN=GPM6B PE=1 SV=2	6.8	28.989	0.0019704	0.86081
sp|Q13508|NAR3_HUMAN	1	1	1	sp|Q13508|NAR3_HUMAN Ecto-ADP-ribosyltransferase 3 OS=Homo sapiens GN=ART3 PE=1 SV=2	7.2	43.923	0	3.3037
sp|Q13510|ASAH1_HUMAN	2	2	2	sp|Q13510|ASAH1_HUMAN Acid ceramidase OS=Homo sapiens GN=ASAH1 PE=1 SV=5	9.1	44.659	0	21.918
sp|Q13586|STIM1_HUMAN	1	1	1	sp|Q13586|STIM1_HUMAN Stromal interaction molecule 1 OS=Homo sapiens GN=STIM1 PE=1 SV=3	2	77.422	0.0028763	0.69678
sp|Q13591|SEM5A_HUMAN	8	8	8	sp|Q13591|SEM5A_HUMAN Semaphorin-5A OS=Homo sapiens GN=SEMA5A PE=1 SV=3	16.5	120.61	0	50.043
sp|Q13630|FCL_HUMAN	1	1	1	sp|Q13630|FCL_HUMAN GDP-L-fucose synthase OS=Homo sapiens GN=TSTA3 PE=1 SV=1	5.6	35.892	0.005655	0.57449
sp|Q13641|TPBG_HUMAN	3	3	3	sp|Q13641|TPBG_HUMAN Trophoblast glycoprotein OS=Homo sapiens GN=TPBG PE=1 SV=1	11.2	46.031	0	12.865
sp|Q13740|CD166_HUMAN	3	3	3	sp|Q13740|CD166_HUMAN CD166 antigen OS=Homo sapiens GN=ALCAM PE=1 SV=2	9.6	65.102	0	8.1317
sp|Q13790|APOF_HUMAN	1	1	1	sp|Q13790|APOF_HUMAN Apolipoprotein F OS=Homo sapiens GN=APOF PE=1 SV=2	4.6	35.399	0	2.1408
sp|Q13822|ENPP2_HUMAN	3	3	3	sp|Q13822|ENPP2_HUMAN Ectonucleotide pyrophosphatase/phosphodiesterase family member 2 OS=Homo sapiens GN=ENPP2 PE=1 SV=3	5.8	98.993	0	8.1664
sp|Q13873|BMPR2_HUMAN	2	2	2	sp|Q13873|BMPR2_HUMAN Bone morphogenetic protein receptor type-2 OS=Homo sapiens GN=BMPR2 PE=1 SV=2	4.3	115.2	0	105.18
sp|Q14108|SCRB2_HUMAN	6	6	6	sp|Q14108|SCRB2_HUMAN Lysosome membrane protein 2 OS=Homo sapiens GN=SCARB2 PE=1 SV=2	24.3	54.29	0	106.05
sp|Q14112|NID2_HUMAN	1	1	1	sp|Q14112|NID2_HUMAN Nidogen-2 OS=Homo sapiens GN=NID2 PE=1 SV=3	0.8	151.25	0	2.4402
sp|Q14118|DAG1_HUMAN	2	2	2	sp|Q14118|DAG1_HUMAN Dystroglycan OS=Homo sapiens GN=DAG1 PE=1 SV=2	4.8	97.44	0	13.771
sp|Q14126|DSG2_HUMAN	2	2	2	sp|Q14126|DSG2_HUMAN Desmoglein-2 OS=Homo sapiens GN=DSG2 PE=1 SV=2	2.2	122.29	0	188.9
sp|Q14242|SELPL_HUMAN	1	1	1	sp|Q14242|SELPL_HUMAN P-selectin glycoprotein ligand 1 OS=Homo sapiens GN=SELPLG PE=1 SV=1	5.8	43.201	0	5.4548
sp|Q14264|ENR1_HUMAN	4	4	4	sp|Q14264|ENR1_HUMAN Endogenous retrovirus group 3 member 1 Env polyprotein OS=Homo sapiens GN=ERV3-1 PE=2 SV=2	14.7	67.941	0	62.642
sp|Q14314|FGL2_HUMAN	4	4	4	sp|Q14314|FGL2_HUMAN Fibroleukin OS=Homo sapiens GN=FGL2 PE=1 SV=1	13.9	50.228	0	94.865
sp|Q14393|GAS6_HUMAN	1	1	1	sp|Q14393|GAS6_HUMAN Growth arrest-specific protein 6 OS=Homo sapiens GN=GAS6 PE=1 SV=2	2.4	79.676	0	4.3097
sp|Q14508|WFDC2_HUMAN	1	1	1	sp|Q14508|WFDC2_HUMAN WAP four-disulfide core domain protein 2 OS=Homo sapiens GN=WFDC2 PE=1 SV=2	22.6	12.993	0	22.17
sp|Q14515|SPRL1_HUMAN	4	4	4	sp|Q14515|SPRL1_HUMAN SPARC-like protein 1 OS=Homo sapiens GN=SPARCL1 PE=1 SV=2	14.9	75.207	0	85.162
sp|Q14517|FAT1_HUMAN	3	3	3	sp|Q14517|FAT1_HUMAN Protocadherin Fat 1 OS=Homo sapiens GN=FAT1 PE=1 SV=2	1.3	506.27	0.0082493	0.37997
sp|Q14624|ITIH4_HUMAN	2	2	2	sp|Q14624|ITIH4_HUMAN Inter-alpha-trypsin inhibitor heavy chain H4 OS=Homo sapiens GN=ITIH4 PE=1 SV=4	5.7	103.36	0	12.147
sp|Q14626|I11RA_HUMAN	1	1	1	sp|Q14626|I11RA_HUMAN Interleukin-11 receptor subunit alpha OS=Homo sapiens GN=IL11RA PE=1 SV=2	3.3	45.222	0.001007	0.97869
sp|Q14703|MBTP1_HUMAN	2	2	2	sp|Q14703|MBTP1_HUMAN Membrane-bound transcription factor site-1 protease OS=Homo sapiens GN=MBTPS1 PE=1 SV=1	1.8	117.75	0	4.0947
sp|Q14766|LTBP1_HUMAN	3	3	3	sp|Q14766|LTBP1_HUMAN Latent-transforming growth factor beta-binding protein 1 OS=Homo sapiens GN=LTBP1 PE=1 SV=4	2.4	186.79	0	22.86
sp|Q14767|LTBP2_HUMAN	9	9	9	sp|Q14767|LTBP2_HUMAN Latent-transforming growth factor beta-binding protein 2 OS=Homo sapiens GN=LTBP2 PE=1 SV=3	6.7	195.05	0	109.62
sp|Q14914|PTGR1_HUMAN	1	1	1	sp|Q14914|PTGR1_HUMAN Prostaglandin reductase 1 OS=Homo sapiens GN=PTGR1 PE=1 SV=2	7	35.869	0	66.559
sp|Q14954|KI2S1_HUMAN;sp|A8MWS1|KI3P1_HUMAN	3;1	1;1	1;1	sp|Q14954|KI2S1_HUMAN Killer cell immunoglobulin-like receptor 2DS1 OS=Homo sapiens GN=KIR2DS1 PE=2 SV=1	12.2	33.645	0	3.1918
sp|Q14956|GPNMB_HUMAN	3	3	3	sp|Q14956|GPNMB_HUMAN Transmembrane glycoprotein NMB OS=Homo sapiens GN=GPNMB PE=1 SV=2	10.1	63.922	0	20.887
sp|Q14982|OPCM_HUMAN	6	6	5	sp|Q14982|OPCM_HUMAN Opioid-binding protein/cell adhesion molecule OS=Homo sapiens GN=OPCML PE=1 SV=1	14.8	38.007	0	76.561
sp|Q14CZ8|HECAM_HUMAN	1	1	1	sp|Q14CZ8|HECAM_HUMAN Hepatocyte cell adhesion molecule OS=Homo sapiens GN=HEPACAM PE=1 SV=1	2.9	46.026	0.0028653	0.65728
sp|Q15011|HERP1_HUMAN	1	1	1	sp|Q15011|HERP1_HUMAN Homocysteine-responsive endoplasmic reticulum-resident ubiquitin-like domain member 1 protein OS=Homo sapiens GN=HERPUD1 PE=1 SV=1	3.1	43.719	0.0090416	0.32887
sp|Q15043|S39AE_HUMAN	2	2	2	sp|Q15043|S39AE_HUMAN Zinc transporter ZIP14 OS=Homo sapiens GN=SLC39A14 PE=1 SV=3	6.7	54.212	0	5.8177
sp|Q15116|PDCD1_HUMAN	1	1	1	sp|Q15116|PDCD1_HUMAN Programmed cell death protein 1 OS=Homo sapiens GN=PDCD1 PE=1 SV=3	5.9	31.647	0	1.7139
sp|Q15223|PVRL1_HUMAN	4	4	4	sp|Q15223|PVRL1_HUMAN Nectin-1 OS=Homo sapiens GN=PVRL1 PE=1 SV=3	9.7	57.157	0	14.271
sp|Q15262|PTPRK_HUMAN	4	4	4	sp|Q15262|PTPRK_HUMAN Receptor-type tyrosine-protein phosphatase kappa OS=Homo sapiens GN=PTPRK PE=1 SV=2	5.5	162.1	0	11.453
sp|Q15293|RCN1_HUMAN	1	1	1	sp|Q15293|RCN1_HUMAN Reticulocalbin-1 OS=Homo sapiens GN=RCN1 PE=1 SV=1	8.8	38.89	0	1.5115
sp|Q15303|ERBB4_HUMAN	4	4	4	sp|Q15303|ERBB4_HUMAN Receptor tyrosine-protein kinase erbB-4 OS=Homo sapiens GN=ERBB4 PE=1 SV=1	6.7	146.81	0	27.447
sp|Q15375|EPHA7_HUMAN	1	1	1	sp|Q15375|EPHA7_HUMAN Ephrin type-A receptor 7 OS=Homo sapiens GN=EPHA7 PE=1 SV=3	4.2	112.1	0	10.755
sp|Q15424|SAFB1_HUMAN	1	1	1	sp|Q15424|SAFB1_HUMAN Scaffold attachment factor B1 OS=Homo sapiens GN=SAFB PE=1 SV=4	1.5	102.64	1	-2
sp|Q15485|FCN2_HUMAN	1	1	1	sp|Q15485|FCN2_HUMAN Ficolin-2 OS=Homo sapiens GN=FCN2 PE=1 SV=2	8.9	34.001	0	1.4427
sp|Q15762|CD226_HUMAN	1	1	1	sp|Q15762|CD226_HUMAN CD226 antigen OS=Homo sapiens GN=CD226 PE=1 SV=2	5.4	38.614	1	-2
sp|Q15828|CYTM_HUMAN	2	2	2	sp|Q15828|CYTM_HUMAN Cystatin-M OS=Homo sapiens GN=CST6 PE=1 SV=1	13.4	16.511	0	3.0451
sp|Q15846|CLUL1_HUMAN	4	4	4	sp|Q15846|CLUL1_HUMAN Clusterin-like protein 1 OS=Homo sapiens GN=CLUL1 PE=2 SV=1	12.2	54.214	0	59.812
sp|Q15904|VAS1_HUMAN	3	3	3	sp|Q15904|VAS1_HUMAN V-type proton ATPase subunit S1 OS=Homo sapiens GN=ATP6AP1 PE=1 SV=2	7.2	52.025	0	3.8647
sp|Q16270|IBP7_HUMAN	1	1	1	sp|Q16270|IBP7_HUMAN Insulin-like growth factor-binding protein 7 OS=Homo sapiens GN=IGFBP7 PE=1 SV=1	7.8	29.13	0	2.9326
sp|Q16288|NTRK3_HUMAN	1	1	1	sp|Q16288|NTRK3_HUMAN NT-3 growth factor receptor OS=Homo sapiens GN=NTRK3 PE=1 SV=2	1.9	94.427	0.0019666	0.85937
sp|Q16348|S15A2_HUMAN	2	2	2	sp|Q16348|S15A2_HUMAN Solute carrier family 15 member 2 OS=Homo sapiens GN=SLC15A2 PE=2 SV=2	4.4	81.783	0	98.751
sp|Q16478|GRIK5_HUMAN	1	1	1	sp|Q16478|GRIK5_HUMAN Glutamate receptor ionotropic, kainate 5 OS=Homo sapiens GN=GRIK5 PE=2 SV=2	1.9	109.26	0.001003	0.95154
sp|Q16563|SYPL1_HUMAN	2	2	2	sp|Q16563|SYPL1_HUMAN Synaptophysin-like protein 1 OS=Homo sapiens GN=SYPL1 PE=1 SV=1	14.3	28.565	0	126.3
sp|Q16610|ECM1_HUMAN	1	1	1	sp|Q16610|ECM1_HUMAN Extracellular matrix protein 1 OS=Homo sapiens GN=ECM1 PE=1 SV=2	2.2	60.673	0	2.0277
sp|Q16620|NTRK2_HUMAN	8	8	8	sp|Q16620|NTRK2_HUMAN BDNF/NT-3 growth factors receptor OS=Homo sapiens GN=NTRK2 PE=1 SV=1	15.5	91.998	0	29.753
sp|Q16651|PRSS8_HUMAN	2	2	2	sp|Q16651|PRSS8_HUMAN Prostasin OS=Homo sapiens GN=PRSS8 PE=1 SV=1	11.1	36.431	0	45.343
sp|Q16706|MA2A1_HUMAN	2	2	2	sp|Q16706|MA2A1_HUMAN Alpha-mannosidase 2 OS=Homo sapiens GN=MAN2A1 PE=1 SV=2	4.5	131.14	0	20.383
sp|Q16769|QPCT_HUMAN	2	2	2	sp|Q16769|QPCT_HUMAN Glutaminyl-peptide cyclotransferase OS=Homo sapiens GN=QPCT PE=1 SV=1	9.4	40.876	0	59.213
sp|Q16827|PTPRO_HUMAN	1	1	1	sp|Q16827|PTPRO_HUMAN Receptor-type tyrosine-protein phosphatase O OS=Homo sapiens GN=PTPRO PE=1 SV=2	2.1	138.34	0	1.349
sp|Q16832|DDR2_HUMAN	3	3	3	sp|Q16832|DDR2_HUMAN Discoidin domain-containing receptor 2 OS=Homo sapiens GN=DDR2 PE=1 SV=2	4.6	96.735	1	-2
sp|Q16849|PTPRN_HUMAN	2	2	2	sp|Q16849|PTPRN_HUMAN Receptor-type tyrosine-protein phosphatase-like N OS=Homo sapiens GN=PTPRN PE=1 SV=1	3.9	105.85	0	228.14
sp|Q16853|AOC3_HUMAN	1	1	1	sp|Q16853|AOC3_HUMAN Membrane primary amine oxidase OS=Homo sapiens GN=AOC3 PE=1 SV=3	2.5	84.621	0	16.034
sp|Q24JP5|T132A_HUMAN	2	2	2	sp|Q24JP5|T132A_HUMAN Transmembrane protein 132A OS=Homo sapiens GN=TMEM132A PE=2 SV=1	2.7	110.11	0	4.7722
sp|Q29983|MICA_HUMAN	3	3	3	sp|Q29983|MICA_HUMAN MHC class I polypeptide-related sequence A OS=Homo sapiens GN=MICA PE=1 SV=1	10.2	42.915	0	18.265
sp|Q32P28|P3H1_HUMAN	1	1	1	sp|Q32P28|P3H1_HUMAN Prolyl 3-hydroxylase 1 OS=Homo sapiens GN=LEPRE1 PE=1 SV=2	2	83.393	0.0047259	0.59233
sp|Q3SXP7|K1644_HUMAN	1	1	1	sp|Q3SXP7|K1644_HUMAN Uncharacterized protein KIAA1644 OS=Homo sapiens GN=KIAA1644 PE=2 SV=2	7	22.573	1	-2
sp|Q3T906|GNPTA_HUMAN	1	1	1	sp|Q3T906|GNPTA_HUMAN N-acetylglucosamine-1-phosphotransferase subunits alpha/beta OS=Homo sapiens GN=GNPTAB PE=1 SV=1	1.1	143.62	0	1.4545
sp|Q3ZCQ3|F174B_HUMAN	1	1	1	sp|Q3ZCQ3|F174B_HUMAN Membrane protein FAM174B OS=Homo sapiens GN=FAM174B PE=2 SV=2	9.4	16.966	0	1.6032
sp|Q4KMQ2|ANO6_HUMAN	1	1	1	sp|Q4KMQ2|ANO6_HUMAN Anoctamin-6 OS=Homo sapiens GN=ANO6 PE=1 SV=2	1.5	106.16	0	6.2173
sp|Q4LDE5|SVEP1_HUMAN	7	7	7	sp|Q4LDE5|SVEP1_HUMAN Sushi, von Willebrand factor type A, EGF and pentraxin domain-containing protein 1 OS=Homo sapiens GN=SVEP1 PE=1 SV=3	3.2	390.17	0	37.311
sp|Q504Y2|PKDCC_HUMAN	1	1	1	sp|Q504Y2|PKDCC_HUMAN Extracellular tyrosine-protein kinase PKDCC OS=Homo sapiens GN=PKDCC PE=2 SV=2	2.6	54.131	0	10.209
sp|Q53GD3|CTL4_HUMAN	2	2	2	sp|Q53GD3|CTL4_HUMAN Choline transporter-like protein 4 OS=Homo sapiens GN=SLC44A4 PE=2 SV=2	6.2	79.253	0	12.528
sp|Q53H76|PLA1A_HUMAN	2	2	2	sp|Q53H76|PLA1A_HUMAN Phospholipase A1 member A OS=Homo sapiens GN=PLA1A PE=2 SV=2	11.6	49.715	0	3.8168
sp|Q53RD9|FBLN7_HUMAN	1	1	1	sp|Q53RD9|FBLN7_HUMAN Fibulin-7 OS=Homo sapiens GN=FBLN7 PE=2 SV=1	5.2	47.375	0	7.1321
sp|Q56NI9|ESCO2_HUMAN	1	1	1	sp|Q56NI9|ESCO2_HUMAN N-acetyltransferase ESCO2 OS=Homo sapiens GN=ESCO2 PE=1 SV=1	3.3	68.306	0	2.0329
sp|Q5H8C1|FREM1_HUMAN	2	2	2	sp|Q5H8C1|FREM1_HUMAN FRAS1-related extracellular matrix protein 1 OS=Homo sapiens GN=FREM1 PE=1 SV=3	1.6	244.15	0	34.231
sp|Q5IJ48|CRUM2_HUMAN	4	4	4	sp|Q5IJ48|CRUM2_HUMAN Protein crumbs homolog 2 OS=Homo sapiens GN=CRB2 PE=1 SV=2	5.4	134.26	0	51.443
sp|Q5JRA6|MIA3_HUMAN	3	3	3	sp|Q5JRA6|MIA3_HUMAN Melanoma inhibitory activity protein 3 OS=Homo sapiens GN=MIA3 PE=1 SV=1	2.1	213.7	0	15.24
sp|Q5JS37|NHLC3_HUMAN	4	4	4	sp|Q5JS37|NHLC3_HUMAN NHL repeat-containing protein 3 OS=Homo sapiens GN=NHLRC3 PE=2 SV=1	19.6	38.282	0	19.175
sp|Q5JXA9|SIRB2_HUMAN	1	1	1	sp|Q5JXA9|SIRB2_HUMAN Signal-regulatory protein beta-2 OS=Homo sapiens GN=SIRPB2 PE=2 SV=1	5.3	36.968	0	1.8736
sp|Q5KU26|COL12_HUMAN	2	2	2	sp|Q5KU26|COL12_HUMAN Collectin-12 OS=Homo sapiens GN=COLEC12 PE=1 SV=3	4.3	81.514	0	4.536
sp|Q5PT55|NTCP5_HUMAN	1	1	1	sp|Q5PT55|NTCP5_HUMAN Sodium/bile acid cotransporter 5 OS=Homo sapiens GN=SLC10A5 PE=2 SV=1	2.3	48.87	0.0010091	0.98284
sp|Q5R3F8|PPR29_HUMAN	2	2	2	sp|Q5R3F8|PPR29_HUMAN Protein phosphatase 1 regulatory subunit 29 OS=Homo sapiens GN=ELFN2 PE=1 SV=1	2.6	89.686	0.001006	0.96699
sp|Q5SZK8|FREM2_HUMAN	7	7	7	sp|Q5SZK8|FREM2_HUMAN FRAS1-related extracellular matrix protein 2 OS=Homo sapiens GN=FREM2 PE=1 SV=2	3.9	351.15	0	59.733
sp|Q5T601|AGRF1_HUMAN	1	1	1	sp|Q5T601|AGRF1_HUMAN Adhesion G-protein coupled receptor F1 OS=Homo sapiens GN=ADGRF1 PE=1 SV=2	1.2	101.36	0	1.0731
sp|Q5TFQ8|SIRBL_HUMAN;sp|P78324|SHPS1_HUMAN	4;3	4;3	4;3	sp|Q5TFQ8|SIRBL_HUMAN Signal-regulatory protein beta-1 isoform 3 OS=Homo sapiens GN=SIRPB1 PE=1 SV=1;sp|P78324|SHPS1_HUMAN Tyrosine-protein phosphatase non-receptor type substrate 1 OS=Homo sapiens GN=SIRPA PE=1 SV=2	12.8	43.359	0	87.551
sp|Q5VSY0|GKAP1_HUMAN	1	1	1	sp|Q5VSY0|GKAP1_HUMAN G kinase-anchoring protein 1 OS=Homo sapiens GN=GKAP1 PE=1 SV=2	6.6	42.078	1	-2
sp|Q5VU97|CAHD1_HUMAN	1	1	1	sp|Q5VU97|CAHD1_HUMAN VWFA and cache domain-containing protein 1 OS=Homo sapiens GN=CACHD1 PE=2 SV=2	1.6	142.29	0.0010121	1.0122
sp|Q5VUB5|F1711_HUMAN	3	3	3	sp|Q5VUB5|F1711_HUMAN Protein FAM171A1 OS=Homo sapiens GN=FAM171A1 PE=1 SV=1	9.2	97.853	0	30.645
sp|Q5VV43|K0319_HUMAN	1	1	1	sp|Q5VV43|K0319_HUMAN Dyslexia-associated protein KIAA0319 OS=Homo sapiens GN=KIAA0319 PE=1 SV=1	1.3	117.76	0	6.2415
sp|Q5VY43|PEAR1_HUMAN	1	1	1	sp|Q5VY43|PEAR1_HUMAN Platelet endothelial aggregation receptor 1 OS=Homo sapiens GN=PEAR1 PE=1 SV=1	2	110.67	0	7.6924
sp|Q5VZB9|DMRTA_HUMAN	1	1	1	sp|Q5VZB9|DMRTA_HUMAN Doublesex- and mab-3-related transcription factor A1 OS=Homo sapiens GN=DMRTA1 PE=2 SV=1	3	53.124	1	-2
sp|Q5ZPR3|CD276_HUMAN	6	6	6	sp|Q5ZPR3|CD276_HUMAN CD276 antigen OS=Homo sapiens GN=CD276 PE=1 SV=1	29.2	57.235	0	323.31
sp|Q66K79|CBPZ_HUMAN	1	1	1	sp|Q66K79|CBPZ_HUMAN Carboxypeptidase Z OS=Homo sapiens GN=CPZ PE=1 SV=2	2.9	73.655	0	5.2543
sp|Q687X5|STEA4_HUMAN	2	2	2	sp|Q687X5|STEA4_HUMAN Metalloreductase STEAP4 OS=Homo sapiens GN=STEAP4 PE=1 SV=1	6.5	51.981	0	1.5712
sp|Q68CJ9|CR3L3_HUMAN	1	1	1	sp|Q68CJ9|CR3L3_HUMAN Cyclic AMP-responsive element-binding protein 3-like protein 3 OS=Homo sapiens GN=CREB3L3 PE=1 SV=2	5.4	49.077	0	158.3
sp|Q68CP4|HGNAT_HUMAN	2	2	2	sp|Q68CP4|HGNAT_HUMAN Heparan-alpha-glucosaminide N-acetyltransferase OS=Homo sapiens GN=HGSNAT PE=1 SV=2	3.9	73.293	0	1.488
sp|Q68D85|NR3L1_HUMAN	4	4	4	sp|Q68D85|NR3L1_HUMAN Natural cytotoxicity triggering receptor 3 ligand 1 OS=Homo sapiens GN=NCR3LG1 PE=1 SV=1	13.9	50.827	0	129.08
sp|Q6DKI7|PVRIG_HUMAN	1	1	1	sp|Q6DKI7|PVRIG_HUMAN Transmembrane protein PVRIG OS=Homo sapiens GN=PVRIG PE=2 SV=1	8.6	34.344	0	9.4445
sp|Q6EMK4|VASN_HUMAN	5	5	5	sp|Q6EMK4|VASN_HUMAN Vasorin OS=Homo sapiens GN=VASN PE=1 SV=1	13.4	71.712	0	97.773
sp|Q6FHJ7|SFRP4_HUMAN	2	2	2	sp|Q6FHJ7|SFRP4_HUMAN Secreted frizzled-related protein 4 OS=Homo sapiens GN=SFRP4 PE=1 SV=2	11.8	39.826	0	16.557
sp|Q6GTS8|P20D1_HUMAN	1	1	1	sp|Q6GTS8|P20D1_HUMAN Probable carboxypeptidase PM20D1 OS=Homo sapiens GN=PM20D1 PE=2 SV=3	2.2	55.741	0.0097952	0.24026
sp|Q6GTX8|LAIR1_HUMAN	2	2	2	sp|Q6GTX8|LAIR1_HUMAN Leukocyte-associated immunoglobulin-like receptor 1 OS=Homo sapiens GN=LAIR1 PE=1 SV=1	8	31.412	0	198.72
sp|Q6MZW2|FSTL4_HUMAN	1	1	1	sp|Q6MZW2|FSTL4_HUMAN Follistatin-related protein 4 OS=Homo sapiens GN=FSTL4 PE=2 SV=3	2	93.095	0	9.4873
sp|Q6N022|TEN4_HUMAN	2	2	2	sp|Q6N022|TEN4_HUMAN Teneurin-4 OS=Homo sapiens GN=TENM4 PE=1 SV=2	1.4	307.95	0.0047438	0.6198
sp|Q6NSI1|AR26L_HUMAN	1	1	1	sp|Q6NSI1|AR26L_HUMAN Putative ankyrin repeat domain-containing protein 26-like protein OS=Homo sapiens GN=ANKRD26P1 PE=5 SV=2	7.8	35.437	0.0098214	0.25173
sp|Q6NUJ2|CK087_HUMAN	2	2	2	sp|Q6NUJ2|CK087_HUMAN Uncharacterized protein C11orf87 OS=Homo sapiens GN=C11orf87 PE=1 SV=2	13.2	20.622	0	5.6084
sp|Q6NUS6|TECT3_HUMAN	4	4	4	sp|Q6NUS6|TECT3_HUMAN Tectonic-3 OS=Homo sapiens GN=TCTN3 PE=1 SV=2	17.8	66.156	0	61.006
sp|Q6P3W7|SCYL2_HUMAN	1	1	1	sp|Q6P3W7|SCYL2_HUMAN SCY1-like protein 2 OS=Homo sapiens GN=SCYL2 PE=1 SV=1	2.4	103.71	0	1.1117
sp|Q6P9A2|GLT18_HUMAN	2	2	2	sp|Q6P9A2|GLT18_HUMAN Polypeptide N-acetylgalactosaminyltransferase 18 OS=Homo sapiens GN=GALNT18 PE=2 SV=2	4.3	69.56	0	16.627
sp|Q6PCB0|VWA1_HUMAN	2	2	2	sp|Q6PCB0|VWA1_HUMAN von Willebrand factor A domain-containing protein 1 OS=Homo sapiens GN=VWA1 PE=2 SV=1	12.4	46.804	0	11.079
sp|Q6PI73|LIRA6_HUMAN	1	1	1	sp|Q6PI73|LIRA6_HUMAN Leukocyte immunoglobulin-like receptor subfamily A member 6 OS=Homo sapiens GN=LILRA6 PE=2 SV=2	5.8	52.399	0	9.1998
sp|Q6PK18|OGFD3_HUMAN	2	2	2	sp|Q6PK18|OGFD3_HUMAN 2-oxoglutarate and iron-dependent oxygenase domain-containing protein 3 OS=Homo sapiens GN=OGFOD3 PE=1 SV=2	5.3	35.646	1	-2
sp|Q6UVK1|CSPG4_HUMAN	6	6	6	sp|Q6UVK1|CSPG4_HUMAN Chondroitin sulfate proteoglycan 4 OS=Homo sapiens GN=CSPG4 PE=1 SV=2	6.1	250.53	0	111.26
sp|Q6UWI2|PARM1_HUMAN	1	1	1	sp|Q6UWI2|PARM1_HUMAN Prostate androgen-regulated mucin-like protein 1 OS=Homo sapiens GN=PARM1 PE=1 SV=1	2.3	32.288	0	3.0343
sp|Q6UWL2|SUSD1_HUMAN	1	1	1	sp|Q6UWL2|SUSD1_HUMAN Sushi domain-containing protein 1 OS=Homo sapiens GN=SUSD1 PE=1 SV=1	1.5	82.709	0	6.4797
sp|Q6UWL6|KIRR2_HUMAN	2	2	2	sp|Q6UWL6|KIRR2_HUMAN Kin of IRRE-like protein 2 OS=Homo sapiens GN=KIRREL2 PE=1 SV=2	8.9	75.091	0	13.375
sp|Q6UWM5|GPRL1_HUMAN	1	1	1	sp|Q6UWM5|GPRL1_HUMAN GLIPR1-like protein 1 OS=Homo sapiens GN=GLIPR1L1 PE=1 SV=2	7	27.151	0	1.5677
sp|Q6UWR7|ENPP6_HUMAN	2	2	2	sp|Q6UWR7|ENPP6_HUMAN Ectonucleotide pyrophosphatase/phosphodiesterase family member 6 OS=Homo sapiens GN=ENPP6 PE=1 SV=2	10	50.24	0	7.6508
sp|Q6UWV6|ENPP7_HUMAN	3	3	3	sp|Q6UWV6|ENPP7_HUMAN Ectonucleotide pyrophosphatase/phosphodiesterase family member 7 OS=Homo sapiens GN=ENPP7 PE=1 SV=3	8.5	51.493	0	3.3171
sp|Q6UX06|OLFM4_HUMAN	8	8	8	sp|Q6UX06|OLFM4_HUMAN Olfactomedin-4 OS=Homo sapiens GN=OLFM4 PE=1 SV=1	21.6	57.279	0	323.31
sp|Q6UX15|LAYN_HUMAN	1	1	1	sp|Q6UX15|LAYN_HUMAN Layilin OS=Homo sapiens GN=LAYN PE=2 SV=1	5.8	43.108	0	92.611
sp|Q6UX27|VSTM1_HUMAN	1	1	1	sp|Q6UX27|VSTM1_HUMAN V-set and transmembrane domain-containing protein 1 OS=Homo sapiens GN=VSTM1 PE=1 SV=2	5.5	26.109	0	55.342
sp|Q6UX41|BTNL8_HUMAN	1	1	1	sp|Q6UX41|BTNL8_HUMAN Butyrophilin-like protein 8 OS=Homo sapiens GN=BTNL8 PE=1 SV=1	3	56.747	0	32.176
sp|Q6UX71|PXDC2_HUMAN	4	4	4	sp|Q6UX71|PXDC2_HUMAN Plexin domain-containing protein 2 OS=Homo sapiens GN=PLXDC2 PE=1 SV=1	15.5	59.582	0	135.63
sp|Q6UXB3|LYPD2_HUMAN	1	1	1	sp|Q6UXB3|LYPD2_HUMAN Ly6/PLAUR domain-containing protein 2 OS=Homo sapiens GN=LYPD2 PE=2 SV=1	21.6	13.115	0	6.5853
sp|Q6UXB4|CLC4G_HUMAN	3	3	3	sp|Q6UXB4|CLC4G_HUMAN C-type lectin domain family 4 member G OS=Homo sapiens GN=CLEC4G PE=1 SV=1	29.4	32.561	0	6.6508
sp|Q6UXB8|PI16_HUMAN	3	3	3	sp|Q6UXB8|PI16_HUMAN Peptidase inhibitor 16 OS=Homo sapiens GN=PI16 PE=1 SV=1	14.5	49.471	0	62.069
sp|Q6UXD5|SE6L2_HUMAN	5	5	5	sp|Q6UXD5|SE6L2_HUMAN Seizure 6-like protein 2 OS=Homo sapiens GN=SEZ6L2 PE=1 SV=2	12.7	97.559	0	47.831
sp|Q6UXG3|CLM9_HUMAN	1	1	1	sp|Q6UXG3|CLM9_HUMAN CMRF35-like molecule 9 OS=Homo sapiens GN=CD300LG PE=1 SV=2	4.8	36.06	0	100.56
sp|Q6UXK2|ISLR2_HUMAN	1	1	1	sp|Q6UXK2|ISLR2_HUMAN Immunoglobulin superfamily containing leucine-rich repeat protein 2 OS=Homo sapiens GN=ISLR2 PE=2 SV=1	1.7	78.989	0	1.9909
sp|Q6UXK5|LRRN1_HUMAN	1	1	1	sp|Q6UXK5|LRRN1_HUMAN Leucine-rich repeat neuronal protein 1 OS=Homo sapiens GN=LRRN1 PE=1 SV=1	1.8	80.716	0	1.8542
sp|Q6UXN8|CLC9A_HUMAN	1	1	1	sp|Q6UXN8|CLC9A_HUMAN C-type lectin domain family 9 member A OS=Homo sapiens GN=CLEC9A PE=1 SV=1	5.4	27.324	0	25.458
sp|Q6UXZ0|TMIG1_HUMAN	1	1	1	sp|Q6UXZ0|TMIG1_HUMAN Transmembrane and immunoglobulin domain-containing protein 1 OS=Homo sapiens GN=TMIGD1 PE=2 SV=1	5.3	29.184	0	1.7415
sp|Q6UXZ4|UNC5D_HUMAN	1	1	1	sp|Q6UXZ4|UNC5D_HUMAN Netrin receptor UNC5D OS=Homo sapiens GN=UNC5D PE=2 SV=1	1.8	105.88	0	1.6184
sp|Q6UY11|DLK2_HUMAN	1	1	1	sp|Q6UY11|DLK2_HUMAN Protein delta homolog 2 OS=Homo sapiens GN=DLK2 PE=2 SV=1	4.7	40.547	0	5.2445
sp|Q6V0I7|FAT4_HUMAN	13	13	13	sp|Q6V0I7|FAT4_HUMAN Protocadherin Fat 4 OS=Homo sapiens GN=FAT4 PE=1 SV=2	5.2	542.68	0	246.68
sp|Q6W4X9|MUC6_HUMAN	3	3	3	sp|Q6W4X9|MUC6_HUMAN Mucin-6 OS=Homo sapiens GN=MUC6 PE=1 SV=3	3.6	257.05	0	18.739
sp|Q6XQN6|PNCB_HUMAN	1	1	1	sp|Q6XQN6|PNCB_HUMAN Nicotinate phosphoribosyltransferase OS=Homo sapiens GN=NAPRT PE=1 SV=2	5.8	57.578	0	2.1952
sp|Q6YHK3|CD109_HUMAN	7	7	7	sp|Q6YHK3|CD109_HUMAN CD109 antigen OS=Homo sapiens GN=CD109 PE=1 SV=2	6.9	161.69	0	49.805
sp|Q6YHU6|THADA_HUMAN	1	1	1	sp|Q6YHU6|THADA_HUMAN Thyroid adenoma-associated protein OS=Homo sapiens GN=THADA PE=1 SV=1	0.9	219.6	0.0074349	0.447
sp|Q6ZMS4|ZN852_HUMAN;sp|Q9P0L1|ZKSC7_HUMAN	1;1	1;1	1;1	sp|Q6ZMS4|ZN852_HUMAN Zinc finger protein 852 OS=Homo sapiens GN=ZNF852 PE=2 SV=4;sp|Q9P0L1|ZKSC7_HUMAN Zinc finger protein with KRAB and SCAN domains 7 OS=Homo sapiens GN=ZKSCAN7 PE=1 SV=2	1.7	62.083	0.0082117	0.35508
sp|Q6ZQN7|SO4C1_HUMAN	1	1	1	sp|Q6ZQN7|SO4C1_HUMAN Solute carrier organic anion transporter family member 4C1 OS=Homo sapiens GN=SLCO4C1 PE=1 SV=1	1.4	78.948	0	1.0539
sp|Q6ZUK4|TMM26_HUMAN	1	1	1	sp|Q6ZUK4|TMM26_HUMAN Transmembrane protein 26 OS=Homo sapiens GN=TMEM26 PE=1 SV=1	4.3	41.671	0	9.2919
sp|Q70SY1|CR3L2_HUMAN	1	1	1	sp|Q70SY1|CR3L2_HUMAN Cyclic AMP-responsive element-binding protein 3-like protein 2 OS=Homo sapiens GN=CREB3L2 PE=1 SV=3	4.8	57.414	0	5.5604
sp|Q7KYR7|BT2A1_HUMAN	1	1	1	sp|Q7KYR7|BT2A1_HUMAN Butyrophilin subfamily 2 member A1 OS=Homo sapiens GN=BTN2A1 PE=1 SV=3	3.6	59.632	0	58.203
sp|Q7L0J3|SV2A_HUMAN	1	1	1	sp|Q7L0J3|SV2A_HUMAN Synaptic vesicle glycoprotein 2A OS=Homo sapiens GN=SV2A PE=1 SV=1	1.3	82.694	0.001004	0.9524
sp|Q7L985|LIGO2_HUMAN	1	1	1	sp|Q7L985|LIGO2_HUMAN Leucine-rich repeat and immunoglobulin-like domain-containing nogo receptor-interacting protein 2 OS=Homo sapiens GN=LINGO2 PE=2 SV=1	2.5	68.065	0.000999	0.93699
sp|Q7Z3B1|NEGR1_HUMAN	5	5	5	sp|Q7Z3B1|NEGR1_HUMAN Neuronal growth regulator 1 OS=Homo sapiens GN=NEGR1 PE=1 SV=3	28.2	38.719	0	194.67
sp|Q7Z4F1|LRP10_HUMAN	2	2	2	sp|Q7Z4F1|LRP10_HUMAN Low-density lipoprotein receptor-related protein 10 OS=Homo sapiens GN=LRP10 PE=1 SV=2	6.7	76.193	0	22.901
sp|Q7Z5B4|RIC3_HUMAN	1	1	1	sp|Q7Z5B4|RIC3_HUMAN Protein RIC-3 OS=Homo sapiens GN=RIC3 PE=1 SV=1	5.4	41.092	1	-2
sp|Q7Z5L0|VMO1_HUMAN	2	2	2	sp|Q7Z5L0|VMO1_HUMAN Vitelline membrane outer layer protein 1 homolog OS=Homo sapiens GN=VMO1 PE=1 SV=1	21.8	21.534	0.0019608	0.82921
sp|Q7Z5N4|SDK1_HUMAN	3	3	3	sp|Q7Z5N4|SDK1_HUMAN Protein sidekick-1 OS=Homo sapiens GN=SDK1 PE=2 SV=3	2.4	242.11	0	91.08
sp|Q7Z6A9|BTLA_HUMAN	3	3	3	sp|Q7Z6A9|BTLA_HUMAN B- and T-lymphocyte attenuator OS=Homo sapiens GN=BTLA PE=1 SV=3	16.3	32.834	0	18.317
sp|Q7Z6J4|FGD2_HUMAN	1	1	1	sp|Q7Z6J4|FGD2_HUMAN FYVE, RhoGEF and PH domain-containing protein 2 OS=Homo sapiens GN=FGD2 PE=1 SV=1	1.2	74.891	0.0073869	0.40397
sp|Q7Z6M3|MILR1_HUMAN	2	2	2	sp|Q7Z6M3|MILR1_HUMAN Allergin-1 OS=Homo sapiens GN=MILR1 PE=1 SV=2	9.3	38.735	0	124.86
sp|Q7Z7D3|VTCN1_HUMAN	1	1	1	sp|Q7Z7D3|VTCN1_HUMAN V-set domain-containing T-cell activation inhibitor 1 OS=Homo sapiens GN=VTCN1 PE=1 SV=1	7.4	30.878	0	37.038
sp|Q7Z7G0|TARSH_HUMAN	8	8	8	sp|Q7Z7G0|TARSH_HUMAN Target of Nesh-SH3 OS=Homo sapiens GN=ABI3BP PE=1 SV=1	9.8	118.64	0	72.311
sp|Q7Z7M0|MEGF8_HUMAN	15	15	15	sp|Q7Z7M0|MEGF8_HUMAN Multiple epidermal growth factor-like domains protein 8 OS=Homo sapiens GN=MEGF8 PE=1 SV=2	10.7	303.1	0	323.31
sp|Q7Z7N9|T179B_HUMAN	2	2	2	sp|Q7Z7N9|T179B_HUMAN Transmembrane protein 179B OS=Homo sapiens GN=TMEM179B PE=1 SV=1	17.4	23.55	0	11.714
sp|Q86SJ2|AMGO2_HUMAN	1	1	1	sp|Q86SJ2|AMGO2_HUMAN Amphoterin-induced protein 2 OS=Homo sapiens GN=AMIGO2 PE=1 SV=1	3.6	57.933	0	3.5162
sp|Q86SQ4|GP126_HUMAN	8	8	8	sp|Q86SQ4|GP126_HUMAN G-protein coupled receptor 126 OS=Homo sapiens GN=GPR126 PE=1 SV=3	9.5	136.69	0	45.95
sp|Q86T13|CLC14_HUMAN	1	1	1	sp|Q86T13|CLC14_HUMAN C-type lectin domain family 14 member A OS=Homo sapiens GN=CLEC14A PE=1 SV=1	2	51.635	0	58.749
sp|Q86TH1|ATL2_HUMAN	6	6	6	sp|Q86TH1|ATL2_HUMAN ADAMTS-like protein 2 OS=Homo sapiens GN=ADAMTSL2 PE=1 SV=1	11.9	104.62	0	160.21
sp|Q86TY3|CN037_HUMAN	1	1	1	sp|Q86TY3|CN037_HUMAN Uncharacterized protein C14orf37 OS=Homo sapiens GN=C14orf37 PE=1 SV=1	3.6	84.172	0	9.4143
sp|Q86UN2|R4RL1_HUMAN	2	2	2	sp|Q86UN2|R4RL1_HUMAN Reticulon-4 receptor-like 1 OS=Homo sapiens GN=RTN4RL1 PE=1 SV=1	3.9	49.065	0	8.0082
sp|Q86UN3|R4RL2_HUMAN	1	1	1	sp|Q86UN3|R4RL2_HUMAN Reticulon-4 receptor-like 2 OS=Homo sapiens GN=RTN4RL2 PE=1 SV=1	6.2	46.105	0	8.7077
sp|Q86UX2|ITIH5_HUMAN	1	1	1	sp|Q86UX2|ITIH5_HUMAN Inter-alpha-trypsin inhibitor heavy chain H5 OS=Homo sapiens GN=ITIH5 PE=2 SV=2	3.3	104.58	0	14.197
sp|Q86V85|GP180_HUMAN	1	1	1	sp|Q86V85|GP180_HUMAN Integral membrane protein GPR180 OS=Homo sapiens GN=GPR180 PE=2 SV=1	7.3	49.395	0	14.468
sp|Q86VB7|C163A_HUMAN	3	3	3	sp|Q86VB7|C163A_HUMAN Scavenger receptor cysteine-rich type 1 protein M130 OS=Homo sapiens GN=CD163 PE=1 SV=2	4	125.45	0	26.241
sp|Q86VR7|VS10L_HUMAN	1	1	1	sp|Q86VR7|VS10L_HUMAN V-set and immunoglobulin domain-containing protein 10-like OS=Homo sapiens GN=VSIG10L PE=2 SV=2	1.6	91.624	0	6.3005
sp|Q86VV4|RNB3L_HUMAN	1	1	1	sp|Q86VV4|RNB3L_HUMAN Ran-binding protein 3-like OS=Homo sapiens GN=RANBP3L PE=2 SV=2	3.2	52.21	1	-2
sp|Q86VZ4|LRP11_HUMAN	1	1	1	sp|Q86VZ4|LRP11_HUMAN Low-density lipoprotein receptor-related protein 11 OS=Homo sapiens GN=LRP11 PE=2 SV=2	2.2	53.311	1	-2
sp|Q86WC4|OSTM1_HUMAN	3	3	3	sp|Q86WC4|OSTM1_HUMAN Osteopetrosis-associated transmembrane protein 1 OS=Homo sapiens GN=OSTM1 PE=1 SV=1	15.3	37.256	0	12.271
sp|Q86WK6|AMGO1_HUMAN	1	1	1	sp|Q86WK6|AMGO1_HUMAN Amphoterin-induced protein 1 OS=Homo sapiens GN=AMIGO1 PE=1 SV=1	2.8	55.239	0	1.1527
sp|Q86XX4|FRAS1_HUMAN	1	1	1	sp|Q86XX4|FRAS1_HUMAN Extracellular matrix protein FRAS1 OS=Homo sapiens GN=FRAS1 PE=1 SV=2	0.3	443.21	0	2.0492
sp|Q86YD3|TMM25_HUMAN	3	3	3	sp|Q86YD3|TMM25_HUMAN Transmembrane protein 25 OS=Homo sapiens GN=TMEM25 PE=1 SV=1	14.8	39.284	0	163.1
sp|Q86YT9|JAML1_HUMAN	1	1	1	sp|Q86YT9|JAML1_HUMAN Junctional adhesion molecule-like OS=Homo sapiens GN=AMICA1 PE=1 SV=1	4.8	44.339	0	2.2609
sp|Q8IUK5|PLDX1_HUMAN	4	4	4	sp|Q8IUK5|PLDX1_HUMAN Plexin domain-containing protein 1 OS=Homo sapiens GN=PLXDC1 PE=1 SV=2	13.2	55.76	0	50.838
sp|Q8IV08|PLD3_HUMAN	3	3	3	sp|Q8IV08|PLD3_HUMAN Phospholipase D3 OS=Homo sapiens GN=PLD3 PE=1 SV=1	11.6	54.705	0	24.008
sp|Q8IVL1|NAV2_HUMAN	1	1	1	sp|Q8IVL1|NAV2_HUMAN Neuron navigator 2 OS=Homo sapiens GN=NAV2 PE=1 SV=3	0.6	268.16	0.009058	0.33422
sp|Q8IWA5|CTL2_HUMAN	4	4	4	sp|Q8IWA5|CTL2_HUMAN Choline transporter-like protein 2 OS=Homo sapiens GN=SLC44A2 PE=1 SV=3	6.1	80.123	0	49.106
sp|Q8IWV2|CNTN4_HUMAN	1	1	1	sp|Q8IWV2|CNTN4_HUMAN Contactin-4 OS=Homo sapiens GN=CNTN4 PE=1 SV=1	1.9	113.45	0	9.7251
sp|Q8IX04|UEVLD_HUMAN	1	1	1	sp|Q8IX04|UEVLD_HUMAN Ubiquitin-conjugating enzyme E2 variant 3 OS=Homo sapiens GN=UEVLD PE=1 SV=2	4.7	52.263	0	7.0109
sp|Q8IX05|CD302_HUMAN	1	1	1	sp|Q8IX05|CD302_HUMAN CD302 antigen OS=Homo sapiens GN=CD302 PE=1 SV=1	4.7	26.182	0	3.4424
sp|Q8IX30|SCUB3_HUMAN	1	1	1	sp|Q8IX30|SCUB3_HUMAN Signal peptide, CUB and EGF-like domain-containing protein 3 OS=Homo sapiens GN=SCUBE3 PE=1 SV=1	1.5	109.28	0.001955	0.82082
sp|Q8IYH5|ZZZ3_HUMAN	1	1	1	sp|Q8IYH5|ZZZ3_HUMAN ZZ-type zinc finger-containing protein 3 OS=Homo sapiens GN=ZZZ3 PE=1 SV=1	1.6	102.02	1	-2
sp|Q8IYS5|OSCAR_HUMAN	3	3	3	sp|Q8IYS5|OSCAR_HUMAN Osteoclast-associated immunoglobulin-like receptor OS=Homo sapiens GN=OSCAR PE=2 SV=3	17	30.481	0	106.6
sp|Q8IZA0|K319L_HUMAN	1	1	1	sp|Q8IZA0|K319L_HUMAN Dyslexia-associated protein KIAA0319-like protein OS=Homo sapiens GN=KIAA0319L PE=1 SV=2	2.2	115.66	0	11.799
sp|Q8IZF2|AGRF5_HUMAN	15	15	15	sp|Q8IZF2|AGRF5_HUMAN Adhesion G protein-coupled receptor F5 OS=Homo sapiens GN=ADGRF5 PE=1 SV=3	19.5	149.46	0	323.31
sp|Q8IZJ3|CPMD8_HUMAN	1	1	1	sp|Q8IZJ3|CPMD8_HUMAN C3 and PZP-like alpha-2-macroglobulin domain-containing protein 8 OS=Homo sapiens GN=CPAMD8 PE=1 SV=2	0.8	206.7	1	-2
sp|Q8IZP9|GPR64_HUMAN	4	4	4	sp|Q8IZP9|GPR64_HUMAN G-protein coupled receptor 64 OS=Homo sapiens GN=GPR64 PE=1 SV=2	6.7	111.59	0	23.892
sp|Q8N0V4|LGI2_HUMAN	2	2	2	sp|Q8N0V4|LGI2_HUMAN Leucine-rich repeat LGI family member 2 OS=Homo sapiens GN=LGI2 PE=2 SV=1	6.2	62.298	0	12.803
sp|Q8N0V5|GNT2A_HUMAN;sp|Q06430|GNT2B_HUMAN	2;1	2;1	2;1	sp|Q8N0V5|GNT2A_HUMAN N-acetyllactosaminide beta-1,6-N-acetylglucosaminyl-transferase, isoform A OS=Homo sapiens GN=GCNT2 PE=2 SV=1;sp|Q06430|GNT2B_HUMAN N-acetyllactosaminide beta-1,6-N-acetylglucosaminyl-transferase, isoform B OS=Homo sapiens GN=GCNT2 PE	9.5	45.873	0	148.75
sp|Q8N0Z9|VSI10_HUMAN	1	1	1	sp|Q8N0Z9|VSI10_HUMAN V-set and immunoglobulin domain-containing protein 10 OS=Homo sapiens GN=VSIG10 PE=2 SV=1	3.9	59.216	0.0098921	0.28405
sp|Q8N126|CADM3_HUMAN	1	1	1	sp|Q8N126|CADM3_HUMAN Cell adhesion molecule 3 OS=Homo sapiens GN=CADM3 PE=1 SV=1	3.5	43.299	0	3.4468
sp|Q8N149|LIRA2_HUMAN	1	1	1	sp|Q8N149|LIRA2_HUMAN Leukocyte immunoglobulin-like receptor subfamily A member 2 OS=Homo sapiens GN=LILRA2 PE=1 SV=2	5.8	52.991	0	9.6031
sp|Q8N271|PROM2_HUMAN	5	5	5	sp|Q8N271|PROM2_HUMAN Prominin-2 OS=Homo sapiens GN=PROM2 PE=1 SV=1	10	91.882	0	117.49
sp|Q8N2S1|LTBP4_HUMAN	2	2	2	sp|Q8N2S1|LTBP4_HUMAN Latent-transforming growth factor beta-binding protein 4 OS=Homo sapiens GN=LTBP4 PE=1 SV=2	2.8	173.43	0	18.235
sp|Q8N387|MUC15_HUMAN	2	2	2	sp|Q8N387|MUC15_HUMAN Mucin-15 OS=Homo sapiens GN=MUC15 PE=2 SV=2	11.4	36.294	0	22.237
sp|Q8N3J6|CADM2_HUMAN	6	5	5	sp|Q8N3J6|CADM2_HUMAN Cell adhesion molecule 2 OS=Homo sapiens GN=CADM2 PE=2 SV=1	15.4	47.553	0	59.673
sp|Q8N3Z0|PRS35_HUMAN	1	1	1	sp|Q8N3Z0|PRS35_HUMAN Inactive serine protease 35 OS=Homo sapiens GN=PRSS35 PE=2 SV=2	3.6	47.097	0.001	0.94791
sp|Q8N436|CPXM2_HUMAN	3	3	3	sp|Q8N436|CPXM2_HUMAN Inactive carboxypeptidase-like protein X2 OS=Homo sapiens GN=CPXM2 PE=2 SV=3	5.2	85.869	0	9.3803
sp|Q8N474|SFRP1_HUMAN	1	1	1	sp|Q8N474|SFRP1_HUMAN Secreted frizzled-related protein 1 OS=Homo sapiens GN=SFRP1 PE=1 SV=1	12.1	35.385	0	2.1744
sp|Q8N4F0|BPIB2_HUMAN	3	3	3	sp|Q8N4F0|BPIB2_HUMAN BPI fold-containing family B member 2 OS=Homo sapiens GN=BPIFB2 PE=1 SV=2	8.7	49.172	0	4.6651
sp|Q8N697|S15A4_HUMAN	1	1	1	sp|Q8N697|S15A4_HUMAN Solute carrier family 15 member 4 OS=Homo sapiens GN=SLC15A4 PE=2 SV=1	2.4	62.033	0	1.6569
sp|Q8N6G6|ATL1_HUMAN	1	1	1	sp|Q8N6G6|ATL1_HUMAN ADAMTS-like protein 1 OS=Homo sapiens GN=ADAMTSL1 PE=1 SV=4	1	193.41	0.0047483	0.6242
sp|Q8N6Q3|CD177_HUMAN	5	5	5	sp|Q8N6Q3|CD177_HUMAN CD177 antigen OS=Homo sapiens GN=CD177 PE=1 SV=2	22.9	46.363	0	68.613
sp|Q8N8Z6|DCBD1_HUMAN	2	2	2	sp|Q8N8Z6|DCBD1_HUMAN Discoidin, CUB and LCCL domain-containing protein 1 OS=Homo sapiens GN=DCBLD1 PE=1 SV=2	5.2	77.92	0	7.0483
sp|Q8NAC3|I17RC_HUMAN	1	1	1	sp|Q8NAC3|I17RC_HUMAN Interleukin-17 receptor C OS=Homo sapiens GN=IL17RC PE=1 SV=2	1.5	86.239	0	3.4098
sp|Q8NAU1|FNDC5_HUMAN	1	1	1	sp|Q8NAU1|FNDC5_HUMAN Fibronectin type III domain-containing protein 5 OS=Homo sapiens GN=FNDC5 PE=1 SV=3	4.7	23.659	0	3.9367
sp|Q8NBJ4|GOLM1_HUMAN	5	5	5	sp|Q8NBJ4|GOLM1_HUMAN Golgi membrane protein 1 OS=Homo sapiens GN=GOLM1 PE=1 SV=1	12.2	45.333	0	295.49
sp|Q8NC42|RN149_HUMAN	3	3	3	sp|Q8NC42|RN149_HUMAN E3 ubiquitin-protein ligase RNF149 OS=Homo sapiens GN=RNF149 PE=2 SV=2	9.5	43.164	0	31.048
sp|Q8NCC3|PAG15_HUMAN	2	2	2	sp|Q8NCC3|PAG15_HUMAN Group XV phospholipase A2 OS=Homo sapiens GN=PLA2G15 PE=1 SV=2	10.2	46.657	0	17.723
sp|Q8NDA2|HMCN2_HUMAN	12	12	12	sp|Q8NDA2|HMCN2_HUMAN Hemicentin-2 OS=Homo sapiens GN=HMCN2 PE=2 SV=2	4.9	542.49	0	75.281
sp|Q8NE01|CNNM3_HUMAN	1	1	1	sp|Q8NE01|CNNM3_HUMAN Metal transporter CNNM3 OS=Homo sapiens GN=CNNM3 PE=1 SV=1	3.1	76.118	0	1.2036
sp|Q8NEM0|MCPH1_HUMAN	1	1	1	sp|Q8NEM0|MCPH1_HUMAN Microcephalin OS=Homo sapiens GN=MCPH1 PE=1 SV=3	1.4	92.876	0.0098039	0.24461
sp|Q8NER5|ACV1C_HUMAN	1	1	1	sp|Q8NER5|ACV1C_HUMAN Activin receptor type-1C OS=Homo sapiens GN=ACVR1C PE=1 SV=1	4.5	54.87	0	3.541
sp|Q8NFP4|MDGA1_HUMAN	3	3	3	sp|Q8NFP4|MDGA1_HUMAN MAM domain-containing glycosylphosphatidylinositol anchor protein 1 OS=Homo sapiens GN=MDGA1 PE=1 SV=1	3.7	105.79	0	2.833
sp|Q8NFQ8|TOIP2_HUMAN	1	1	1	sp|Q8NFQ8|TOIP2_HUMAN Torsin-1A-interacting protein 2 OS=Homo sapiens GN=TOR1AIP2 PE=1 SV=1	4	51.263	0	10.565
sp|Q8NFT8|DNER_HUMAN	5	5	5	sp|Q8NFT8|DNER_HUMAN Delta and Notch-like epidermal growth factor-related receptor OS=Homo sapiens GN=DNER PE=1 SV=1	11.3	78.474	0	250.99
sp|Q8NFY4|SEM6D_HUMAN	1	1	1	sp|Q8NFY4|SEM6D_HUMAN Semaphorin-6D OS=Homo sapiens GN=SEMA6D PE=2 SV=1	2.1	119.87	0	3.5964
sp|Q8NFZ8|CADM4_HUMAN	8	8	8	sp|Q8NFZ8|CADM4_HUMAN Cell adhesion molecule 4 OS=Homo sapiens GN=CADM4 PE=1 SV=1	33.2	42.785	0	158.8
sp|Q8NHL6|LIRB1_HUMAN	3	3	3	sp|Q8NHL6|LIRB1_HUMAN Leukocyte immunoglobulin-like receptor subfamily B member 1 OS=Homo sapiens GN=LILRB1 PE=1 SV=1	13.7	70.819	0	14.941
sp|Q8NHP7|EXD1_HUMAN	1	1	1	sp|Q8NHP7|EXD1_HUMAN Exonuclease 3-5 domain-containing protein 1 OS=Homo sapiens GN=EXD1 PE=1 SV=4	5.4	58.334	0.0099278	0.31538
sp|Q8NHP8|PLBL2_HUMAN	4	4	4	sp|Q8NHP8|PLBL2_HUMAN Putative phospholipase B-like 2 OS=Homo sapiens GN=PLBD2 PE=1 SV=2	7.6	65.471	0	28.798
sp|Q8NI32|LPD6B_HUMAN	2	2	2	sp|Q8NI32|LPD6B_HUMAN Ly6/PLAUR domain-containing protein 6B OS=Homo sapiens GN=LYPD6B PE=2 SV=1	23.5	20.655	0	19.453
sp|Q8TAB3|PCD19_HUMAN	5	5	5	sp|Q8TAB3|PCD19_HUMAN Protocadherin-19 OS=Homo sapiens GN=PCDH19 PE=1 SV=3	6.9	126.25	0	138.4
sp|Q8TB96|TIP_HUMAN	4	4	4	sp|Q8TB96|TIP_HUMAN T-cell immunomodulatory protein OS=Homo sapiens GN=ITFG1 PE=1 SV=1	17.3	68.107	0	40.911
sp|Q8TBP5|F174A_HUMAN	1	1	1	sp|Q8TBP5|F174A_HUMAN Membrane protein FAM174A OS=Homo sapiens GN=FAM174A PE=2 SV=1	11.6	19.954	0	50.179
sp|Q8TCC7|S22A8_HUMAN	2	2	2	sp|Q8TCC7|S22A8_HUMAN Solute carrier family 22 member 8 OS=Homo sapiens GN=SLC22A8 PE=1 SV=1	5.5	59.856	0.00099305	0.90983
sp|Q8TCT8|SPP2A_HUMAN	2	2	2	sp|Q8TCT8|SPP2A_HUMAN Signal peptide peptidase-like 2A OS=Homo sapiens GN=SPPL2A PE=1 SV=2	6.5	58.143	0	112.04
sp|Q8TDQ0|HAVR2_HUMAN	2	2	2	sp|Q8TDQ0|HAVR2_HUMAN Hepatitis A virus cellular receptor 2 OS=Homo sapiens GN=HAVCR2 PE=1 SV=3	7.3	33.394	0	317.26
sp|Q8TDY8|IGDC4_HUMAN	3	3	3	sp|Q8TDY8|IGDC4_HUMAN Immunoglobulin superfamily DCC subclass member 4 OS=Homo sapiens GN=IGDCC4 PE=1 SV=1	3.6	134.21	0	4.4802
sp|Q8TE58|ATS15_HUMAN	1	1	1	sp|Q8TE58|ATS15_HUMAN A disintegrin and metalloproteinase with thrombospondin motifs 15 OS=Homo sapiens GN=ADAMTS15 PE=2 SV=1	2	103.29	1	-2
sp|Q8TEB1|DCA11_HUMAN	1	1	1	sp|Q8TEB1|DCA11_HUMAN DDB1- and CUL4-associated factor 11 OS=Homo sapiens GN=DCAF11 PE=1 SV=1	3.3	61.669	0.0019493	0.80828
sp|Q8TEB7|RN128_HUMAN	1	1	1	sp|Q8TEB7|RN128_HUMAN E3 ubiquitin-protein ligase RNF128 OS=Homo sapiens GN=RNF128 PE=1 SV=1	1.9	46.52	1	-2
sp|Q8TEM1|PO210_HUMAN	1	1	1	sp|Q8TEM1|PO210_HUMAN Nuclear pore membrane glycoprotein 210 OS=Homo sapiens GN=NUP210 PE=1 SV=3	1.2	205.11	0	1.1727
sp|Q8TF17|S3TC2_HUMAN	1	1	1	sp|Q8TF17|S3TC2_HUMAN SH3 domain and tetratricopeptide repeat-containing protein 2 OS=Homo sapiens GN=SH3TC2 PE=1 SV=2	2.9	144.77	0.009901	0.2844
sp|Q8TF66|LRC15_HUMAN	1	1	1	sp|Q8TF66|LRC15_HUMAN Leucine-rich repeat-containing protein 15 OS=Homo sapiens GN=LRRC15 PE=2 SV=2	2.4	64.365	0	43.43
sp|Q8WUG5|S22AH_HUMAN	1	1	1	sp|Q8WUG5|S22AH_HUMAN Solute carrier family 22 member 17 OS=Homo sapiens GN=SLC22A17 PE=2 SV=1	4.1	57.686	0.0019627	0.83735
sp|Q8WVN6|SCTM1_HUMAN	2	2	2	sp|Q8WVN6|SCTM1_HUMAN Secreted and transmembrane protein 1 OS=Homo sapiens GN=SECTM1 PE=1 SV=2	14.5	27.039	0	41.995
sp|Q8WVQ1|CANT1_HUMAN	1	1	1	sp|Q8WVQ1|CANT1_HUMAN Soluble calcium-activated nucleotidase 1 OS=Homo sapiens GN=CANT1 PE=1 SV=1	5	44.839	0	5.931
sp|Q8WVV5|BT2A2_HUMAN	2	2	2	sp|Q8WVV5|BT2A2_HUMAN Butyrophilin subfamily 2 member A2 OS=Homo sapiens GN=BTN2A2 PE=1 SV=2	6.5	59.07	0	1.112
sp|Q8WW52|F151A_HUMAN	1	1	1	sp|Q8WW52|F151A_HUMAN Protein FAM151A OS=Homo sapiens GN=FAM151A PE=2 SV=2	3.8	64.027	0	3.8295
sp|Q8WWB3|DYDC1_HUMAN	1	1	1	sp|Q8WWB3|DYDC1_HUMAN DPY30 domain-containing protein 1 OS=Homo sapiens GN=DYDC1 PE=1 SV=1	13.6	20.893	0.0090992	0.34661
sp|Q8WWB7|GLMP_HUMAN	4	4	4	sp|Q8WWB7|GLMP_HUMAN Glycosylated lysosomal membrane protein OS=Homo sapiens GN=GLMP PE=2 SV=1	16.5	43.864	0	32.302
sp|Q8WWI5|CTL1_HUMAN	1	1	1	sp|Q8WWI5|CTL1_HUMAN Choline transporter-like protein 1 OS=Homo sapiens GN=SLC44A1 PE=1 SV=1	3.7	73.301	0	3.8585
sp|Q8WWQ8|STAB2_HUMAN	1	1	1	sp|Q8WWQ8|STAB2_HUMAN Stabilin-2 OS=Homo sapiens GN=STAB2 PE=1 SV=3	0.4	276.99	0.0019417	0.76273
sp|Q8WWZ8|OIT3_HUMAN	3	3	3	sp|Q8WWZ8|OIT3_HUMAN Oncoprotein-induced transcript 3 protein OS=Homo sapiens GN=OIT3 PE=1 SV=2	9.9	60.021	0	3.6925
sp|Q8WXG9|GPR98_HUMAN	5	5	5	sp|Q8WXG9|GPR98_HUMAN G-protein coupled receptor 98 OS=Homo sapiens GN=GPR98 PE=1 SV=2	1.1	693.06	0	9.9944
sp|Q8WZ75|ROBO4_HUMAN	7	7	7	sp|Q8WZ75|ROBO4_HUMAN Roundabout homolog 4 OS=Homo sapiens GN=ROBO4 PE=1 SV=1	9.8	107.46	0	85.458
sp|Q92484|ASM3A_HUMAN	3	3	3	sp|Q92484|ASM3A_HUMAN Acid sphingomyelinase-like phosphodiesterase 3a OS=Homo sapiens GN=SMPDL3A PE=1 SV=2	13.7	51.26	0	18.214
sp|Q92485|ASM3B_HUMAN	1	1	1	sp|Q92485|ASM3B_HUMAN Acid sphingomyelinase-like phosphodiesterase 3b OS=Homo sapiens GN=SMPDL3B PE=2 SV=2	4.2	50.813	0	58.669
sp|Q92542|NICA_HUMAN	5	5	5	sp|Q92542|NICA_HUMAN Nicastrin OS=Homo sapiens GN=NCSTN PE=1 SV=2	12.6	78.41	0	25.423
sp|Q92563|TICN2_HUMAN	3	3	3	sp|Q92563|TICN2_HUMAN Testican-2 OS=Homo sapiens GN=SPOCK2 PE=1 SV=1	7.8	46.779	0	7.9033
sp|Q92673|SORL_HUMAN	11	11	11	sp|Q92673|SORL_HUMAN Sortilin-related receptor OS=Homo sapiens GN=SORL1 PE=1 SV=2	7.9	248.42	0	180.89
sp|Q92692|PVRL2_HUMAN	4	4	4	sp|Q92692|PVRL2_HUMAN Nectin-2 OS=Homo sapiens GN=PVRL2 PE=1 SV=1	17.3	57.741	0	39.215
sp|Q92752|TENR_HUMAN	5	5	5	sp|Q92752|TENR_HUMAN Tenascin-R OS=Homo sapiens GN=TNR PE=1 SV=3	6.6	149.56	0	86.854
sp|Q92823|NRCAM_HUMAN	5	5	5	sp|Q92823|NRCAM_HUMAN Neuronal cell adhesion molecule OS=Homo sapiens GN=NRCAM PE=1 SV=3	7.1	143.89	0	50.304
sp|Q92832|NELL1_HUMAN	2	2	2	sp|Q92832|NELL1_HUMAN Protein kinase C-binding protein NELL1 OS=Homo sapiens GN=NELL1 PE=1 SV=4	3	89.634	0	2.2703
sp|Q92854|SEM4D_HUMAN	1	1	1	sp|Q92854|SEM4D_HUMAN Semaphorin-4D OS=Homo sapiens GN=SEMA4D PE=1 SV=1	1.5	96.149	0.0099188	0.30454
sp|Q92859|NEO1_HUMAN	6	6	6	sp|Q92859|NEO1_HUMAN Neogenin OS=Homo sapiens GN=NEO1 PE=1 SV=2	7	160.01	0	100.6
sp|Q92896|GSLG1_HUMAN	4	4	4	sp|Q92896|GSLG1_HUMAN Golgi apparatus protein 1 OS=Homo sapiens GN=GLG1 PE=1 SV=2	4.7	134.55	0	20.945
sp|Q92932|PTPR2_HUMAN	1	1	1	sp|Q92932|PTPR2_HUMAN Receptor-type tyrosine-protein phosphatase N2 OS=Homo sapiens GN=PTPRN2 PE=1 SV=2	1.5	111.27	0	9.9891
sp|Q92956|TNR14_HUMAN	1	1	1	sp|Q92956|TNR14_HUMAN Tumor necrosis factor receptor superfamily member 14 OS=Homo sapiens GN=TNFRSF14 PE=1 SV=3	11.3	30.391	0	14.726
sp|Q93070|NAR4_HUMAN	2	2	2	sp|Q93070|NAR4_HUMAN Ecto-ADP-ribosyltransferase 4 OS=Homo sapiens GN=ART4 PE=2 SV=2	7.3	35.877	0	10.609
sp|Q93091|RNAS6_HUMAN	1	1	1	sp|Q93091|RNAS6_HUMAN Ribonuclease K6 OS=Homo sapiens GN=RNASE6 PE=2 SV=2	8.7	17.196	1	-2
sp|Q969P0|IGSF8_HUMAN	1	1	1	sp|Q969P0|IGSF8_HUMAN Immunoglobulin superfamily member 8 OS=Homo sapiens GN=IGSF8 PE=1 SV=1	3.6	65.033	0	2.8734
sp|Q969Z4|TR19L_HUMAN	1	1	1	sp|Q969Z4|TR19L_HUMAN Tumor necrosis factor receptor superfamily member 19L OS=Homo sapiens GN=RELT PE=1 SV=1	5.1	46.091	0	2.5126
sp|Q96AM1|MRGRF_HUMAN	1	1	1	sp|Q96AM1|MRGRF_HUMAN Mas-related G-protein coupled receptor member F OS=Homo sapiens GN=MRGPRF PE=2 SV=1	3.8	38.171	0	69.026
sp|Q96AP7|ESAM_HUMAN	2	2	2	sp|Q96AP7|ESAM_HUMAN Endothelial cell-selective adhesion molecule OS=Homo sapiens GN=ESAM PE=1 SV=1	9.7	41.176	0	34.115
sp|Q96B49|TOM6_HUMAN	1	1	1	sp|Q96B49|TOM6_HUMAN Mitochondrial import receptor subunit TOM6 homolog OS=Homo sapiens GN=TOMM6 PE=1 SV=1	18.9	8.0019	0.0038168	0.63975
sp|Q96B97|SH3K1_HUMAN	1	1	1	sp|Q96B97|SH3K1_HUMAN SH3 domain-containing kinase-binding protein 1 OS=Homo sapiens GN=SH3KBP1 PE=1 SV=2	2.7	73.125	0.0019455	0.77824
sp|Q96BF3|TMIG2_HUMAN	1	1	1	sp|Q96BF3|TMIG2_HUMAN Transmembrane and immunoglobulin domain-containing protein 2 OS=Homo sapiens GN=TMIGD2 PE=1 SV=2	8.9	30.674	0	7.8408
sp|Q96BQ1|FAM3D_HUMAN	1	1	1	sp|Q96BQ1|FAM3D_HUMAN Protein FAM3D OS=Homo sapiens GN=FAM3D PE=1 SV=1	8	24.963	0.0019474	0.77881
sp|Q96BY6|DOC10_HUMAN	1	1	1	sp|Q96BY6|DOC10_HUMAN Dedicator of cytokinesis protein 10 OS=Homo sapiens GN=DOCK10 PE=1 SV=3	0.6	249.53	0.0010173	1.0405
sp|Q96BZ4|PLD4_HUMAN	2	2	2	sp|Q96BZ4|PLD4_HUMAN Phospholipase D4 OS=Homo sapiens GN=PLD4 PE=2 SV=2	6.1	55.626	0	1.1561
sp|Q96DU3|SLAF6_HUMAN	1	1	1	sp|Q96DU3|SLAF6_HUMAN SLAM family member 6 OS=Homo sapiens GN=SLAMF6 PE=1 SV=3	6.3	37.345	0	62.422
sp|Q96EE4|CC126_HUMAN	2	2	2	sp|Q96EE4|CC126_HUMAN Coiled-coil domain-containing protein 126 OS=Homo sapiens GN=CCDC126 PE=2 SV=2	26.4	15.668	0.0019685	0.8596
sp|Q96EG1|ARSG_HUMAN	1	1	1	sp|Q96EG1|ARSG_HUMAN Arylsulfatase G OS=Homo sapiens GN=ARSG PE=1 SV=1	5.5	57.06	1	-2
sp|Q96F05|CK024_HUMAN	1	1	1	sp|Q96F05|CK024_HUMAN Uncharacterized protein C11orf24 OS=Homo sapiens GN=C11orf24 PE=2 SV=2	2.2	46.1	0	1.282
sp|Q96F46|I17RA_HUMAN	3	3	3	sp|Q96F46|I17RA_HUMAN Interleukin-17 receptor A OS=Homo sapiens GN=IL17RA PE=1 SV=2	6.2	96.121	0	12.823
sp|Q96FE7|P3IP1_HUMAN	1	1	1	sp|Q96FE7|P3IP1_HUMAN Phosphoinositide-3-kinase-interacting protein 1 OS=Homo sapiens GN=PIK3IP1 PE=1 SV=2	9.9	28.248	0	75.287
sp|Q96G27|WBP1_HUMAN	1	1	1	sp|Q96G27|WBP1_HUMAN WW domain-binding protein 1 OS=Homo sapiens GN=WBP1 PE=1 SV=1	5.6	29.139	0	55.43
sp|Q96GW7|PGCB_HUMAN	2	2	2	sp|Q96GW7|PGCB_HUMAN Brevican core protein OS=Homo sapiens GN=BCAN PE=1 SV=2	4.7	99.117	0	12.586
sp|Q96HA4|CA159_HUMAN	2	2	2	sp|Q96HA4|CA159_HUMAN Uncharacterized protein C1orf159 OS=Homo sapiens GN=C1orf159 PE=2 SV=2	7.4	40.283	0	2.3618
sp|Q96HD1|CREL1_HUMAN	1	1	1	sp|Q96HD1|CREL1_HUMAN Cysteine-rich with EGF-like domain protein 1 OS=Homo sapiens GN=CRELD1 PE=1 SV=3	3.8	45.439	0	1.0973
sp|Q96IY4|CBPB2_HUMAN	2	2	2	sp|Q96IY4|CBPB2_HUMAN Carboxypeptidase B2 OS=Homo sapiens GN=CPB2 PE=1 SV=2	11.3	48.424	0	16.602
sp|Q96J42|TXD15_HUMAN	3	3	3	sp|Q96J42|TXD15_HUMAN Thioredoxin domain-containing protein 15 OS=Homo sapiens GN=TXNDC15 PE=1 SV=1	8.1	39.885	0	18.592
sp|Q96J84|KIRR1_HUMAN	4	4	4	sp|Q96J84|KIRR1_HUMAN Kin of IRRE-like protein 1 OS=Homo sapiens GN=KIRREL PE=1 SV=2	11.9	83.535	0	74.628
sp|Q96JP9|CDHR1_HUMAN	2	2	2	sp|Q96JP9|CDHR1_HUMAN Cadherin-related family member 1 OS=Homo sapiens GN=CDHR1 PE=1 SV=2	2.9	93.594	0	1.1169
sp|Q96JQ0|PCD16_HUMAN	5	5	5	sp|Q96JQ0|PCD16_HUMAN Protocadherin-16 OS=Homo sapiens GN=DCHS1 PE=1 SV=1	1.8	346.18	0	24.902
sp|Q96KN2|CNDP1_HUMAN	1	1	1	sp|Q96KN2|CNDP1_HUMAN Beta-Ala-His dipeptidase OS=Homo sapiens GN=CNDP1 PE=1 SV=4	2.4	56.705	0.0047304	0.5992
sp|Q96LA6|FCRL1_HUMAN	1	1	1	sp|Q96LA6|FCRL1_HUMAN Fc receptor-like protein 1 OS=Homo sapiens GN=FCRL1 PE=1 SV=1	3.5	46.936	0	2.0049
sp|Q96MM7|H6ST2_HUMAN	3	3	3	sp|Q96MM7|H6ST2_HUMAN Heparan-sulfate 6-O-sulfotransferase 2 OS=Homo sapiens GN=HS6ST2 PE=2 SV=2	9.1	69.129	0	87.171
sp|Q96MU8|KREM1_HUMAN	2	2	2	sp|Q96MU8|KREM1_HUMAN Kremen protein 1 OS=Homo sapiens GN=KREMEN1 PE=2 SV=3	6.1	51.744	0	60.951
sp|Q96NT5|PCFT_HUMAN	1	1	1	sp|Q96NT5|PCFT_HUMAN Proton-coupled folate transporter OS=Homo sapiens GN=SLC46A1 PE=1 SV=1	2.4	49.77	0.0056444	0.55754
sp|Q96NY8|PVRL4_HUMAN	1	1	1	sp|Q96NY8|PVRL4_HUMAN Nectin-4 OS=Homo sapiens GN=PVRL4 PE=1 SV=1	2.9	55.454	0	83.403
sp|Q96PD2|DCBD2_HUMAN	1	1	1	sp|Q96PD2|DCBD2_HUMAN Discoidin, CUB and LCCL domain-containing protein 2 OS=Homo sapiens GN=DCBLD2 PE=1 SV=1	1.9	85.034	0	31.73
sp|Q96PD5|PGRP2_HUMAN	2	2	2	sp|Q96PD5|PGRP2_HUMAN N-acetylmuramoyl-L-alanine amidase OS=Homo sapiens GN=PGLYRP2 PE=1 SV=1	8	62.216	0	60.79
sp|Q96PL5|ERMAP_HUMAN	1	1	1	sp|Q96PL5|ERMAP_HUMAN Erythroid membrane-associated protein OS=Homo sapiens GN=ERMAP PE=1 SV=1	2.1	52.604	0.0028874	0.70611
sp|Q96PX8|SLIK1_HUMAN	2	2	2	sp|Q96PX8|SLIK1_HUMAN SLIT and NTRK-like protein 1 OS=Homo sapiens GN=SLITRK1 PE=1 SV=2	4	77.734	0	1.5599
sp|Q96QC0|PP1RA_HUMAN	1	1	1	sp|Q96QC0|PP1RA_HUMAN Serine/threonine-protein phosphatase 1 regulatory subunit 10 OS=Homo sapiens GN=PPP1R10 PE=1 SV=1	2.8	99.057	0.0082042	0.35115
sp|Q96QE2|MYCT_HUMAN	2	2	2	sp|Q96QE2|MYCT_HUMAN Proton myo-inositol cotransporter OS=Homo sapiens GN=SLC2A13 PE=1 SV=3	2.6	70.37	0	1.8896
sp|Q96QE3|ATAD5_HUMAN	1	1	1	sp|Q96QE3|ATAD5_HUMAN ATPase family AAA domain-containing protein 5 OS=Homo sapiens GN=ATAD5 PE=1 SV=4	1	207.57	0.0074419	0.4681
sp|Q96RW7|HMCN1_HUMAN	5	5	5	sp|Q96RW7|HMCN1_HUMAN Hemicentin-1 OS=Homo sapiens GN=HMCN1 PE=1 SV=2	1.6	613.38	0	48.377
sp|Q96SM3|CPXM1_HUMAN	1	1	1	sp|Q96SM3|CPXM1_HUMAN Probable carboxypeptidase X1 OS=Homo sapiens GN=CPXM1 PE=2 SV=2	4.2	81.667	0	10.641
sp|Q99496|RING2_HUMAN	1	1	1	sp|Q99496|RING2_HUMAN E3 ubiquitin-protein ligase RING2 OS=Homo sapiens GN=RNF2 PE=1 SV=1	4.5	37.655	0.0056391	0.55735
sp|Q99500|S1PR3_HUMAN	1	1	1	sp|Q99500|S1PR3_HUMAN Sphingosine 1-phosphate receptor 3 OS=Homo sapiens GN=S1PR3 PE=1 SV=2	2.9	42.25	1	-2
sp|Q99519|NEUR1_HUMAN	2	2	2	sp|Q99519|NEUR1_HUMAN Sialidase-1 OS=Homo sapiens GN=NEU1 PE=1 SV=1	7.5	45.467	0	9.312
sp|Q99523|SORT_HUMAN	5	5	5	sp|Q99523|SORT_HUMAN Sortilin OS=Homo sapiens GN=SORT1 PE=1 SV=3	10.7	92.067	0	323.31
sp|Q99538|LGMN_HUMAN	2	2	2	sp|Q99538|LGMN_HUMAN Legumain OS=Homo sapiens GN=LGMN PE=1 SV=1	5.8	49.411	0	53.011
sp|Q99571|P2RX4_HUMAN	4	4	4	sp|Q99571|P2RX4_HUMAN P2X purinoceptor 4 OS=Homo sapiens GN=P2RX4 PE=1 SV=2	10.3	43.369	0	10.889
sp|Q99574|NEUS_HUMAN	3	3	3	sp|Q99574|NEUS_HUMAN Neuroserpin OS=Homo sapiens GN=SERPINI1 PE=1 SV=1	6.8	46.426	0	12.796
sp|Q99650|OSMR_HUMAN	5	5	5	sp|Q99650|OSMR_HUMAN Oncostatin-M-specific receptor subunit beta OS=Homo sapiens GN=OSMR PE=1 SV=1	7.2	110.51	0	7.815
sp|Q99715|COCA1_HUMAN	2	2	2	sp|Q99715|COCA1_HUMAN Collagen alpha-1(XII) chain OS=Homo sapiens GN=COL12A1 PE=1 SV=2	1	333.14	0	5.0842
sp|Q99784|NOE1_HUMAN	4	4	4	sp|Q99784|NOE1_HUMAN Noelin OS=Homo sapiens GN=OLFM1 PE=1 SV=4	14	55.342	0	17.798
sp|Q99835|SMO_HUMAN	2	2	2	sp|Q99835|SMO_HUMAN Smoothened homolog OS=Homo sapiens GN=SMO PE=1 SV=1	5.6	86.396	0	16.071
sp|Q99941|ATF6B_HUMAN	4	4	4	sp|Q99941|ATF6B_HUMAN Cyclic AMP-dependent transcription factor ATF-6 beta OS=Homo sapiens GN=ATF6B PE=1 SV=2	9.4	76.708	0	2.0566
sp|Q99983|OMD_HUMAN	3	3	3	sp|Q99983|OMD_HUMAN Osteomodulin OS=Homo sapiens GN=OMD PE=1 SV=1	18.5	49.492	0	10.049
sp|Q99985|SEM3C_HUMAN	1	1	1	sp|Q99985|SEM3C_HUMAN Semaphorin-3C OS=Homo sapiens GN=SEMA3C PE=2 SV=2	1.5	85.206	1	-2
sp|Q99988|GDF15_HUMAN	2	2	2	sp|Q99988|GDF15_HUMAN Growth/differentiation factor 15 OS=Homo sapiens GN=GDF15 PE=2 SV=3	6.8	34.14	0	2.8619
sp|Q9BQ51|PD1L2_HUMAN	4	4	4	sp|Q9BQ51|PD1L2_HUMAN Programmed cell death 1 ligand 2 OS=Homo sapiens GN=PDCD1LG2 PE=1 SV=2	33.3	30.957	0	58.976
sp|Q9BRK3|MXRA8_HUMAN	2	2	2	sp|Q9BRK3|MXRA8_HUMAN Matrix-remodeling-associated protein 8 OS=Homo sapiens GN=MXRA8 PE=2 SV=1	8.8	49.131	0	95.993
sp|Q9BRN9|TM2D3_HUMAN	5	5	5	sp|Q9BRN9|TM2D3_HUMAN TM2 domain-containing protein 3 OS=Homo sapiens GN=TM2D3 PE=2 SV=2	28.7	27.118	0	43.999
sp|Q9BTY2|FUCO2_HUMAN	2	2	2	sp|Q9BTY2|FUCO2_HUMAN Plasma alpha-L-fucosidase OS=Homo sapiens GN=FUCA2 PE=1 SV=2	3.6	54.066	0	4.0586
sp|Q9BVK6|TMED9_HUMAN	1	1	1	sp|Q9BVK6|TMED9_HUMAN Transmembrane emp24 domain-containing protein 9 OS=Homo sapiens GN=TMED9 PE=1 SV=2	8.9	27.277	0	51.51
sp|Q9BVT8|TMUB1_HUMAN	1	1	1	sp|Q9BVT8|TMUB1_HUMAN Transmembrane and ubiquitin-like domain-containing protein 1 OS=Homo sapiens GN=TMUB1 PE=1 SV=1	4.1	26.261	0	4.2461
sp|Q9BWV1|BOC_HUMAN	1	1	1	sp|Q9BWV1|BOC_HUMAN Brother of CDO OS=Homo sapiens GN=BOC PE=1 SV=1	2.7	121.06	0	14.022
sp|Q9BX67|JAM3_HUMAN	1	1	1	sp|Q9BX67|JAM3_HUMAN Junctional adhesion molecule C OS=Homo sapiens GN=JAM3 PE=1 SV=1	6.5	35.02	0	6.7056
sp|Q9BXB1|LGR4_HUMAN	1	1	1	sp|Q9BXB1|LGR4_HUMAN Leucine-rich repeat-containing G-protein coupled receptor 4 OS=Homo sapiens GN=LGR4 PE=1 SV=2	2.7	104.47	0	15.741
sp|Q9BXC9|BBS2_HUMAN	1	1	1	sp|Q9BXC9|BBS2_HUMAN Bardet-Biedl syndrome 2 protein OS=Homo sapiens GN=BBS2 PE=1 SV=1	1.9	79.87	0.0056127	0.53118
sp|Q9BXP2|S12A9_HUMAN	2	2	2	sp|Q9BXP2|S12A9_HUMAN Solute carrier family 12 member 9 OS=Homo sapiens GN=SLC12A9 PE=1 SV=1	2.6	96.109	0.0019724	0.86247
sp|Q9BXP8|PAPP2_HUMAN	6	6	6	sp|Q9BXP8|PAPP2_HUMAN Pappalysin-2 OS=Homo sapiens GN=PAPPA2 PE=1 SV=4	5.9	198.54	0	49.377
sp|Q9BXS4|TMM59_HUMAN	1	1	1	sp|Q9BXS4|TMM59_HUMAN Transmembrane protein 59 OS=Homo sapiens GN=TMEM59 PE=1 SV=1	5	36.223	0	10.863
sp|Q9BXY8|BEX2_HUMAN	1	1	1	sp|Q9BXY8|BEX2_HUMAN Protein BEX2 OS=Homo sapiens GN=BEX2 PE=1 SV=1	20.3	15.321	0.0098478	0.26079
sp|Q9BY67|CADM1_HUMAN	11	11	10	sp|Q9BY67|CADM1_HUMAN Cell adhesion molecule 1 OS=Homo sapiens GN=CADM1 PE=1 SV=2	35.3	48.509	0	323.31
sp|Q9BYE9|CDHR2_HUMAN	7	7	7	sp|Q9BYE9|CDHR2_HUMAN Cadherin-related family member 2 OS=Homo sapiens GN=CDHR2 PE=1 SV=2	13.9	141.54	0	67.896
sp|Q9BYF1|ACE2_HUMAN	7	7	7	sp|Q9BYF1|ACE2_HUMAN Angiotensin-converting enzyme 2 OS=Homo sapiens GN=ACE2 PE=1 SV=2	18	92.462	0	148.23
sp|Q9BYK8|HELZ2_HUMAN	1	1	1	sp|Q9BYK8|HELZ2_HUMAN Helicase with zinc finger domain 2 OS=Homo sapiens GN=HELZ2 PE=1 SV=6	0.8	294.65	0.0028708	0.66974
sp|Q9BZC7|ABCA2_HUMAN	2	2	2	sp|Q9BZC7|ABCA2_HUMAN ATP-binding cassette sub-family A member 2 OS=Homo sapiens GN=ABCA2 PE=1 SV=3	1.6	269.87	0	17.078
sp|Q9BZF3|OSBL6_HUMAN	1	1	1	sp|Q9BZF3|OSBL6_HUMAN Oxysterol-binding protein-related protein 6 OS=Homo sapiens GN=OSBPL6 PE=1 SV=1	2.1	106.3	1	-2
sp|Q9BZR6|RTN4R_HUMAN	2	2	2	sp|Q9BZR6|RTN4R_HUMAN Reticulon-4 receptor OS=Homo sapiens GN=RTN4R PE=1 SV=1	6.1	50.707	0	4.211
sp|Q9BZZ2|SN_HUMAN	6	6	6	sp|Q9BZZ2|SN_HUMAN Sialoadhesin OS=Homo sapiens GN=SIGLEC1 PE=1 SV=2	7.7	182.62	0	81.677
sp|Q9C0H2|TTYH3_HUMAN	2	2	2	sp|Q9C0H2|TTYH3_HUMAN Protein tweety homolog 3 OS=Homo sapiens GN=TTYH3 PE=1 SV=3	8.2	57.544	0	99.791
sp|Q9GZM5|YIPF3_HUMAN	1	1	1	sp|Q9GZM5|YIPF3_HUMAN Protein YIPF3 OS=Homo sapiens GN=YIPF3 PE=1 SV=1	3.1	38.247	0	1.8881
sp|Q9GZM7|TINAL_HUMAN	1	1	1	sp|Q9GZM7|TINAL_HUMAN Tubulointerstitial nephritis antigen-like OS=Homo sapiens GN=TINAGL1 PE=1 SV=1	4.5	52.387	0	2.7798
sp|Q9GZN4|BSSP4_HUMAN	1	1	1	sp|Q9GZN4|BSSP4_HUMAN Brain-specific serine protease 4 OS=Homo sapiens GN=PRSS22 PE=1 SV=1	4.4	33.731	0	10.482
sp|Q9GZX9|TWSG1_HUMAN	2	2	2	sp|Q9GZX9|TWSG1_HUMAN Twisted gastrulation protein homolog 1 OS=Homo sapiens GN=TWSG1 PE=1 SV=1	13.5	25.017	0	12.463
sp|Q9H0B8|CRLD2_HUMAN	1	1	1	sp|Q9H0B8|CRLD2_HUMAN Cysteine-rich secretory protein LCCL domain-containing 2 OS=Homo sapiens GN=CRISPLD2 PE=2 SV=1	1.8	55.919	0	2.1775
sp|Q9H0M0|WWP1_HUMAN	1	1	1	sp|Q9H0M0|WWP1_HUMAN NEDD4-like E3 ubiquitin-protein ligase WWP1 OS=Homo sapiens GN=WWP1 PE=1 SV=1	1.8	105.2	0.0082342	0.37472
sp|Q9H0X4|ITFG3_HUMAN	4	4	4	sp|Q9H0X4|ITFG3_HUMAN Protein ITFG3 OS=Homo sapiens GN=ITFG3 PE=1 SV=1	12.7	59.659	0	60.977
sp|Q9H156|SLIK2_HUMAN	1	1	1	sp|Q9H156|SLIK2_HUMAN SLIT and NTRK-like protein 2 OS=Homo sapiens GN=SLITRK2 PE=2 SV=1	1.9	95.403	0.0010111	1.0096
sp|Q9H159|CAD19_HUMAN	4	4	4	sp|Q9H159|CAD19_HUMAN Cadherin-19 OS=Homo sapiens GN=CDH19 PE=2 SV=1	9.1	87.001	0	32.53
sp|Q9H173|SIL1_HUMAN	1	1	1	sp|Q9H173|SIL1_HUMAN Nucleotide exchange factor SIL1 OS=Homo sapiens GN=SIL1 PE=1 SV=1	3.3	52.084	0	1.1927
sp|Q9H1U4|MEGF9_HUMAN	2	2	2	sp|Q9H1U4|MEGF9_HUMAN Multiple epidermal growth factor-like domains protein 9 OS=Homo sapiens GN=MEGF9 PE=2 SV=3	9.1	62.983	0	16.438
sp|Q9H2A7|CXL16_HUMAN	1	1	1	sp|Q9H2A7|CXL16_HUMAN C-X-C motif chemokine 16 OS=Homo sapiens GN=CXCL16 PE=2 SV=4	11	27.578	0	38.63
sp|Q9H2S6|TNMD_HUMAN	1	1	1	sp|Q9H2S6|TNMD_HUMAN Tenomodulin OS=Homo sapiens GN=TNMD PE=1 SV=1	4.7	37.13	0.0010152	1.0305
sp|Q9H2X9|S12A5_HUMAN	1	1	1	sp|Q9H2X9|S12A5_HUMAN Solute carrier family 12 member 5 OS=Homo sapiens GN=SLC12A5 PE=2 SV=3	1.6	126.18	1	-2
sp|Q9H3G5|CPVL_HUMAN	3	3	3	sp|Q9H3G5|CPVL_HUMAN Probable serine carboxypeptidase CPVL OS=Homo sapiens GN=CPVL PE=1 SV=2	11.6	54.163	0	64.718
sp|Q9H3S3|TMPS5_HUMAN	2	2	2	sp|Q9H3S3|TMPS5_HUMAN Transmembrane protease serine 5 OS=Homo sapiens GN=TMPRSS5 PE=1 SV=2	5.5	49.56	0	6.901
sp|Q9H461|FZD8_HUMAN	1	1	1	sp|Q9H461|FZD8_HUMAN Frizzled-8 OS=Homo sapiens GN=FZD8 PE=1 SV=1	2.3	73.299	0	9.5567
sp|Q9H5V8|CDCP1_HUMAN	2	2	2	sp|Q9H5V8|CDCP1_HUMAN CUB domain-containing protein 1 OS=Homo sapiens GN=CDCP1 PE=1 SV=3	3	92.931	0.0074697	0.51557
sp|Q9H6B4|CLMP_HUMAN	2	2	2	sp|Q9H6B4|CLMP_HUMAN CXADR-like membrane protein OS=Homo sapiens GN=CLMP PE=1 SV=1	9.4	41.28	0	150.08
sp|Q9H6X2|ANTR1_HUMAN	2	2	2	sp|Q9H6X2|ANTR1_HUMAN Anthrax toxin receptor 1 OS=Homo sapiens GN=ANTXR1 PE=1 SV=2	6.4	62.788	0	12.884
sp|Q9H741|CL049_HUMAN	4	4	4	sp|Q9H741|CL049_HUMAN UPF0454 protein C12orf49 OS=Homo sapiens GN=C12orf49 PE=1 SV=1	16.1	23.594	0	27.932
sp|Q9H756|LRC19_HUMAN	10	10	10	sp|Q9H756|LRC19_HUMAN Leucine-rich repeat-containing protein 19 OS=Homo sapiens GN=LRRC19 PE=2 SV=1	25.1	42.334	0	321.08
sp|Q9H7M9|GI24_HUMAN	2	2	2	sp|Q9H7M9|GI24_HUMAN Platelet receptor Gi24 OS=Homo sapiens GN=C10orf54 PE=1 SV=3	14.1	33.908	0	28.479
sp|Q9H8L6|MMRN2_HUMAN	6	6	6	sp|Q9H8L6|MMRN2_HUMAN Multimerin-2 OS=Homo sapiens GN=MMRN2 PE=1 SV=2	12.1	104.41	0	181.24
sp|Q9H9B4|SFXN1_HUMAN	1	1	1	sp|Q9H9B4|SFXN1_HUMAN Sideroflexin-1 OS=Homo sapiens GN=SFXN1 PE=1 SV=4	3.7	35.619	0.0028818	0.699
sp|Q9H9K5|MER34_HUMAN	4	4	4	sp|Q9H9K5|MER34_HUMAN Endogenous retrovirus group MER34 member 1 Env polyprotein OS=Homo sapiens GN=ERVMER34-1 PE=2 SV=1	11	63.546	0	27.892
sp|Q9H9P2|CHODL_HUMAN	1	1	1	sp|Q9H9P2|CHODL_HUMAN Chondrolectin OS=Homo sapiens GN=CHODL PE=2 SV=2	4	30.43	0	24.993
sp|Q9HAT2|SIAE_HUMAN	5	5	5	sp|Q9HAT2|SIAE_HUMAN Sialate O-acetylesterase OS=Homo sapiens GN=SIAE PE=1 SV=1	15.5	58.314	0	59.832
sp|Q9HAV5|TNR27_HUMAN	1	1	1	sp|Q9HAV5|TNR27_HUMAN Tumor necrosis factor receptor superfamily member 27 OS=Homo sapiens GN=EDA2R PE=1 SV=2	5.7	32.758	0.0082797	0.39193
sp|Q9HB29|ILRL2_HUMAN	1	1	1	sp|Q9HB29|ILRL2_HUMAN Interleukin-1 receptor-like 2 OS=Homo sapiens GN=IL1RL2 PE=1 SV=2	1.9	65.404	0.0019646	0.85481
sp|Q9HB63|NET4_HUMAN	1	1	1	sp|Q9HB63|NET4_HUMAN Netrin-4 OS=Homo sapiens GN=NTN4 PE=1 SV=2	3	70.07	0.0090827	0.34427
sp|Q9HB89|NMUR1_HUMAN	1	1	1	sp|Q9HB89|NMUR1_HUMAN Neuromedin-U receptor 1 OS=Homo sapiens GN=NMUR1 PE=2 SV=1	3.8	47.35	1	-2
sp|Q9HBB8|CDHR5_HUMAN	9	9	9	sp|Q9HBB8|CDHR5_HUMAN Cadherin-related family member 5 OS=Homo sapiens GN=CDHR5 PE=1 SV=3	19.4	88.222	0	323.31
sp|Q9HBG7|LY9_HUMAN	2	2	2	sp|Q9HBG7|LY9_HUMAN T-lymphocyte surface antigen Ly-9 OS=Homo sapiens GN=LY9 PE=1 SV=3	4.4	72.138	0	11.767
sp|Q9HBJ8|TMM27_HUMAN	3	3	3	sp|Q9HBJ8|TMM27_HUMAN Collectrin OS=Homo sapiens GN=TMEM27 PE=1 SV=1	18.9	25.235	0	33.638
sp|Q9HBT6|CAD20_HUMAN	1	1	1	sp|Q9HBT6|CAD20_HUMAN Cadherin-20 OS=Homo sapiens GN=CDH20 PE=2 SV=2	3.5	88.992	0	1.3541
sp|Q9HBW9|ELTD1_HUMAN	1	1	1	sp|Q9HBW9|ELTD1_HUMAN EGF, latrophilin and seven transmembrane domain-containing protein 1 OS=Homo sapiens GN=ELTD1 PE=1 SV=3	4.3	77.81	0	12.214
sp|Q9HC56|PCDH9_HUMAN	9	9	9	sp|Q9HC56|PCDH9_HUMAN Protocadherin-9 OS=Homo sapiens GN=PCDH9 PE=1 SV=2	13.6	136.06	0	75.103
sp|Q9HC84|MUC5B_HUMAN	4	4	4	sp|Q9HC84|MUC5B_HUMAN Mucin-5B OS=Homo sapiens GN=MUC5B PE=1 SV=3	1.5	596.33	0	8.4496
sp|Q9HCE7|SMUF1_HUMAN	1	1	1	sp|Q9HCE7|SMUF1_HUMAN E3 ubiquitin-protein ligase SMURF1 OS=Homo sapiens GN=SMURF1 PE=1 SV=2	1.1	86.113	1	-2
sp|Q9HCM3|K1549_HUMAN	1	1	1	sp|Q9HCM3|K1549_HUMAN UPF0606 protein KIAA1549 OS=Homo sapiens GN=KIAA1549 PE=1 SV=4	0.8	210.75	0	22.574
sp|Q9HCN3|TMM8A_HUMAN	3	3	3	sp|Q9HCN3|TMM8A_HUMAN Transmembrane protein 8A OS=Homo sapiens GN=TMEM8A PE=1 SV=3	7.4	84.76	0	8.9716
sp|Q9HCN6|GPVI_HUMAN	2	2	2	sp|Q9HCN6|GPVI_HUMAN Platelet glycoprotein VI OS=Homo sapiens GN=GP6 PE=1 SV=4	14.7	36.866	0	15.425
sp|Q9HCU4|CELR2_HUMAN	2	2	2	sp|Q9HCU4|CELR2_HUMAN Cadherin EGF LAG seven-pass G-type receptor 2 OS=Homo sapiens GN=CELSR2 PE=1 SV=1	1.3	317.45	0	1.2148
sp|Q9HD43|PTPRH_HUMAN	1	1	1	sp|Q9HD43|PTPRH_HUMAN Receptor-type tyrosine-protein phosphatase H OS=Homo sapiens GN=PTPRH PE=1 SV=3	1.8	122.35	0	25.286
sp|Q9NPB9|ACKR4_HUMAN	1	1	1	sp|Q9NPB9|ACKR4_HUMAN Atypical chemokine receptor 4 OS=Homo sapiens GN=ACKR4 PE=1 SV=1	4.9	39.913	1	-2
sp|Q9NPC4|A4GAT_HUMAN	1	1	1	sp|Q9NPC4|A4GAT_HUMAN Lactosylceramide 4-alpha-galactosyltransferase OS=Homo sapiens GN=A4GALT PE=2 SV=1	3.1	40.499	0	1.9398
sp|Q9NPC6|MYOZ2_HUMAN	2	2	2	sp|Q9NPC6|MYOZ2_HUMAN Myozenin-2 OS=Homo sapiens GN=MYOZ2 PE=1 SV=1	14.4	29.898	1	-2
sp|Q9NPC8|SIX2_HUMAN	1	1	1	sp|Q9NPC8|SIX2_HUMAN Homeobox protein SIX2 OS=Homo sapiens GN=SIX2 PE=1 SV=1	8.9	32.286	1	-2
sp|Q9NPH3|IL1AP_HUMAN	1	1	1	sp|Q9NPH3|IL1AP_HUMAN Interleukin-1 receptor accessory protein OS=Homo sapiens GN=IL1RAP PE=1 SV=2	2.6	65.418	0	69.896
sp|Q9NPJ6|MED4_HUMAN	1	1	1	sp|Q9NPJ6|MED4_HUMAN Mediator of RNA polymerase II transcription subunit 4 OS=Homo sapiens GN=MED4 PE=1 SV=1	5.2	29.745	0.0056338	0.54791
sp|Q9NPR2|SEM4B_HUMAN	2	2	2	sp|Q9NPR2|SEM4B_HUMAN Semaphorin-4B OS=Homo sapiens GN=SEMA4B PE=1 SV=3	1.3	92.192	0	14.146
sp|Q9NQ36|SCUB2_HUMAN	5	5	5	sp|Q9NQ36|SCUB2_HUMAN Signal peptide, CUB and EGF-like domain-containing protein 2 OS=Homo sapiens GN=SCUBE2 PE=2 SV=2	4.1	109.96	0	169.38
sp|Q9NQS3|PVRL3_HUMAN	5	5	5	sp|Q9NQS3|PVRL3_HUMAN Nectin-3 OS=Homo sapiens GN=PVRL3 PE=1 SV=1	23	61.002	0	215.09
sp|Q9NR16|C163B_HUMAN	2	2	2	sp|Q9NR16|C163B_HUMAN Scavenger receptor cysteine-rich type 1 protein M160 OS=Homo sapiens GN=CD163L1 PE=1 SV=2	3	159.24	0	18.237
sp|Q9NR71|ASAH2_HUMAN	1	1	1	sp|Q9NR71|ASAH2_HUMAN Neutral ceramidase OS=Homo sapiens GN=ASAH2 PE=1 SV=2	1.5	85.515	0	1.6936
sp|Q9NR99|MXRA5_HUMAN	5	5	5	sp|Q9NR99|MXRA5_HUMAN Matrix-remodeling-associated protein 5 OS=Homo sapiens GN=MXRA5 PE=2 SV=3	3.5	312.15	0	28.958
sp|Q9NRA1|PDGFC_HUMAN	1	1	1	sp|Q9NRA1|PDGFC_HUMAN Platelet-derived growth factor C OS=Homo sapiens GN=PDGFC PE=1 SV=2	4.1	39.029	0	5.3264
sp|Q9NRB3|CHSTC_HUMAN	2	2	2	sp|Q9NRB3|CHSTC_HUMAN Carbohydrate sulfotransferase 12 OS=Homo sapiens GN=CHST12 PE=1 SV=2	6.5	48.414	0	2.3722
sp|Q9NRI5|DISC1_HUMAN	1	1	1	sp|Q9NRI5|DISC1_HUMAN Disrupted in schizophrenia 1 protein OS=Homo sapiens GN=DISC1 PE=1 SV=3	0.8	93.61	1	-2
sp|Q9NRN5|OLFL3_HUMAN	1	1	1	sp|Q9NRN5|OLFL3_HUMAN Olfactomedin-like protein 3 OS=Homo sapiens GN=OLFML3 PE=2 SV=1	4.2	46.01	1	-2
sp|Q9NRY2|SOSSC_HUMAN	1	1	1	sp|Q9NRY2|SOSSC_HUMAN SOSS complex subunit C OS=Homo sapiens GN=INIP PE=1 SV=1	14.4	11.425	1	-2
sp|Q9NS64|RPRM_HUMAN	1	1	1	sp|Q9NS64|RPRM_HUMAN Protein reprimo OS=Homo sapiens GN=RPRM PE=1 SV=1	22.9	11.774	0	5.7932
sp|Q9NS68|TNR19_HUMAN	1	1	1	sp|Q9NS68|TNR19_HUMAN Tumor necrosis factor receptor superfamily member 19 OS=Homo sapiens GN=TNFRSF19 PE=1 SV=1	4.7	46.015	0	1.5778
sp|Q9NT99|LRC4B_HUMAN	1	1	1	sp|Q9NT99|LRC4B_HUMAN Leucine-rich repeat-containing protein 4B OS=Homo sapiens GN=LRRC4B PE=2 SV=3	3.4	76.433	0	5.3025
sp|Q9NU53|GINM1_HUMAN	4	4	4	sp|Q9NU53|GINM1_HUMAN Glycoprotein integral membrane protein 1 OS=Homo sapiens GN=GINM1 PE=2 SV=1	21.8	36.84	0	177.78
sp|Q9NUN5|LMBD1_HUMAN	1	1	1	sp|Q9NUN5|LMBD1_HUMAN Probable lysosomal cobalamin transporter OS=Homo sapiens GN=LMBRD1 PE=1 SV=1	1.7	61.388	0.0010142	1.0296
sp|Q9NWD8|TM248_HUMAN	3	3	3	sp|Q9NWD8|TM248_HUMAN Transmembrane protein 248 OS=Homo sapiens GN=TMEM248 PE=1 SV=1	16.9	35.052	0	47.388
sp|Q9NX62|IMPA3_HUMAN	1	1	1	sp|Q9NX62|IMPA3_HUMAN Inositol monophosphatase 3 OS=Homo sapiens GN=IMPAD1 PE=1 SV=1	6.1	38.681	0	12.147
sp|Q9NXB9|ELOV2_HUMAN	1	1	1	sp|Q9NXB9|ELOV2_HUMAN Elongation of very long chain fatty acids protein 2 OS=Homo sapiens GN=ELOVL2 PE=1 SV=2	4.4	34.584	1	-2
sp|Q9NXE8|CWC25_HUMAN	1	1	1	sp|Q9NXE8|CWC25_HUMAN Pre-mRNA-splicing factor CWC25 homolog OS=Homo sapiens GN=CWC25 PE=1 SV=1	4	49.647	1	-2
sp|Q9NY15|STAB1_HUMAN	3	3	3	sp|Q9NY15|STAB1_HUMAN Stabilin-1 OS=Homo sapiens GN=STAB1 PE=1 SV=3	2.6	275.48	0	16.71
sp|Q9NY25|CLC5A_HUMAN	2	2	2	sp|Q9NY25|CLC5A_HUMAN C-type lectin domain family 5 member A OS=Homo sapiens GN=CLEC5A PE=1 SV=1	22.3	21.521	0	16.666
sp|Q9NY35|CLDN1_HUMAN	1	1	1	sp|Q9NY35|CLDN1_HUMAN Claudin domain-containing protein 1 OS=Homo sapiens GN=CLDND1 PE=1 SV=1	4.7	28.603	0	3.7636
sp|Q9NY72|SCN3B_HUMAN	1	1	1	sp|Q9NY72|SCN3B_HUMAN Sodium channel subunit beta-3 OS=Homo sapiens GN=SCN3B PE=1 SV=1	3.3	24.702	1	-2
sp|Q9NY97|B3GN2_HUMAN	5	5	5	sp|Q9NY97|B3GN2_HUMAN N-acetyllactosaminide beta-1,3-N-acetylglucosaminyltransferase 2 OS=Homo sapiens GN=B3GNT2 PE=1 SV=2	15.6	46.021	0	193.49
sp|Q9NYQ8|FAT2_HUMAN	3	3	3	sp|Q9NYQ8|FAT2_HUMAN Protocadherin Fat 2 OS=Homo sapiens GN=FAT2 PE=1 SV=2	1.4	479.31	0	5.3757
sp|Q9NZ08|ERAP1_HUMAN	1	1	1	sp|Q9NZ08|ERAP1_HUMAN Endoplasmic reticulum aminopeptidase 1 OS=Homo sapiens GN=ERAP1 PE=1 SV=3	2.9	107.23	0	8.9519
sp|Q9NZ53|PDXL2_HUMAN	2	2	2	sp|Q9NZ53|PDXL2_HUMAN Podocalyxin-like protein 2 OS=Homo sapiens GN=PODXL2 PE=1 SV=1	6	65.075	0	30.586
sp|Q9NZN1|IRPL1_HUMAN	1	1	1	sp|Q9NZN1|IRPL1_HUMAN Interleukin-1 receptor accessory protein-like 1 OS=Homo sapiens GN=IL1RAPL1 PE=1 SV=2	2.2	79.968	0.0056075	0.53039
sp|Q9NZP8|C1RL_HUMAN	6	6	6	sp|Q9NZP8|C1RL_HUMAN Complement C1r subcomponent-like protein OS=Homo sapiens GN=C1RL PE=1 SV=2	21.4	53.498	0	323.31
sp|Q9NZR2|LRP1B_HUMAN	1	1	1	sp|Q9NZR2|LRP1B_HUMAN Low-density lipoprotein receptor-related protein 1B OS=Homo sapiens GN=LRP1B PE=1 SV=2	0.3	515.49	0	1.5378
sp|Q9NZU1|FLRT1_HUMAN	2	2	2	sp|Q9NZU1|FLRT1_HUMAN Leucine-rich repeat transmembrane protein FLRT1 OS=Homo sapiens GN=FLRT1 PE=1 SV=3	3.7	71.358	0	4.4913
sp|Q9NZV1|CRIM1_HUMAN	2	2	2	sp|Q9NZV1|CRIM1_HUMAN Cysteine-rich motor neuron 1 protein OS=Homo sapiens GN=CRIM1 PE=1 SV=1	4.7	113.74	0	5.1634
sp|Q9P0K1|ADA22_HUMAN	2	2	2	sp|Q9P0K1|ADA22_HUMAN Disintegrin and metalloproteinase domain-containing protein 22 OS=Homo sapiens GN=ADAM22 PE=1 SV=1	4.2	100.43	0	6.3141
sp|Q9P0T7|TMEM9_HUMAN	1	1	1	sp|Q9P0T7|TMEM9_HUMAN Transmembrane protein 9 OS=Homo sapiens GN=TMEM9 PE=1 SV=1	7.7	20.574	0	42.586
sp|Q9P121|NTRI_HUMAN	2	1	1	sp|Q9P121|NTRI_HUMAN Neurotrimin OS=Homo sapiens GN=NTM PE=1 SV=1	8.4	37.971	0	2.9334
sp|Q9P1Z9|CC180_HUMAN	1	1	1	sp|Q9P1Z9|CC180_HUMAN Coiled-coil domain-containing protein 180 OS=Homo sapiens GN=CCDC180 PE=2 SV=2	1.3	191.1	1	-2
sp|Q9P232|CNTN3_HUMAN	2	2	2	sp|Q9P232|CNTN3_HUMAN Contactin-3 OS=Homo sapiens GN=CNTN3 PE=1 SV=3	2.7	112.88	0	16.399
sp|Q9P273|TEN3_HUMAN	1	1	1	sp|Q9P273|TEN3_HUMAN Teneurin-3 OS=Homo sapiens GN=TENM3 PE=2 SV=3	0.7	300.95	0	1.1021
sp|Q9P2B2|FPRP_HUMAN	4	4	4	sp|Q9P2B2|FPRP_HUMAN Prostaglandin F2 receptor negative regulator OS=Homo sapiens GN=PTGFRN PE=1 SV=2	8	98.555	0	10.769
sp|Q9P2E7|PCD10_HUMAN	1	1	1	sp|Q9P2E7|PCD10_HUMAN Protocadherin-10 OS=Homo sapiens GN=PCDH10 PE=2 SV=2	3.4	112.93	0	1.9194
sp|Q9P2K2|TXD16_HUMAN	1	1	1	sp|Q9P2K2|TXD16_HUMAN Thioredoxin domain-containing protein 16 OS=Homo sapiens GN=TXNDC16 PE=2 SV=4	1.2	93.571	0	1.44
sp|Q9UBD0|HSFX1_HUMAN	1	1	1	sp|Q9UBD0|HSFX1_HUMAN Heat shock transcription factor, X-linked OS=Homo sapiens GN=HSFX1 PE=1 SV=1	5.4	46.741	0.0019512	0.81572
sp|Q9UBD6|RHCG_HUMAN	2	2	2	sp|Q9UBD6|RHCG_HUMAN Ammonium transporter Rh type C OS=Homo sapiens GN=RHCG PE=1 SV=1	3.1	53.178	0	61.932
sp|Q9UBG0|MRC2_HUMAN	7	7	7	sp|Q9UBG0|MRC2_HUMAN C-type mannose receptor 2 OS=Homo sapiens GN=MRC2 PE=1 SV=2	8	166.67	0	115.25
sp|Q9UBG3|CRNN_HUMAN	1	1	1	sp|Q9UBG3|CRNN_HUMAN Cornulin OS=Homo sapiens GN=CRNN PE=1 SV=1	6.7	53.533	0	18.087
sp|Q9UBP4|DKK3_HUMAN	4	4	4	sp|Q9UBP4|DKK3_HUMAN Dickkopf-related protein 3 OS=Homo sapiens GN=DKK3 PE=1 SV=2	20	38.39	0	24.203
sp|Q9UBS9|SUCO_HUMAN	1	1	1	sp|Q9UBS9|SUCO_HUMAN SUN domain-containing ossification factor OS=Homo sapiens GN=SUCO PE=1 SV=1	1.4	139.43	0.0090334	0.32391
sp|Q9UBX1|CATF_HUMAN	3	3	3	sp|Q9UBX1|CATF_HUMAN Cathepsin F OS=Homo sapiens GN=CTSF PE=1 SV=1	10.1	53.365	0	13.668
sp|Q9UBX5|FBLN5_HUMAN	1	1	1	sp|Q9UBX5|FBLN5_HUMAN Fibulin-5 OS=Homo sapiens GN=FBLN5 PE=1 SV=1	4	50.18	0	323.31
sp|Q9UBX7|KLK11_HUMAN	2	2	2	sp|Q9UBX7|KLK11_HUMAN Kallikrein-11 OS=Homo sapiens GN=KLK11 PE=1 SV=2	10.3	31.059	0	28.023
sp|Q9UEF7|KLOT_HUMAN	8	8	8	sp|Q9UEF7|KLOT_HUMAN Klotho OS=Homo sapiens GN=KL PE=1 SV=2	11.2	116.18	0	55.396
sp|Q9UGT4|SUSD2_HUMAN	8	8	8	sp|Q9UGT4|SUSD2_HUMAN Sushi domain-containing protein 2 OS=Homo sapiens GN=SUSD2 PE=1 SV=1	20	90.207	0	146.47
sp|Q9UH99|SUN2_HUMAN	1	1	1	sp|Q9UH99|SUN2_HUMAN SUN domain-containing protein 2 OS=Homo sapiens GN=SUN2 PE=1 SV=3	1.8	80.31	0.0082267	0.3711
sp|Q9UHC9|NPCL1_HUMAN	4	4	4	sp|Q9UHC9|NPCL1_HUMAN Niemann-Pick C1-like protein 1 OS=Homo sapiens GN=NPC1L1 PE=1 SV=2	6.5	148.73	0	11.865
sp|Q9UHG3|PCYOX_HUMAN	2	2	2	sp|Q9UHG3|PCYOX_HUMAN Prenylcysteine oxidase 1 OS=Homo sapiens GN=PCYOX1 PE=1 SV=3	5.3	56.639	0	12.658
sp|Q9UHL4|DPP2_HUMAN	3	3	3	sp|Q9UHL4|DPP2_HUMAN Dipeptidyl peptidase 2 OS=Homo sapiens GN=DPP7 PE=1 SV=3	8.5	54.341	0	17.426
sp|Q9UIB8|SLAF5_HUMAN	2	2	2	sp|Q9UIB8|SLAF5_HUMAN SLAM family member 5 OS=Homo sapiens GN=CD84 PE=1 SV=1	11.3	38.782	0.0038132	0.63621
sp|Q9UIQ6|LCAP_HUMAN	4	4	4	sp|Q9UIQ6|LCAP_HUMAN Leucyl-cystinyl aminopeptidase OS=Homo sapiens GN=LNPEP PE=1 SV=3	7.4	117.35	0	35.132
sp|Q9UJ14|GGT7_HUMAN	1	1	1	sp|Q9UJ14|GGT7_HUMAN Gamma-glutamyltransferase 7 OS=Homo sapiens GN=GGT7 PE=1 SV=2	2.6	70.466	0	43.981
sp|Q9UJ83|HACL1_HUMAN	1	1	1	sp|Q9UJ83|HACL1_HUMAN 2-hydroxyacyl-CoA lyase 1 OS=Homo sapiens GN=HACL1 PE=1 SV=2	4.5	63.728	0.0082645	0.383
sp|Q9UJ90|KCNE5_HUMAN	1	1	1	sp|Q9UJ90|KCNE5_HUMAN Potassium voltage-gated channel subfamily E regulatory beta subunit 5 OS=Homo sapiens GN=KCNE5 PE=1 SV=1	7.7	14.993	0.00098814	0.87618
sp|Q9UJ99|CAD22_HUMAN	1	1	1	sp|Q9UJ99|CAD22_HUMAN Cadherin-22 OS=Homo sapiens GN=CDH22 PE=2 SV=2	2.8	89.09	0	5.2654
sp|Q9UJA9|ENPP5_HUMAN	1	1	1	sp|Q9UJA9|ENPP5_HUMAN Ectonucleotide pyrophosphatase/phosphodiesterase family member 5 OS=Homo sapiens GN=ENPP5 PE=2 SV=1	3.8	54.665	0	1.6165
sp|Q9UJJ9|GNPTG_HUMAN	1	1	1	sp|Q9UJJ9|GNPTG_HUMAN N-acetylglucosamine-1-phosphotransferase subunit gamma OS=Homo sapiens GN=GNPTG PE=1 SV=1	5.6	33.973	0	32.33
sp|Q9UJQ1|LAMP5_HUMAN	1	1	1	sp|Q9UJQ1|LAMP5_HUMAN Lysosome-associated membrane glycoprotein 5 OS=Homo sapiens GN=LAMP5 PE=1 SV=1	5	31.472	1	-2
sp|Q9UK23|NAGPA_HUMAN	1	1	1	sp|Q9UK23|NAGPA_HUMAN N-acetylglucosamine-1-phosphodiester alpha-N-acetylglucosaminidase OS=Homo sapiens GN=NAGPA PE=1 SV=2	5	56.072	0	15.34
sp|Q9UKI9|PO2F3_HUMAN	1	1	1	sp|Q9UKI9|PO2F3_HUMAN POU domain, class 2, transcription factor 3 OS=Homo sapiens GN=POU2F3 PE=2 SV=3	2.5	47.432	1	-2
sp|Q9UKJ1|PILRA_HUMAN	1	1	1	sp|Q9UKJ1|PILRA_HUMAN Paired immunoglobulin-like type 2 receptor alpha OS=Homo sapiens GN=PILRA PE=1 SV=3	4	34.004	0	11.04
sp|Q9UKU6|TRHDE_HUMAN	4	4	4	sp|Q9UKU6|TRHDE_HUMAN Thyrotropin-releasing hormone-degrading ectoenzyme OS=Homo sapiens GN=TRHDE PE=2 SV=1	5.1	117	0	42.403
sp|Q9UKU9|ANGL2_HUMAN	1	1	1	sp|Q9UKU9|ANGL2_HUMAN Angiopoietin-related protein 2 OS=Homo sapiens GN=ANGPTL2 PE=2 SV=1	5.1	57.104	0	3.0834
sp|Q9UKY0|PRND_HUMAN	2	2	2	sp|Q9UKY0|PRND_HUMAN Prion-like protein doppel OS=Homo sapiens GN=PRND PE=1 SV=2	28.4	20.293	0	21.77
sp|Q9UKY7|CDV3_HUMAN	1	1	1	sp|Q9UKY7|CDV3_HUMAN Protein CDV3 homolog OS=Homo sapiens GN=CDV3 PE=1 SV=1	19	27.335	0	16.484
sp|Q9ULB1|NRX1A_HUMAN	4	4	4	sp|Q9ULB1|NRX1A_HUMAN Neurexin-1 OS=Homo sapiens GN=NRXN1 PE=2 SV=1	4.1	161.88	0	57.273
sp|Q9ULC0|MUCEN_HUMAN	1	1	1	sp|Q9ULC0|MUCEN_HUMAN Endomucin OS=Homo sapiens GN=EMCN PE=1 SV=2	10.3	27.452	0.0028902	0.7099
sp|Q9ULI3|HEG1_HUMAN	8	8	8	sp|Q9ULI3|HEG1_HUMAN Protein HEG homolog 1 OS=Homo sapiens GN=HEG1 PE=1 SV=3	11.2	147.46	0	323.31
sp|Q9ULV1|FZD4_HUMAN	2	2	2	sp|Q9ULV1|FZD4_HUMAN Frizzled-4 OS=Homo sapiens GN=FZD4 PE=1 SV=2	5	59.88	0	71.273
sp|Q9ULW0|TPX2_HUMAN	1	1	1	sp|Q9ULW0|TPX2_HUMAN Targeting protein for Xklp2 OS=Homo sapiens GN=TPX2 PE=1 SV=2	1.1	85.652	0	1.2141
sp|Q9UM47|NOTC3_HUMAN	1	1	1	sp|Q9UM47|NOTC3_HUMAN Neurogenic locus notch homolog protein 3 OS=Homo sapiens GN=NOTCH3 PE=1 SV=2	0.6	243.63	0	1.3832
sp|Q9UMR5|PPT2_HUMAN	3	3	3	sp|Q9UMR5|PPT2_HUMAN Lysosomal thioesterase PPT2 OS=Homo sapiens GN=PPT2 PE=1 SV=4	15.9	34.225	0	76.468
sp|Q9UMZ3|PTPRQ_HUMAN	1	1	1	sp|Q9UMZ3|PTPRQ_HUMAN Phosphatidylinositol phosphatase PTPRQ OS=Homo sapiens GN=PTPRQ PE=1 SV=2	0.8	260.92	0.0047529	0.62511
sp|Q9UN70|PCDGK_HUMAN	3	3	3	sp|Q9UN70|PCDGK_HUMAN Protocadherin gamma-C3 OS=Homo sapiens GN=PCDHGC3 PE=1 SV=1	4	101.08	0	19.462
sp|Q9Y5G0|PCDGH_HUMAN;sp|Q9UN71|PCDGG_HUMAN;sp|Q9Y5G3|PCDGD_HUMAN;sp|Q9Y5F8|PCDGJ_HUMAN;sp|Q9Y5G2|PCDGE_HUMAN	1;1;1;1;1	1;1;1;1;1	1;1;1;1;1	sp|Q9Y5G0|PCDGH_HUMAN Protocadherin gamma-B5 OS=Homo sapiens GN=PCDHGB5 PE=2 SV=1;sp|Q9UN71|PCDGG_HUMAN Protocadherin gamma-B4 OS=Homo sapiens GN=PCDHGB4 PE=2 SV=1;sp|Q9Y5G3|PCDGD_HUMAN Protocadherin gamma-B1 OS=Homo sapiens GN=PCDHGB1 PE=2 SV=1;sp|Q9Y5F8|	1.5	99.874	0.0028791	0.69814
sp|Q9UN73|PCDA6_HUMAN	2	1	1	sp|Q9UN73|PCDA6_HUMAN Protocadherin alpha-6 OS=Homo sapiens GN=PCDHA6 PE=2 SV=1	4.6	102.71	0	6.0765
sp|Q9UN74|PCDA4_HUMAN	3	3	2	sp|Q9UN74|PCDA4_HUMAN Protocadherin alpha-4 OS=Homo sapiens GN=PCDHA4 PE=1 SV=1	7.5	102.29	0	21.881
sp|Q9UN75|PCDAC_HUMAN	2	2	2	sp|Q9UN75|PCDAC_HUMAN Protocadherin alpha-12 OS=Homo sapiens GN=PCDHA12 PE=2 SV=1	3.6	101.65	0	17.877
sp|Q9UN76|S6A14_HUMAN	1	1	1	sp|Q9UN76|S6A14_HUMAN Sodium- and chloride-dependent neutral and basic amino acid transporter B(0+) OS=Homo sapiens GN=SLC6A14 PE=2 SV=1	2.2	72.152	0.0028681	0.65771
sp|Q9UNN8|EPCR_HUMAN	2	2	2	sp|Q9UNN8|EPCR_HUMAN Endothelial protein C receptor OS=Homo sapiens GN=PROCR PE=1 SV=1	16.4	26.671	0	60.521
sp|Q9UNW1|MINP1_HUMAN	2	2	2	sp|Q9UNW1|MINP1_HUMAN Multiple inositol polyphosphate phosphatase 1 OS=Homo sapiens GN=MINPP1 PE=1 SV=1	3.9	55.051	0	4.2695
sp|Q9UP38|FZD1_HUMAN	1	1	1	sp|Q9UP38|FZD1_HUMAN Frizzled-1 OS=Homo sapiens GN=FZD1 PE=1 SV=2	2.8	71.158	0	1.7532
sp|Q9UP79|ATS8_HUMAN	1	1	1	sp|Q9UP79|ATS8_HUMAN A disintegrin and metalloproteinase with thrombospondin motifs 8 OS=Homo sapiens GN=ADAMTS8 PE=2 SV=2	3.1	96.459	1	-2
sp|Q9UPZ6|THS7A_HUMAN	4	4	4	sp|Q9UPZ6|THS7A_HUMAN Thrombospondin type-1 domain-containing protein 7A OS=Homo sapiens GN=THSD7A PE=1 SV=4	3.1	185.36	0	14.303
sp|Q9UQD0|SCN8A_HUMAN	3	3	3	sp|Q9UQD0|SCN8A_HUMAN Sodium channel protein type 8 subunit alpha OS=Homo sapiens GN=SCN8A PE=1 SV=1	2.8	225.28	0	9.7455
sp|Q9UQV4|LAMP3_HUMAN	4	4	4	sp|Q9UQV4|LAMP3_HUMAN Lysosome-associated membrane glycoprotein 3 OS=Homo sapiens GN=LAMP3 PE=1 SV=3	11.5	44.346	0	83.663
sp|Q9Y274|SIA10_HUMAN	5	5	5	sp|Q9Y274|SIA10_HUMAN Type 2 lactosamine alpha-2,3-sialyltransferase OS=Homo sapiens GN=ST3GAL6 PE=1 SV=1	20.5	38.213	0	56.345
sp|Q9Y275|TN13B_HUMAN	1	1	1	sp|Q9Y275|TN13B_HUMAN Tumor necrosis factor ligand superfamily member 13B OS=Homo sapiens GN=TNFSF13B PE=1 SV=1	6	31.222	0.0098566	0.26222
sp|Q9Y287|ITM2B_HUMAN	1	1	1	sp|Q9Y287|ITM2B_HUMAN Integral membrane protein 2B OS=Homo sapiens GN=ITM2B PE=1 SV=1	5.6	30.338	0	1.9833
sp|Q9Y2B1|TMEM5_HUMAN	1	1	1	sp|Q9Y2B1|TMEM5_HUMAN Transmembrane protein 5 OS=Homo sapiens GN=TMEM5 PE=1 SV=1	2.9	51.145	0.00099502	0.91496
sp|Q9Y2E5|MA2B2_HUMAN	4	4	4	sp|Q9Y2E5|MA2B2_HUMAN Epididymis-specific alpha-mannosidase OS=Homo sapiens GN=MAN2B2 PE=1 SV=4	7.1	113.98	0	10.707
sp|Q9Y2G1|MRF_HUMAN	3	3	3	sp|Q9Y2G1|MRF_HUMAN Myelin regulatory factor OS=Homo sapiens GN=MYRF PE=1 SV=3	8	124.4	0	24.276
sp|Q9Y2S2|CRYL1_HUMAN	1	1	1	sp|Q9Y2S2|CRYL1_HUMAN Lambda-crystallin homolog OS=Homo sapiens GN=CRYL1 PE=1 SV=3	4.1	35.419	0.0056232	0.54147
sp|Q9Y334|VWA7_HUMAN	1	1	1	sp|Q9Y334|VWA7_HUMAN von Willebrand factor A domain-containing protein 7 OS=Homo sapiens GN=VWA7 PE=2 SV=4	1.3	96.059	0	1.9936
sp|Q9Y3Q0|NALD2_HUMAN	2	2	2	sp|Q9Y3Q0|NALD2_HUMAN N-acetylated-alpha-linked acidic dipeptidase 2 OS=Homo sapiens GN=NAALAD2 PE=1 SV=1	4.2	83.59	0	3.2193
sp|Q9Y458|TBX22_HUMAN	1	1	1	sp|Q9Y458|TBX22_HUMAN T-box transcription factor TBX22 OS=Homo sapiens GN=TBX22 PE=1 SV=3	3.5	57.91	0.005618	0.53896
sp|Q9Y4C0|NRX3A_HUMAN	1	1	1	sp|Q9Y4C0|NRX3A_HUMAN Neurexin-3 OS=Homo sapiens GN=NRXN3 PE=1 SV=4	0.9	180.6	0.0010163	1.034
sp|Q9Y4D7|PLXD1_HUMAN	5	5	5	sp|Q9Y4D7|PLXD1_HUMAN Plexin-D1 OS=Homo sapiens GN=PLXND1 PE=1 SV=3	5.8	212	0	30.445
sp|Q9Y4E8|UBP15_HUMAN	1	1	1	sp|Q9Y4E8|UBP15_HUMAN Ubiquitin carboxyl-terminal hydrolase 15 OS=Homo sapiens GN=USP15 PE=1 SV=3	1.3	112.42	0	1.3441
sp|Q9Y4L1|HYOU1_HUMAN	5	5	5	sp|Q9Y4L1|HYOU1_HUMAN Hypoxia up-regulated protein 1 OS=Homo sapiens GN=HYOU1 PE=1 SV=1	6	111.33	0	4.8424
sp|Q9Y5C1|ANGL3_HUMAN	3	3	3	sp|Q9Y5C1|ANGL3_HUMAN Angiopoietin-related protein 3 OS=Homo sapiens GN=ANGPTL3 PE=1 SV=1	9.8	53.637	0	203.08
sp|Q9Y5E4|PCDB5_HUMAN;sp|Q96TA0|PCDBI_HUMAN;sp|Q9NRJ7|PCDBG_HUMAN;sp|Q9Y5E8|PCDBF_HUMAN;sp|Q9Y5E6|PCDB3_HUMAN;sp|Q9Y5F2|PCDBB_HUMAN;sp|Q9Y5E1|PCDB9_HUMAN;sp|Q9Y5E9|PCDBE_HUMAN;sp|Q9Y5E7|PCDB2_HUMAN;sp|Q9UN67|PCDBA_HUMAN;sp|Q9UN66|PCDB8_HUMAN	2;1;1;1;1;1;1;1;1;1;1	2;1;1;1;1;1;1;1;1;1;1	2;1;1;1;1;1;1;1;1;1;1	sp|Q9Y5E4|PCDB5_HUMAN Protocadherin beta-5 OS=Homo sapiens GN=PCDHB5 PE=2 SV=1;sp|Q96TA0|PCDBI_HUMAN Putative protocadherin beta-18 OS=Homo sapiens GN=PCDHB18P PE=5 SV=2;sp|Q9NRJ7|PCDBG_HUMAN Protocadherin beta-16 OS=Homo sapiens GN=PCDHB16 PE=1 SV=3;sp|Q9	6.2	86.422	0	55.952
sp|Q9Y5F3|PCDB1_HUMAN	1	1	1	sp|Q9Y5F3|PCDB1_HUMAN Protocadherin beta-1 OS=Homo sapiens GN=PCDHB1 PE=2 SV=2	3.7	90.49	0	3.2453
sp|Q9Y5H9|PCDA2_HUMAN;sp|Q9UN72|PCDA7_HUMAN;sp|Q9Y5I3|PCDA1_HUMAN	2;1;1	1;0;0	1;0;0	sp|Q9Y5H9|PCDA2_HUMAN Protocadherin alpha-2 OS=Homo sapiens GN=PCDHA2 PE=1 SV=1;sp|Q9UN72|PCDA7_HUMAN Protocadherin alpha-7 OS=Homo sapiens GN=PCDHA7 PE=2 SV=1;sp|Q9Y5I3|PCDA1_HUMAN Protocadherin alpha-1 OS=Homo sapiens GN=PCDHA1 PE=2 SV=1	4.6	102.06	0	1.7273
sp|Q9Y5I1|PCDAB_HUMAN	2	2	2	sp|Q9Y5I1|PCDAB_HUMAN Protocadherin alpha-11 OS=Homo sapiens GN=PCDHA11 PE=2 SV=1	5.8	103.3	0	9.2131
sp|Q9Y5I2|PCDAA_HUMAN	2	2	2	sp|Q9Y5I2|PCDAA_HUMAN Protocadherin alpha-10 OS=Homo sapiens GN=PCDHA10 PE=2 SV=1	2.6	102.87	0	16.916
sp|Q9Y5X1|SNX9_HUMAN	1	1	1	sp|Q9Y5X1|SNX9_HUMAN Sorting nexin-9 OS=Homo sapiens GN=SNX9 PE=1 SV=1	2.4	66.591	1	-2
sp|Q9Y5Y6|ST14_HUMAN	1	1	1	sp|Q9Y5Y6|ST14_HUMAN Suppressor of tumorigenicity 14 protein OS=Homo sapiens GN=ST14 PE=1 SV=2	2.1	94.769	0	1.8249
sp|Q9Y5Y7|LYVE1_HUMAN	2	2	2	sp|Q9Y5Y7|LYVE1_HUMAN Lymphatic vessel endothelial hyaluronic acid receptor 1 OS=Homo sapiens GN=LYVE1 PE=1 SV=2	3.7	35.213	0	191.1
sp|Q9Y624|JAM1_HUMAN	1	1	1	sp|Q9Y624|JAM1_HUMAN Junctional adhesion molecule A OS=Homo sapiens GN=F11R PE=1 SV=1	11.4	32.583	0	4.0241
sp|Q9Y639|NPTN_HUMAN	2	2	2	sp|Q9Y639|NPTN_HUMAN Neuroplastin OS=Homo sapiens GN=NPTN PE=1 SV=2	8.8	44.387	0	6.2739
sp|Q9Y644|RFNG_HUMAN	1	1	1	sp|Q9Y644|RFNG_HUMAN Beta-1,3-N-acetylglucosaminyltransferase radical fringe OS=Homo sapiens GN=RFNG PE=2 SV=3	3	36.423	0	2.2218
sp|Q9Y646|CBPQ_HUMAN	2	2	2	sp|Q9Y646|CBPQ_HUMAN Carboxypeptidase Q OS=Homo sapiens GN=CPQ PE=1 SV=1	8.9	51.887	0	20.945
sp|Q9Y653|GPR56_HUMAN	3	3	3	sp|Q9Y653|GPR56_HUMAN G-protein coupled receptor 56 OS=Homo sapiens GN=GPR56 PE=1 SV=2	10.5	77.737	0	27.345
sp|Q9Y694|S22A7_HUMAN	1	1	1	sp|Q9Y694|S22A7_HUMAN Solute carrier family 22 member 7 OS=Homo sapiens GN=SLC22A7 PE=1 SV=1	2.9	60.025	0	1.4157
sp|Q9Y6C2|EMIL1_HUMAN	2	2	2	sp|Q9Y6C2|EMIL1_HUMAN EMILIN-1 OS=Homo sapiens GN=EMILIN1 PE=1 SV=2	2.5	106.67	0	2.2026
sp|Q9Y6H6|KCNE3_HUMAN	3	3	3	sp|Q9Y6H6|KCNE3_HUMAN Potassium voltage-gated channel subfamily E member 3 OS=Homo sapiens GN=KCNE3 PE=1 SV=1	44.7	11.71	0	124.87
sp|Q9Y6N6|LAMC3_HUMAN	1	1	1	sp|Q9Y6N6|LAMC3_HUMAN Laminin subunit gamma-3 OS=Homo sapiens GN=LAMC3 PE=1 SV=3	1.1	171.23	0	1.7675
sp|Q9Y6Q6|TNR11_HUMAN	2	2	2	sp|Q9Y6Q6|TNR11_HUMAN Tumor necrosis factor receptor superfamily member 11A OS=Homo sapiens GN=TNFRSF11A PE=1 SV=1	4.2	66.033	0	8.801
sp|Q9Y6R7|FCGBP_HUMAN	16	16	16	sp|Q9Y6R7|FCGBP_HUMAN IgGFc-binding protein OS=Homo sapiens GN=FCGBP PE=1 SV=3	9.6	572.01	0	259.6
