# Supplementary material for: An Ultrafast N-Glycoproteome Analysis Method Using Thermoresponsive Magnetic Fluid-Immobilized Enzymes
Source: Front Chem. 2021 Apr 26;9:676100. doi: 10.3389/fchem.2021.676100 (PMC8107388; doi:10.3389/fchem.2021.676100)
Supplement: Supplementary file 11 [file Table_8.XLSX]

## Sheet: all
Table S8. 1939 N-glycosylation sites identified by TMF-PNGase F
Deamidation 18O (N) Sites	Protein	Positions within proteins
AAEN(1)FTLLVK	sp|Q99571|P2RX4_HUMAN	184
AAGN(1)TSESQSCAR	sp|Q86WC4|OSTM1_HUMAN	135
AAGVN(1)TTDKEIEVLYIR	sp|P21802|FGFR2_HUMAN	318
AAIPSALDTN(1)SSK	sp|Q08380|LG3BP_HUMAN	551
AALAAFNAQNN(1)GSNFQLEEISR	sp|P02765|FETUA_HUMAN	176
AALLN(1)DCVCDGLERPICESVK	sp|P54826|GAS1_HUMAN	220
AALSN(1)ASLLAEACHQIFEGK	sp|Q8N0V5|GNT2A_HUMAN	41
AALSWSN(0.013)GN(0.987)GTASCR	sp|Q12913|PTPRJ_HUMAN	231
AAN(1)YTSSLNLPDK	sp|Q92854|SEM4D_HUMAN	379
AAPAPQEATATFN(1)STADREDGHR	sp|P13598|ICAM2_HUMAN	176
AASTYSIDSVSFSYNTGDN(1)TTFPDAEDK	sp|P13473|LAMP2_HUMAN	123
AATCINPLN(1)GSVCER	sp|O75882|ATRN_HUMAN	914
AATCINPLN(1)GSVCERPAN(1)HSAK	sp|O75882|ATRN_HUMAN	923
ACHCPDAGGELICYQLPGCHGN(1)FSDAEEGDPER	sp|P98095|FBLN2_HUMAN	180
ACTEAEFACHSYN(1)ECVALEYR	sp|P98160|PGBM_HUMAN	210
ACVAGFTN(1)ITFHPQNK	sp|Q12913|PTPRJ_HUMAN	937
ADANPPATEYHWTTLN(1)GSLPK	sp|Q15223|PVRL1_HUMAN	286
ADDCALPYLGAICYCDLFCN(1)R	sp|Q9GZM7|TINAL_HUMAN	78
ADGTVN(1)QIEGEATPVN(1)LTEPAKLEVK	sp|P05090|APOD_HUMAN	98
ADLDPLDMPCTTIPSAPQAVISSVN(1)ETSLMLEWTPPR	sp|P29323|EPHB2_HUMAN	336
ADQLIQTLHAVDKDDPYSGHQFSFSLAPEAASGSN(1)FTIQDNK	sp|P55285|CADH6_HUMAN	536
ADSFN(1)LSLSDMSQEWR	sp|Q5SZK8|FREM2_HUMAN	1033
ADTHDEILEGLN(1)FN(1)LTEIPEAQIHEGFQELLR	sp|P01009|A1AT_HUMAN	107
AEAVGETLTLPGLVSADN(1)GTYTCEASNK	sp|Q8NFZ8|CADM4_HUMAN	286
AECCASGNIDTAWSN(0.999)LTHPGN(0.001)K	sp|O95633|FSTL3_HUMAN	73
AEFN(1)ITLIHPK	sp|P15144|AMPN_HUMAN	234
AELSN(1)HTRPVILVPGCLGNQLEAK	sp|P04180|LCAT_HUMAN	44
AEN(1)QTAPGEVPALSNLRPPSR	sp|P28300|LYOX_HUMAN	144
AENQAN(1)VTCQVSNFYPR	sp|O00241|SIRB1_HUMAN	269
AENQVN(1)VTCQVR	sp|Q5TFQ8|SIRBL_HUMAN	269
AFEN(1)VTDLQWLILDHNLLENSK	sp|P51884|LUM_HUMAN	88
AFGSNPN(1)LTK	sp|P22792|CPN2_HUMAN	74
AFIN(1)GTGVETVVSADLPNAHGLAVDWVSR	sp|Q07954|LRP1_HUMAN	1645
AFN(1)STLPTMAQMEK	sp|P16070|CD44_HUMAN	57
AFQYDTN(1)CSFR	sp|P16109|LYAM3_HUMAN	411
AFTDPVGELTCLGQQYYN(1)ETLGK	sp|Q14264|ENR1_HUMAN	369
AFVVTN(1)QTTWTGR	sp|Q504Y2|PKDCC_HUMAN	460
AGAFLGLTNVAVMN(1)LSGNCLR	sp|P35858|ALS_HUMAN	368
AGFN(1)ASFHK	sp|O60494|CUBN_HUMAN	2085
AGHGQLAQLGGVLLLAGGN(1)R	sp|B4DS77|SHSA9_HUMAN	45
AGLQAFFQVQECN(1)K	sp|P00450|CERU_HUMAN	358
AGN(1)CSWEAHPGN(1)R	sp|Q96AM1|MRGRF_HUMAN	4
AGQPATAFSQQDLLDGAVLYSHN(1)GSLSPR	sp|Q6UVK1|CSPG4_HUMAN	1202
AHCVWLECPIPDAPVVTN(1)VTVK	sp|P26006|ITA3_HUMAN	926
AHNELGAN(1)STSIR	sp|Q6UXK2|ISLR2_HUMAN	364
AIATDTVAN(1)LSR	sp|Q9NR71|ASAH2_HUMAN	624
AIDIIYSLITSCN(1)MSKR	sp|Q9NPB9|ACKR4_HUMAN	276
AIHYALN(1)CCGLAGGVEQFISDICPK	sp|P21926|CD9_HUMAN	151
AIIAN(1)LTCK	sp|Q13822|ENPP2_HUMAN	411
AIN(1)ITVVESGYVR	sp|P09619|PGFRB_HUMAN	307
AITHPSWN(1)STTMNNDVTLLK	sp|P40313|CTRL_HUMAN	114
AITLQGLIPGTLYN(1)ITISPEVDHVWGDPN(1)STAQYTR	sp|Q12913|PTPRJ_HUMAN	603
AKPQGQWAEDVLGN(1)K	sp|Q29983|MICA_HUMAN	79
ALAGLVYN(1)ASGSEHCYDIYR	sp|Q9UHL4|DPP2_HUMAN	315
ALDPAGN(1)ESAYPPNGVECYSCVGLSR	sp|O95274|LYPD3_HUMAN	129
ALESSAPNLQLETSDVLAN(1)VTYLK	sp|Q8N271|PROM2_HUMAN	707
ALGFEN(1)ATQALGR	sp|Q08380|LG3BP_HUMAN	69
ALGVLEEHAN(1)SSR	sp|O95450|ATS2_HUMAN	251
ALHALN(1)VTWR	sp|Q9Y2E5|MA2B2_HUMAN	336
ALLTN(1)VSSVALGSR	sp|Q7Z7M0|MEGF8_HUMAN	1271
ALN(1)ATLHSNLLCR	sp|Q9Y6H6|KCNE3_HUMAN	22
ALPGGADN(1)ASVASGAAASPGPQR	sp|O95502|NPTXR_HUMAN	42
ALPGN(1)LTAAVMEAN(1)QTGHEFPDR	sp|Q9H8L6|MMRN2_HUMAN	205
ALPQPQN(1)VTSLLGCTH	sp|P02790|HEMO_HUMAN	453
ALSN(1)ISLR	sp|O15031|PLXB2_HUMAN	127
ALSPN(1)STISSAPK	sp|Q9UH99|SUN2_HUMAN	636
ALSQQN(1)VSMDLATFMK	sp|Q13421|MSLN_HUMAN	523
ALVAVVAGN(1)STTPR	sp|Q9Y6Q6|TNR11_HUMAN	105
ALVCSQPGLN(1)CTVK	sp|Q96F46|I17RA_HUMAN	49
ALVLEQLTPALHSTN(1)FSCVLVDPEQVVQR	sp|O95998|I18BP_HUMAN	147
ALVN(1)FTR	sp|P98160|PGBM_HUMAN	89
ALWQADTQVTSGVVTFTLQQLN(0.003)AYN(0.997)R	sp|Q9UNN8|EPCR_HUMAN	172
AMDN(1)VTVR	sp|Q14982|OPCM_HUMAN	44
AMEPCLDGWVYN(1)STK	sp|Q8TCC7|S22A8_HUMAN	102
AMSGIN(0.224)N(0.776)YTQHCK	sp|Q93091|RNAS6_HUMAN	55
AN(0.877)LTN(0.123)FPEN(1)GTFVVNIAQLSQDDSGR	sp|P01833|PIGR_HUMAN	90
AN(1)ATIEVK	sp|Q9Y639|NPTN_HUMAN	229
AN(1)CSATSDAICGDCLPGFYR	sp|Q9NS68|TNR19_HUMAN	105
AN(1)DSDQGANAEIEYTFHQAPEVVR	sp|Q08174|PCDH1_HUMAN	305
AN(1)DSFGEASIIFSN(1)GR	sp|P98164|LRP2_HUMAN	388
AN(1)FSISR	sp|P43626|KI2L1_HUMAN	84
AN(1)FTIYDCSR	sp|Q9Y4D7|PLXD1_HUMAN	696
AN(1)GTTHLVVTEPTR	sp|Q9P232|CNTN3_HUMAN	489
AN(1)ISCVWSQDGALQDTSCQVHAWPDR	sp|P14784|IL2RB_HUMAN	43
AN(1)ITAIR	sp|P49368|TCPG_HUMAN	308
AN(1)LSQVADHLDHIK	sp|P16444|DPEP1_HUMAN	279
AN(1)LTGWDPQK	sp|Q06418|TYRO3_HUMAN	380
AN(1)LTSMLIQR	sp|P49641|MA2A2_HUMAN	305
AN(1)LTTLAGTHTNIPK	sp|P16444|DPEP1_HUMAN	57
AN(1)LTVVLLR	sp|P05362|ICAM1_HUMAN	145
AN(1)QSWEDSNTDLVPAPAVR	sp|Q99988|GDF15_HUMAN	70
AN(1)TTLQITCR	sp|P35968|VGFR2_HUMAN	46
AN(1)TTQPGIVEGGQVLK	sp|P06756|ITAV_HUMAN	74
AN(1)YTILK	sp|Q02487|DSC2_HUMAN	392
ANEQVVQSLN(1)QTYK	sp|Q8IZF2|AGRF5_HUMAN	256
ANIQFGDN(1)GTTISAVSNK	sp|Q14108|SCRB2_HUMAN	105
APDSN(1)CSNLLITTR	sp|A2RU67|K1467_HUMAN	396
APGWAN(1)SSAGSGR	sp|Q86VB7|C163A_HUMAN	105
APPPAELCHGYYDVMGQYDATFN(1)CSTGSYR	sp|A6NL88|SHSA7_HUMAN	97
APQPDELPEVDN(0.998)LTLDGN(0.001)PFLVPGTALPHEGSMNSGVVPACAR	sp|P08571|CD14_HUMAN	323
APSDPPYVACTRPPSAPQN(0.031)LIFN(0.19)IN(0.779)QTTVSLEWSPPADNGGR	sp|Q15375|EPHA7_HUMAN	343
AQALLDVTLLDINDHAPAFN(1)QSR	sp|Q96JQ0|PCD16_HUMAN	256
AQDGTFSSVLTLTN(1)LTGLDTGEYFCTHN(1)DSR	sp|P09619|PGFRB_HUMAN	89
AQEAPGTN(1)GSLVLATPGAGAR	sp|Q9H8L6|MMRN2_HUMAN	350
AQEIVN(0.012)IAN(0.821)CSTN(0.115)MPGN(0.052)IIPWVDNNVDVFGGASK	sp|P47972|NPTX2_HUMAN	393
AQHELN(1)CSLQDPR	sp|Q86YD3|TMM25_HUMAN	106
AQLLQGLGFN(1)LTER	sp|P08185|CBG_HUMAN	96
AQNDLFSTSGNEWVLLN(0.036)LN(0.964)VTGYYR	sp|P15144|AMPN_HUMAN	625
AQPGTMSN(1)GTETR	sp|Q9UGT4|SUSD2_HUMAN	494
ASSGN(1)GSEEAWGALR	sp|Q96G27|WBP1_HUMAN	8
ASSNPN(1)ATSSSSQDPESLQDR	sp|P05155|IC1_HUMAN	25
ASSSFQAN(1)GTK	sp|O96009|NAPSA_HUMAN	133
ATAFN(1)LSVEFAPVLLLESHCAAAR	sp|P20916|MAG_HUMAN	406
ATN(1)ATLDPR	sp|P25116|PAR1_HUMAN	35
ATTGNTVN(1)YTFLAFDLEHHIN(1)CSTDYLELYDGPR	sp|O60494|CUBN_HUMAN	1319
ATVFAN(1)GSLLLTQVRPR	sp|Q13308|PTK7_HUMAN	283
ATVSIN(1)DSVSDLPK	sp|Q5SZK8|FREM2_HUMAN	2121
AVIFFGDQEHPN(1)VTEFAVGPLPGPCYMR	sp|P19801|AOC1_HUMAN	110
AVLPCVLLN(1)YSGIVQWTK	sp|Q96J84|KIRR1_HUMAN	46
AVLQLN(1)EEGVDTAGSTGVTLN(1)LTSKPIILR	sp|P08185|CBG_HUMAN	369
AVLVN(0.001)N(0.999)ITTGER	sp|Q8NBJ4|GOLM1_HUMAN	109
AVSSFDPEIDLSN(1)QSGR	sp|P28827|PTPRM_HUMAN	534
AWGAAAPSAPHWN(1)ETAEK	sp|O75077|ADA23_HUMAN	76
AWGTPCEMCPAVN(1)TSEYK	sp|P35555|FBN1_HUMAN	1581
AYNSAGTGPSSATVN(1)VTTR	sp|Q8IWV2|CNTN4_HUMAN	893
CAN(1)ITIIEHQK	sp|Q9UBX7|KLK11_HUMAN	197
CATPHGDN(1)ASLEATFVK	sp|P23142|FBLN1_HUMAN	98
CCGAAN(1)YTDWEK	sp|P08962|CD63_HUMAN	150
CCGFTN(1)YTDFEDSPYFK	sp|O60635|TSN1_HUMAN	154
CCN(1)STTCQLAEGAQCAHGTCCQECK	sp|P78325|ADAM8_HUMAN	436
CDENGNYLPLQCYGSIGYCWCVFPN(0.997)GTEVPN(0.003)TR	sp|P04233|HG2A_HUMAN	256
CDISN(1)STEAGQK	sp|Q9BYF1|ACE2_HUMAN	546
CDN(0.063)N(0.937)DTTIIR	sp|Q8WWQ8|STAB2_HUMAN	1275
CEAAN(1)GTEACVCGGAFVGPR	sp|P46531|NOTC1_HUMAN	41
CECPFGYILAGNECVDTDECSVGN(0.002)PCGN(0.998)GTCK	sp|P35555|FBN1_HUMAN	2178
CEN(1)LTTGK	sp|O75882|ATRN_HUMAN	1082
CFFLSTSESSWN(1)ESR	sp|Q9NY25|CLC5A_HUMAN	93
CFLGN(1)GTGYR	sp|Q04756|HGFA_HUMAN	290
CGALQGLYTTVDFGTGSN(1)ITDAFLSQR	sp|P16278|BGAL_HUMAN	247
CGGN(1)YTDPEGELFLPELSGPFTHTR	sp|O60494|CUBN_HUMAN	711
CGLSQSQGN(1)LSHVDWFSVHK	sp|P43121|MUC18_HUMAN	56
CGLVPVLAEN(0.002)YN(0.998)K	sp|P02787|TRFE_HUMAN	432
CGN(1)GTLPAYN(1)GSECR	sp|Q96HA4|CA159_HUMAN	104
CGN(1)MSEAFR	sp|P08582|TRFM_HUMAN	38
CGPCVSSQIGFN(1)CSWCSK	sp|Q6UX71|PXDC2_HUMAN	345
CGSN(1)FTGPSGYIISPNYPK	sp|O60494|CUBN_HUMAN	2923
CGWSPAEELN(1)YTVPGPGPAGEASPR	sp|O15244|S22A2_HUMAN	72
CHEGN(1)GTFECGACR	sp|P05556|ITB1_HUMAN	481
CHLSCPEGLWGVN(1)CSNTCTCK	sp|Q5VY43|PEAR1_HUMAN	575
CIACGVN(0.005)LN(0.995)SSR	sp|O15393|TMPS2_HUMAN	249
CIN(1)QSICEK	sp|O75882|ATRN_HUMAN	1073
CIQAN(1)YSLMENGK	sp|P05090|APOD_HUMAN	65
CKPEDTACMTTLVTVEAEYPFN(1)QSPVVTR	sp|P55000|SLUR1_HUMAN	64
CKPVNTFVHEPLVDVQN(1)VCFQEK	sp|P07998|RNAS1_HUMAN	84
CLCPLGFLLAN(1)DSK	sp|P98164|LRP2_HUMAN	1383
CLHN(1)GTCVDLVGGFR	sp|Q9UM47|NOTC3_HUMAN	1179
CLIEVN(1)ETITQISWEK	sp|Q9NQS3|PVRL3_HUMAN	83
CLIQELCQCRPGEGN(1)CSCCK	sp|Q9GZX9|TWSG1_HUMAN	52
CLIQVGN(1)LSK	sp|Q96PL5|ERMAP_HUMAN	132
CLN(1)WLDAQSGLASAPVSGAGN(1)HSYCR	sp|Q96FE7|P3IP1_HUMAN	66
CLQGDFSGPLGGGN(1)CSLWVGEGLGLPVALPAR	sp|Q7Z7M0|MEGF8_HUMAN	1048
CLSEGQPPPSYN(1)WTR	sp|Q96NY8|PVRL4_HUMAN	281
CMN(1)TTLTECDFSSLSK	sp|Q08334|I10R2_HUMAN	68
CMWSSALNSLN(1)LSFAGLEQVPK	sp|P08571|CD14_HUMAN	282
CN(1)ASSQFLCSSGR	sp|Q07954|LRP1_HUMAN	2905
CN(1)ESQGDDVATCSCQDCAASCPAIAR	sp|Q9UHC9|NPCL1_HUMAN	244
CN(1)ISWEISQASHYFER	sp|P14784|IL2RB_HUMAN	149
CN(1)QTTGQCECRPGYQGLHCETCK	sp|Q9H1U4|MEGF9_HUMAN	218
CN(1)TAAPMWLN(1)GTHPSSDEGIVSR	sp|P07911|UROM_HUMAN	232
CN(1)TTQGNEVTSILR	sp|P05186|PPBT_HUMAN	140
CNMIN(1)GTDGDSFHPLITK	sp|Q14108|SCRB2_HUMAN	249
CPACSDN(0.009)FVN(0.022)LHCHN(0.022)TCSPN(0.948)QSLFIN(0.998)VTR	sp|Q9UHC9|NPCL1_HUMAN	132
CPLYGVATLN(1)GSSLALSR	sp|Q7Z7N9|T179B_HUMAN	48
CPMAGISHTAWHSN(1)R	sp|Q9UMR5|PPT2_HUMAN	289
CPSHCISALIQLN(1)HTR	sp|P54826|GAS1_HUMAN	117
CPYSPQHN(1)STALLTAGGELYAATAMDFPGR	sp|Q13591|SEM5A_HUMAN	168
CQAHSQN(1)VTFVLR	sp|Q6UX27|VSTM1_HUMAN	55
CQCEPGFQLGPN(0.017)N(0.983)R	sp|O95967|FBLN4_HUMAN	198
CQTN(1)LSTLSDPVQLEVHIGWLLLQAPR	sp|O75015|FCG3B_HUMAN	92
CRPGSFGN(1)ATGSR	sp|Q7Z7M0|MEGF8_HUMAN	1201
CRPWTN(1)CTFLGK	sp|Q9Y6Q6|TNR11_HUMAN	174
CSASVLPVDVQTLN(1)SSGPPFGK	sp|P10721|KIT_HUMAN	463
CSATNSLGN(1)ATSTLDFHANAAR	sp|Q9BZZ2|SN_HUMAN	499
CSDGWSFDATTLDDN(1)GTMLFFK	sp|P02790|HEMO_HUMAN	64
CSEMVPGTADCN(1)ITADRK	sp|P51993|FUT6_HUMAN	91
CSYQN(1)GSLWSLPSDQLELVATGVFAK	sp|Q9HCN6|GPVI_HUMAN	92
CTGCCGDENLHCVPVETAN(1)VTMQLLK	sp|P49763|PLGF_HUMAN	101
CTLQQDCTN(1)SSQQHFWTSASEGPSR	sp|Q9Y4D7|PLXD1_HUMAN	583
CTPPN(0.003)VEN(0.081)GILVSDN(0.917)R	sp|P17927|CR1_HUMAN	252
CTSDSYYQDN(0.006)CAN(0.994)ITFTFN(0.001)K	sp|P78504|JAG1_HUMAN	960
CTSQHLLN(1)R	sp|P00750|TPA_HUMAN	483
CVAFN(1)GSVK	sp|Q99571|P2RX4_HUMAN	153
CVASVPSIPGLN(1)R	sp|P43121|MUC18_HUMAN	418
CVEESGSAHCVCPMLTCPEAN(1)ATK	sp|O00468|AGRIN_HUMAN	932
CVLTFAHEGQQYN(1)ITR	sp|P27930|IL1R2_HUMAN	219
CYN(1)STGVDYR	sp|Q01973|ROR1_HUMAN	315
CYVCPEPTGVSDCVTIATCTTN(1)ETMCK	sp|Q6UXB3|LYPD2_HUMAN	46
CYVIPLN(1)TSIVMPPR	sp|Q9Y287|ITM2B_HUMAN	170
DAGSPQALAGN(0.819)ATVN(0.176)ILIVDQN(0.004)DN(0.001)APAIVAPLPGR	sp|Q9P2E7|PCD10_HUMAN	557
DAGVGFPEYQEEDN(0.999)STYN(0.001)FR	sp|P11717|MPRI_HUMAN	747
DAGVPPLGSN(1)VTLQVFVLDENDNAPALLAPR	sp|Q9UN74|PCDA4_HUMAN	548
DAGVPPLSSN(0.998)VTLQVFVLDEN(0.001)DN(0.001)APALLATQAGSAGGAVNK	sp|Q9Y5I1|PCDAB_HUMAN	547
DAGVVCTN(1)ETR	sp|Q08380|LG3BP_HUMAN	125
DAN(1)LTGLSDNKEIFLSK	sp|Q99574|NEUS_HUMAN	321
DASINIENMQFIHN(1)GTYICDVK	sp|O95297|MPZL1_HUMAN	130
DASSFLAEWQN(1)ITK	sp|P08195|4F2_HUMAN	365
DCDVLTAVSEFFN(1)ASCVPVNNPK	sp|P08582|TRFM_HUMAN	515
DCGPDN(1)ECVTDLVLQVNMDIR	sp|O75578|ITA10_HUMAN	793
DCN(1)ATTEFMCNNR	sp|P98164|LRP2_HUMAN	2781
DCPDGADENDCQYPTCEQLTCDN(0.004)GACYN(0.996)TSQK	sp|P98164|LRP2_HUMAN	159
DCPGN(1)WTWPENSQQTPMCQAWGNPLPELK	sp|P05362|ICAM1_HUMAN	406
DCSMPPPFSYN(1)GTYRPV	sp|P19801|AOC1_HUMAN	745
DCVDGSDEVGCVLN(1)CTASQFK	sp|P98164|LRP2_HUMAN	1186
DCVSN(1)GSLGCPVR	sp|Q9HCN3|TMM8A_HUMAN	232
DCYTDVALPLYEN(0.002)LN(0.004)IVEQPVN(0.994)LSSLAQK	sp|Q96EG1|ARSG_HUMAN	215
DDALKN(1)LSHTPVSK	sp|O43529|CHSTA_HUMAN	99
DDVLFYN(1)ISSMK	sp|P16284|PECA1_HUMAN	84
DEGLCSAN(1)VTR	sp|P48307|TFPI2_HUMAN	170
DEGTYTCALHHSGHSPPISSQN(1)VTVLR	sp|P04216|THY1_HUMAN	119
DFLQLAGAQPQAGLSQAN(1)FTLGPVSR	sp|Q8NHL6|LIRB1_HUMAN	281
DFN(1)ETQLAR	sp|Q9H6X2|ANTR1_HUMAN	184
DFTLN(1)ETVNSIFAQGAPR	sp|Q86TH1|ATL2_HUMAN	475
DFVEIWDN(1)HTSGNILGR	sp|O60494|CUBN_HUMAN	2400
DFYQATISESAAN(1)LTQVLR	sp|Q6V0I7|FAT4_HUMAN	1225
DFYVDEN(1)TTVR	sp|P29622|KAIN_HUMAN	238
DGAILCQPYITN(1)GSLSLGVCGPQGR	sp|Q96BF3|TMIG2_HUMAN	73
DGHGTAISN(1)ASDVWK	sp|O60449|LY75_HUMAN	135
DGN(1)SSLIAAVAEVR	sp|P78504|JAG1_HUMAN	1045
DGSIVIHNLDYSDN(1)GTFTCDVK	sp|P25189|MYP0_HUMAN	122
DGTCIGN(1)SSR	sp|Q07954|LRP1_HUMAN	2620
DGTPLSDGQSN(1)HTVSSK	sp|Q13308|PTK7_HUMAN	175
DGTQQAVPLEHPSSPWGLN(1)LTEK	sp|Q14767|LTBP2_HUMAN	343
DGVHLGPN(0.059)N(0.941)R	sp|P21802|FGFR2_HUMAN	83
DGVN(1)SSVGTVTTATAPNPVR	sp|Q9HD43|PTPRH_HUMAN	107
DGWSEQQQILN(1)GTPLYMYQDCPMQGR	sp|P21709|EPHA1_HUMAN	59
DHPN(1)ATVWR	sp|Q9UMR5|PPT2_HUMAN	206
DHVHCLGN(1)R	sp|Q9BRN9|TM2D3_HUMAN	169
DHVVVPAN(1)TTSVILSGLR	sp|P32004|L1CAM_HUMAN	876
DIENFN(1)STQK	sp|P43652|AFAM_HUMAN	33
DINSQQELQN(1)ITTDTR	sp|P10586|PTPRF_HUMAN	966
DITDLIN(0.989)N(0.011)TFIR	sp|Q99523|SORT_HUMAN	162
DITISN(1)VTK	sp|Q92752|TENR_HUMAN	874
DIVEYYN(1)DSNGSHVLQGR	sp|P25311|ZA2G_HUMAN	109
DIYTFDGALN(1)K	sp|Q08722|CD47_HUMAN	73
DLDMFIN(1)ASK	sp|O75882|ATRN_HUMAN	1198
DLESVPPGFPAN(1)VTTLSLSANR	sp|O14498|ISLR_HUMAN	51
DLGPTLAN(1)STHHNVR	sp|P04062|GLCM_HUMAN	309
DLLGSGYTETYTAAN(1)GSEVTEQPR	sp|P78325|ADAM8_HUMAN	91
DLN(0.992)ISHIN(0.008)AATGTSASLVYR	sp|Q9HC56|PCDH9_HUMAN	48
DLN(1)ETTEQDLCPLK	sp|Q96PX8|SLIK1_HUMAN	253
DLQAPLGQSFSCSN(1)SSIILSPAVHLDLLSLR	sp|P34810|CD68_HUMAN	279
DLQGN(1)PIAN(1)ATISVEGIDHDVTSAK	sp|P16870|CBPE_HUMAN	390
DLSDMQIAYQPPN(1)SSHSER	sp|Q5H8C1|FREM1_HUMAN	374
DLTDTLMDN(1)MSSLTSLSVSTPK	sp|Q6P3W7|SCYL2_HUMAN	726
DLVVQQAGTN(1)K	sp|P25942|TNR5_HUMAN	180
DMAQIAPMLAQLGYDPYANPPNYGNPDPFVIN(0.914)N(0.086)TQR	sp|O60704|TPST2_HUMAN	343
DMN(1)QTLGDN(1)ITVK	sp|Q8TCT8|SPP2A_HUMAN	149
DMVTYFMN(1)LSQANAQGTPR	sp|Q92485|ASM3B_HUMAN	343
DN(1)FTCVTDGLCFVSVTETTDK	sp|P36897|TGFR1_HUMAN	45
DN(1)SSGTFIVLIR	sp|O43567|RNF13_HUMAN	88
DN(1)STLAVDIYK	sp|P49281|NRAM2_HUMAN	349
DN(1)YTDLVAIQNK	sp|P14151|LYAM1_HUMAN	60
DPAGWLNINPIN(1)GTVDTTAVLDR	sp|P55290|CAD13_HUMAN	530
DPALVWVLVGN(1)R	sp|P08F94|PKHD1_HUMAN	1234
DPCSN(1)VTCSFGSTCAR	sp|O00468|AGRIN_HUMAN	250
DPEITNLIN(1)STR	sp|P14384|CBPM_HUMAN	115
DPNSGFVFNLNPLN(1)SSQGYN(1)VSGIGK	sp|P11717|MPRI_HUMAN	951
DQCIVDDITYN(0.055)VN(0.945)DTFHK	sp|P02751|FINC_HUMAN	528
DQDPASFGADSLLLN(1)SSR	sp|O43451|MGA_HUMAN	707
DQGSPALSAN(1)VSLR	sp|Q9Y5G0|PCDGH_HUMAN	541
DQNTPVVHPPPTPGSCGHGGVVN(1)ISK	sp|Q6UX06|OLFM4_HUMAN	253
DSDILFTLPN(1)LSK	sp|Q9NU53|GINM1_HUMAN	191
DSGAPAHLESN(1)ATVR	sp|O14917|PCD17_HUMAN	566
DSITGSGLEN(1)ATISVAGIN(0.172)HN(0.828)ITTGR	sp|O75976|CBPD_HUMAN	399
DSSDEIN(1)CTEICLHNEFSCGNGECIPR	sp|P98164|LRP2_HUMAN	178
DSTPLGDGPMLSLSSITFDSN(1)GTYVCEASLPTVPVLSR	sp|P50895|BCAM_HUMAN	419
DSVIN(1)LSESVEDGPK	sp|Q16706|MA2A1_HUMAN	78
DTAVFECLPQHAMFGN(1)DTITCTTHGN(1)WTKLPECR	sp|P02749|APOH_HUMAN	183
DTFVN(1)ASR	sp|P05155|IC1_HUMAN	238
DTNDNAPMFPSPVIN(1)ISIPENTLINSR	sp|Q9HC56|PCDH9_HUMAN	148
DVECGEGHFCHDN(1)QTCCR	sp|P28799|GRN_HUMAN	530
DVMQVAN(1)TTMSSR	sp|P08069|IGF1R_HUMAN	747
DVN(1)CSVMGPQEK	sp|P53634|CATC_HUMAN	53
DVQIIVFPEDGIHGFN(1)FTR	sp|P43251|BTD_HUMAN	119
DVQYFGEIGLGTPPQN(0.992)FTVAFDTGSSN(0.008)LWVPSR	sp|O96009|NAPSA_HUMAN	90
DVTILDLSYNQITLN(1)GTDTR	sp|Q9H756|LRC19_HUMAN	62
DVTVIEGEVATISCQVN(1)K	sp|Q9BY67|CADM1_HUMAN	67
DVVTAAGDMLKDN(1)ATEEEILVYLEK	sp|P07602|SAP_HUMAN	80
DVYALMGQN(1)VTLECFALGNPVPDIR	sp|Q12860|CNTN1_HUMAN	258
DVYSN(1)LSHLPGAPGGPPAPQGLPYCPER	sp|O60512|B4GT3_HUMAN	57
DYGN(1)YTCVATNK	sp|Q14982|OPCM_HUMAN	293
EACQGTSPPVVSCYN(1)ASDHVYK	sp|O95274|LYPD3_HUMAN	163
EADPLSN(1)GSVMIFN(1)TSALPHLYQIK	sp|Q12866|MERTK_HUMAN	329
EAETIKN(1)GIYN(1)ITVLASDQGGR	sp|Q02487|DSC2_HUMAN	546
EAFLN(1)GSDGHK	sp|Q8NFZ8|CADM4_HUMAN	375
EAFSN(1)FSSSTLTEVQAISTHGGSVGDK	sp|P07307|ASGR2_HUMAN	102
EAFTVEAWVKPEGGQNNPAIIAGVFDN(1)CSHTVSDK	sp|Q9BXP8|PAPP2_HUMAN	311
EAFVTGCIN(1)ATQAANQGEFQKPDNK	sp|Q9UKY0|PRND_HUMAN	110
EAGN(1)HTSGAGLVQINK	sp|P20645|MPRD_HUMAN	83
EALEN(0.006)MN(0.994)STLK	sp|O43490|PROM1_HUMAN	274
EAN(1)LTSSVTILPLPLQN(1)ATVEAGTR	sp|P20160|CAP7_HUMAN	126
EANEVANQILN(1)LTADGQN(1)LTSAN(0.988)ITN(0.012)IVEQVK	sp|Q86SQ4|GP126_HUMAN	593
EATEISHVLLCN(1)VTQR	sp|Q9HBJ8|TMM27_HUMAN	76
EAWN(0.017)N(0.983)VTVWGSR	sp|O94856|NFASC_HUMAN	778
EDAQIN(1)TTIGSVTAQDPDAAR	sp|P55285|CADH6_HUMAN	399
EDAVHAMN(0.04)N(0.961)LN(0.999)GTELEGSCLEVTLAK	sp|A0AV96|RBM47_HUMAN	302
EDIGN(1)YSCLVR	sp|A8MVW5|HECA2_HUMAN	216
EDNPDKNPEAPLN(1)VSR	sp|O75326|SEM7A_HUMAN	258
EDQYHYLLDRN(1)LSCR	sp|P05154|IPSP_HUMAN	249
EEASPVMDALSTN(1)TSGSLTTVLIR	sp|P08F94|PKHD1_HUMAN	1494
EEQYN(1)STFR	sp|P01860|IGHG3_HUMAN	180
EEVSWDTENSHPQHTITNLSPYTN(1)VSVK	sp|P28827|PTPRM_HUMAN	454
EFGFAWPESLN(1)CSK	sp|Q9ULV1|FZD4_HUMAN	144
EFICNGVDNCHDN(0.999)N(0.001)TSDEK	sp|P98164|LRP2_HUMAN	2809
EFVENSECIQCHPECLPQAMN(1)ITCTGR	sp|P00533|EGFR_HUMAN	568
EGANDFVVTFN(1)TSHLQK	sp|P16871|IL7RA_HUMAN	151
EGFSAN(1)YSVLQSSVSEDFK	sp|O14786|NRP1_HUMAN	261
EGFYLN(1)YTSGLCQPCDCSPHGALSIPCN(1)SSGK	sp|Q9H1U4|MEGF9_HUMAN	245
EGGTMALSGISDFGN(1)ISATAGEN(1)YSVVSWVPK	sp|P32004|L1CAM_HUMAN	1022
EGITLN(1)SSNPSGNAFLK	sp|Q07075|AMPE_HUMAN	607
EGMFN(1)DTLR	sp|P43626|KI2L1_HUMAN	67
EGN(1)ATGHLVGR	sp|O60494|CUBN_HUMAN	1802
EGPPAAFSGHN(1)ASSGR	sp|Q5IJ48|CRUM2_HUMAN	886
EGYSN(1)ISYIVVNHQGISSR	sp|P49908|SEPP1_HUMAN	83
EHEGAIYPDN(1)TTDFQR	sp|P00450|CERU_HUMAN	138
EHYN(1)LSAATCSPGQMCGHYTQVVWAK	sp|Q6UXB8|PI16_HUMAN	114
EIFVAN(1)GTQGK	sp|O95297|MPZL1_HUMAN	50
EIILVDDN(1)SSNEELKEK	sp|Q6P9A2|GLT18_HUMAN	195
EIVCN(1)VTLGGER	sp|P32942|ICAM3_HUMAN	295
ELAVPDGYTN(1)R	sp|P26006|ITA3_HUMAN	86
ELHHLQEQN(1)VSNAFLDK	sp|P00450|CERU_HUMAN	762
ELLEEVGQN(1)GSR	sp|Q12866|MERTK_HUMAN	442
ELLLDFAN(1)SSAELTGCLVR	sp|Q86WC4|OSTM1_HUMAN	93
ELLQEFIDDN(1)ATTNAIDELK	sp|Q13296|SG2A2_HUMAN	53
ELMPQDN(1)FTLTASSLEPAPSSQSIWFLK	sp|Q14264|ENR1_HUMAN	316
ELN(1)HTQQLPDCR	sp|Q8NAC3|I17RC_HUMAN	257
ELNILFLN(1)K	sp|Q8N3J6|CADM2_HUMAN	287
ELQGN(1)CSR	sp|Q07954|LRP1_HUMAN	114
ELSEYN(1)ATAIK	sp|P29323|EPHB2_HUMAN	482
ELSVWHN(1)ITIIATEIR	sp|P55286|CADH8_HUMAN	463
ELTRPN(1)ETTIHTAGHSLAAGPEAGEN(1)QK	sp|Q9H2A7|CXL16_HUMAN	168
ELVGGLELFLTN(1)TSCR	sp|Q8WWZ8|OIT3_HUMAN	291
ELWVDVAEAN(1)R	sp|Q8IUK5|PLDX1_HUMAN	115
ELYEPIWQN(1)FTDPQLR	sp|P12821|ACE_HUMAN	111
ELYIIEHGSN(1)VTLECNFDTGSHVNLGAITASLQK	sp|Q9BQ51|PD1L2_HUMAN	37
EN(1)ATTDLLTK	sp|P28799|GRN_HUMAN	265
EN(1)GSFSGK	sp|Q7Z7G0|TARSH_HUMAN	878
EN(1)GTISR	sp|P02763|A1AG1_HUMAN	103
EN(1)GTLVQVATISGNMFNQMAK	sp|O75503|CLN5_HUMAN	178
EN(1)GTTCLMAEFAAK	sp|Q9UJQ1|LAMP5_HUMAN	53
EN(1)GTVSR	sp|P19652|A1AG2_HUMAN	103
EN(1)ISDPTSPLR	sp|P01591|IGJ_HUMAN	71
EN(1)LTAPGSDSAVFFEQGTTR	sp|P00450|CERU_HUMAN	397
EN(1)MSLPSNLQLNDLTPDSR	sp|Q86YD3|TMM25_HUMAN	295
EN(1)NTGVVSQTFK	sp|O75355|ENTP3_HUMAN	81
EN(1)SSSQDPQTEGTR	sp|P15151|PVR_HUMAN	405
EN(1)STDYLYPEQLK	sp|P00749|UROK_HUMAN	322
EN(1)YSSVDAN(1)GIQSQMLSR	sp|O43405|COCH_HUMAN	100
ENMVLN(1)LSCEASGHPR	sp|P43121|MUC18_HUMAN	449
ENSAFPPFCCN(0.159)DN(0.84)VTN(0.023)TAN(0.978)ETCTK	sp|O60635|TSN1_HUMAN	184
ENVGIYN(1)LSK	sp|P69849|NOMO3_HUMAN	618
EPFVLSCQADVAAAPQPGPQN(1)SSCATLSEYSR	sp|Q6W4X9|MUC6_HUMAN	268
EPGSN(1)VTMSVDAECVPMVR	sp|Q08380|LG3BP_HUMAN	192
EQECEIISFAETGLSTIN(1)QTR	sp|P55103|INHBC_HUMAN	110
EQNDNTSN(1)GTNDYIGSVEK	sp|Q96MM7|H6ST2_HUMAN	592
EQPLN(1)VTVCR	sp|P55291|CAD15_HUMAN	576
EQRPGQN(1)CSNYTVR	sp|O75339|CILP1_HUMAN	129
EQYTIIN(1)R	sp|P40189|IL6RB_HUMAN	83
ERPPTFLTPEGN(0.993)ASN(0.007)KEELR	sp|Q92823|NRCAM_HUMAN	276
ESFLQTN(1)YTEIR	sp|P23471|PTPRZ_HUMAN	677
ESQLN(1)LTVMAK	sp|Q15223|PVRL1_HUMAN	139
ESRPPPGPGPGN(1)TTR	sp|Q3ZCQ3|F174B_HUMAN	53
ESSCLAN(1)SSWSHSPPVCEPVK	sp|Q4LDE5|SVEP1_HUMAN	1890
ESWGQESNAGN(1)QTVVR	sp|Q9NY97|B3GN2_HUMAN	173
ETASN(0.003)CN(0.997)GSLAHPSDLYAEGCEALVVK	sp|O60637|TSN3_HUMAN	183
ETCSGN(1)SSQCAPNIHK	sp|Q9P0K1|ADA22_HUMAN	519
ETHLETN(1)FTLK	sp|P40189|IL6RB_HUMAN	157
ETIGDYTWTN(1)GSQPCVHLQAQIQIR	sp|P34810|CD68_HUMAN	164
ETIYPN(1)ASLLIQN(1)VTQN(1)DTGFYTLQVIK	sp|P13688|CEAM1_HUMAN	104
ETLLWHN(1)ITVIATEINNPK	sp|P55285|CADH6_HUMAN	455
ETQDEYN(1)VTIVAR	sp|O14917|PCD17_HUMAN	439
ETVQWLLN(1)GTCPQFVSGLLESGK	sp|P15813|CD1D_HUMAN	181
ETVYPN(1)GSLLFQN(1)ITLEDAGSYTLR	sp|O75871|CEAM4_HUMAN	104
EVATLSCGHN(1)VSVEELAQTR	sp|P33681|CD80_HUMAN	53
EVFVHPN(1)YSK	sp|P04070|PROC_HUMAN	290
EVFWAGN(1)CSEAACGAADCEQCTR	sp|Q7Z7M0|MEGF8_HUMAN	1990
EVHSGVSTDPQPLKEQPALN(1)DSR	sp|P01850|TRBC1_HUMAN	70
EVLSSN(1)VSWR	sp|Q8IZF2|AGRF5_HUMAN	301
EVN(1)CSFPLFMNGISK	sp|P17927|CR1_HUMAN	1908
EVN(1)VSPCPTQPCQLSK	sp|P61916|NPC2_HUMAN	38
EVQQASLMFFVQLPSN(1)TTWTLK	sp|P55103|INHBC_HUMAN	143
EWLPLN(1)R	sp|O75882|ATRN_HUMAN	383
EWN(1)GTYHCIFR	sp|Q8IZF2|AGRF5_HUMAN	540
EYLEQISTLIN(1)TTDR	sp|P42892|ECE1_HUMAN	383
EYMDTTLGPFILN(1)VTSGALLCSQALCSGHGR	sp|Q12794|HYAL1_HUMAN	350
FALLMTN(1)CYATPSSN(1)ATDPLK	sp|P07911|UROM_HUMAN	513
FAMLANNNLQILN(0.081)IN(0.919)K	sp|O15394|NCAM2_HUMAN	177
FAYPQALPN(1)TTLGEER	sp|Q9Y694|S22A7_HUMAN	91
FCWQLPETDYECTN(1)STSCMTVSCPR	sp|Q9BRN9|TM2D3_HUMAN	140
FDIEVTPN(1)CTSNYLELR	sp|O60494|CUBN_HUMAN	2274
FDVNQLQN(1)TTIK	sp|P12821|ACE_HUMAN	714
FEIEDVN(0.033)N(0.967)KTECEK	sp|Q9UQD0|SCN8A_HUMAN	1372
FEVN(1)ETHGSLTLVAQR	sp|Q8WXG9|GPR98_HUMAN	2972
FFQLN(1)YSTTVQENSPIGSK	sp|Q9NYQ8|FAT2_HUMAN	3430
FFVSVGLPN(1)MTQGFWENSMLTDPGNVQK	sp|Q9BYF1|ACE2_HUMAN	322
FGCEIEN(0.005)N(0.995)R	sp|P25311|ZA2G_HUMAN	128
FGHFTGFN(1)SSTLK	sp|Q9BXP2|S12A9_HUMAN	243
FGN(1)LTYLN(1)LTK	sp|P0C7U0|ELFN1_HUMAN	90
FGTCSQLCN(0.865)N(0.135)TK	sp|Q07954|LRP1_HUMAN	3839
FGYILHTDN(1)R	sp|P48740|MASP1_HUMAN	178
FIASFNVVN(1)TTK	sp|P28827|PTPRM_HUMAN	249
FIFSLPPEIIHN(0.013)PN(0.987)FTVR	sp|P55287|CAD11_HUMAN	540
FILNTEN(0.042)N(0.958)FTLTDNHDN(0.007)TAN(0.993)ITVK	sp|P33151|CADH5_HUMAN	523
FIQEVN(1)TTTR	sp|Q8NAU1|FNDC5_HUMAN	84
FKQDSN(1)HTIGVEFGSR	sp|P61018|RAB4B_HUMAN	38
FLEPYN(1)DSIQAQK	sp|P14415|AT1B2_HUMAN	118
FLGPVPVYPAVGN(0.001)HESTPVN(0.002)SFPPPFIEGN(0.997)HSSR	sp|P17405|ASM_HUMAN	335
FLN(1)DSEQVAR	sp|Q9BVT8|TMUB1_HUMAN	111
FLN(1)DTMAVYEAK	sp|P29622|KAIN_HUMAN	157
FLNN(1)GTCTAEGK	sp|P05156|CFAI_HUMAN	103
FLSSSPHLPPSSYFN(1)ASGR	sp|O14773|TPP1_HUMAN	443
FLTQN(1)LSLPN(1)STAQALLAAR	sp|Q9BZC7|ABCA2_HUMAN	168
FMFMEEGAN(1)K	sp|Q6PK18|OGFD3_HUMAN	267
FN(1)DTEVLQR	sp|P43251|BTD_HUMAN	150
FN(1)HTQTIQQK	sp|Q92823|NRCAM_HUMAN	223
FN(1)LSQIPEGEVVTAAEFR	sp|P22004|BMP6_HUMAN	241
FN(1)LTETSEAEIHQSFQHLLR	sp|P01011|AACT_HUMAN	106
FN(1)SSGQCEVPLVR	sp|Q99835|SMO_HUMAN	188
FN(1)SSGTHFSN(1)LSK	sp|P48357|LEPR_HUMAN	73
FN(1)TTYINIGSSYFPEHGYFR	sp|Q9H8L6|MMRN2_HUMAN	845
FN(1)VSLDSVPELR	sp|Q02083|NAAA_HUMAN	37
FNDLDLCVSEN(1)ETLK	sp|Q9NWD8|TM248_HUMAN	72
FNPGAESVVLSN(1)STLK	sp|Q13201|MMRN1_HUMAN	136
FNWN(1)HCGEMAPACK	sp|P15328|FOLR1_HUMAN	87
FPANYPN(0.02)N(0.066)QN(0.914)CSWIIQAQPPLNHITLSFTHFELER	sp|O60494|CUBN_HUMAN	1646
FPGAPFTNYMSYTDDN(0.999)CTDN(0.001)FTPNQVAR	sp|Q9BXP8|PAPP2_HUMAN	813
FPN(1)FTFR	sp|Q6UWV6|ENPP7_HUMAN	267
FPSSEVMN(1)K	sp|Q01118|SCN7A_HUMAN	1103
FQAFAN(1)GSLLIPDFGK	sp|O14498|ISLR_HUMAN	309
FQGQWGTVCDDGWN(1)TTASTVVCK	sp|Q9NR16|C163B_HUMAN	78
FQLLN(1)FSSSELK	sp|Q9BY67|CADM1_HUMAN	101
FQVN(0.888)N(0.112)TRPPHVQLLR	sp|P35475|IDUA_HUMAN	372
FSDFDVVPSTSCSHDYLAIYDGAN(1)TSDPLLGK	sp|O60494|CUBN_HUMAN	3103
FSDGLESN(1)SSTQFEVK	sp|P0C0L5|CO4B_HUMAN	226
FSEDHLN(1)ITCSATAR	sp|P41217|OX2G_HUMAN	157
FSIYTALFN(0.017)N(0.983)MTSVSK	sp|Q8IZF2|AGRF5_HUMAN	328
FSSETLSYLN(1)SSCTGPMCVQIEDYSQVR	sp|O43895|XPP2_HUMAN	291
FTMMPPN(1)ASLLINPLQFPDEGNYIVK	sp|A8MVW5|HECA2_HUMAN	104
FVACQMELLHSN(1)GSQR	sp|P07307|ASGR2_HUMAN	170
FVEGSHN(1)STVSLTTK	sp|P04114|APOB_HUMAN	3411
FVEQN(1)ETAIN(1)ITTYPDQENNK	sp|Q12841|FSTL1_HUMAN	175
FVEVLLIN(0.024)N(0.018)N(0.122)N(0.835)SSQFTCGVLCR	sp|O60241|AGRB2_HUMAN	192
FVGTPEVN(1)QTTLYQR	sp|P01033|TIMP1_HUMAN	53
FVQGN(1)STEVACHPGYGLPK	sp|Q02985|FHR3_HUMAN	108
FVQTN(1)ISR	sp|P49771|FLT3L_HUMAN	126
FYATN(1)DTEVAQSNFEALQDFFR	sp|P10619|PPGB_HUMAN	145
FYN(1)HTICAQ	sp|O00337|S28A1_HUMAN	643
GAEAAN(1)VTGPGGVPVQGSK	sp|P67809|YBOX1_HUMAN	124
GAEVDCMSLLN(1)TTLSSSSFEIYQCCR	sp|O00337|S28A1_HUMAN	605
GAEYVISPLPN(1)ASAPAAQR	sp|Q8TE58|ATS15_HUMAN	141
GAFISN(1)FSMTVDGK	sp|P19823|ITIH2_HUMAN	118
GASN(1)LTWR	sp|P15586|GNS_HUMAN	405
GCFDGN(1)VTLTAAN(1)VTVSLPVR	sp|O95274|LYPD3_HUMAN	176
GCPEDAAVCAVDKN(1)GSK	sp|P11717|MPRI_HUMAN	543
GCPTVTHN(1)FTR	sp|P98161|PKD1_HUMAN	1348
GCSCFSDWQGPGCSVPVPAN(1)QSFWTR	sp|O75882|ATRN_HUMAN	325
GDN(0.001)N(0.999)LTR	sp|P00742|FA10_HUMAN	231
GEGN(1)ETTNMVITWKPLR	sp|P32004|L1CAM_HUMAN	726
GELN(1)TSIFSSR	sp|Q9UHG3|PCYOX_HUMAN	353
GEN(1)VTLTCNGNNFFEVSSTK	sp|P12319|FCERA_HUMAN	46
GEPAIFN(1)LSITEAHESGPYK	sp|Q7Z6M3|MILR1_HUMAN	89
GFGVAIVGN(1)YTAALPTEAALR	sp|Q96PD5|PGRP2_HUMAN	485
GFLALYQTVAVN(1)YSQPISEASR	sp|Q9NZP8|C1RL_HUMAN	166
GFLINSKPEN(1)ACEPIVPPPVK	sp|O43567|RNF13_HUMAN	75
GFN(1)ASWQAVTGGCGGIFQAPSGEIHSPNYPSPYR	sp|O60494|CUBN_HUMAN	1500
GFVWLAICSQNQPPYEAIPQQIN(1)STIVDLR	sp|P0C7U0|ELFN1_HUMAN	59
GFYLDGSDTIVCDSN(1)STWDPPVPK	sp|P15529|MCP_HUMAN	273
GGAEAMLVVN(0.123)N(0.877)SVLFPPSGN(1)R	sp|Q8TCT8|SPP2A_HUMAN	126
GGSSGWSGGLAQN(1)R	sp|P07357|CO8A_HUMAN	437
GGTESQDTLCQNCPPGTFSPN(1)GTLEECQHQTK	sp|Q92956|TNR14_HUMAN	173
GGYIFPTQQPN(1)TTTLASR	sp|O43451|MGA_HUMAN	827
GHCWGPGPTQCVN(1)CSQFLR	sp|P04626|ERBB2_HUMAN	530
GHHN(1)CSESLELEDPSSGLGVTK	sp|P04233|HG2A_HUMAN	270
GHPQILEAAGN(1)ASAGTVLLR	sp|Q13332|PTPRS_HUMAN	940
GHTLTLN(1)FTR	sp|P11279|LAMP1_HUMAN	103
GHVN(1)ITR	sp|P00734|THRB_HUMAN	121
GICN(1)SSDVR	sp|O75882|ATRN_HUMAN	300
GIN(0.007)YN(0.993)SSVAK	sp|P03951|FA11_HUMAN	126
GIPMAASN(0.999)LSVN(0.001)YPVGAPDHISVK	sp|Q14242|SELPL_HUMAN	302
GKAN(1)STGTLVITDPTR	sp|Q12860|CNTN1_HUMAN	494
GLCGELDQN(1)LSR	sp|Q15846|CLUL1_HUMAN	311
GLCVLSVGAN(1)LTTFDGAR	sp|Q9Y6R7|FCGBP_HUMAN	5242
GLCVN(1)ASAVSR	sp|P17936|IBP3_HUMAN	116
GLDGN(1)GTGN(1)STR	sp|Q5VUB5|F1711_HUMAN	190
GLLN(1)LTYYQQIQVQK	sp|Q9HAT2|SIAE_HUMAN	422
GLN(1)LTEDTYKPR	sp|Q08380|LG3BP_HUMAN	398
GLN(1)VTLSSTGR	sp|P0C0L5|CO4B_HUMAN	1328
GLNIALVN(1)GTTGAVLGQK	sp|Q96BQ1|FAM3D_HUMAN	107
GLQLTWLEN(0.082)GN(0.918)VSR	sp|O00241|SIRB1_HUMAN	291
GLQPTLTN(0.045)PGECRPN(0.955)FTCACR	sp|P04275|VWF_HUMAN	2357
GLRETFSN(1)FTASTEAQVK	sp|P07306|ASGR1_HUMAN	79
GLRPDFTYTFEVTALN(1)GVSSLATGPVPFEPVN(1)VTTDR	sp|P54760|EPHB4_HUMAN	426
GLSFDVSLEVSQGPGLLN(1)DTK	sp|P01833|PIGR_HUMAN	135
GLTFQQN(1)ASSMCVPDQDTAIR	sp|P01871|IGHM_HUMAN	209
GLVLSEDN(1)HTCQVPVLCK	sp|Q8WWZ8|OIT3_HUMAN	259
GN(0.001)VN(0.999)GTFIIHPDSGN(1)LTVAR	sp|Q9HBB8|CDHR5_HUMAN	308
GN(0.208)WSICN(0.843)GN(0.949)GSLELPGAVPGCVHSALFQQGLIQDSYYR	sp|O00462|MANBA_HUMAN	28
GN(0.995)N(0.005)SHILLSALK	sp|P01133|EGF_HUMAN	148
GN(1)ASGLGAGPR	sp|Q9UJ90|KCNE5_HUMAN	25
GN(1)ESALWDCK	sp|Q86VB7|C163A_HUMAN	123
GN(1)ESLPER	sp|Q8NFZ8|CADM4_HUMAN	262
GN(1)ETIVNLIHSTR	sp|P16870|CBPE_HUMAN	139
GN(1)ETLHYETFGK	sp|P13598|ICAM2_HUMAN	153
GN(1)ETQLMLNSLQPNK	sp|Q8TDY8|IGDC4_HUMAN	582
GN(1)FSTEGCGCVCEPGWK	sp|P24821|TENA_HUMAN	166
GN(1)HSITQFTQADIDDMK	sp|Q5SZK8|FREM2_HUMAN	1716
GN(1)LTFTAQYLSYR	sp|Q08334|I10R2_HUMAN	49
GN(1)LTGAPGQR	sp|O60883|ETBR2_HUMAN	105
GN(1)STHGCSSEETFLIDCR	sp|Q03405|UPAR_HUMAN	222
GN(1)STLSVPK	sp|Q9NUN5|LMBD1_HUMAN	457
GN(1)VTQHVQGHR	sp|Q15043|S39AE_HUMAN	77
GN(1)YSCFVSSPSITK	sp|Q12860|CNTN1_HUMAN	208
GNFN(1)STVN(0.919)N(0.081)TVTVR	sp|Q96BY6|DOC10_HUMAN	194
GNMSGN(1)FTYIIDK	sp|P48551|INAR2_HUMAN	192
GNPYSDLGN(1)HTTCR	sp|Q4KMQ2|ANO6_HUMAN	802
GPDSLIDGGN(1)ETVAAICIAATGK	sp|Q9NQS3|PVRL3_HUMAN	186
GPGCDELDCGPSN(1)CSQHGLCTETGCR	sp|Q9UK23|NAGPA_HUMAN	366
GPGIKPN(1)QTSK	sp|P15586|GNS_HUMAN	362
GPGTLGWCVHN(1)ESCLPRPEQAR	sp|Q7Z7M0|MEGF8_HUMAN	637
GPLANPIWN(1)VTGFTGR	sp|Q15262|PTPRK_HUMAN	140
GPMN(1)QCLVATGTHEPK	sp|Q03405|UPAR_HUMAN	242
GPN(1)CSEPECPGNCHLR	sp|P24821|TENA_HUMAN	184
GPN(1)LTSPASITFTTGLEAPR	sp|P22105|TENX_HUMAN	3918
GPNMLISTEVN(1)ATQFLALVQEK	sp|Q8WW52|F151A_HUMAN	189
GPSTPLPEDPNWN(1)VTEFHTTPK	sp|P15144|AMPN_HUMAN	265
GPWQEQIVSDPFLVVSN(1)TSTFVPYEIK	sp|P32004|L1CAM_HUMAN	777
GQN(1)GSFDAPN(1)ERPYSLK	sp|Q01151|CD83_HUMAN	79
GQPAN(1)QSVLLSIYDER	sp|P25940|CO5A3_HUMAN	102
GQSYSVN(1)VTFTSNIQSK	sp|P61916|NPC2_HUMAN	58
GQVYLQCGTPCN(1)LTCR	sp|P04275|VWF_HUMAN	666
GSAIGLPQN(1)ISSQIYQLNSK	sp|O60494|CUBN_HUMAN	105
GSCVN(0.978)N(0.022)SEEKDVPK	sp|P54764|EPHA4_HUMAN	235
GSEGGN(1)GSNPVAGLETDDHGGK	sp|Q8TBP5|F174A_HUMAN	83
GSFTSPGYPGTYPN(0.986)N(0.014)TYCEWVLVAPAGR	sp|O60494|CUBN_HUMAN	3533
GSLEVN(1)CSTTCN(1)QPEVGGLETSLDK	sp|P13598|ICAM2_HUMAN	47
GSLSLTN(1)LSSSMAGVYVCK	sp|Q96AP7|ESAM_HUMAN	213
GSLSYLN(1)VTR	sp|P07339|CATD_HUMAN	263
GSN(1)GTICDNQR	sp|Q9UBP4|DKK3_HUMAN	204
GSPAWEPPAN(1)DTR	sp|O95196|CSPG5_HUMAN	57
GSPGN(1)GSSHSGAPGPDPTLAR	sp|Q9BRK3|MXRA8_HUMAN	306
GSQWSDIEEFCN(1)R	sp|P08174|DAF_HUMAN	95
GSSVILN(1)CSAYSEPSPK	sp|Q92859|NEO1_HUMAN	73
GSVALVIHN(1)ITAQEN(1)GTYR	sp|Q7KYR7|BT2A1_HUMAN	114
GTAEAAHECLPCN(1)CSGR	sp|Q9Y6N6|LAMC3_HUMAN	328
GTAGNALMDGASQLMGEN(1)R	sp|P02675|FIBB_HUMAN	394
GTAN(1)LSEAIR	sp|O00241|SIRB1_HUMAN	244
GTAN(1)LSETIR	sp|Q5TFQ8|SIRBL_HUMAN	244
GTAN(1)TTTAGVPCQR	sp|P26927|HGFL_HUMAN	296
GTDN(1)ITVR	sp|Q13449|LSAMP_HUMAN	40
GTEWLVN(1)SSR	sp|Q12860|CNTN1_HUMAN	457
GTGN(0.999)DTVLN(0.001)VALLNVISNQECNIK	sp|P26927|HGFL_HUMAN	615
GTN(1)ESDSATTQFTTEIDAPK	sp|Q92752|TENR_HUMAN	581
GTQAEESPFVGN(0.248)PGN(0.752)ITGAR	sp|P30530|UFO_HUMAN	43
GTQLFEDNYALAVLDN(0.003)GDPLN(0.92)N(0.078)TTPVTGASPGGLR	sp|P04626|ERBB2_HUMAN	124
GTQN(1)WTALQGGK	sp|Q96MU8|KREM1_HUMAN	45
GVEVAAGASSGGETRQPGN(1)GTR	sp|Q969Z4|TR19L_HUMAN	149
GVHN(1)ASLALSASIGR	sp|O15230|LAMA5_HUMAN	2707
GVISNVN(1)ETSLILEWSEPR	sp|P54753|EPHB3_HUMAN	351
GVLMVGN(1)ETTYEDGHGSR	sp|Q8IWA5|CTL2_HUMAN	187
GVLTSLPGDSVTLTCPGVEPEDN(1)ATVHWVLR	sp|P08887|IL6RA_HUMAN	55
GVN(0.005)FN(0.995)VSK	sp|P03952|KLKB1_HUMAN	127
GVN(1)ASAVVN(1)VTVR	sp|Q6UVK1|CSPG4_HUMAN	2034
GVN(1)VTMPAQPGTPPLSSTQLQIDPSLHEFQLVDLSR	sp|P98160|PGBM_HUMAN	554
GVTFN(1)VTTVDTK	sp|O00299|CLIC1_HUMAN	42
GVVVN(1)SSVMVK	sp|P11597|CETP_HUMAN	358
GWN(1)WTSGFNK	sp|P15328|FOLR1_HUMAN	161
GWSCTDN(1)STAQTVAQQR	sp|Q9HCN3|TMM8A_HUMAN	535
GYFLNFLEPVN(0.044)N(0.956)ITIVQGQTAILHCK	sp|Q01974|ROR2_HUMAN	70
GYFQVNQN(1)STSSHLGSS	sp|O60704|TPST2_HUMAN	368
GYIEN(1)CSTPNTYICMQR	sp|P26718|NKG2D_HUMAN	202
GYPEAEVFWQDGQGVPLTGN(0.998)VTTSQMAN(0.002)EQGLFDVHSVLR	sp|Q5ZPR3|CD276_HUMAN	407
GYQGDGISHCN(1)R	sp|Q7Z7M0|MEGF8_HUMAN	1115
GYVEGVHN(1)SSIALSDCFGLR	sp|Q13443|ADAM9_HUMAN	125
GYYN(1)QSEAGSHIIQR	sp|P30685|1B35_HUMAN	110
HAILVGN(1)HSSR	sp|Q6UWL2|SUSD1_HUMAN	253
HAN(1)WTLTPLK	sp|P27169|PON1_HUMAN	253
HDLTPVTAVSVHLLSSN(1)GTPVLVDGPIYVTVPLATQSSLR	sp|Q5VUB5|F1711_HUMAN	214
HEN(1)TSSSPIQYEFSLTR	sp|P04216|THY1_HUMAN	42
HFN(1)DSGACVPR	sp|P21860|ERBB3_HUMAN	250
HGIQYFN(0.958)N(0.958)N(0.084)TQHSSLFMLNEVK	sp|P01042|KNG1_HUMAN	169
HIEVN(1)GSK	sp|P11362|FGFR1_HUMAN	296
HLLEN(1)STASVSEAER	sp|P42892|ECE1_HUMAN	166
HLN(1)CSHCPLR	sp|P29376|LTK_HUMAN	380
HLN(1)GTITAK	sp|Q6YHK3|CD109_HUMAN	247
HLRDEIQVN(1)K	sp|Q07837|SLC31_HUMAN	332
HLTN(1)DTTTPESTMTSGQAR	sp|Q9NWD8|TM248_HUMAN	80
HLVN(1)ISVYAFN(1)K	sp|P54289|CA2D1_HUMAN	888
HLYTTTGGETDFTN(1)VTSLR	sp|Q99523|SORT_HUMAN	406
HMN(1)ETSHTQGSLR	sp|Q16620|NTRK2_HUMAN	241
HMPWN(1)ITR	sp|Q6FHJ7|SFRP4_HUMAN	38
HMSLALN(1)R	sp|P06280|AGAL_HUMAN	192
HN(0.03)N(0.97)ITSISTGSFSTTPNLK	sp|Q86SJ2|AMGO2_HUMAN	104
HN(1)FSHCCSK	sp|P43652|AFAM_HUMAN	109
HN(1)FTASLLTLR	sp|Q24JP5|T132A_HUMAN	280
HN(1)LTITQGK	sp|P06213|INSR_HUMAN	445
HN(1)STGCLR	sp|P10909|CLUS_HUMAN	291
HNEQN(1)LSLADVTQQAGLVK	sp|Q16849|PTPRN_HUMAN	524
HNFN(1)ASSVSWCSK	sp|Q8IZF2|AGRF5_HUMAN	627
HNLFDDENTAQFVHVSESFPHPGFN(1)MSLLEN(1)HTR	sp|P06870|KLK1_HUMAN	102
HPDAVAWAN(1)LTNAIR	sp|Q8NHP8|PLBL2_HUMAN	88
HQCQNQN(1)CSDSEFLCVNDRPPDR	sp|P98164|LRP2_HUMAN	2947
HQVSIN(0.999)N(0.001)TAVMQR	sp|P25391|LAMA1_HUMAN	555
HSN(1)CTHQQDAGVTCSDGSNLEMR	sp|Q86VB7|C163A_HUMAN	140
HSN(1)YTLPLEESMLYSISR	sp|Q9NU53|GINM1_HUMAN	166
HTAEYAAN(1)ITK	sp|Q07075|AMPE_HUMAN	324
HTVFWN(1)SSNPK	sp|P20827|EFNA1_HUMAN	26
HVVYWN(1)SSNPR	sp|P52798|EFNA4_HUMAN	33
HVYNN(1)LTEEQK	sp|Q9H6B4|CLMP_HUMAN	74
HYLVSN(1)ISHDTVLQCHFTCSGK	sp|P13598|ICAM2_HUMAN	82
IAQLRPEDLAGLAALQELDVSN(1)LSLQALPGDLSGLFPR	sp|Q6EMK4|VASN_HUMAN	273
IASSQLTGLGTAVQLYSAYEEN(0.133)N(0.867)R	sp|Q6V0I7|FAT4_HUMAN	3758
IAVIQEGAFTN(1)LTSLR	sp|Q9H156|SLIK2_HUMAN	421
IAVISDMAFQN(1)LTSLER	sp|O43155|FLRT2_HUMAN	202
IAVQFGPGFSWIAN(1)FTK	sp|P13473|LAMP2_HUMAN	101
ICFYN(0.906)ATN(0.094)PLVTYWGPVDISNCLK	sp|Q86SQ4|GP126_HUMAN	563
ICLQVGSQCSTN(1)ESEKPSILVEK	sp|P78552|I13R1_HUMAN	105
ICPQGYTCCTSEMEENLAN(1)R	sp|P35052|GPC1_HUMAN	79
ICTLVHTAMDNPVDLIATN(1)ITPTEALLQWK	sp|Q92752|TENR_HUMAN	963
IDCYPDENGASAEN(1)CTAR	sp|O43451|MGA_HUMAN	977
IDFSGSQDN(1)LTITMHR	sp|P09564|CD7_HUMAN	96
IDGGPVILLQAGTPHN(1)LTCR	sp|Q96J84|KIRR1_HUMAN	140
IDGSQNFN(1)ETWENYK	sp|Q9Y5C1|ANGL3_HUMAN	296
IDLN(1)STSHVN(1)ITTR	sp|Q86SQ4|GP126_HUMAN	667
IDN(1)LTGELSTSER	sp|O60245|PCDH7_HUMAN	79
IDPVTGN(1)ITLEEKPAPTDVGLHR	sp|Q9HC56|PCDH9_HUMAN	734
IDQDN(1)SSFDSLSPEPK	sp|Q9Y5C1|ANGL3_HUMAN	23
IDSTGN(1)VTNELR	sp|O75882|ATRN_HUMAN	416
IDVNSWIEN(1)FTK	sp|P54289|CA2D1_HUMAN	824
IETSNVIWVGN(1)YSTTVK	sp|Q99650|OSMR_HUMAN	84
IFENADN(1)GTTVIR	sp|Q9UN73|PCDA6_HUMAN	257
IFEPPAPGEGN(0.964)SSQN(0.036)SR	sp|Q9Y275|TN13B_HUMAN	124
IFIFN(1)QTGIEAK	sp|Q96J42|TXD15_HUMAN	293
IFLQALNLGIEVIN(1)TTDHLK	sp|P51654|GPC3_HUMAN	241
IFLYSGEPTYLGN(1)ETSVFGPTGN(1)K	sp|O75503|CLN5_HUMAN	271
IFNIDSGN(1)GSIFTSK	sp|P55285|CADH6_HUMAN	437
IGEADFN(1)R	sp|P04275|VWF_HUMAN	1515
IGGIWTWVGTN(1)K	sp|P14151|LYAM1_HUMAN	104
IGGPAPSPSVLN(1)VTGVTQSTMFSCEAHNLK	sp|Q06418|TYRO3_HUMAN	191
IGPGEPLELLCN(1)VSGALPPAGR	sp|Q969P0|IGSF8_HUMAN	327
IGPQHAATN(0.971)ATHAGN(0.029)QGGQQAGGGCC	sp|P61019|RAB2A_HUMAN	195
IGQASTLGIPTWELFPEGHFPEN(1)FSLLITLR	sp|P25940|CO5A3_HUMAN	89
IGTFCSN(1)GTVSR	sp|Q9H5V8|CDCP1_HUMAN	180
IHEGN(1)ISK	sp|Q15846|CLUL1_HUMAN	412
IHELLN(1)GTR	sp|P40225|TPO_HUMAN	255
IHVAGETDSSNLN(1)VSEPR	sp|Q12913|PTPRJ_HUMAN	413
IIISPEEN(1)VTLTCTAENQLER	sp|Q13740|CD166_HUMAN	480
IIN(0.01)DLAN(0.99)TSHVYMLPN(1)GTLSIPK	sp|Q9NR99|MXRA5_HUMAN	633
IIPSN(0.835)N(0.165)SGTFR	sp|O00533|NCHL1_HUMAN	87
IIQQTWN(1)R	sp|P17342|ANPRC_HUMAN	394
IISCGGVFN(1)FSSGIITSPAYSYADYPNDMHCLYTITVSDDK	sp|O60494|CUBN_HUMAN	3042
IISLNTNLYYGPN(0.002)IMTLN(0.998)K	sp|Q92484|ASM3A_HUMAN	222
IITKEN(1)ISQPR	sp|P01133|EGF_HUMAN	596
IITVSTN(1)GSIHSPR	sp|Q9NRA1|PDGFC_HUMAN	55
ILAN(1)GSIVLN(0.999)GSLSYN(0.136)N(0.865)K	sp|Q9BYE9|CDHR2_HUMAN	182
ILAPELSHAN(1)ATR	sp|P51168|SCNNB_HUMAN	135
ILASLDFAQNFITN(0.031)N(0.969)TSSVIIEETKK	sp|O43490|PROM1_HUMAN	730
ILGSPCN(1)FSLIYSSDTLGAALCPTFR	sp|P23467|PTPRB_HUMAN	53
ILGTEEPSN(1)VTVK	sp|O43451|MGA_HUMAN	912
ILIWEDGSLEIN(0.161)N(0.839)ITR	sp|Q12860|CNTN1_HUMAN	473
ILLAEN(1)FTGCLGR	sp|Q5IJ48|CRUM2_HUMAN	1009
ILLDMETTYSVATVCHPN(1)GSCLQLEPDLTNVMATSR	sp|P12821|ACE_HUMAN	760
ILLTCSLN(1)DSATEVTGHR	sp|P35613|BASI_HUMAN	160
ILN(1)VTTEMLK	sp|O95841|ANGL1_HUMAN	160
ILSN(1)LSCNVK	sp|Q86SQ4|GP126_HUMAN	324
ILSSGALHLWN(1)VTR	sp|O60500|NPHN_HUMAN	708
ILSYN(1)VSCSSDEETQSLSEIPDPQHK	sp|P42702|LIFR_HUMAN	572
ILYLEAGMYDVPIIVTDSGN(0.004)PPLSN(0.996)TSIIK	sp|P55283|CADH4_HUMAN	702
IN(1)ATDADEPNTLNSK	sp|Q14126|DSG2_HUMAN	182
IN(1)ATTGEIFNK	sp|Q6V0I7|FAT4_HUMAN	2921
IN(1)DSVTLNEKPFSVEDTYLLCPAPILK	sp|Q9H6X2|ANTR1_HUMAN	262
IN(1)ISSPGSPVTAVTDDFK	sp|P46059|S15A1_HUMAN	439
IN(1)ITVSDVNDHTPK	sp|Q6V0I7|FAT4_HUMAN	1828
IN(1)TTADEKDPTNPFR	sp|O14672|ADA10_HUMAN	278
IN(1)VTTLKDDGDISK	sp|Q9NU53|GINM1_HUMAN	46
IN(1)YSCTTGHR	sp|P17927|CR1_HUMAN	578
IN(1)YTVPQSGTFK	sp|Q6YHK3|CD109_HUMAN	419
INAHN(0.009)N(0.077)GN(0.914)HTFK	sp|P09668|CATH_HUMAN	72
INGN(1)CTGIK	sp|P19961|AMY2B_HUMAN	476
INLN(1)ESMQVVSR	sp|Q9Y4D7|PLXD1_HUMAN	500
INNGGCQDLCLLTHQGHVN(1)CSCR	sp|Q07954|LRP1_HUMAN	2502
INQFNLMASEMIALN(1)R	sp|Q10472|GALT1_HUMAN	95
IPCSQPPQIEHGTIN(1)SSR	sp|P08603|CFAH_HUMAN	882
IPGVPGSMPN(1)ASWTGNLR	sp|Q8N0V5|GNT2A_HUMAN	316
IPIDDLTMVVYDPDKGSN(1)GTFLLSLGGPDAEAFSVSPER	sp|Q9BYE9|CDHR2_HUMAN	401
IPN(0.983)N(0.017)TQWVTWSPVGHK	sp|P27487|DPP4_HUMAN	150
IPSYN(1)LTVSVSDNYGAPPGAAVQAR	sp|Q6V0I7|FAT4_HUMAN	435
IQCTLSN(0.002)PLFN(0.998)TTSSIILTTCIPSSGHSR	sp|P19256|LFA3_HUMAN	195
IQGNQLFLN(1)VTPDYEEK	sp|Q9HBB8|CDHR5_HUMAN	81
IQLEN(1)VTLLNPDPAEGPKPR	sp|Q8WZ75|ROBO4_HUMAN	246
IQMLSFAGEPLPQN(1)SSMAR	sp|Q16853|AOC3_HUMAN	618
IQPIIAVADEGWHILQN(1)K	sp|Q9UJA9|ENPP5_HUMAN	329
ISAPSMPAYELETPLN(0.965)QTDN(0.035)TVTVMLKPAHSR	sp|P28827|PTPRM_HUMAN	598
ISEEN(1)ETTCYMGK	sp|P08603|CFAH_HUMAN	911
ISGVN(1)LTQK	sp|O00533|NCHL1_HUMAN	1026
ISHEN(1)GTILCSK	sp|Q13873|BMPR2_HUMAN	55
ISMCQNLGYN(1)VTK	sp|Q9ULV1|FZD4_HUMAN	59
ISN(1)ITPADAGTYYCVK	sp|Q5TFQ8|SIRBL_HUMAN	109
ISN(1)SSDTVECECSEN(1)WK	sp|O75882|ATRN_HUMAN	264
ISSLQTTEKN(1)DTVAGQGER	sp|P06756|ITAV_HUMAN	874
ISVQVHN(1)ATCTVR	sp|Q12866|MERTK_HUMAN	454
ITDSEDKALMN(1)GSESR	sp|P35613|BASI_HUMAN	268
ITDWMPDDMN(1)FSDVK	sp|P78333|GPC5_HUMAN	527
ITEMCPPLN(1)CSEK	sp|Q92832|NELL1_HUMAN	372
ITLIPLNEVFQVSQEGAGN(0.001)N(0.001)LILQSIN(0.999)K	sp|Q13508|NAR3_HUMAN	248
ITN(1)HSHFR	sp|Q9HBB8|CDHR5_HUMAN	405
ITN(1)ISAVEMTPLPTCLQFNR	sp|Q6UX71|PXDC2_HUMAN	316
ITN(1)ISSDDSGK	sp|Q16620|NTRK2_HUMAN	254
ITQSLMASVN(1)STCN(1)VTLTCSVEK	sp|Q9UIB8|SLAF5_HUMAN	146
ITYSIVQTN(1)CSK	sp|P01042|KNG1_HUMAN	205
IVASDSGKPSLN(1)QTALVR	sp|Q9HC56|PCDH9_HUMAN	450
IVELFVN(1)ISK	sp|O00462|MANBA_HUMAN	280
IVLDPSGSMNIYLVLDGSDSIGASN(1)FTGAK	sp|P00751|CFAB_HUMAN	285
IVN(1)ETLYENTK	sp|P19075|TSN8_HUMAN	118
IVN(1)ISSPVTVNEGGNVNLLCLAVGR	sp|A6NGN9|IGLO5_HUMAN	137
IVN(1)VTVIR	sp|P08F94|PKHD1_HUMAN	1084
IVN(1)YTVR	sp|Q8TDY8|IGDC4_HUMAN	782
IVPGDISSLSLVN(1)GTFSEIK	sp|Q8N0V4|LGI2_HUMAN	70
IVSPEPGGAVGPN(1)LTCR	sp|Q6UXD5|SE6L2_HUMAN	373
IVSQAPSTPSPNMFTIN(0.2)N(0.8)ETGDIITVAAGLDR	sp|P19022|CADH2_HUMAN	325
IVTPEEYYN(1)VTVQ	sp|O75629|CREG1_HUMAN	216
IVVYNQPYIN(1)YSR	sp|Q9Y646|CBPQ_HUMAN	179
IYDISNDMTVN(0.002)EGTN(0.998)VTLTCLATGKPEPSISWR	sp|Q7Z3B1|NEGR1_HUMAN	155
IYN(1)VTYLEPSLR	sp|P24394|IL4RA_HUMAN	176
IYNTPSASYLEVTPDSENDFGN(0.041)YN(0.958)CTAVNR	sp|P13591|NCAM1_HUMAN	488
IYPGVDFGGEELN(1)VTFVK	sp|P03952|KLKB1_HUMAN	308
IYSN(1)HSALESLALIPLQAPLK	sp|P55058|PLTP_HUMAN	398
IYYSDYLNQMINSMAEDGSN(1)R	sp|P98164|LRP2_HUMAN	2499
KAEN(0.988)CTAEGMVCN(0.012)HLCSSDGCWGPGPDQCLSCR	sp|Q15303|ERBB4_HUMAN	495
KANQQLN(1)FTEAK	sp|Q9Y5Y7|LYVE1_HUMAN	53
KCAQLTVN(1)LTR	sp|P54760|EPHB4_HUMAN	203
KCATVTEN(1)ATGDLATSR	sp|O43291|SPIT2_HUMAN	94
KCGN(1)CSLTTLK	sp|P49908|SEPP1_HUMAN	174
KDGAVESISVPDMVDKN(1)LTCPEEEDTVK	sp|P13727|PRG2_HUMAN	86
KDLLVN(1)GCCNVNVPSTK	sp|Q9H741|CL049_HUMAN	101
KDN(1)TTVTR	sp|P11279|LAMP1_HUMAN	249
KDTCTQECSYFN(1)ITK	sp|P05556|ITB1_HUMAN	669
KDYGSQEDFTQVWN(1)TTMK	sp|O60635|TSN1_HUMAN	141
KECYYNLNDASLCDNVLAPN(1)VTK	sp|Q14766|LTBP1_HUMAN	1366
KEEATN(1)QTVLIR	sp|P98161|PKD1_HUMAN	2353
KEN(1)SSEICSNNGECVCGQCVCR	sp|P05556|ITB1_HUMAN	520
KFLN(1)ESYKHEQVYIR	sp|P15309|PPAP_HUMAN	94
KGDVSLTIEN(1)VTLADSGIYCCR	sp|Q8TDQ0|HAVR2_HUMAN	99
KGN(1)CSSTVCGQDLQSHLCMCAEGYALSR	sp|P01133|EGF_HUMAN	324
KHHDYYITSTSN(1)GSLEGLENR	sp|P98172|EFNB1_HUMAN	139
KIN(1)SSLQLPDR	sp|Q9NPR2|SEM4B_HUMAN	405
KIPAIN(1)QTITEANEK	sp|P11047|LAMC1_HUMAN	1395
KIQQESLGSAPLMGDDHPN(1)ASR	sp|Q5JRA6|MIA3_HUMAN	589
KKEDALN(1)ETR	sp|P10909|CLUS_HUMAN	86
KLDNGNLQHLSGN(1)ATLTLIAMR	sp|P19320|VCAM1_HUMAN	273
KLHINHN(0.004)N(0.996)LTESVGPLPK	sp|P51884|LUM_HUMAN	127
KNCHHSGSQVPLIHCN(1)LTTPSPQN(0.977)ISN(0.023)CR	sp|P10153|RNAS2_HUMAN	111
KNDEN(1)ITLETVCHDPK	sp|P37173|TGFR2_HUMAN	94
KPCQN(0.002)N(0.998)ASCIDANEK	sp|Q8NFT8|DNER_HUMAN	361
KPNNLN(1)DTIK	sp|Q11201|SIA4A_HUMAN	114
KTN(1)ESVSEPR	sp|Q13433|S39A6_HUMAN	241
KVEAEALN(1)ATAIR	sp|Q13332|PTPRS_HUMAN	733
KVN(1)ASVPR	sp|P51693|APLP1_HUMAN	551
KVPSN(1)STETVIESDEFRPGIR	sp|P42702|LIFR_HUMAN	680
KVTDN(1)ISSCMEN(1)FN(1)LGR	sp|Q6YHU6|THADA_HUMAN	140
KYNSQN(1)QSNNQFVLYR	sp|P01042|KNG1_HUMAN	48
LAFATMFN(1)SSEQSQK	sp|P19440|GGT1_HUMAN	120
LAFQN(0.003)MN(0.997)GSEYFVK	sp|Q13421|MSLN_HUMAN	496
LALPPCLLN(1)R	sp|Q6NUJ2|CK087_HUMAN	19
LAN(0.997)N(0.003)THQHVFDDLR	sp|Q99523|SORT_HUMAN	98
LAN(1)LTQGEDQYYLR	sp|P10909|CLUS_HUMAN	374
LAQGSAMPILPAN(1)LSVETNAVGQDVSVLFR	sp|Q6UVK1|CSPG4_HUMAN	685
LASAFGDPHFVTFDGTN(1)FTFNGR	sp|Q9UGT4|SUSD2_HUMAN	462
LATLADFSLHPESQTVEEN(1)GTAR	sp|Q8TDY8|IGDC4_HUMAN	157
LCDEGHGLEVEIN(1)CTR	sp|P25445|TNR6_HUMAN	118
LCSSVN(1)VSNEIK	sp|O60494|CUBN_HUMAN	2531
LDAFFALEGFPTEPN(1)SSSR	sp|P08294|SODE_HUMAN	107
LDFIILN(1)ETK	sp|P27487|DPP4_HUMAN	520
LDGCHLPFFPLPLDN(1)SSQPSELGGR	sp|Q5IJ48|CRUM2_HUMAN	786
LDGSTN(1)FTR	sp|Q14314|FGL2_HUMAN	263
LDPTVLDAGELAN(1)R	sp|Q6UVK1|CSPG4_HUMAN	2075
LDPVSLQTLQTWN(1)TSYPK	sp|Q99784|NOE1_HUMAN	394
LDREQHDQYN(1)LTIQAR	sp|Q8TAB3|PCD19_HUMAN	420
LDSLVAQQLQSKN(1)ECGILADPK	sp|Q9Y6R7|FCGBP_HUMAN	1063
LDVDQALN(1)R	sp|P04278|SHBG_HUMAN	380
LEGMN(1)ETVSN(1)LTQR	sp|O75071|EFC14_HUMAN	296
LELSASAFDDGN(1)FSLLIR	sp|Q9BRK3|MXRA8_HUMAN	119
LEN(1)ITNPWSPR	sp|P19801|AOC1_HUMAN	538
LEN(1)ITTGTYTIHAQK	sp|P69849|NOMO3_HUMAN	369
LEN(1)ITVLDAGLYGCR	sp|Q6UX41|BTNL8_HUMAN	103
LEN(1)LSSSEMGYTATLTR	sp|P10253|LYAG_HUMAN	140
LEN(1)STAPIR	sp|Q6P9A2|GLT18_HUMAN	320
LEN(1)WTDASR	sp|Q9P2B2|FPRP_HUMAN	618
LEPNSVDPEN(1)ITEIFIANQK	sp|Q16620|NTRK2_HUMAN	67
LEPVHLQLQCMSQEQLAQVAAN(1)ATK	sp|Q96PD5|PGRP2_HUMAN	367
LEQLGGLLAN(1)VSGELGGR	sp|Q9Y6C2|EMIL1_HUMAN	455
LESMPPGLPSSLMYLSLEN(0.782)N(0.218)SISSIPEK	sp|Q99983|OMD_HUMAN	242
LETTVN(1)YTDSQRPICLPSK	sp|P03951|FA11_HUMAN	491
LEVN(0.999)N(0.001)TVSGAAAQADVR	sp|P98161|PKD1_HUMAN	1194
LEVN(1)ISQSTYK	sp|O43451|MGA_HUMAN	885
LEVVADASFLTEPVSCEVSN(0.057)AVGSAN(0.943)R	sp|Q6UWL6|KIRR2_HUMAN	301
LEWLGN(1)CSGLNDETYGYK	sp|P05026|AT1B1_HUMAN	158
LFALN(0.001)N(0.999)TTGLITVQR	sp|Q9HC56|PCDH9_HUMAN	307
LFEFSLDDLPSEFQQVN(1)ITPSK	sp|Q9P0K1|ADA22_HUMAN	208
LFGN(1)YSR	sp|Q11206|SIA4C_HUMAN	61
LFGPGFAN(1)SSWSWVAPEGAGCR	sp|Q8NE01|CNNM3_HUMAN	73
LFN(1)VTPQDEQK	sp|O75144|ICOSL_HUMAN	102
LFNGQQGIIIQN(1)FSTR	sp|Q7Z3B1|NEGR1_HUMAN	275
LFPN(1)TSDPQK	sp|Q8N387|MUC15_HUMAN	225
LFSICQFVDDGIDLN(1)R	sp|Q9BXS4|TMM59_HUMAN	90
LFTCGTNAFTPVCTN(1)R	sp|Q13591|SEM5A_HUMAN	142
LFYPESVFSDPIHN(0.201)DPN(0.799)TTVILTAFKPHDLR	sp|Q9Y274|SIA10_HUMAN	181
LGACN(1)DTLQQLMEVFK	sp|P01008|ANT3_HUMAN	128
LGAN(1)GSHIPQTSSVFSIEVYPEDHSELQSVR	sp|Q14118|DAG1_HUMAN	141
LGCQHHCVPTLDGPTCYCN(1)SSFQLQADGK	sp|Q07954|LRP1_HUMAN	136
LGDVEVNAGQN(1)ATFQCIATGR	sp|Q15262|PTPRK_HUMAN	211
LGFQVDNVLAMDMPQVN(1)ISVQGEVPR	sp|P34925|RYK_HUMAN	136
LGGGLGVAGGN(1)STR	sp|Q9NPJ6|MED4_HUMAN	24
LGHCPDPVLVN(1)GEFSSSGPVN(1)VSDK	sp|P20851|C4BPB_HUMAN	98
LGIYADVGN(1)K	sp|P06280|AGAL_HUMAN	139
LGLSFNSISAVDN(0.999)GSLAN(0.001)TPHLR	sp|P07585|PGS2_HUMAN	262
LGLTPEATN(1)ASLLGCMEDLSVN(1)GQR	sp|Q6UVK1|CSPG4_HUMAN	348
LGLTYN(1)TTCCNK	sp|O95867|LY66C_HUMAN	88
LGN(1)LTVTQAILK	sp|Q687X5|STEA4_HUMAN	323
LGN(1)WSAMPSCK	sp|P02749|APOH_HUMAN	253
LGQAPANWYN(1)DTYPLSPPQR	sp|Q8WVQ1|CANT1_HUMAN	88
LGQFQCSDGN(1)CTSPQTLCNAHQNCPDGSDEDR	sp|P98164|LRP2_HUMAN	3564
LGSFEGLVN(1)LTFIHLQHNR	sp|P51884|LUM_HUMAN	160
LGSQSTN(1)SSYTMNTK	sp|P57087|JAM2_HUMAN	187
LGTSLSSGHVLMN(1)GTLK	sp|P80108|PHLD_HUMAN	659
LGVTN(1)ASLVLFRPGSVR	sp|Q13449|LSAMP_HUMAN	300
LGYN(0.006)AN(0.994)TSILSFQAVCR	sp|Q02985|FHR3_HUMAN	309
LHEITN(1)ETFR	sp|Q6EMK4|VASN_HUMAN	117
LHNQLLPN(1)VTTVER	sp|P19440|GGT1_HUMAN	511
LHVGNYN(1)GTAGDALR	sp|Q14314|FGL2_HUMAN	336
LHVTLYN(1)CSFGR	sp|O15031|PLXB2_HUMAN	759
LIESMLQN(1)LTK	sp|Q9H9P2|CHODL_HUMAN	86
LIN(1)STFLHNK	sp|Q7L0J3|SV2A_HUMAN	573
LIPN(0.112)TN(0.888)YCVSVYLEHSDEQAVIK	sp|P48551|INAR2_HUMAN	205
LISN(1)CSK	sp|P05156|CFAI_HUMAN	494
LIVLHYN(1)HSGR	sp|O95977|S1PR4_HUMAN	30
LKAIN(1)DTAAR	sp|Q02487|DSC2_HUMAN	629
LKELPGVCN(1)ETMMALWEECKPCLK	sp|P10909|CLUS_HUMAN	103
LLAN(1)SSMLGEGQVLR	sp|Q6UXD5|SE6L2_HUMAN	247
LLANYASQN(1)ITYHCK	sp|P08123|CO1A2_HUMAN	1267
LLDGDLTSDPSYFQN(1)VTGCSNYYNFLR	sp|Q9H3G5|CPVL_HUMAN	307
LLDLSGN(0.024)N(0.976)LTHLPK	sp|P40197|GPV_HUMAN	181
LLEFDSTN(1)VSDTAAKPLGR	sp|Q8WWB7|GLMP_HUMAN	134
LLEGN(1)FSLCVENK	sp|Q9H9K5|MER34_HUMAN	122
LLEN(0.004)TAN(0.996)GTLVVK	sp|Q9Y5H9|PCDA2_HUMAN	257
LLENVPN(1)GTLVIK	sp|Q9UN74|PCDA4_HUMAN	257
LLETVEYN(1)ISGAER	sp|P24821|TENA_HUMAN	1485
LLFFEN(0.004)YEHN(0.996)TSVVK	sp|Q07699|SCN1B_HUMAN	135
LLFNLLPGPYSHN(1)FSLDPDTGLLR	sp|Q9BYE9|CDHR2_HUMAN	632
LLFPTN(1)SSSHLVALQGQPLVLECIAEGFPTPTIK	sp|P32004|L1CAM_HUMAN	247
LLHGDPGEEDGAELDLN(1)MTR	sp|P01127|PDGFB_HUMAN	63
LLISSLSESPASVSILSQADN(1)TSKK	sp|Q9Y6R7|FCGBP_HUMAN	75
LLLVDFSSQALFQDKN(1)SSQVLGEK	sp|Q9Y653|GPR56_HUMAN	303
LLN(0.002)N(0.998)LTSIK	sp|P11047|LAMC1_HUMAN	650
LLN(1)CTAPGPDAAAR	sp|Q8N697|S15A4_HUMAN	140
LLN(1)LTVR	sp|Q6UX06|OLFM4_HUMAN	136
LLNIN(0.002)PN(0.998)K	sp|P11279|LAMP1_HUMAN	261
LLSSPEACN(1)QSGACTWCHGACLSGDQAHR	sp|Q7Z7M0|MEGF8_HUMAN	1887
LLSTAGTPEN(1)GSEPESR	sp|P98161|PKD1_HUMAN	621
LLVSN(1)VSAEDR	sp|Q9HB29|ILRL2_HUMAN	184
LMEGN(0.777)N(0.223)TEIR	sp|Q9UQD0|SCN8A_HUMAN	1383
LN(0.982)N(0.018)STGLQSSSVSQTK	sp|Q9ULI3|HEG1_HUMAN	313
LN(1)ASDSDEGINK	sp|Q9Y5I2|PCDAA_HUMAN	264
LN(1)ASIADLQSQLR	sp|O15230|LAMA5_HUMAN	2209
LN(1)ASLPALLLIR	sp|Q15904|VAS1_HUMAN	170
LN(1)DTTLQVLNTWYTK	sp|Q6UX06|OLFM4_HUMAN	411
LN(1)GSLATFSTDQELR	sp|P98153|IDD_HUMAN	149
LN(1)GSSLHLEWSAPLESGGREDLTYALR	sp|P54760|EPHB4_HUMAN	335
LN(1)GSVLPGSGAPAR	sp|O75173|ATS4_HUMAN	68
LN(1)LTAAR	sp|Q9Y6C2|EMIL1_HUMAN	561
LN(1)LTHCQDINECLTLGLCK	sp|Q14767|LTBP2_HUMAN	616
LN(1)LTTDPK	sp|Q92896|GSLG1_HUMAN	165
LN(1)QSTCTNYDTPLWLNTGKPPAR	sp|B4DS77|SHSA9_HUMAN	116
LN(1)QTEPVAGNYYPVNTR	sp|O00754|MA2B1_HUMAN	766
LN(1)SSQEDPGTVYQCVVR	sp|Q68D85|NR3L1_HUMAN	216
LN(1)SSQEFAQLSPR	sp|Q9H3S3|TMPS5_HUMAN	170
LN(1)SSTIK	sp|P13473|LAMP2_HUMAN	275
LN(1)TSAGNVDIYKK	sp|O15393|TMPS2_HUMAN	213
LN(1)VCSIAK	sp|P52823|STC1_HUMAN	133
LN(1)YTLSQGHR	sp|P15144|AMPN_HUMAN	128
LNAENN(1)ATFYFK	sp|P01042|KNG1_HUMAN	294
LNEASFQPPPGVN(1)ICDVNWK	sp|Q16563|SYPL1_HUMAN	96
LNFGLGN(1)R	sp|Q92673|SORL_HUMAN	158
LNLDGSN(1)YTLLK	sp|Q07954|LRP1_HUMAN	3048
LNLQTSTSIPN(1)VTEMK	sp|P17301|ITA2_HUMAN	105
LNLSEN(1)YTLSISNAR	sp|Q13740|CD166_HUMAN	95
LNLVPGEN(1)ITCQDPVIGVGEPGK	sp|Q8IZF2|AGRF5_HUMAN	666
LNPTVTYGN(1)DSFSAK	sp|P05362|ICAM1_HUMAN	267
LNVGFQEDLMN(1)TSSALYR	sp|Q8IZF2|AGRF5_HUMAN	188
LPADCIDCTTN(1)FSCTYGK	sp|Q9BRN9|TM2D3_HUMAN	87
LPEN(1)TSYSDLTAFLTAASSPSEVDSFPYLR	sp|Q5VUB5|F1711_HUMAN	159
LPEQGNPDTLCMDYN(1)R	sp|Q9H461|FZD8_HUMAN	152
LPEVQVLN(1)VSGR	sp|P08F94|PKHD1_HUMAN	507
LPPGLLAN(1)FTLLR	sp|P02750|A2GL_HUMAN	186
LPSGMLVISN(1)ATEGDGGLYR	sp|Q92859|NEO1_HUMAN	210
LPTQN(1)ITFQTESSVAEQEAEFQSPK	sp|Q14624|ITIH4_HUMAN	517
LPTTVLN(1)ATAK	sp|Q9GZM5|YIPF3_HUMAN	337
LQAPLN(1)YTEFQKPICLPSK	sp|P03952|KLKB1_HUMAN	494
LQCHGQGPLAHMPN(1)ASCGVPTLK	sp|P04629|NTRK1_HUMAN	188
LQFDDN(1)GTYTCQVK	sp|O60487|MPZL2_HUMAN	118
LQGVPHVGAN(1)VTLSCQSPR	sp|Q96AP7|ESAM_HUMAN	169
LQLQALQQN(1)GSSVLSEDK	sp|Q9BYF1|ACE2_HUMAN	103
LQLTWLEN(0.102)GN(0.898)VSR	sp|Q5TFQ8|SIRBL_HUMAN	291
LQN(1)LTELSLVR	sp|Q9NZU1|FLRT1_HUMAN	221
LQN(1)LTLPTN(1)ASIK	sp|Q13201|MMRN1_HUMAN	114
LQNLVIPWAPEN(1)LTLHK	sp|P31785|IL2RG_HUMAN	159
LQNNEN(0.001)N(0.999)ISCVER	sp|P36980|FHR2_HUMAN	126
LQPVRGN(1)ETLR	sp|Q99500|S1PR3_HUMAN	15
LQVLN(1)ASHEDSGAYSCR	sp|P22607|FGFR3_HUMAN	98
LQVN(1)ISGLK	sp|Q12913|PTPRJ_HUMAN	258
LQVN(1)ISGLKPGVQYNINPYLLQSN(1)K	sp|Q12913|PTPRJ_HUMAN	278
LQVSSIN(1)VSVNAVQTVVR	sp|P09619|PGFRB_HUMAN	215
LQWN(1)GSK	sp|Q9NY72|SCN3B_HUMAN	95
LRCDFEVLVVPWQN(1)SSQLLK	sp|Q15828|CYTM_HUMAN	137
LSAIPN(1)DTAAK	sp|P24043|LAMA2_HUMAN	2028
LSALDN(0.002)LLN(0.998)HSSMFLK	sp|Q9Y4L1|HYOU1_HUMAN	830
LSDLSIN(1)STECLHVHCR	sp|P05156|CFAI_HUMAN	177
LSDSGN(1)YTCMAANIVAK	sp|Q6UXZ4|UNC5D_HUMAN	228
LSDTAN(1)YTCVAK	sp|O95185|UNC5C_HUMAN	236
LSESHALFAIN(1)SSTGALYTTSTIDR	sp|Q6V0I7|FAT4_HUMAN	84
LSHDAN(1)ETLPLHLYVK	sp|O15031|PLXB2_HUMAN	733
LSHNELADSGIPGN(0.002)SFN(0.998)VSSLVELDLSYNK	sp|P51884|LUM_HUMAN	252
LSLLEEPGN(1)GTFTVILNQLTSR	sp|P01833|PIGR_HUMAN	421
LSN(1)ISHLNYCEPDLR	sp|Q9NY97|B3GN2_HUMAN	89
LSN(1)LTEGMLR	sp|Q5R3F8|PPR29_HUMAN	117
LSQGN(1)TTLSINPVK	sp|P13688|CEAM1_HUMAN	378
LSSSN(1)ASVAWMPGADGR	sp|Q06418|TYRO3_HUMAN	240
LSWAKPQPLN(1)ETAPSNLWK	sp|Q14703|MBTP1_HUMAN	939
LSWVQDN(1)GTQDELTVEGTR	sp|Q06418|TYRO3_HUMAN	366
LTEDPAGPSQN(1)LTHPLLLQVGEGPEAVLTVK	sp|Q86UX2|ITIH5_HUMAN	862
LTGELDREEVSN(1)YTLTVVATDK	sp|Q6V0I7|FAT4_HUMAN	2119
LTGN(1)LTIQVAHK	sp|O75051|PLXA2_HUMAN	76
LTGVAGN(1)YTVCQK	sp|O95497|VNN1_HUMAN	353
LTHTLN(1)STTHEYK	sp|Q7Z5N4|SDK1_HUMAN	1024
LTIHN(1)ITPGDAGEYVCK	sp|Q8IZF2|AGRF5_HUMAN	339
LTIVN(1)SSVLDRPR	sp|Q92673|SORL_HUMAN	871
LTN(0.994)N(0.006)SN(0.001)QFQTEVGK	sp|P05107|ITB2_HUMAN	212
LTN(1)GSRYPNCAYR	sp|P07998|RNAS1_HUMAN	116
LTN(1)TTAPPALK	sp|Q8NFP4|MDGA1_HUMAN	235
LTQGICLEQN(1)K	sp|P28906|CD34_HUMAN	194
LTQVPDDLPTN(1)ITVLN(0.961)LTHN(0.039)QLR	sp|O15455|TLR3_HUMAN	52
LTSCATN(1)ASICGDEAR	sp|Q07954|LRP1_HUMAN	3788
LTVN(1)LTNDR	sp|P40189|IL6RB_HUMAN	390
LTVSQGQPVKLN(1)CSVEGMEEPDIQWVK	sp|Q06418|TYRO3_HUMAN	63
LVEEGTN(1)VTICYVSR	sp|Q99650|OSMR_HUMAN	163
LVGGPVAGGDPN(1)QTIR	sp|O15230|LAMA5_HUMAN	95
LVGPSSVVCLPN(1)GTWTGEQPHCR	sp|Q53RD9|FBLN7_HUMAN	124
LVIHSLDYSDQGN(1)YSCVASTELDVVESR	sp|P32004|L1CAM_HUMAN	588
LVLGTPQSNSPFGAAVGEQN(1)ETLIR	sp|Q5SZK8|FREM2_HUMAN	2236
LVMGVPWYGYDYTCLN(1)LSEDHVCTIAK	sp|Q01459|DIAC_HUMAN	262
LVN(1)VSNQQYGQILQMTR	sp|Q15846|CLUL1_HUMAN	351
LVPHMN(1)VSAVEK	sp|Q96KN2|CNDP1_HUMAN	382
LVSFEVPQN(1)TSVK	sp|Q8NFT8|DNER_HUMAN	223
LVTHN(1)TTLNGK	sp|P42702|LIFR_HUMAN	191
LWAN(1)STSSWDSVIQN(1)K	sp|P22794|EVI2A_HUMAN	38
LWQETVQQGGN(1)MSGLAR	sp|P15382|KCNE1_HUMAN	26
LWSSLQTHCCSQN(1)K	sp|P10619|PPGB_HUMAN	244
LWTGALCQVPQQVCGESLSGIN(1)GSFSYR	sp|O60494|CUBN_HUMAN	482
LYAN(1)HTSLPASAR	sp|Q9NRB3|CHSTC_HUMAN	280
LYGDQCHHN(1)LSLLPPPTELVCN(1)R	sp|P47871|GLR_HUMAN	46
LYLDHN(0.004)N(0.996)LTR	sp|Q06828|FMOD_HUMAN	166
LYLGSN(0.091)N(0.909)LTALHPALFQN(1)LSK	sp|P22792|CPN2_HUMAN	348
MAAALN(1)ATGR	sp|P17050|NAGAB_HUMAN	177
MALCPEN(0.006)CN(0.006)AHTGAGTCN(0.987)QSLGVCICAEGFGGPDCATK	sp|Q7Z7M0|MEGF8_HUMAN	1463
MATASPRSDTSNN(1)HSGR	sp|Q9H0M0|WWP1_HUMAN	13
MAWPEDHVFISTPSFN(1)YTGR	sp|P04180|LCAT_HUMAN	296
MCAQQLGDN(1)CTEAAICDPHR	sp|O95388|WISP1_HUMAN	86
MCPQN(1)TSIPIR	sp|Q5T601|AGRF1_HUMAN	455
MDCEVN(0.1)N(0.9)GSSLR	sp|P55957|BID_HUMAN	7
MDGASN(1)VTCINSR	sp|P08603|CFAH_HUMAN	1029
MDGCTLTDEQLLYSFN(1)LSSLSTSTFK	sp|P11717|MPRI_HUMAN	1816
MDGSLNFN(1)R	sp|P02671|FIBA_HUMAN	686
MDPPCTN(1)TTAASTYLNNPYVR	sp|P10619|PPGB_HUMAN	333
MEDGLLTCHGPGPDN(1)CTK	sp|Q15303|ERBB4_HUMAN	576
METTN(1)GTETWYESLHAVLK	sp|Q9Y6H6|KCNE3_HUMAN	5
MFSQN(1)DTR	sp|P02750|A2GL_HUMAN	325
MGHN(1)YTFTVQAR	sp|Q92673|SORL_HUMAN	2092
MHLN(1)GSNVQVLHR	sp|Q07954|LRP1_HUMAN	3089
MIEN(1)GSLSFLPTLR	sp|P21810|PGS1_HUMAN	270
MIETYN(1)QTSPR	sp|P29965|CD40L_HUMAN	6
MLANLQN(1)ISLQNNR	sp|Q8TF66|LRC15_HUMAN	369
MLAQHCVDAN(1)NTFCFDNPR	sp|P98164|LRP2_HUMAN	3315
MLFVEPILEVSSLPTTN(1)STTNSATK	sp|P05155|IC1_HUMAN	69
MLN(1)TSSLLEQLNEQFNWVSR	sp|P10909|CLUS_HUMAN	354
MLSDLTLVGCYN(1)LSVMPEK	sp|Q96MM7|H6ST2_HUMAN	404
MLVANIDLGPTILDIAGYDLN(1)K	sp|P15586|GNS_HUMAN	387
MMQYN(1)VSIK	sp|Q99650|OSMR_HUMAN	380
MN(0.001)PALGN(0.999)QTDVAGLFLAN(1)SSEALER	sp|Q9NS64|RPRM_HUMAN	7
MN(1)FTGGDTCHK	sp|P11717|MPRI_HUMAN	1312
MN(1)GSEIQYK	sp|P15260|INGR1_HUMAN	179
MN(1)GTHFVLESPLNGCGTRPR	sp|Q03167|TGBR3_HUMAN	492
MN(1)STLFSQVEN(1)HSVHSN(1)FSEK	sp|P25929|NPY1R_HUMAN	2
MNGPTN(1)CSTELR	sp|P24394|IL4RA_HUMAN	53
MNPDLDTGHN(1)TSAPAHWGELK	sp|P35368|ADA1B_HUMAN	10
MPSQAPTGN(1)FYPQPLLN(1)SSMCLEDSR	sp|O75882|ATRN_HUMAN	1043
MSQAVQTN(1)GTQPLSK	sp|Q99496|RING2_HUMAN	8
MSTLTFFN(1)VSEK	sp|Q14982|OPCM_HUMAN	285
MSVINFECN(1)K	sp|P11717|MPRI_HUMAN	435
MTAGDNPQLVPADQVN(1)ITEFYN(1)K	sp|P21554|CNR1_HUMAN	77
MTGSGIYAPN(1)SSR	sp|O95497|VNN1_HUMAN	283
MTLAQIQN(0.187)N(0.813)FSLEINGK	sp|P08473|NEP_HUMAN	311
MVSHHN(1)LTTGATLINEQWLLTTAK	sp|P00738|HPT_HUMAN	184
MYENQVN(1)QTLVIR	sp|Q9Y5I2|PCDAA_HUMAN	256
N(0.001)CN(0.988)N(0.011)SFAECSSQDVVTKPDCNCLYPK	sp|P09603|CSF1_HUMAN	172
N(0.001)FN(0.003)LN(0.996)ITWAASFSAGTQAGEEMPVVSK	sp|O75882|ATRN_HUMAN	1206
N(0.001)TCTTGITDPPPPDGSPN(1)ITSVSHN(0.999)SVK	sp|Q12913|PTPRJ_HUMAN	824
N(0.002)N(0.998)ITSSGIGPK	sp|O94769|ECM2_HUMAN	378
N(0.002)PELSGSLMTLSN(0.998)VSCLSNTPAR	sp|Q9UHC9|NPCL1_HUMAN	54
N(0.003)DRN(0.997)SSDETFLK	sp|Q14956|GPNMB_HUMAN	249
N(0.005)TAFN(0.995)LTCQAVGPPEPVNIFWVQN(1)SSR	sp|Q12866|MERTK_HUMAN	215
N(0.113)N(0.887)CSLSIVDAR	sp|P20138|CD33_HUMAN	100
N(0.117)N(0.883)TTFLECAPK	sp|Q99985|SEM3C_HUMAN	586
N(0.225)N(0.775)CTSGQVVSLR	sp|Q9H3S3|TMPS5_HUMAN	195
N(0.228)N(0.772)HTASILDR	sp|P08962|CD63_HUMAN	130
N(0.5)TSGSN(0.5)QQAFLLENVPCN(0.191)N(0.809)ASCEEAR	sp|Q8TB96|TIP_HUMAN	371
N(0.981)GTN(0.019)DGDYVFLTGEDSYLN(1)FTK	sp|Q14108|SCRB2_HUMAN	224
N(0.994)CSTN(0.006)PPYLPVTVVN(1)TTMSLTALR	sp|O43895|XPP2_HUMAN	35
N(0.995)VSGMAIN(0.005)WINEEVIWSNQQEGIITVTDMK	sp|P01133|EGF_HUMAN	117
N(1)ASAVVLYNEER	sp|Q8NC42|RN149_HUMAN	131
N(1)ASEIEVPFVTR	sp|P07093|GDN_HUMAN	118
N(1)ASHLVCSACFGPCAR	sp|Q96HD1|CREL1_HUMAN	205
N(1)ASLPLGAPSPLQPATGDVASDSYNNVFR	sp|Q9UEF7|KLOT_HUMAN	106
N(1)ASLSAAGTR	sp|Q13477|MADCA_HUMAN	83
N(1)ASSEYSGTYSCTVR	sp|P78310|CXAR_HUMAN	201
N(1)ASVETVDN(1)K	sp|Q96F05|CK024_HUMAN	41
N(1)ASVQDSTNTPLGSTFLQTEGGR	sp|O75631|UPK3A_HUMAN	74
N(1)ASVSISHNSCTAPDK	sp|P08575|PTPRC_HUMAN	276
N(1)ATALYHVEAFK	sp|Q9UNW1|MINP1_HUMAN	242
N(1)ATEGLGQVALLDWVAPGPSTGSGR	sp|Q68CJ9|CR3L3_HUMAN	427
N(1)ATFQITPDVIK	sp|Q8NFP4|MDGA1_HUMAN	331
N(1)ATLAEQAK	sp|Q9Y4L1|HYOU1_HUMAN	869
N(1)ATLVNEADK	sp|P15144|AMPN_HUMAN	818
N(1)ATQHTAGYFGSDVK	sp|Q9HCU4|CELR2_HUMAN	2061
N(1)CCNTENPPGCYR	sp|P43652|AFAM_HUMAN	383
N(1)CSEPYCPLGCSSR	sp|Q92752|TENR_HUMAN	198
N(1)CTAIWEAFK	sp|Q10588|BST1_HUMAN	66
N(1)CTGPASPHQIK	sp|Q86UN2|R4RL1_HUMAN	303
N(1)CTITANAECACR	sp|P26842|CD27_HUMAN	95
N(1)CTLLLSNVSPELGGK	sp|P20916|MAG_HUMAN	99
N(1)CTSISGDLHILPVAFR	sp|P00533|EGFR_HUMAN	361
N(1)CTTLQGLAPGTAYLVTVTAAFR	sp|Q6PCB0|VWA1_HUMAN	386
N(1)DSHYVVYTR	sp|Q07837|SLC31_HUMAN	575
N(1)DTGPYECEIQNPVSAN(1)R	sp|P13688|CEAM1_HUMAN	208
N(1)DTLQEAK	sp|Q92896|GSLG1_HUMAN	786
N(1)ESCGGTFGIYGTCDR	sp|Q9NZV1|CRIM1_HUMAN	71
N(1)ESDKAPWPLSLPGCPHR	sp|P11117|PPAL_HUMAN	331
N(1)ETHATYSNTLYLADEIIIR	sp|P07911|UROM_HUMAN	396
N(1)ETHFDAGAK	sp|P12821|ACE_HUMAN	509
N(1)ETQHEPYPLMLPGCSPSCPLER	sp|P15309|PPAP_HUMAN	333
N(1)FSCLAVLDLMSR	sp|P13598|ICAM2_HUMAN	187
N(1)FSCVFWNTHVR	sp|Q9BQ51|PD1L2_HUMAN	189
N(1)FTFAVSWR	sp|Q5JS37|NHLC3_HUMAN	32
N(1)FTSPN(1)GTIESPGFPEK	sp|O60462|NRP2_HUMAN	152
N(1)FTVACQHR	sp|P08581|MET_HUMAN	785
N(1)GSAGQLSQSAHLALQLPYNVLGLGR	sp|Q8TB96|TIP_HUMAN	482
N(1)GSDCPDKFCLFQSETK	sp|P02788|TRFL_HUMAN	642
N(1)GSGAVFPVAGADVQTLR	sp|O00391|QSOX1_HUMAN	130
N(1)GSLFAFR	sp|P04004|VTNC_HUMAN	169
N(1)GSQAFVHWQEPR	sp|P30530|UFO_HUMAN	345
N(1)GTAVCATNR	sp|P05156|CFAI_HUMAN	70
N(1)GTCVCQENFR	sp|Q9NY15|STAB1_HUMAN	133
N(1)GTDLGNSLTTR	sp|P22891|PROZ_HUMAN	306
N(1)GTGHGN(1)STHHGPEYMR	sp|P02790|HEMO_HUMAN	240
N(1)GTHHCAGSLLTSR	sp|Q9GZN4|BSSP4_HUMAN	70
N(1)GTSFDIHYGSGSLSGYLSQDTVSVPCQSASSASALGGVK	sp|P07339|CATD_HUMAN	134
N(1)HSALITSVVPGDYDGDSQMDVLLTYLPK	sp|Q8TB96|TIP_HUMAN	95
N(1)HSCSEGQISIFR	sp|O75882|ATRN_HUMAN	731
N(1)HSGTTIPTLECCHEDMCNYR	sp|Q13145|BAMBI_HUMAN	87
N(1)HSIFLADINQER	sp|P50897|PPT1_HUMAN	197
N(1)HSYHVEGNLVNTNAGFTAR	sp|O43451|MGA_HUMAN	135
N(1)HTCNLQQTCYNLQGGFK	sp|Q9UBX5|FBLN5_HUMAN	296
N(1)HTITEQPMCFQR	sp|P51690|ARSE_HUMAN	258
N(1)HTWLPVSDDACYR	sp|P15529|MCP_HUMAN	83
N(1)ISDGFDGIPDNVDAALALPAHSYSGR	sp|P04004|VTNC_HUMAN	242
N(1)ISFFILHFEPVLPN(0.013)DN(0.987)GSYR	sp|Q7Z6A9|BTLA_HUMAN	110
N(1)ISGHIYNQNVSQK	sp|Q9P0T7|TMEM9_HUMAN	38
N(1)ISIESR	sp|Q6UWI2|PARM1_HUMAN	80
N(1)ISIHQAYQQCK	sp|Q8N271|PROM2_HUMAN	540
N(1)ISLAVATSSPTLAR	sp|Q96BZ4|PLD4_HUMAN	171
N(1)ISNIAGGETLVIGVAR	sp|P08F94|PKHD1_HUMAN	1116
N(1)ISQVLEK	sp|O14672|ADA10_HUMAN	439
N(1)ISSHTNIVFSNGELDPWSGGGVTK	sp|P42785|PCP_HUMAN	415
N(1)ITAVGK	sp|P55290|CAD13_HUMAN	86
N(1)ITDLVEGAK	sp|Q8IWA5|CTL2_HUMAN	200
N(1)ITGLEN(1)FTLK	sp|Q96J42|TXD15_HUMAN	181
N(1)ITIVTGAPR	sp|P26006|ITA3_HUMAN	265
N(1)ITQIVGHSGCEAK	sp|P41271|NBL1_HUMAN	39
N(1)LSCIVNEGK	sp|P40189|IL6RB_HUMAN	131
N(1)LSDIDLMAPQPGV	sp|Q96B49|TOM6_HUMAN	61
N(1)LSDMENEFYYR	sp|Q9UBD6|RHCG_HUMAN	48
N(1)LSFSASGTQLSLR	sp|P21709|EPHA1_HUMAN	338
N(1)LSLDIGTEVFAPGPGSGIQK	sp|Q99519|NEUR1_HUMAN	186
N(1)LSMPLLPADFHK	sp|P05546|HEP2_HUMAN	49
N(1)LSSLESVQLDHNQLETLPGDVFGALPR	sp|P40197|GPV_HUMAN	385
N(1)LSTCFSSGDLFTAHN(1)FSEQSR	sp|Q15043|S39AE_HUMAN	87
N(1)LSYEAAPSHEVVVVVQSVAK	sp|O75309|CAD16_HUMAN	517
N(1)LTEGMLR	sp|P0C7U0|ELFN1_HUMAN	122
N(1)LTEVPTDLPAYVR	sp|Q13641|TPBG_HUMAN	81
N(1)LTFEGPLPEK	sp|Q9HAT2|SIAE_HUMAN	401
N(1)LTFQDLHLHHGGHQAAN(1)TSHDLAQR	sp|Q9H7M9|GI24_HUMAN	91
N(1)LTIVGAN(1)LTVLR	sp|P0DKB5|TPBGL_HUMAN	62
N(1)LTLMATTSQLPK	sp|P11117|PPAL_HUMAN	267
N(1)LTLQCFADVSTTSHVKPQHQMLFYK	sp|P16284|PECA1_HUMAN	52
N(1)LTNIDISK	sp|O60603|TLR2_HUMAN	414
N(1)LTNPNTVIILIGNK	sp|P61106|RAB14_HUMAN	111
N(1)LTNVLGTQSR	sp|Q9NPC4|A4GAT_HUMAN	203
N(1)LTTSLTESVDR	sp|P80108|PHLD_HUMAN	307
N(1)LTVDGHFGVWSPWTPCTHTDGSAVGSCLCR	sp|Q13591|SEM5A_HUMAN	536
N(1)LTVPGSLR	sp|P24821|TENA_HUMAN	1119
N(1)LTYCTNFNNRPTELFR	sp|O95980|RECK_HUMAN	352
N(1)MSFVLYR	sp|Q8IYS5|OSCAR_HUMAN	156
N(1)MTAQN(1)YTYAIR	sp|Q9Y2E5|MA2B2_HUMAN	670
N(1)MTLLVEK	sp|Q6UX06|OLFM4_HUMAN	193
N(1)MTSEFFAAQLR	sp|P19440|GGT1_HUMAN	344
N(1)MTYSAGHNLLK	sp|Q9UEF7|KLOT_HUMAN	694
N(1)N(1)ATVHEQVGGPSLTSDLQAQSK	sp|P04004|VTNC_HUMAN	86
N(1)PVGLIGAEN(1)ATGETDPSHSK	sp|P43251|BTD_HUMAN	349
N(1)QSVNVFLGHTAIDEMLK	sp|Q9NZP8|C1RL_HUMAN	296
N(1)QSVPLSCCR	sp|O60637|TSN3_HUMAN	167
N(1)QTLTSTEK	sp|Q13201|MMRN1_HUMAN	97
N(1)QTNLER	sp|Q8NBJ4|GOLM1_HUMAN	144
N(1)SCVSCFN(1)VSVVN(1)TTCFWIECK	sp|Q04900|MUC24_HUMAN	65
N(1)SSFEVYCDMETMGGGWTVLQAR	sp|Q14314|FGL2_HUMAN	235
N(1)SSGPDLSWLHFYR	sp|Q9ULI3|HEG1_HUMAN	279
N(1)SSLIGCMCHR	sp|O60609|GFRA3_HUMAN	95
N(1)SSSAGSGSGDPSEGLPR	sp|Q8TEB1|DCA11_HUMAN	5
N(1)STCLDDSWIHPR	sp|Q96F46|I17RA_HUMAN	54
N(1)STGAYCGMGENK	sp|Q53GD3|CTL4_HUMAN	69
N(1)STLDPGKPEMMK	sp|O00391|QSOX1_HUMAN	575
N(1)STVEYTLNK	sp|Q92673|SORL_HUMAN	1986
N(1)STVMSR	sp|P27487|DPP4_HUMAN	685
N(1)TSCDSGLGCQDTLMLIESGPQVSLVLSK	sp|Q8N6Q3|CD177_HUMAN	46
N(1)TTCQDLQIEVTVK	sp|P0C0L5|CO4B_HUMAN	1391
N(1)TTLFIDQVEAK	sp|Q9ULB1|NRX1A_HUMAN	125
N(1)TTWQAGHNFYNVDMSYLK	sp|P07858|CATB_HUMAN	38
N(1)VSCLWCNTNK	sp|P53801|PTTG_HUMAN	54
N(1)VSDIIPR	sp|Q9BYF1|ACE2_HUMAN	690
N(1)VSECFLAR	sp|Q8N271|PROM2_HUMAN	725
N(1)VSECSHDCVLTSEGPLCFCPEGSVLER	sp|P01133|EGF_HUMAN	404
N(1)VSEDLPLPTFSPTLLGDSR	sp|P11597|CETP_HUMAN	257
N(1)VSWATGR	sp|P08571|CD14_HUMAN	151
N(1)VTAQICIDKK	sp|P12109|CO6A1_HUMAN	804
N(1)VTAYFPR	sp|O43451|MGA_HUMAN	1672
N(1)VTDIECVK	sp|P26951|IL3RA_HUMAN	46
N(1)VTDPTCPSLSPGVSQCFPDCVCEDAYN(0.787)N(0.213)TYACVR	sp|P15586|GNS_HUMAN	422
N(1)VTHLLQQELTEAQK	sp|Q10589|BST2_HUMAN	65
N(1)VTLHVPSK	sp|Q02487|DSC2_HUMAN	34
N(1)VTLPIDNGLNLVEWR	sp|Q6N022|TEN4_HUMAN	1799
N(1)VTLQCVFWVEDPTLSSPGHWSSAGCETVR	sp|Q9Y653|GPR56_HUMAN	341
N(1)VTLSCVSK	sp|O60500|NPHN_HUMAN	356
N(1)VTSESTCCVAK	sp|P01215|GLHA_HUMAN	76
N(1)WSLSQVN(1)VSHAR	sp|P55291|CAD15_HUMAN	531
N(1)YSDTPPTSK	sp|Q9GZX9|TWSG1_HUMAN	81
N(1)YSHHQLNR	sp|Q14515|SPRL1_HUMAN	169
N(1)YSLLIDQPDK	sp|Q9NY97|B3GN2_HUMAN	127
N(1)YSLNDATITLHNIGFSDSGK	sp|Q9NQS3|PVRL3_HUMAN	125
N(1)YSVLYFQQK	sp|P42785|PCP_HUMAN	47
N(1)YTLTGR	sp|P10643|CO7_HUMAN	754
N(1)YTNAMFK	sp|P51654|GPC3_HUMAN	124
NACCSTN(1)TSQEAHK	sp|P15328|FOLR1_HUMAN	69
NADIVYQLGPN(1)ASFFDLDR	sp|Q9HC56|PCDH9_HUMAN	511
NAIQAFGN(1)GTDVNVSPK	sp|O00451|GFRA2_HUMAN	357
NAYHN(1)VTAEQLFLK	sp|Q9Y274|SIA10_HUMAN	308
NCHHSGSQVPLIHCN(1)LTTPSPQN(1)ISN(1)CR	sp|P10153|RNAS2_HUMAN	119
NCN(1)STETCQPSQFNCPNHR	sp|P98164|LRP2_HUMAN	1144
NCQDIDECVTGIHN(1)CSIN(1)ETCFNIQGGFR	sp|P23142|FBLN1_HUMAN	535
NELMLN(1)SSLMR	sp|O00468|AGRIN_HUMAN	135
NFPDAFEYN(0.105)N(0.895)VSR	sp|P14384|CBPM_HUMAN	164
NFVITYN(1)R	sp|Q9UBX1|CATF_HUMAN	195
NGGQCQDDQGFALN(1)FTCR	sp|Q6UY11|DLK2_HUMAN	157
NIETFTCDTQN(1)ITYR	sp|P08575|PTPRC_HUMAN	335
NIETN(1)YTR	sp|O75503|CLN5_HUMAN	255
NILPGELVTLTCQVN(1)SSYPAVSSIK	sp|Q9BZZ2|SN_HUMAN	265
NIPLANLQIPNCGLPSAN(0.013)LAAPN(0.987)LTVEEGK	sp|Q16620|NTRK2_HUMAN	205
NIQN(0.032)N(0.968)VSCYLEGK	sp|Q99650|OSMR_HUMAN	176
NLASSCTLDSALNAASYYN(1)FTVLK	sp|Q6NUS6|TECT3_HUMAN	279
NLFLN(1)HSEN(1)ATAK	sp|P00738|HPT_HUMAN	207
NLGFN(1)CTTSQGK	sp|P49641|MA2A2_HUMAN	1093
NLSSPGWEN(1)ISR	sp|Q15011|HERP1_HUMAN	141
NMDGTFN(1)VTSCLK	sp|Q68D85|NR3L1_HUMAN	208
NMQIAN(1)HTLK	sp|P12821|ACE_HUMAN	695
NNFN(1)GSLVQASYQHEELR	sp|Q9UKU6|TRHDE_HUMAN	800
NNQLALTLIDTN(1)R	sp|P04626|ERBB2_HUMAN	187
NNVITLN(1)ITGK	sp|P16278|BGAL_HUMAN	464
NPCTSEQN(1)CTSPFSYK	sp|P05556|ITB1_HUMAN	212
NPN(1)GTVTVISR	sp|Q15223|PVRL1_HUMAN	202
NPN(1)LTISFTAER	sp|O15118|NPC1_HUMAN	598
NPNNDQVFPN(1)GTLAPSIPIWGGSWR	sp|Q9Y6R7|FCGBP_HUMAN	1830
NPWPSN(1)LTLVSTN(1)GSSGCGR	sp|Q15303|ERBB4_HUMAN	174
NQELEDNVHISPN(1)GSIITIVGTR	sp|P98160|PGBM_HUMAN	3072
NSVLN(1)SSTAEHSSPYSEDPIEDPLQPDVTGIR	sp|P12259|FA5_HUMAN	821
NTN(1)SSN(0.02)N(0.98)FSR	sp|Q9H0X4|ITFG3_HUMAN	116
NVCGGQCCPGWTTAN(0.999)STN(0.001)HCIK	sp|Q14767|LTBP2_HUMAN	181
NVFN(1)ETK	sp|P09603|CSF1_HUMAN	154
NWYESQASCMSQN(1)ASLLK	sp|P26718|NKG2D_HUMAN	131
NYHQPAILN(1)SSALR	sp|Q16769|QPCT_HUMAN	49
NYIILN(1)MTENIDCEVFR	sp|Q9NZ53|PDXL2_HUMAN	395
NYPGTYPN(1)HTVCEK	sp|Q8N8Z6|DCBD1_HUMAN	64
NYYADN(1)QTCDGELLFN(1)MTK	sp|P35555|FBN1_HUMAN	1703
PALEDLLLGSEAN(1)LTCTLTGLR	sp|P01876|IGHA1_HUMAN	144
PAPN(0.017)N(0.983)GTHGSLNHLLR	sp|Q13822|ENPP2_HUMAN	525
PASCDTVISGQPTCDGPPSYN(1)QSGCK	sp|A8MX34|KR291_HUMAN	299
PFLN(1)WTGPPEPIEAAVAR	sp|P02788|TRFL_HUMAN	156
PFN(1)LSQGK	sp|Q9ULW0|TPX2_HUMAN	308
PGAASN(1)LSYR	sp|Q86T13|CLC14_HUMAN	189
PGACTN(1)ITMGVVCK	sp|Q9UBG0|MRC2_HUMAN	1386
PGAMN(1)FSYSPLLR	sp|O15230|LAMA5_HUMAN	243
PGGN(1)VTIGVELLEHCPSQVTVK	sp|Q6YHK3|CD109_HUMAN	41
PGKPEGPPPQGGN(1)QSQGPPPR	sp|Q04118|PRB3_HUMAN	87
PGN(1)GTVFVSWVPPPAENHNGIIR	sp|Q8WZ75|ROBO4_HUMAN	360
PGPDGTPVPELVVTGELDREN(1)R	sp|Q96JQ0|PCD16_HUMAN	217
PGPDTLQFTVDVFHFAN(1)DSR	sp|P21754|ZP3_HUMAN	272
PGPGLGPDN(1)QTEER	sp|Q9Y6H6|KCNE3_HUMAN	41
PGPLSTAN(1)HTALR	sp|O60512|B4GT3_HUMAN	385
PGQQPQAGLSQAN(1)FTLGPVSPSHGGQYR	sp|Q6PI73|LIRA6_HUMAN	280
PGTDGGLPTN(1)YSLTYHR	sp|P16471|PRLR_HUMAN	59
PGTETSDVVCKPCAPGTFSN(1)TTSSTDICR	sp|P20333|TNR1B_HUMAN	171
PGWQPQAGLSQAN(1)FTLGPVSPSHGGQYR	sp|Q8N149|LIRA2_HUMAN	279
PGYVGN(1)GTICR	sp|Q92832|NELL1_HUMAN	511
PHCVCQDPVTCPPTKPLDQVCGTDN(1)QTYASSCHLFATK	sp|Q14515|SPRL1_HUMAN	476
PHFGDQEPVQGFVMN(0.999)FSN(0.001)GEIIDIFKPVR	sp|P19021|AMD_HUMAN	762
PHQICNVVAIPGN(1)ASMDAVCTSTSPTR	sp|P20333|TNR1B_HUMAN	193
PIAPSGQN(1)ATCTR	sp|Q96QE2|MYCT_HUMAN	433
PIN(1)TTGTLKPDDR	sp|Q92542|NICA_HUMAN	264
PKEN(1)VTIMVK	sp|Q9HBG7|LY9_HUMAN	95
PKPPKN(1)ESLETYPVMK	sp|P05026|AT1B1_HUMAN	193
PLEGN(1)STVTGQPR	sp|P58166|INHBE_HUMAN	198
PLLALTDDISYSMTLLQSQGN(1)GSCSVK	sp|Q6NUS6|TECT3_HUMAN	410
PLN(1)DTVTEYEVISR	sp|Q7Z7G0|TARSH_HUMAN	865
PLQN(1)FTLCFR	sp|P02743|SAMP_HUMAN	51
PMDEYSNQNNFVHDCVN(1)ITIK	sp|P04156|PRIO_HUMAN	181
PN(1)ATYSVCVMPLGPGR	sp|Q6EMK4|VASN_HUMAN	528
PNVYWIN(1)K	sp|O75144|ICOSL_HUMAN	173
PQPIYYGFSESAESQGLDGAGLMGFVPHN(1)GSLYGQASSER	sp|Q86TH1|ATL2_HUMAN	367
PSAGN(1)NSLYR	sp|P02749|APOH_HUMAN	162
PSAIAAGHGDYALN(1)VTGPILN(1)FFAGHYDTPYPLPK	sp|P15144|AMPN_HUMAN	319
PSLVALPGPVVGPGAN(1)VSLR	sp|Q8IYS5|OSCAR_HUMAN	145
PSWHLSN(0.001)LN(0.999)ATTK	sp|O00533|NCHL1_HUMAN	984
PSWNGETPSCMASCGGTIHN(1)ATLGR	sp|Q6UXD5|SE6L2_HUMAN	355
PTHVN(1)VSVVMAEVDGTCY	sp|P01876|IGHA1_HUMAN	340
PTIN(1)VTCTR	sp|P49788|TIG1_HUMAN	142
PTISWNVN(1)GTASEQDQDPQR	sp|P43121|MUC18_HUMAN	467
PTLLN(1)DTGN(1)YTCMLR	sp|Q9NPH3|IL1AP_HUMAN	107
PTLSALPSPVVTSGEN(1)VTLQCGSR	sp|A6NI73|LIRA5_HUMAN	157
PTPIPIPPMVIGQTN(1)K	sp|Q9BXP8|PAPP2_HUMAN	857
PTSDPWMPSGSFMLVN(1)ASGRPEGQR	sp|P28827|PTPRM_HUMAN	72
PVAHIDWEGDLGEMESTTTSFPN(1)ETATIISQYK	sp|Q9NQS3|PVRL3_HUMAN	222
PVDKPIN(1)TTLICN(1)VTN(1)ALGAR	sp|P15151|PVR_HUMAN	307
PVGEKN(1)CTGPPCDR	sp|Q86TH1|ATL2_HUMAN	731
PVGN(1)LSIVR	sp|P21754|ZP3_HUMAN	125
PVTLVEGEECGQVLN(1)VTVTTR	sp|P22891|PROZ_HUMAN	332
PVTPIAQN(1)QTTLGSSR	sp|Q9NZP8|C1RL_HUMAN	242
PWLGAQPATVVTPGVN(1)VTLR	sp|Q8IYS5|OSCAR_HUMAN	48
PYECN(1)ICAK	sp|O43298|ZBT43_HUMAN	431
PYGGFTASYTSSEDAVCGGSLPN(1)TPEGN(1)FTSPGYDGVR	sp|O60494|CUBN_HUMAN	2581
PYKCN(1)ECAK	sp|Q6ZMS4|ZN852_HUMAN	246
PYSIPPCEHHVN(1)GSRPPCTGEGDTPK	sp|P07858|CATB_HUMAN	192
QAIHVGN(1)QTFNDGTIVEK	sp|Q9H3G5|CPVL_HUMAN	346
QAPGQN(1)GTSFHGCIR	sp|O94813|SLIT2_HUMAN	1300
QCILLFPMGSQCSGN(1)TTESR	sp|Q13591|SEM5A_HUMAN	933
QCLEEAQLEN(1)ETIGCSK	sp|P32241|VIPR1_HUMAN	58
QCPALEVTWPEVEVPLN(1)GTLSLSCVACSR	sp|O95998|I18BP_HUMAN	79
QDETMMTDLSILPSSN(1)FTLK	sp|Q15846|CLUL1_HUMAN	431
QDFLDTYN(0.055)N(0.945)LTLK	sp|O75752|B3GL1_HUMAN	154
QDLN(1)SSDVHSLQPQLDCGPR	sp|P55259|GP2_HUMAN	216
QDN(1)ETGIYYETWNVK	sp|O75503|CLN5_HUMAN	203
QDQCIYN(1)TTYLN(1)VQR	sp|P02763|A1AG1_HUMAN	93
QDQQLQN(1)CTEPGEQPSPK	sp|O00584|RNT2_HUMAN	212
QEDLSVGSVLLTVN(1)ATDPDSLQHQTIR	sp|P55290|CAD13_HUMAN	500
QEEAGVRPSAGN(1)VSTHPSLSQRPGGSTK	sp|O43493|TGON2_HUMAN	39
QESMNSN(1)VSVYQPPR	sp|P13598|ICAM2_HUMAN	105
QFFSN(1)CTVDR	sp|O60896|RAMP3_HUMAN	103
QGCWSHIGDPQECHYEECVVTTTPPSIQN(1)GTYR	sp|Q13873|BMPR2_HUMAN	110
QGFN(1)GTFTVGPYICEATVK	sp|P16234|PGFRA_HUMAN	179
QGGVN(1)ATQVLIQHLR	sp|Q13790|APOF_HUMAN	118
QGIDFCPGQN(1)VSGVTTHNLEDHTK	sp|P34059|GALNS_HUMAN	423
QHTVTTTTKGEN(1)FTETDVKMMER	sp|P04156|PRIO_HUMAN	197
QIGLYPVLVIDSSGYVN(0.005)PN(0.995)YTGR	sp|P01833|PIGR_HUMAN	186
QIN(0.001)N(0.999)VSAMLVLAR	sp|O95967|FBLN4_HUMAN	394
QIN(1)SSISGNLWDKDQR	sp|Q01459|DIAC_HUMAN	299
QIVENFSPN(1)QTK	sp|O94856|NFASC_HUMAN	988
QLEEFLN(1)QSSPFYFWMNGDR	sp|P10909|CLUS_HUMAN	145
QLGLALGPALGLLGDPFRPLPQQVN(1)LTDGR	sp|P25940|CO5A3_HUMAN	141
QLVHSFAEGQDQGSAYAN(1)R	sp|Q5ZPR3|CD276_HUMAN	91
QLVLN(1)LTGNTLCAGGASDEK	sp|O00592|PODXL_HUMAN	360
QN(0.001)IVN(0.999)ATANLGQSVTLVCDAEGFPEPTMSWTK	sp|P13591|NCAM1_HUMAN	222
QN(0.901)ESHN(0.099)FSGDIALLELQHSIPLGPNVLPVCLPDN(1)ETLYR	sp|Q9NZP8|C1RL_HUMAN	331
QN(1)GSASSVAGPASGLDK	sp|Q92563|TICN2_HUMAN	225
QN(1)QCFYN(1)SSYLNVQR	sp|P19652|A1AG2_HUMAN	88
QN(1)VTEFPIIK	sp|Q9P2K2|TXD16_HUMAN	460
QPQGEQIQIN(1)FTHVELQCQSDSSQNYIEVR	sp|O60494|CUBN_HUMAN	749
QPVSPVIHPPVSYN(1)DTAPR	sp|Q15904|VAS1_HUMAN	261
QQLPGN(1)ATDWIWAGLDPDTDYDVALVPESNVR	sp|Q6PCB0|VWA1_HUMAN	264
QQMQTQN(1)LSAYIIPGTDAHMNEYIGQHDER	sp|O43895|XPP2_HUMAN	65
QQQHLFGSN(1)VTDCSGN(1)FCLFR	sp|P02787|TRFE_HUMAN	630
QQVVLN(1)ITYESGQVYVNDLPVNSGVTR	sp|Q9NU53|GINM1_HUMAN	64
QQYNALLSN(1)MSR	sp|P12821|ACE_HUMAN	146
QRYPAN(1)CTVR	sp|Q9BRN9|TM2D3_HUMAN	157
QSGDVTCN(1)CTDGR	sp|Q07954|LRP1_HUMAN	4364
QSN(1)STACQDLYAWTDGSISQFR	sp|Q6UX15|LAYN_HUMAN	117
QSTGQDTEAELQDATLALHGLTVEDEGN(1)YTCEFATFPK	sp|Q92692|PVRL2_HUMAN	137
QSVPAHFVALN(1)GSK	sp|P06681|CO2_HUMAN	621
QTLFFN(1)GTR	sp|Q8NFZ8|CADM4_HUMAN	67
QTLGPQQGCGGYLTGSN(0.928)N(0.072)TFASPDSDSNGMYDK	sp|O60494|CUBN_HUMAN	3165
QTPEYQN(1)ESSR	sp|P11117|PPAL_HUMAN	177
QVALQTFGN(1)QTTIIPAGGAGYK	sp|Q9NX62|IMPA3_HUMAN	259
QVHFFVN(1)ASDVDNVK	sp|Q96IY4|CBPB2_HUMAN	73
QVIQN(1)VTHK	sp|Q7Z7G0|TARSH_HUMAN	259
QVN(1)DSSWHFLMVSR	sp|Q9Y4C0|NRX3A_HUMAN	105
QVVEN(1)MTR	sp|P10253|LYAG_HUMAN	390
QYNPILSMLTN(1)QTGEAGR	sp|Q9NY97|B3GN2_HUMAN	79
RADLN(0.977)GSN(0.023)METVIGR	sp|O75096|LRP4_HUMAN	1415
RDHHGAN(1)FSCR	sp|P05362|ICAM1_HUMAN	183
REVQCN(1)FTEKN(1)YTLIPADIK	sp|Q9H756|LRC19_HUMAN	32
RFN(1)GSVSFFR	sp|P55083|MFAP4_HUMAN	87
RGN(1)QTALCGGGIQTR	sp|Q9UPZ6|THS7A_HUMAN	450
RGPECSQN(1)YTTPSGVIK	sp|O14786|NRP1_HUMAN	150
RGQFESVAPSQN(1)FSDSSESDTHPFVIAK	sp|P13611|CSPG2_HUMAN	1442
RGVFITN(1)ETGQPLIGK	sp|P10253|LYAG_HUMAN	470
RHEEGHMLN(1)CTCFGQGR	sp|P02751|FINC_HUMAN	542
RHILQVWSEPSDLLEIPVSGAADN(0.012)LSPSQN(0.988)K	sp|A6NI73|LIRA5_HUMAN	248
RIQN(1)YSVMDICDYDESSGR	sp|P27487|DPP4_HUMAN	321
RLTGALTGGGGAASPGAN(1)GTR	sp|A6NL88|SHSA7_HUMAN	59
RMELSMGPIQAN(1)HTGTGLLLTLQPEQK	sp|P04062|GLCM_HUMAN	98
RN(1)DCISAPINSLLQMAK	sp|Q8IZF2|AGRF5_HUMAN	718
RN(1)DSGTYLCGAISLAPK	sp|Q15116|PDCD1_HUMAN	116
RN(1)FTAADWGQSR	sp|P12109|CO6A1_HUMAN	212
RN(1)HSCEPCQTLAVR	sp|P00748|FA12_HUMAN	433
RN(1)LSASVIAVTIQGGAHHLDLR	sp|Q9UHL4|DPP2_HUMAN	428
RN(1)MTQGR	sp|P07998|RNAS1_HUMAN	62
RN(1)QSLSLLYK	sp|Q06481|APLP2_HUMAN	541
RN(1)QSLVQDMDSMVR	sp|Q8NHP8|PLBL2_HUMAN	465
RN(1)WTEAEVK	sp|P16444|DPEP1_HUMAN	332
RN(1)WTITR	sp|P19022|CADH2_HUMAN	651
RPN(1)QSQPLPPSSLQR	sp|Q92542|NICA_HUMAN	417
RPN(1)SSHLFVK	sp|Q5PT55|NTCP5_HUMAN	56
RPSLQMN(1)TSIWYN(1)R	sp|P54802|ANAG_HUMAN	526
RPYVSYVN(1)NSIAR	sp|Q9Y2E5|MA2B2_HUMAN	748
RQDPVSWDVAFVN(1)ISR	sp|O43451|MGA_HUMAN	1603
RQDVN(1)ITVATVPSWLK	sp|Q13308|PTK7_HUMAN	405
RQN(1)QSLVYGK	sp|Q09328|MGT5A_HUMAN	447
RRDPGAAVPGAAN(1)ASAQQPR	sp|P28300|LYOX_HUMAN	81
RSN(1)YTPITNVPPEVTVLTNSPVELR	sp|P01903|DRA_HUMAN	103
RTDN(1)TTYIIK	sp|A8MVW5|HECA2_HUMAN	288
RYFNIDPN(1)ATQASGNCGTR	sp|Q9UQV4|LAMP3_HUMAN	266
RYN(1)LTSQDVGSGTSN(0.761)N(0.239)SQACAQFLEQYFHDSDLAQFMR	sp|O14773|TPP1_HUMAN	222
SADPSN(1)QTGICTAVEGDNCVFDGVIYR	sp|P48745|NOV_HUMAN	97
SAEGTFFIN(1)K	sp|P06865|HEXA_HUMAN	157
SALLEFACTHNLGN(1)CSTTAMK	sp|Q9UIQ6|LCAP_HUMAN	834
SAN(1)ASFNIK	sp|Q13308|PTK7_HUMAN	116
SAN(1)ASVILNVQFKPEIAQVGAK	sp|Q86YD3|TMM25_HUMAN	119
SCCEGMICN(0.003)VELPTN(0.98)HTN(0.018)AVFAVMHAQR	sp|Q8NI32|LPD6B_HUMAN	147
SCDACMSSDLTFN(1)CSWCHVLQR	sp|Q8IUK5|PLDX1_HUMAN	321
SCIN(1)ESAIDSR	sp|P08473|NEP_HUMAN	145
SCLEREDTVLEVTESN(1)TTSVVDGDKR	sp|Q9NQ36|SCUB2_HUMAN	266
SCMSN(1)CSITSICEKPQEVCVAVWR	sp|P37173|TGFR2_HUMAN	70
SCPACPGSN(1)ITIR	sp|P05164|PERM_HUMAN	323
SCVAVTSAQPQN(1)MSR	sp|O15031|PLXB2_HUMAN	528
SCWCVGAN(1)GSEVLGSR	sp|P01266|THYG_HUMAN	76
SDAVSHTGN(1)YTCEVTELTR	sp|Q08722|CD47_HUMAN	111
SDDNLLN(1)TSALGR	sp|Q8N4F0|BPIB2_HUMAN	293
SDESVGN(1)VTFSFDYQK	sp|P17181|INAR1_HUMAN	58
SDEYN(1)CSSGMCIR	sp|Q92673|SORL_HUMAN	1164
SDFSQTMLFQAN(1)TTR	sp|P23470|PTPRG_HUMAN	444
SDGIN(1)VTGGCLVMSQPDADR	sp|Q9UPZ6|THS7A_HUMAN	1500
SDIN(1)DTGFFMNLEEDMTR	sp|P08183|MDR1_HUMAN	99
SDLDNGN(0.966)N(0.033)SFQYK	sp|Q9H159|CAD19_HUMAN	74
SDLNPAN(1)GSYPFQALR	sp|Q8NHP8|PLBL2_HUMAN	515
SDPHWESMLN(1)ATTR	sp|Q9H0X4|ITFG3_HUMAN	314
SDSGN(1)YTCLVR	sp|Q9NR99|MXRA5_HUMAN	2415
SEAPN(1)SSEEDSPIK	sp|Q8IYH5|ZZZ3_HUMAN	129
SEASEGN(1)ITVTCR	sp|Q29983|MICA_HUMAN	220
SEAVTLN(1)FTVPTGAR	sp|Q96LA6|FCRL1_HUMAN	293
SEGSSVN(1)LSPPLEQCVPDR	sp|P00734|THRB_HUMAN	205
SEHTGACNPCTEGVDYTN(0.994)ASN(0.006)NEPSCFPCTVCK	sp|O14798|TR10C_HUMAN	77
SEIHSIN(1)ITIER	sp|Q86XX4|FRAS1_HUMAN	1948
SELGAVIFWGQN(0.998)QTLDPN(0.191)N(0.811)MTILN(1)R	sp|Q8TB96|TIP_HUMAN	146
SELVN(1)ETR	sp|Q9UGT4|SUSD2_HUMAN	162
SFAGPGAPFPMN(1)R	sp|Q96HA4|CA159_HUMAN	128
SFDDHFQHLLN(1)DSER	sp|P35052|GPC1_HUMAN	116
SFLDCTN(1)R	sp|P98164|LRP2_HUMAN	2224
SFVQLWN(1)DTVPTESLAR	sp|P39060|COIA1_HUMAN	129
SGIEN(1)STVTLSHPN(1)GTTSVTSILHIKDPK	sp|P41217|OX2G_HUMAN	181
SGPKN(1)MTFDLPSDATVVLN(1)R	sp|P11279|LAMP1_HUMAN	62
SGSLYMLCTGN(1)SSHSSWDNQCQCTSSATR	sp|P01589|IL2RA_HUMAN	70
SHAASDAPEN(1)LTLLAETADAR	sp|Q9ULI3|HEG1_HUMAN	159
SHEIWTHSCPQSPGN(1)GTDASH	sp|P04278|SHBG_HUMAN	396
SHLQN(1)YTVN(1)ATK	sp|P40189|IL6RB_HUMAN	379
SHTN(1)TSHVMQYGN(1)K	sp|Q99538|LGMN_HUMAN	263
SHVSSEAIIWVSN(1)K	sp|Q9UKU6|TRHDE_HUMAN	663
SIDVSIQN(1)VSVVFK	sp|P11597|CETP_HUMAN	105
SIGLLSPDFQEDN(1)ETEINFLLK	sp|Q9BYF1|ACE2_HUMAN	432
SILTVTN(0.999)VTQEHFGN(0.215)YTCVAAN(0.785)K	sp|Q7Z3B1|NEGR1_HUMAN	301
SIN(1)GTFQADFPLGPATHGGTYR	sp|P43632|KI2S4_HUMAN	178
SIN(1)VTGQGFSLIQR	sp|O15031|PLXB2_HUMAN	1002
SIPACVPWSPYLFQPN(1)DTCIVSGWGR	sp|P05156|CFAI_HUMAN	464
SIQMTN(1)QTFSTVEN(1)LKPN(1)TSYEFQVKPK	sp|Q7Z7G0|TARSH_HUMAN	892
SLCNSIISLN(1)TTISCSEAQK	sp|Q7Z7N9|T179B_HUMAN	136
SLDALHN(1)ITPGR	sp|Q96JP9|CDHR1_HUMAN	643
SLEAQGN(1)SSHLDADTVR	sp|Q9NY15|STAB1_HUMAN	1178
SLEEIGIQN(1)YSTTSSCQAR	sp|Q9NZ53|PDXL2_HUMAN	480
SLGSGGSVSQLFSN(1)FTGSVDDR	sp|Q6UX06|OLFM4_HUMAN	72
SLHVPGLN(1)K	sp|P30530|UFO_HUMAN	198
SLLEFN(1)TTVSCDQQGTNHR	sp|P11717|MPRI_HUMAN	112
SLN(1)LSLK	sp|Q9NRI5|DISC1_HUMAN	554
SLPATLPQCQAAN(1)K	sp|P49767|VEGFC_HUMAN	240
SLPNFPN(1)TSATAN(1)ATGGR	sp|Q6UXB8|PI16_HUMAN	403
SLSN(1)LTEIHDQISGMAR	sp|Q13591|SEM5A_HUMAN	147
SLTQGSLIVGDLAPVN(1)GTSQGK	sp|P98160|PGBM_HUMAN	3780
SLTTSLHN(1)K	sp|Q92673|SORL_HUMAN	1894
SMAGSGHN(1)VSQEALAIK	sp|Q11206|SIA4C_HUMAN	310
SMVDFMN(0.003)TDN(0.997)FTSHR	sp|Q99784|NOE1_HUMAN	288
SN(1)DTAASEYK	sp|Q12913|PTPRJ_HUMAN	142
SN(1)FTLTAAR	sp|Q68D85|NR3L1_HUMAN	242
SN(1)GTIIHVK	sp|P10747|CD28_HUMAN	129
SN(1)ISILR	sp|P19022|CADH2_HUMAN	692
SN(1)LCALCIGDEQGENK	sp|P02788|TRFL_HUMAN	521
SN(1)MCESSKEALAEN(0.257)N(0.872)LN(0.872)LPK	sp|P05231|IL6_HUMAN	76
SN(1)SSMHITDCR	sp|P07998|RNAS1_HUMAN	104
SN(1)TSQLAFLLYNDQPPQPSK	sp|O00115|DNS2A_HUMAN	86
SN(1)TTALAEFGK	sp|Q6GTS8|P20D1_HUMAN	72
SNPEPTGYN(1)WSTTMGPLPPFAVAQGAQLLIR	sp|P15151|PVR_HUMAN	278
SNSLLSSN(1)CSTWK	sp|Q6UXN8|CLC9A_HUMAN	223
SPHRPILQAGLPAN(1)K	sp|P11362|FGFR1_HUMAN	264
SPLGQAN(1)TSLELR	sp|Q9BZZ2|SN_HUMAN	1251
SPLQPLISLCEAPPSPLQLPGGN(1)VTITYSYAGAR	sp|Q7Z4F1|LRP10_HUMAN	111
SPQN(1)ETLYSVLK	sp|Q9UKJ1|PILRA_HUMAN	294
SPVQEN(1)SSDLNK	sp|Q9NY35|CLDN1_HUMAN	42
SQN(1)DTVTPDVWYTSKPK	sp|Q9BTY2|FUCO2_HUMAN	377
SQN(1)FSALKK	sp|P14384|CBPM_HUMAN	384
SRPAQLHVLVPPEAPQVLGGPSVSLVAGVPAN(1)LTCR	sp|Q6UWL6|KIRR2_HUMAN	143
SSCGKEN(1)TSDPSLVIAFGR	sp|P11279|LAMP1_HUMAN	84
SSDN(1)VSVTVLR	sp|Q86VZ4|LRP11_HUMAN	291
SSELTLTPRPEDHGTN(1)LTCQVK	sp|Q08ET2|SIG14_HUMAN	210
SSN(1)NSMLLVFK	sp|O60494|CUBN_HUMAN	3125
SSTFYN(1)ITVCPVLGDIEGTPGFLQVHTPPVPVSDFR	sp|Q12913|PTPRJ_HUMAN	431
SSVDN(1)CTIPCTGN(1)TTFSYNSQACER	sp|Q6W4X9|MUC6_HUMAN	659
STEGQSSLTVTN(1)VTEEHYGN(1)YTCVAANK	sp|Q13449|LSAMP_HUMAN	279
STENSAGSQGCDKN(1)MSGWYR	sp|P55259|GP2_HUMAN	88
STGN(1)LSTYNCQLLK	sp|Q93070|NAR4_HUMAN	274
STN(1)ETDASNIEDQSETEAN(1)VSLASWDVEK	sp|P35555|FBN1_HUMAN	2734
STQGFLN(1)GSEVSELLR	sp|Q9HCM3|K1549_HUMAN	1124
STVACAN(1)ATIMCS	sp|O95711|LY86_HUMAN	156
STYN(1)DTEDVSQASPSESEAR	sp|Q6GTX8|LAIR1_HUMAN	69
SVCLEN(1)GTWTSPPICR	sp|Q4LDE5|SVEP1_HUMAN	3459
SVEGN(1)GTGR	sp|P17342|ANPRC_HUMAN	86
SVQLHDSGN(1)YSCYR	sp|P08887|IL6RA_HUMAN	93
SVTLQIYN(1)HSLTLSAR	sp|Q9Y6R7|FCGBP_HUMAN	2138
SVVAPATDGGLN(1)LTSTFLRKN(1)QCETR	sp|P41222|PTGDS_HUMAN	78
SVYN(1)CSGEACR	sp|P54802|ANAG_HUMAN	503
SYDN(1)ITGQSIVGCK	sp|Q8N0V4|LGI2_HUMAN	271
SYN(1)VTSVLFR	sp|P80188|NGAL_HUMAN	85
SYSESSSTSSSESLN(1)SSAPRGER	sp|Q9ULI3|HEG1_HUMAN	520
TAADTTGLQPILN(0.025)QFTPAN(0.975)ISR	sp|P06756|ITAV_HUMAN	615
TADIN(1)SSEVEVLYLR	sp|P22455|FGFR4_HUMAN	311
TAGAN(1)GTSGFFCVDEGR	sp|P05981|HEPS_HUMAN	112
TAGVN(1)TTDKEMEVLHLR	sp|P11362|FGFR1_HUMAN	317
TAGWNIPMGLLFN(1)QTGSCK	sp|P02788|TRFL_HUMAN	497
TAIFAFN(1)ISHVSNK	sp|P35555|FBN1_HUMAN	2767
TALFPDLLAQGN(1)ASLR	sp|Q5ZPR3|CD276_HUMAN	104
TAN(1)HSAPSLENSVQPGK	sp|Q9UJ14|GGT7_HUMAN	523
TASN(1)LTVSVLEAEGVFEK	sp|Q6YHK3|CD109_HUMAN	68
TASVSIN(1)QTEPPK	sp|P29317|EPHA2_HUMAN	435
TATESFPHPGFN(0.959)N(0.041)SLPNK	sp|Q9UBX7|KLK11_HUMAN	131
TATVHLQALPAAPFN(1)ITVTK	sp|Q06418|TYRO3_HUMAN	230
TAVN(1)CSSDFDACLITK	sp|P13987|CD59_HUMAN	43
TCAENICEQN(0.955)CTQLN(0.045)EGGFICSCTAGFETNVFDR	sp|P98164|LRP2_HUMAN	3978
TCDWLPKPN(1)MSASCK	sp|P07602|SAP_HUMAN	101
TCECRPGMICATSATN(1)SCAR	sp|P28908|TNR8_HUMAN	295
TCNPETFPSSN(1)ESR	sp|Q8IWA5|CTL2_HUMAN	417
TCPAGVMGEN(0.885)N(0.115)TLVWK	sp|P00533|EGFR_HUMAN	603
TCPLDEFQCN(0.764)N(0.236)TLCK	sp|Q07954|LRP1_HUMAN	3662
TCQAWSSMTPHQHN(1)R	sp|P08519|APOA_HUMAN	61
TCSDAAYN(1)HTTFPNLLQHR	sp|Q66K79|CBPZ_HUMAN	57
TCSSN(1)LTLTSGSK	sp|Q9H5V8|CDCP1_HUMAN	386
TDDEVVQREEEAIQLDGLN(1)ASQIR	sp|P14625|ENPL_HUMAN	62
TDN(0.081)SLLDQALQN(1)DTVFLN(0.919)MR	sp|O75144|ICOSL_HUMAN	186
TDN(1)GTYR	sp|Q8N3J6|CADM2_HUMAN	291
TDPANQFEWLESTLN(0.77)N(0.229)SQQN(0.001)K	sp|Q92484|ASM3A_HUMAN	238
TELDLRPQGLELFEN(1)TSAPYQLQTFVLPATPPQLVSPR	sp|P05362|ICAM1_HUMAN	202
TELDMQPQGLGLFVN(1)TSAPR	sp|P32942|ICAM3_HUMAN	206
TELFSSSCPGGIMLN(1)ETGQGYQR	sp|O95445|APOM_HUMAN	135
TELLN(1)VCMNAK	sp|P15328|FOLR1_HUMAN	35
TFAN(1)GSLAFR	sp|Q8WWB7|GLMP_HUMAN	187
TFASPN(1)ASGSGNTGAR	sp|Q6NUJ2|CK087_HUMAN	26
TFKN(1)ESENTCQDVDECQQNPR	sp|P48960|CD97_HUMAN	108
TFN(1)ASGVKPQR	sp|Q8IZP9|GPR64_HUMAN	99
TFNMNFISPFTQYN(1)TTR	sp|Q96MM7|H6ST2_HUMAN	460
TGAFSMPEVNVDYN(1)ASSETLR	sp|Q7Z7D3|VTCN1_HUMAN	160
TGEIN(1)ITSIVDR	sp|Q02413|DSG1_HUMAN	110
TGFHLEIFPN(1)GTIQGTR	sp|P31371|FGF9_HUMAN	79
TGIYQVLN(1)GSR	sp|Q9UQV4|LAMP3_HUMAN	232
TGPVVEDSGSLLLEYVN(1)GSACTTSDGR	sp|P11717|MPRI_HUMAN	871
TGSICASEN(0.002)IN(0.998)DTLTR	sp|Q5SZK8|FREM2_HUMAN	2427
TGTSMTSVNWLTPN(1)GTLMTHGSYR	sp|Q9NT99|LRC4B_HUMAN	400
TGVCPELQADQN(1)CTQECVSDSECADNLK	sp|Q14508|WFDC2_HUMAN	44
TGYTMDN(1)MTGLCRPVCAQGCVN(1)GSCVEPDHCR	sp|Q7Z7M0|MEGF8_HUMAN	2229
THHWN(1)ITAVK	sp|A8K2U0|A2ML1_HUMAN	857
THN(1)LTDLSPHLR	sp|P32004|L1CAM_HUMAN	979
TIAN(1)TTCHLPR	sp|A0PJK1|SC5AA_HUMAN	239
TIN(1)LTVDVPISR	sp|Q14CZ8|HECAM_HUMAN	138
TIQLN(0.996)VTYVPQN(0.004)PTTGIFPGDGSGK	sp|P20138|CD33_HUMAN	230
TITVVHQPWCN(1)ITGLRPATSYVFSITPGIGN(1)ETWGDPR	sp|Q12913|PTPRJ_HUMAN	192
TKPREEQFN(1)STFR	sp|P01859|IGHG2_HUMAN	176
TLFCN(1)ASK	sp|P20851|C4BPB_HUMAN	64
TLFLFPN(1)QTGFPNK	sp|Q96GW7|PGCB_HUMAN	337
TLSDVPSAAPQN(1)LSLEVR	sp|Q92859|NEO1_HUMAN	639
TLYETEVFSTDFSN(1)ISAAK	sp|P05543|THBG_HUMAN	165
TMDYVCCAYN(0.117)N(0.883)ITGR	sp|A8MVW5|HECA2_HUMAN	320
TMENKPISLESEANLNSDKEN(1)ITTSNLK	sp|Q8N387|MUC15_HUMAN	61
TN(1)ITLVCKPGDLESAPVLR	sp|P11717|MPRI_HUMAN	581
TN(1)STFVQALVEHVKEECDR	sp|P07602|SAP_HUMAN	215
TN(1)VSGSIR	sp|Q96EE4|CC126_HUMAN	134
TNEQVVEVCTN(1)TSSPHAGLFPK	sp|P49281|NRAM2_HUMAN	336
TNQDIPAPAN(1)FSQR	sp|B0FP48|UPK3L_HUMAN	110
TPASDPHGDN(1)LTYSVFYTK	sp|Q92859|NEO1_HUMAN	470
TPASN(1)ISTQVSHTK	sp|Q86VR7|VS10L_HUMAN	144
TPEQGSN(1)GTDGASQK	sp|Q12913|PTPRJ_HUMAN	104
TPHATCFNGEDFDRPVVVSN(1)CSCTR	sp|Q92673|SORL_HUMAN	674
TPLTAN(1)ITK	sp|P01877|IGHA2_HUMAN	205
TPMTN(1)SSIQFLDNAFR	sp|P15586|GNS_HUMAN	279
TPSVNIGCCIENVLLQQN(1)LTVGSQTGNDIGER	sp|O75144|ICOSL_HUMAN	225
TQEN(1)GTCTLILGCTVEK	sp|Q13291|SLAF1_HUMAN	155
TQLGN(1)CSGIGDSTHYGYSTGQPCVFIK	sp|P14415|AT1B2_HUMAN	159
TQLSQDLGGGTLAMDTLPDN(1)R	sp|Q8IUK5|PLDX1_HUMAN	80
TQN(1)FTLLVQGSPELK	sp|P50895|BCAM_HUMAN	439
TQPSSEN(1)K	sp|Q9NZP8|C1RL_HUMAN	147
TQSAPN(1)FTDMQAN(1)CVDISKK	sp|Q9BZF3|OSBL6_HUMAN	293
TQTFQGCGILQPDPPAN(1)ITVTAVAR	sp|P08887|IL6RA_HUMAN	221
TQTN(1)ASDFPIGTSLK	sp|P17927|CR1_HUMAN	509
TSADLDRETVPEYN(1)LSITAR	sp|Q9UN70|PCDGK_HUMAN	424
TSEPLNCDYSIYIHN(1)VTR	sp|Q5JXA9|SIRB2_HUMAN	116
TSGLLETN(1)FTASAR	sp|P40225|TPO_HUMAN	206
TSN(1)ISKPGTLER	sp|Q9UBG0|MRC2_HUMAN	140
TSN(1)SSQVSNEQDKIDAYK	sp|Q5JRA6|MIA3_HUMAN	250
TSPAN(1)CTWLILGSK	sp|Q7Z4F1|LRP10_HUMAN	56
TSQEN(1)ISFETMYDVLSTKPVLNK	sp|Q13510|ASAH1_HUMAN	348
TSSQNNVQVLN(0.036)TN(0.964)K	sp|Q9P232|CNTN3_HUMAN	956
TSTCN(0.006)SVN(0.994)LTILEPDQPIWTTGLK	sp|Q14264|ENR1_HUMAN	201
TTFANVVNVCGN(1)QSIR	sp|P12724|ECP_HUMAN	84
TTHSSVLIITPRPQDHGTN(1)LTCQVK	sp|P20138|CD33_HUMAN	209
TTLPAGTLATRN(1)DTK	sp|Q5IJ48|CRUM2_HUMAN	478
TTN(1)LTTCGRPVETASTR	sp|O95498|VNN2_HUMAN	411
TTPCEVIDSCTVAMASN(1)DTPEGVR	sp|P78504|JAG1_HUMAN	585
TTVTGDKDSVN(1)LTCSTN(1)DTGISIR	sp|P13688|CEAM1_HUMAN	345
TVAAN(0.012)TPFN(0.988)LSCQAQGPPEPVDLLWLQDAVPLATAPGHGPQR	sp|P30530|UFO_HUMAN	157
TVAQN(1)YSSVTHLHSIGK	sp|P14384|CBPM_HUMAN	38
TVDVCCHFTN(0.028)AAN(0.974)N(0.998)SVWSPSMK	sp|Q8IZF2|AGRF5_HUMAN	649
TVIRPFYLTN(1)SSGVD	sp|Q08380|LG3BP_HUMAN	580
TVLEN(1)STSYEEAK	sp|Q13510|ASAH1_HUMAN	259
TVLTPATN(1)HMGN(1)VTFTIPANR	sp|P01024|CO3_HUMAN	85
TVTISDHGTVTYN(1)GSICGDDQN(1)GPK	sp|P13473|LAMP2_HUMAN	75
TVVTYHIPQN(1)SSLEN(1)VDSR	sp|O75144|ICOSL_HUMAN	70
TVYLYPN(1)QTGLPDPLSR	sp|P16112|PGCA_HUMAN	657
TVYVHAN(1)QTGYPDPSSR	sp|P16112|PGCA_HUMAN	333
TWN(1)SSAVPLIGLPNTQDYK	sp|Q9H9K5|MER34_HUMAN	196
TWSAFQN(1)GTDRR	sp|P98164|LRP2_HUMAN	1496
TYN(1)GTNPDAASR	sp|O60637|TSN3_HUMAN	127
VACTSSQGPSSWTHWLPVETPEGVPLGPPEN(1)ISATR	sp|P30530|UFO_HUMAN	339
VAEAVSSPAGVGVTWLEPDYQVYLN(1)ASK	sp|Q9P2B2|FPRP_HUMAN	413
VAENHVGPIIN(1)VTR	sp|Q8WXG9|GPR98_HUMAN	2139
VALDKDPCSVLPSDYDLFIN(1)LSR	sp|Q10588|BST1_HUMAN	95
VALLGQAN(1)CSSEALAQPATDYHFHFYR	sp|Q9Y2G1|MRF_HUMAN	1129
VALPAYPASLTDVSLALSELRPN(1)DSGIYR	sp|Q96GW7|PGCB_HUMAN	130
VAN(1)GSSLVVPQGGQGTIDTAVLHLDTNLDIR	sp|Q6UVK1|CSPG4_HUMAN	1131
VAN(1)LTEPVVLTFQHQLQPK	sp|Q9Y653|GPR56_HUMAN	324
VAN(1)LTFVVNSLDGK	sp|Q14314|FGL2_HUMAN	179
VAN(1)SSSEAPFPN(1)VSTSLLTSAGN(1)R	sp|Q86TH1|ATL2_HUMAN	524
VAQPGINYALGTN(1)VSYPNNLLR	sp|O43505|B4GA1_HUMAN	204
VASPFWPEN(0.508)YPHN(0.152)SN(0.311)YQWTVN(0.036)VN(0.992)ASHVVHGR	sp|O60494|CUBN_HUMAN	1885
VASVININPN(1)TTHSTGSCR	sp|P13473|LAMP2_HUMAN	257
VCDGILDCPGREDEN(0.99)N(0.01)TSTGK	sp|P98164|LRP2_HUMAN	299
VCGN(1)GTISHIK	sp|O60494|CUBN_HUMAN	781
VCLAN(1)GSWSGATPDCVPVR	sp|Q4LDE5|SVEP1_HUMAN	2876
VCQDCPLLAPLN(1)DTR	sp|P02765|FETUA_HUMAN	156
VDDEMPQHAVLSGPNLFINN(0.002)LN(0.998)K	sp|Q9BY67|CADM1_HUMAN	304
VDHESLN(1)ATPQVAMQVLEIHYTPSVK	sp|Q8N3J6|CADM2_HUMAN	211
VDIIVAN(1)LTVTDKDQPHTPAWN(1)AVYR	sp|P19022|CADH2_HUMAN	402
VDLEDFEN(0.983)N(0.017)TAYAK	sp|P55083|MFAP4_HUMAN	137
VDQN(0.002)DN(0.998)TSLQWSNPAQQTLYFDDKK	sp|Q8N3J6|CADM2_HUMAN	51
VEAAQN(1)LTLPGSLR	sp|P24821|TENA_HUMAN	1392
VEDEGN(1)YTCLFVTFPQGSR	sp|P15151|PVR_HUMAN	120
VEFHWGHSN(1)GSAGSEHSINGR	sp|P23470|PTPRG_HUMAN	156
VEGLQGVYIATLIN(1)GSMNEENMR	sp|Q92673|SORL_HUMAN	430
VEITTN(1)QSIIIGGLFPGTK	sp|Q12913|PTPRJ_HUMAN	501
VELAPLPPWQPVGQN(1)FTLR	sp|P32942|ICAM3_HUMAN	134
VEN(1)DTSPHR	sp|Q9BQ51|PD1L2_HUMAN	64
VEN(1)TTVYYLVLDVQESDCSVLSR	sp|P04196|HRG_HUMAN	63
VETVVAN(1)LTVMDR	sp|P55283|CADH4_HUMAN	412
VFEAVEQASN(1)LTQAPEEEPIPLDQLGGSCR	sp|P16444|DPEP1_HUMAN	358
VFFAGFSN(1)ATVDNSILLR	sp|Q6V0I7|FAT4_HUMAN	3706
VFGSQN(1)LTTVK	sp|Q9Y4L1|HYOU1_HUMAN	515
VFHIHN(1)ESWVLLTPK	sp|O75882|ATRN_HUMAN	428
VFHINQPAEFIEDQSILN(1)LTFSDCK	sp|P55290|CAD13_HUMAN	52
VFLN(1)GSR	sp|P01133|EGF_HUMAN	104
VFPQVN(1)VTK	sp|P54802|ANAG_HUMAN	261
VFPYISVMVN(0.001)N(0.999)GSLSYDHSK	sp|Q12907|LMAN2_HUMAN	183
VFVQTPTIN(1)YTLR	sp|Q8NCC3|PAG15_HUMAN	289
VFVRPTN(1)SCMK	sp|P52803|EFNA5_HUMAN	162
VGEEYQELQLDGFDNESSN(1)K	sp|P23470|PTPRG_HUMAN	113
VGMDGTN(1)K	sp|P98164|LRP2_HUMAN	3355
VGN(1)NTIHVHR	sp|Q9UBP4|DKK3_HUMAN	106
VGQLQLSHN(1)LSLVILVPQNLK	sp|P05155|IC1_HUMAN	352
VGSTN(1)VSTLVNVHFAPR	sp|Q96J84|KIRR1_HUMAN	297
VHAGN(1)FSTIPQYFK	sp|P22304|IDS_HUMAN	115
VHYAYQTN(1)ASTYEYIDIPFQNK	sp|Q99784|NOE1_HUMAN	431
VIAAEGEMN(1)ASR	sp|P27105|STOM_HUMAN	229
VIDFN(1)CTTSSVSSALANTK	sp|P04196|HRG_HUMAN	125
VIDGMTVVHSIELQATDGHDRPLTN(1)CSIIN(1)SGK	sp|P45877|PPIC_HUMAN	190
VIILDVNDNTPVITAPPLIN(1)GTAEVYIPR	sp|Q8TAB3|PCD19_HUMAN	570
VILILDPAISGN(1)ETQPYPAFTR	sp|O43451|MGA_HUMAN	1323
VIN(0.002)TN(0.998)CSAVR	sp|Q9Y644|RFNG_HUMAN	113
VIN(1)MSYHPR	sp|Q93070|NAR4_HUMAN	257
VIN(1)QTTCENLLPQQITPR	sp|Q9Y5Y6|ST14_HUMAN	772
VIQLN(1)ASDPDEGLNGEISYGIK	sp|Q9UN75|PCDAC_HUMAN	265
VIQNLAVPAGLPLN(1)ETTLAALLK	sp|P54793|ARSF_HUMAN	117
VITVQVAN(1)FTLR	sp|Q9Y6R7|FCGBP_HUMAN	1317
VIVEGQNAHGEGYVN(1)VTVKPEPR	sp|Q8IZA0|K319L_HUMAN	395
VIYGNTDGPSGPFVGKN(1)DSK	sp|O60279|SUSD5_HUMAN	354
VKN(1)ITDISQK	sp|P42702|LIFR_HUMAN	787
VKPHSAN(1)LTSTDR	sp|P08F94|PKHD1_HUMAN	3225
VKPNPPHN(1)LSVINSEELSSILK	sp|P40189|IL6RB_HUMAN	227
VLCGEEQADADAGAQVCSLLLAQSEVRPQCLLLVLAN(1)R	sp|P28906|CD34_HUMAN	249
VLDANDNAPVFN(1)QSLYR	sp|Q9UN70|PCDGK_HUMAN	245
VLDEVTN(1)GTVSVSK	sp|Q86WK6|AMGO1_HUMAN	315
VLEAVN(1)GTDAR	sp|O60487|MPZL2_HUMAN	39
VLHN(1)GTLAELQGLPHIR	sp|Q13641|TPBG_HUMAN	275
VLLGN(1)ESCTLTLSESTMNTLK	sp|P08581|MET_HUMAN	607
VLLQN(1)LTMSYSGLYQCTAGNEAGK	sp|Q9H6B4|CLMP_HUMAN	197
VLN(1)ASTLALALAN(0.055)LN(0.945)GSR	sp|O75462|CRLF1_HUMAN	104
VLN(1)FTTK	sp|P13671|CO6_HUMAN	324
VLNSIGSDIDN(1)VTQR	sp|O43490|PROM1_HUMAN	395
VLPN(1)GSAGVPNR	sp|Q9UEF7|KLOT_HUMAN	159
VLPSLGISN(0.001)VFTSHADLSGISN(0.989)HSN(0.011)IQVSEMVHK	sp|P05154|IPSP_HUMAN	338
VLQQQWTN(1)QSSQLLHSVER	sp|Q8IZF2|AGRF5_HUMAN	820
VLQWTGASGGLPTN(1)ETTFAK	sp|P51690|ARSE_HUMAN	125
VLSLPLN(1)SSAVVN(1)CSVHGLPTPALR	sp|P50895|BCAM_HUMAN	377
VLSN(0.999)N(0.001)SDANLELINTWVAK	sp|P05155|IC1_HUMAN	253
VLSSIQEGTVPDN(1)TSSAR	sp|O75509|TNR21_HUMAN	278
VLTLNLDQVDFQHAGN(1)YSCVASNVQGK	sp|P07333|CSF1R_HUMAN	275
VLVLDANDNSPFVLYPLQN(1)GSAPCTELVPR	sp|Q9Y5E4|PCDB5_HUMAN	566
VMCDNNPVSLN(0.999)CCSQGN(0.002)VN(0.998)WSK	sp|Q8IZF2|AGRF5_HUMAN	398
VMELEKEIAN(1)ATAKPEDR	sp|P08473|NEP_HUMAN	285
VMIEQECCGTSGPMDWVN(1)FTSAFR	sp|O00322|UPK1A_HUMAN	170
VMVEAYPGLQGFN(1)WTYLGPFSDHQPEPK	sp|P07333|CSF1R_HUMAN	335
VMVSN(1)DSHTWVTVK	sp|Q8N436|CPXM2_HUMAN	231
VN(0.912)ATN(0.088)FQALAAEFGGESFTSTFQTQSPPSFYR	sp|Q6NUS6|TECT3_HUMAN	179
VN(1)CSHPFGAFR	sp|P16109|LYAM3_HUMAN	460
VN(1)ETEMDIAK	sp|O75629|CREG1_HUMAN	160
VN(1)GSCEDVDECATGGR	sp|Q8N2S1|LTBP4_HUMAN	352
VN(1)GTFQADFPLGPATHGGTYR	sp|P43626|KI2L1_HUMAN	178
VN(1)GTLLDGTQVLK	sp|Q6UXK5|LRRN1_HUMAN	517
VN(1)ISN(1)YSLVMESDAGTFLPTGLQFTGSEK	sp|Q9Y646|CBPQ_HUMAN	353
VN(1)ITPVVALWQPMAPNQGLPR	sp|Q9UEF7|KLOT_HUMAN	630
VN(1)LSEEAPPGSYVSGISATDGDSGLNANLR	sp|Q6V0I7|FAT4_HUMAN	483
VN(1)LSGLPR	sp|P47775|GPR12_HUMAN	8
VN(1)LTTNTIAVTQTLPNAAYNNR	sp|Q6UX06|OLFM4_HUMAN	352
VN(1)NTLSSQISR	sp|P11047|LAMC1_HUMAN	1107
VN(1)SSQVLPVDSGEVK	sp|Q9ULB1|NRX1A_HUMAN	190
VN(1)STELFHVDR	sp|Q7Z7M0|MEGF8_HUMAN	421
VN(1)STVIPETQLQAEDR	sp|Q9HBB8|CDHR5_HUMAN	140
VN(1)VTITVEDIN(0.002)DN(0.001)LPIFN(0.997)QSSYN(1)FTVK	sp|Q9BYE9|CDHR2_HUMAN	696
VN(1)YSLLADICNLWR	sp|P17050|NAGAB_HUMAN	201
VNIQGN(1)GTLSASQK	sp|A8MVW5|HECA2_HUMAN	129
VNNGPLGNPIWN(1)ISGDPTR	sp|P28827|PTPRM_HUMAN	131
VNVVN(1)STLAEVHWDPVPLK	sp|Q92823|NRCAM_HUMAN	858
VPDSCCIN(1)VTVGCGINFNEK	sp|P08962|CD63_HUMAN	172
VPETDEVELTCQATGYPLAEVSWPN(1)VSVPAN(1)TSHSR	sp|Q9BQ51|PD1L2_HUMAN	157
VPGECCPVCEEPTIITVDPPACGELSN(1)CTLTGK	sp|Q9NZV1|CRIM1_HUMAN	474
VPGN(1)QTSTTLK	sp|P32004|L1CAM_HUMAN	671
VPGN(1)VTAVLGETLKVPCHFPCK	sp|P01833|PIGR_HUMAN	469
VPHTGVN(1)R	sp|Q8TEB7|RN128_HUMAN	59
VPLN(1)QTSSSCLLEEIELFPER	sp|Q13591|SEM5A_HUMAN	437
VPPGDSPPGN(1)GSGPR	sp|Q9BZR6|RTN4R_HUMAN	372
VPTIASPVELLEGTEVDFN(1)CSTPYVCLQEQVR	sp|Q9BZZ2|SN_HUMAN	159
VPVSHSFPHPLYN(1)MSLLK	sp|P20151|KLK2_HUMAN	102
VPVTLALN(0.998)N(0.002)TLFLIEER	sp|P15144|AMPN_HUMAN	681
VQAINQLGSGPDPQSVTLYSGEDYPDTAPVIHGVDVIN(1)STLVK	sp|O00533|NCHL1_HUMAN	822
VQDLVLEPTQN(1)ITTK	sp|Q8N3Z0|PRS35_HUMAN	110
VQEVLN(1)GTEVNLQHLTALVDCR	sp|Q9C0H2|TTYH3_HUMAN	351
VQFLLFVPSNPSCGQLVEGSSDLQN(0.122)SGFN(0.878)ATLGTK	sp|Q53H76|PLA1A_HUMAN	79
VQFNLGN(1)SSR	sp|Q9H741|CL049_HUMAN	67
VQGCMPQPGCN(0.004)LLN(0.996)GTQEIGPVGMTENCNR	sp|Q8N6Q3|CD177_HUMAN	189
VQGN(1)STLLHITDLQAR	sp|O75054|IGSF3_HUMAN	101
VQLQDGGEYTCVASNVAGTN(0.12)N(0.88)K	sp|Q96RW7|HMCN1_HUMAN	970
VQN(1)MSQSIEVLDR	sp|Q99784|NOE1_HUMAN	103
VQPFN(1)VTQGK	sp|P13473|LAMP2_HUMAN	356
VQQVGHYPPAN(1)SSLSSR	sp|Q24JP5|T132A_HUMAN	71
VQSLQTLAAN(0.998)N(0.002)SALAK	sp|Q5KU26|COL12_HUMAN	271
VQVPN(1)ASVDVGDDVLLR	sp|P04629|NTRK1_HUMAN	202
VQVTLDGVPAAAPGQPAQLQLN(1)ATESDDGR	sp|P32942|ICAM3_HUMAN	363
VSANVQN(1)VTTEDVEK	sp|Q92932|PTPR2_HUMAN	564
VSDEN(1)LTGVNPAAATR	sp|P08F94|PKHD1_HUMAN	869
VSDN(1)ESSSN(1)YTYK	sp|Q12913|PTPRJ_HUMAN	391
VSEDN(1)ITESQHMLVAEIMVSDQDDCAPVGCSMYAR	sp|P01133|EGF_HUMAN	815
VSEHIPVYQQEEN(1)QTDVWTLLNGSK	sp|P49908|SEPP1_HUMAN	119
VSFWFVVTDPSKN(1)HTLPAVEVQSAIR	sp|Q9HBJ8|TMM27_HUMAN	93
VSGLESRPDVDLPHFIISN(1)ETSLEK	sp|Q70SY1|CR3L2_HUMAN	480
VSISVSN(0.002)ALGHN(0.998)ATAITFDEFTIVKPDPPENVVAR	sp|P26992|CNTFR_HUMAN	190
VSLLDN(1)GTLTVR	sp|Q9NR99|MXRA5_HUMAN	2693
VSLSVQPGPTVASGEN(1)VTLLCQSQGWMQTFLLTK	sp|Q8NHL6|LIRB1_HUMAN	341
VSLTN(1)VSISDEGR	sp|Q9BY67|CADM1_HUMAN	113
VSN(1)VSCQASVSR	sp|P55058|PLTP_HUMAN	143
VSVNTAN(1)VTLGPQLMEVTVYR	sp|Q14956|GPNMB_HUMAN	200
VSVSLGQTN(1)LTVEPGASLQQHFILR	sp|Q6NUS6|TECT3_HUMAN	347
VTACHSSQPN(1)ATLYK	sp|P05543|THBG_HUMAN	36
VTILHN(0.003)N(0.016)GFGN(0.981)LSSLEILN(1)ICR	sp|Q9H756|LRC19_HUMAN	103
VTINVMDVNDNSPVVISPPSN(1)TSFK	sp|Q9HC56|PCDH9_HUMAN	681
VTISGVYDLGDVLEEMGIADLFTN(0.059)QAN(0.941)FSR	sp|P08185|CBG_HUMAN	330
VTN(1)DTESDINYLLK	sp|P12821|ACE_HUMAN	445
VTNSNANAASPLIVAGYN(1)VSGSVR	sp|P69849|NOMO3_HUMAN	218
VTPACN(1)TSLPAQR	sp|Q9UBG0|MRC2_HUMAN	69
VTQVYAEN(1)GTVLQGSTVASVYK	sp|P27169|PON1_HUMAN	324
VTTYCN(1)ETMTGWVHDVLGR	sp|P53634|CATC_HUMAN	119
VTVLDVNDNAPVIVLPTLQN(1)DTAELQVPR	sp|O14917|PCD17_HUMAN	590
VTVLGVATAPQQVLSNGVPVSN(1)FTYSPDTK	sp|P10253|LYAG_HUMAN	925
VTVQSLLTVETLEHN(1)QTYECR	sp|P07333|CSF1R_HUMAN	480
VTVRPGESVMVN(1)ISAK	sp|Q9Y6R7|FCGBP_HUMAN	91
VTVVGNEN(0.984)N(0.015)SLLIESIK	sp|Q16348|S15A2_HUMAN	435
VTWKPQGAPVEWEEETVTN(1)HTLR	sp|O00533|NCHL1_HUMAN	767
VVAEN(1)ITQTSR	sp|P13611|CSPG2_HUMAN	1898
VVAEPGLDVPEGAALN(1)LSCR	sp|Q9BZZ2|SN_HUMAN	1462
VVAN(1)GTGTQGQLK	sp|P08236|BGLR_HUMAN	272
VVASGGTVTGDTMVN(1)ITVK	sp|Q6V0I7|FAT4_HUMAN	880
VVEDN(1)HSYYVSR	sp|Q8IUK5|PLDX1_HUMAN	88
VVELPTEEPEVGSTCLASGWGSIEPEN(1)FSFPDDLQCVDLK	sp|P06870|KLK1_HUMAN	165
VVGGEREN(1)VSMVDYAHNNYQAQSAVPLR	sp|P05186|PPBT_HUMAN	430
VVGVPYQGN(1)ATALFILPSEGK	sp|P05154|IPSP_HUMAN	262
VVLGAHN(1)LSR	sp|P08246|ELNE_HUMAN	88
VVLGAN(1)GTYSCLVR	sp|Q5ZPR3|CD276_HUMAN	215
VVLHPN(1)YSQVDIGLIK	sp|P00738|HPT_HUMAN	241
VVLNYN(1)GTSQELVAVSGR	sp|P16066|ANPRA_HUMAN	427
VVLSENVQN(1)DTR	sp|Q9UN75|PCDAC_HUMAN	257
VVNEMCPN(1)ITR	sp|Q8N436|CPXM2_HUMAN	337
VVQLN(1)SSFSLR	sp|P16234|PGFRA_HUMAN	42
VVRPDSELGERPPEDN(1)QSFQYDHEAFLGK	sp|Q15293|RCN1_HUMAN	53
VVTQN(1)SSSGN(1)VTHEK	sp|P43007|SATT_HUMAN	201
VVTVAALGTN(1)ISIHKDEIGK	sp|Q9Y6R7|FCGBP_HUMAN	1743
VVVLDDNDNRPMILYPLQN(0.998)GTLPCN(0.002)DLVPR	sp|Q9Y5F3|PCDB1_HUMAN	568
VWDTAVGLN(1)HTAEPSLQTLER	sp|Q9C0H2|TTYH3_HUMAN	144
VWYPQAEVQN(1)HSTSSYR	sp|Q9H9K5|MER34_HUMAN	89
VYDPLYCESVHN(1)FTLPSWATEDTMTK	sp|P15309|PPAP_HUMAN	220
VYIIAHVPVGYLPSSQN(1)ITAMR	sp|Q92484|ASM3A_HUMAN	263
VYSGILN(1)QSEIK	sp|P03951|FA11_HUMAN	450
VYYN(1)CSCIER	sp|Q6ZQN7|SO4C1_HUMAN	544
WCPQN(1)SSCVN(1)ATACR	sp|P48960|CD97_HUMAN	33
WDQVEVIPDIACGN(1)ASSN(1)SSAGGR	sp|Q8NFT8|DNER_HUMAN	204
WEALGNTLSSQPN(1)LTVSWDPR	sp|Q96DU3|SLAF6_HUMAN	178
WETQSSISLILEGSGASSPCAN(1)TTFCCK	sp|Q6DKI7|PVRIG_HUMAN	129
WFHN(1)GSLSEETN(1)SSLNIVNAK	sp|P12319|FCERA_HUMAN	67
WFSAGLASN(1)SSWLR	sp|P41222|PTGDS_HUMAN	51
WGQNTQGN(1)FSLQFCR	sp|P08F94|PKHD1_HUMAN	1919
WGSDNTIFFTTYAN(1)GSCK	sp|Q99523|SORT_HUMAN	274
WHCQCKQDFN(1)ITDISLLEHR	sp|P07911|UROM_HUMAN	322
WN(1)ACCESEMSFQLK	sp|Q9ULB1|NRX1A_HUMAN	47
WN(1)NTGCQALPSQDEGPSK	sp|P01833|PIGR_HUMAN	499
WN(1)QTCELLPVSQASWACNLILGAPDSQK	sp|P14784|IL2RB_HUMAN	71
WN(1)VTSLETLK	sp|Q13421|MSLN_HUMAN	388
WNDSPCN(1)QSLPSICK	sp|Q9UBG0|MRC2_HUMAN	497
WNVNAPPTFHSEMMYDN(1)FTLVPVWGK	sp|P43251|BTD_HUMAN	402
WQMN(1)FTVR	sp|P13473|LAMP2_HUMAN	49
WQN(0.997)DSPTFGEHQLASSSEVQN(0.003)GSPMSQTETVSR	sp|Q9ULI3|HEG1_HUMAN	414
WSFSN(1)GTSWR	sp|Q99519|NEUR1_HUMAN	352
WTEDN(1)ITSSVLFN(1)R	sp|Q07075|AMPE_HUMAN	589
WTGHN(1)VTVVQR	sp|Q07954|LRP1_HUMAN	1511
WTLQMGFPVITVDTSTGTLSQEHFLLDPDSN(1)VTR	sp|P15144|AMPN_HUMAN	573
WVEN(0.983)N(0.016)TN(0.001)NLVK	sp|Q99574|NEUS_HUMAN	157
WWYN(1)VTDGSCQLFVYGGCDGNSNNYLTK	sp|O43291|SPIT2_HUMAN	57
YAAVN(1)ITTNQAAPSEVPTLR	sp|P54753|EPHB3_HUMAN	445
YAEDKFN(1)ETTEK	sp|P43652|AFAM_HUMAN	402
YAN(1)ITVDYLYNK	sp|P08575|PTPRC_HUMAN	232
YAVYWN(0.995)SSN(0.005)PR	sp|P52803|EFNA5_HUMAN	37
YCGLGLQMN(1)HSIESK	sp|Q96PD2|DCBD2_HUMAN	155
YDLPASINFILN(1)K	sp|P38571|LICH_HUMAN	161
YDREPAEFN(1)LTK	sp|Q7Z6M3|MILR1_HUMAN	182
YEEQQLEIQN(1)SSR	sp|Q8IZF2|AGRF5_HUMAN	315
YELSLHPN(1)LTSMTFR	sp|Q9UIQ6|LCAP_HUMAN	184
YEPFWEDEEKN(1)ESGLTEYR	sp|P25116|PAR1_HUMAN	62
YEQLQN(1)ETR	sp|P11117|PPAL_HUMAN	167
YEVCIRPFFN(1)SCDTYK	sp|Q92563|TICN2_HUMAN	287
YFQN(1)YSYGGVIQDDHIPFLR	sp|Q16769|QPCT_HUMAN	296
YFYN(0.182)N(0.818)QTK	sp|P10646|TFPI1_HUMAN	145
YFYN(1)GTSMACETFQYGGCMGN(1)GN(1)N(1)FVTEK	sp|P02760|AMBP_HUMAN	250
YGCCPMPN(1)ATCCSDHLHCCPQDTVCDLIQSK	sp|P28799|GRN_HUMAN	236
YGMQNSGNEISWN(1)YTLEQYQK	sp|Q07075|AMPE_HUMAN	801
YGN(1)ITLPMSHAGTGNIVVIMISYPK	sp|Q8NC42|RN149_HUMAN	145
YGN(1)MTEDHVMHLLQNADPLK	sp|P04233|HG2A_HUMAN	136
YGTALVHLYVN(1)ETLAN(1)R	sp|Q08174|PCDH1_HUMAN	813
YHGFLN(1)TSYHR	sp|P11117|PPAL_HUMAN	92
YHN(1)LSLYTEHSVQEK	sp|Q16348|S15A2_HUMAN	472
YIHPQN(0.996)N(0.004)SICCTK	sp|P19438|TNR1A_HUMAN	54
YILAQYN(1)TTK	sp|O43490|PROM1_HUMAN	220
YIRPICLPAAN(1)ASFPNGLHCTVTGWGHVAPSVSLLTPK	sp|Q16651|PRSS8_HUMAN	159
YKN(1)NSDISSTR	sp|P01871|IGHM_HUMAN	46
YKPDTLAVAVEN(1)GTGTDR	sp|Q9H0X4|ITFG3_HUMAN	389
YKVPAEILAN(0.487)TSDN(0.487)AGFCIPEGN(0.027)CLGSGVLN(0.999)VSICK	sp|Q14108|SCRB2_HUMAN	325
YLFVYRPDQVSAVDSYYYDDGCEPCGN(1)DTFN(1)REPAIVR	sp|P24855|DNAS1_HUMAN	128
YLGN(1)ATAIFFLPDEGK	sp|P01009|A1AT_HUMAN	271
YLIVAQLN(1)LSR	sp|Q5JS37|NHLC3_HUMAN	278
YLN(1)ASDFTVK	sp|P08F94|PKHD1_HUMAN	830
YLPVN(1)SSLLTSDCSER	sp|Q9Y6R7|FCGBP_HUMAN	5186
YLQPLLAVQFTN(1)LTMDTEIR	sp|P05026|AT1B1_HUMAN	265
YLTLN(1)ASQITNLR	sp|Q9H9K5|MER34_HUMAN	333
YMDN(1)QSFATESQEGVGLGHSPSSYVNTK	sp|Q86TY3|CN037_HUMAN	189
YN(1)ATVYSQAAN(1)GTEGQPQAIEFR	sp|Q12913|PTPRJ_HUMAN	342
YN(1)CSIESPR	sp|O00469|PLOD2_HUMAN	696
YN(1)CTATNHIGTR	sp|O15394|NCAM2_HUMAN	474
YN(1)GTAIISLVR	sp|Q8WXG9|GPR98_HUMAN	4170
YN(1)LTSQDVGSGTSN(0.5)N(0.5)SQACAQFLEQYFHDSDLAQFMR	sp|O14773|TPP1_HUMAN	210
YN(1)VCLGSVLPYGATSTLLAGDSDSQEEAHGK	sp|Q99835|SMO_HUMAN	76
YNQETPMEICLN(1)GTPALAYLASAPPPLCPSGR	sp|Q8IV08|PLD3_HUMAN	284
YPDVQNECRPCHEN(1)CTQGCK	sp|P21860|ERBB3_HUMAN	616
YPHKPEIN(1)STTHPGADLQEN(1)FCR	sp|P00734|THRB_HUMAN	143
YPHNHHVVN(0.774)N(0.226)TLEGN(1)CSSK	sp|P15586|GNS_HUMAN	117
YPN(1)CTGGAAGYIDR	sp|Q68CP4|HGNAT_HUMAN	461
YPQDYQFYIQN(1)FTALPLNTVVPPQR	sp|P43307|SSRA_HUMAN	136
YPVGNN(1)QTAVQDNVK	sp|P29972|AQP1_HUMAN	42
YQFNTNVVFSN(0.113)N(0.887)GTLVDR	sp|P43251|BTD_HUMAN	203
YQHN(1)ESHSR	sp|Q9H0B8|CRLD2_HUMAN	41
YQN(0.997)N(0.003)SPPNNDDQWK	sp|O75841|UPK1B_HUMAN	131
YQN(1)VTGFSNVNINR	sp|Q6V0I7|FAT4_HUMAN	2937
YSAEVHMSIPN(1)VSLPLR	sp|P43234|CATO_HUMAN	105
YSISSGN(0.003)EEGIFAIN(0.997)SSTGILTLAK	sp|Q6V0I7|FAT4_HUMAN	3140
YSTN(1)LSNHVDDFTTFR	sp|P25101|EDNRA_HUMAN	29
YSVAN(1)DTGFVDIPKQEK	sp|P07711|CATL1_HUMAN	221
YSVLIMAEKPVGDLSSPN(1)ETK	sp|Q9P2B2|FPRP_HUMAN	600
YSVQLMSFVYN(1)LSDTHLFPN(1)ASSK	sp|P11279|LAMP1_HUMAN	121
YTCTAQTIVDN(1)SSASADLVVR	sp|Q12860|CNTN1_HUMAN	591
YTGN(1)ASALFILPDQDKMEEVEAMLLPETLKR	sp|P01011|AACT_HUMAN	271
YTLDPN(1)ITSAGPTK	sp|O43157|PLXB1_HUMAN	1253
YVLVN(1)MSTGLVEDQTLWSDPIR	sp|O75631|UPK3A_HUMAN	170
YVQDQVAAPFQLSN(1)HTGR	sp|Q14766|LTBP1_HUMAN	347
YVQN(1)GTYTVK	sp|Q14126|DSG2_HUMAN	462
YYN(1)YTLSINGK	sp|P15586|GNS_HUMAN	183
AEPPLN(1)ASASDQGEK	sp|Q9Y4L1|HYOU1_HUMAN	931
AFNALGSEN(1)R	sp|P98161|PKD1_HUMAN	2050
AGHFQN(1)TSSPSAR	sp|P36941|TNR3_HUMAN	177
AGTQPLDSYKPGVDCAPCPPGHFSPGDN(0.15)QACKPWTN(0.85)CTLAGK	sp|P43489|TNR4_HUMAN	146
AHLN(1)VSGIPCSVLLADVEDLIQQQISN(1)DTVSPR	sp|Q96IY4|CBPB2_HUMAN	85
ALAQN(1)GSLGEGIHEPGGPR	sp|O15354|GPR37_HUMAN	222
AN(1)LSSQALQMSLDYGFVTPLTSMSIR	sp|P19827|ITIH1_HUMAN	588
AQLTMTMN(1)QTEHN(1)LTVSQIPSPQTWHVFYADK	sp|Q86V85|GP180_HUMAN	105
ATQLAHLVGCPPGGTGGN(1)DTELVACLR	sp|P22303|ACES_HUMAN	296
AYLLPAPPAPGN(1)ASESEEDR	sp|P17936|IBP3_HUMAN	136
CHAGYIGDN(0.234)CN(0.766)CSTDISTCR	sp|P18084|ITB5_HUMAN	586
DCTVTLTAPQN(1)HTISLFFHSLGIENSVECR	sp|O60494|CUBN_HUMAN	3430
DPN(1)CSSILQTEER	sp|P55259|GP2_HUMAN	260
DSPVLPVTLQCN(1)LTSSSHTLTYSYWTK	sp|Q9Y639|NPTN_HUMAN	171
DTAVEGEEIEVN(1)CTAMASKPATTIR	sp|Q9BY67|CADM1_HUMAN	165
DTTVLVSPSSILEEGSSVN(1)MTCLSQGFPAPK	sp|P19320|VCAM1_HUMAN	531
DVN(1)ECLTIPEACK	sp|O95967|FBLN4_HUMAN	56
ELASQIVLN(1)ISAR	sp|Q6V0I7|FAT4_HUMAN	551
EQSTLAQMYPLQEIQN(1)LTVK	sp|Q9BYF1|ACE2_HUMAN	90
FAEIN(1)GSALCSYNLKPSEYTTSPK	sp|Q8WWI5|CTL1_HUMAN	135
FANEYPN(1)ITR	sp|O75976|CBPD_HUMAN	522
FDIEDVN(0.142)N(0.858)HTDCLK	sp|P35498|SCN1A_HUMAN	1392
FDISEVN(0.015)N(0.985)K	sp|P35499|SCN4A_HUMAN	1205
FITNDGTVCIENVNANCHLDNVCIAAN(0.219)IN(0.781)K	sp|Q9HBW9|ELTD1_HUMAN	127
FLN(1)VTPNVEVNVECR	sp|P14415|AT1B2_HUMAN	250
FN(0.001)PN(0.999)ISWQPIPVHTVPITEDR	sp|P11117|PPAL_HUMAN	133
FQTVDSSNIDGFVN(1)CTK	sp|P21860|ERBB3_HUMAN	353
FSADLGYN(1)GTR	sp|Q96NT5|PCFT_HUMAN	58
FTITQVPIHGHLLFN(0.964)N(0.036)TR	sp|Q5SZK8|FREM2_HUMAN	1584
GASMVQQFPN(1)LTGTVHLESLTLTGTK	sp|Q9BXB1|LGR4_HUMAN	314
GFQWVTGDN(0.095)N(0.905)TSYSR	sp|P07204|TRBM_HUMAN	116
GTDPSLSPSPAALPPAPGTELSYLN(1)GTFR	sp|Q9UBG0|MRC2_HUMAN	1134
HCDGN(1)VSSCGDHPSEGCFCPPDK	sp|P04275|VWF_HUMAN	2223
HIVIN(1)GSSFGADGFPYVQVLK	sp|P22455|FGFR4_HUMAN	290
HLN(1)ASNPTEPATIIFTAAR	sp|Q8NFQ8|TOIP2_HUMAN	286
HPSCWNLVN(1)GTVVPLGEMR	sp|O75326|SEM7A_HUMAN	157
HTDDLTSLN(0.999)N(0.001)TLANIR	sp|Q5KU26|COL12_HUMAN	386
IN(1)STEAR	sp|Q6PK18|OGFD3_HUMAN	215
IQPAPN(0.002)N(0.998)GTHGSLNHLLK	sp|O14638|ENPP3_HUMAN	533
ITIAIN(0.948)N(0.052)TLTPTTLPPGTIQYLTDTSK	sp|P08236|BGLR_HUMAN	173
ITVN(1)DSDQGANAK	sp|Q96JP9|CDHR1_HUMAN	385
KGFN(1)ASYIR	sp|Q86SQ4|GP126_HUMAN	143
LGATPVAMLHTN(0.24)N(0.76)ATLR	sp|Q8N4F0|BPIB2_HUMAN	332
LHGLHLSN(1)ITVGGIPGPAGGVAR	sp|Q9HCU4|CELR2_HUMAN	1741
LIDN(0.021)N(0.979)KTEK	sp|P07602|SAP_HUMAN	332
LLGGPGPVGN(1)STFAWFWNDR	sp|Q9BZZ2|SN_HUMAN	1476
LLKN(0.002)N(0.998)ESLDEGLR	sp|Q86SQ4|GP126_HUMAN	505
LN(1)NTMNACAVIAALER	sp|Q8IZP9|GPR64_HUMAN	194
LSCMPPN(1)STYDYFLLPAGLSK	sp|P48357|LEPR_HUMAN	41
LSQDFMILWLHGEN(1)GTGPAK	sp|Q5JS37|NHLC3_HUMAN	206
LVHVFGAGFSPGN(1)VSAAVCGAPCR	sp|P08F94|PKHD1_HUMAN	1764
MSIQGCVAQPSSFLLN(1)HTR	sp|Q8N6Q3|CD177_HUMAN	382
MTQESALIFPFLN(1)K	sp|Q8N126|CADM3_HUMAN	290
N(1)HSSGMDAVFPANSDPETPVLNLLPEPQVAR	sp|Q96SM3|CPXM1_HUMAN	220
N(1)ISSEEK	sp|P13591|NCAM1_HUMAN	347
N(1)SSVQLR	sp|P32942|ICAM3_HUMAN	389
N(1)VSCSVN(0.939)N(0.061)TLLGQEK	sp|Q8WVV5|BT2A2_HUMAN	220
N(1)VTLLSR	sp|Q07075|AMPE_HUMAN	828
N(1)YTVTGEEPHVQLGVTPGALSLVVDISIPGR	sp|Q6W4X9|MUC6_HUMAN	943
NCGVN(1)CSGDVFTALIGEIASPNYPKPYPENSR	sp|P09871|C1S_HUMAN	174
NFIIN(1)MTCR	sp|Q9BRN9|TM2D3_HUMAN	122
NLQVYN(1)ATSNSLTVK	sp|Q99715|COCA1_HUMAN	1763
PAHGDVSVTDLHPGGTATFHCDSGYQLQGEETLICLN(1)GTR	sp|Q6UXD5|SE6L2_HUMAN	332
PSLN(1)FTATVK	sp|Q6YHK3|CD109_HUMAN	365
QDSCPSLLLDHADVVN(1)CTSIGPGLMK	sp|Q9BXP8|PAPP2_HUMAN	1408
QTLQN(1)ASETVK	sp|O60449|LY75_HUMAN	1103
SCHTGIN(1)R	sp|P08582|TRFM_HUMAN	135
SDKYTFEN(1)FQYQSRAQIN(1)HSIAMQN(1)GK	sp|Q9NPC6|MYOZ2_HUMAN	82
SFN(1)QSLHSLTQAIR	sp|Q9H8L6|MMRN2_HUMAN	249
SLVTQYLN(1)ATGNR	sp|P08195|4F2_HUMAN	424
SLYGKEDN(1)DTLVR	sp|P10721|KIT_HUMAN	130
SPIVTHCN(1)VSTVNK	sp|Q9UN76|S6A14_HUMAN	174
SPLHYYGN(1)ATMSLMNK	sp|Q9Y274|SIA10_HUMAN	295
SQSTILVN(1)ITEK	sp|P42702|LIFR_HUMAN	426
SSPDTQDLYCLN(1)ESSK	sp|Q16620|NTRK2_HUMAN	178
SVQEIQATFFYFTPN(1)KTEDTIFLR	sp|P02763|A1AG1_HUMAN	72
SYAGFLTVN(1)K	sp|Q9H3G5|CPVL_HUMAN	81
TCHESYN(1)R	sp|P33908|MA1A1_HUMAN	513
TLTN(1)ETFVSLAHSPLHILN(1)LTK	sp|O15455|TLR3_HUMAN	398
TVN(1)YTCDPHPDR	sp|P17927|CR1_HUMAN	447
VDKDLQSLEDILHQVEN(1)K	sp|P02679|FIBG_HUMAN	78
VEKPDN(1)GTYSCIAK	sp|Q6UXZ0|TMIG1_HUMAN	190
VFDLQQN(0.193)LGSVN(0.807)VSTGCAPALQAQTPGLGPR	sp|O15230|LAMA5_HUMAN	3287
VGPVRPTGQDWN(1)HTPQK	sp|P09603|CSF1_HUMAN	381
VHIN(1)TTSDSILLK	sp|Q7Z7G0|TARSH_HUMAN	44
VILLPN(1)QTHYIIPK	sp|Q3T906|GNPTA_HUMAN	551
VN(1)CSVPEEK	sp|P16284|PECA1_HUMAN	151
VN(1)GTFQANFPLGPATHGGTYR	sp|Q14954|KI2S1_HUMAN	178
VPIN(0.77)TSCN(0.238)PTAHLVN(0.992)SSCPGLMCVFQGYSSK	sp|Q53GD3|CTL4_HUMAN	405
VQCSPGHFYN(1)TTTHR	sp|Q9NQ36|SCUB2_HUMAN	761
VTTPCMSSGSLWDPN(1)ITVETLEAHQLR	sp|Q96F46|I17RA_HUMAN	206
VWPDFPDVVVN(1)GSLDWDSQVELYR	sp|O43451|MGA_HUMAN	1364
WFDN(0.033)SN(0.967)MTFDK	sp|Q8IX05|CD302_HUMAN	109
WGQN(1)CSCHHGGYYNCEDK	sp|P04066|FUCO_HUMAN	268
YHQPGHEAVTSAVDQLQQEFHCCGSN(0.9)N(0.1)SQDWR	sp|P48509|CD151_HUMAN	159
YSCWPDTPAN(1)TTAN(1)ISCPWYLPWHHK	sp|P47871|GLR_HUMAN	74

## Sheet: test1
Deamidation 18O (N) Probabilities	Protein	Positions within proteins	Localization prob	Score	Amino acid	Position in peptide	Charge	Intensity
AAEN(1)FTLLVK	sp|Q99571|P2RX4_HUMAN	184	1	174.41	N	4	2	8005200
AAGN(1)TSESQSCAR	sp|Q86WC4|OSTM1_HUMAN	135	1	126.03	N	4	2	115490
AAGVN(1)TTDKEIEVLYIR	sp|P21802|FGFR2_HUMAN	318	1	109.48	N	5	3	4172200
AAIPSALDTN(1)SSK	sp|Q08380|LG3BP_HUMAN	551	1	143.5	N	10	3	8475700000
AALAAFNAQNN(1)GSNFQLEEISR	sp|P02765|FETUA_HUMAN	176	0.999918	359.59	N	11	2	1645000000
AALLN(1)DCVCDGLERPICESVK	sp|P54826|GAS1_HUMAN	220	1	109.87	N	5	3	4984100
AALSN(1)ASLLAEACHQIFEGK	sp|Q8N0V5|GNT2A_HUMAN	41	1	301.75	N	5	2	16375000
AALSWSN(0.013)GN(0.987)GTASCR	sp|Q12913|PTPRJ_HUMAN	231	0.986627	148.78	N	9	2	75200000
AAN(1)YTSSLNLPDK	sp|Q92854|SEM4D_HUMAN	379	0.999999	98.898	N	3	2	3108700
AAPAPQEATATFN(1)STADREDGHR	sp|P13598|ICAM2_HUMAN	176	1	166.9	N	13	2	521050000
AASTYSIDSVSFSYNTGDN(1)TTFPDAEDK	sp|P13473|LAMP2_HUMAN	123	0.99989	151.42	N	19	3	28871000
AATCINPLN(1)GSVCER	sp|O75882|ATRN_HUMAN	914	1	248.81	N	9	2	1343300000
AATCINPLN(1)GSVCERPAN(1)HSAK	sp|O75882|ATRN_HUMAN	923	1	248.81	N	18	2	1071500000
ACHCPDAGGELICYQLPGCHGN(1)FSDAEEGDPER	sp|P98095|FBLN2_HUMAN	180	1	153.48	N	22	3	10832000
ACTEAEFACHSYN(1)ECVALEYR	sp|P98160|PGBM_HUMAN	210	1	294.26	N	13	2	86613000
ACVAGFTN(1)ITFHPQNK	sp|Q12913|PTPRJ_HUMAN	937	0.99999	116.58	N	8	3	71016000
ADANPPATEYHWTTLN(1)GSLPK	sp|Q15223|PVRL1_HUMAN	286	1	160.43	N	16	2	296240000
ADDCALPYLGAICYCDLFCN(1)R	sp|Q9GZM7|TINAL_HUMAN	78	1	122.63	N	20	3	5178200
ADGTVN(1)QIEGEATPVN(1)LTEPAKLEVK	sp|P05090|APOD_HUMAN	98	1	310.93	N	16	2	11097000000
ADLDPLDMPCTTIPSAPQAVISSVN(1)ETSLMLEWTPPR	sp|P29323|EPHB2_HUMAN	336	1	78.556	N	25	3	22378000
ADQLIQTLHAVDKDDPYSGHQFSFSLAPEAASGSN(1)FTIQDNK	sp|P55285|CADH6_HUMAN	536	0.999919	107.62	N	35	4	3219800
ADSFN(1)LSLSDMSQEWR	sp|Q5SZK8|FREM2_HUMAN	1033	1	119.21	N	5	2	7436300
ADTHDEILEGLN(1)FN(1)LTEIPEAQIHEGFQELLR	sp|P01009|A1AT_HUMAN	107	1	193.19	N	14	3	48039000
AEAVGETLTLPGLVSADN(1)GTYTCEASNK	sp|Q8NFZ8|CADM4_HUMAN	286	0.999997	220.66	N	18	3	866370000
AECCASGNIDTAWSN(0.999)LTHPGN(0.001)K	sp|O95633|FSTL3_HUMAN	73	0.999006	113.65	N	15	2	16967000
AEFN(1)ITLIHPK	sp|P15144|AMPN_HUMAN	234	1	155.11	N	4	3	130460000
AELSN(1)HTRPVILVPGCLGNQLEAK	sp|P04180|LCAT_HUMAN	44	1	164.94	N	5	3	191330000
AEN(1)QTAPGEVPALSNLRPPSR	sp|P28300|LYOX_HUMAN	144	1	155.39	N	3	2	54092000
AENQAN(1)VTCQVSNFYPR	sp|O00241|SIRB1_HUMAN	269	1	293.76	N	6	2	112050000
AENQVN(1)VTCQVR	sp|Q5TFQ8|SIRBL_HUMAN	269	1	208.15	N	6	2	282710000
AFEN(1)VTDLQWLILDHNLLENSK	sp|P51884|LUM_HUMAN	88	0.999998	103.9	N	4	3	28119000
AFGSNPN(1)LTK	sp|P22792|CPN2_HUMAN	74	0.99971	154.12	N	7	2	1071700000
AFIN(1)GTGVETVVSADLPNAHGLAVDWVSR	sp|Q07954|LRP1_HUMAN	1645	0.999999	86.248	N	4	3	4567700
AFN(1)STLPTMAQMEK	sp|P16070|CD44_HUMAN	57	1	174.57	N	3	2	753230000
AFQYDTN(1)CSFR	sp|P16109|LYAM3_HUMAN	411	1	133.13	N	7	2	24099000
AFTDPVGELTCLGQQYYN(1)ETLGK	sp|Q14264|ENR1_HUMAN	369	1	210.02	N	18	2	12440000
AFVVTN(1)QTTWTGR	sp|Q504Y2|PKDCC_HUMAN	460	1	185.08	N	6	2	15387000
AGAFLGLTNVAVMN(1)LSGNCLR	sp|P35858|ALS_HUMAN	368	0.999971	153.32	N	14	2	3279700
AGFN(1)ASFHK	sp|O60494|CUBN_HUMAN	2085	1	178.99	N	4	2	336040000
AGHGQLAQLGGVLLLAGGN(1)R	sp|B4DS77|SHSA9_HUMAN	45	1	161.48	N	19	3	7898700
AGLQAFFQVQECN(1)K	sp|P00450|CERU_HUMAN	358	1	199.33	N	13	2	237860000
AGN(1)CSWEAHPGN(1)R	sp|Q96AM1|MRGRF_HUMAN	4	1	250.26	N	3	2	64099000
AGQPATAFSQQDLLDGAVLYSHN(1)GSLSPR	sp|Q6UVK1|CSPG4_HUMAN	1202	1	174.61	N	23	3	19803000
AHCVWLECPIPDAPVVTN(1)VTVK	sp|P26006|ITA3_HUMAN	926	1	97.69	N	18	3	10211000
AHNELGAN(1)STSIR	sp|Q6UXK2|ISLR2_HUMAN	364	1	127.79	N	8	3	924750
AIATDTVAN(1)LSR	sp|Q9NR71|ASAH2_HUMAN	624	1	123.96	N	9	2	3286100
AIDIIYSLITSCN(1)MSKR	sp|Q9NPB9|ACKR4_HUMAN	276	1	73.632	N	13	2	93564000
AIHYALN(1)CCGLAGGVEQFISDICPK	sp|P21926|CD9_HUMAN	151	1	154.65	N	7	4	101670000
AIIAN(1)LTCK	sp|Q13822|ENPP2_HUMAN	411	1	141.52	N	5	2	35713000
AIN(1)ITVVESGYVR	sp|P09619|PGFRB_HUMAN	307	1	113.67	N	3	2	31236000
AITHPSWN(1)STTMNNDVTLLK	sp|P40313|CTRL_HUMAN	114	0.999999	107.63	N	8	3	3485000
AITLQGLIPGTLYN(1)ITISPEVDHVWGDPN(1)STAQYTR	sp|Q12913|PTPRJ_HUMAN	603	1	82.017	N	14	4	7085000
AKPQGQWAEDVLGN(1)K	sp|Q29983|MICA_HUMAN	79	1	144.88	N	14	3	12250000
ALAGLVYN(1)ASGSEHCYDIYR	sp|Q9UHL4|DPP2_HUMAN	315	1	161.91	N	8	3	10624000
ALDPAGN(1)ESAYPPNGVECYSCVGLSR	sp|O95274|LYPD3_HUMAN	129	0.99999	97.124	N	7	3	9936900
ALESSAPNLQLETSDVLAN(1)VTYLK	sp|Q8N271|PROM2_HUMAN	707	1	171.26	N	19	2	35777000
ALGFEN(1)ATQALGR	sp|Q08380|LG3BP_HUMAN	69	1	228.2	N	6	2	6782400000
ALGVLEEHAN(1)SSR	sp|O95450|ATS2_HUMAN	251	1	176.18	N	10	3	2794400
ALHALN(1)VTWR	sp|Q9Y2E5|MA2B2_HUMAN	336	1	131.52	N	6	3	1880900
ALLTN(1)VSSVALGSR	sp|Q7Z7M0|MEGF8_HUMAN	1271	1	203.03	N	5	3	125760000
ALN(1)ATLHSNLLCR	sp|Q9Y6H6|KCNE3_HUMAN	22	1	228.93	N	3	2	341250000
ALPGGADN(1)ASVASGAAASPGPQR	sp|O95502|NPTXR_HUMAN	42	1	119.51	N	8	3	27985000
ALPGN(1)LTAAVMEAN(1)QTGHEFPDR	sp|Q9H8L6|MMRN2_HUMAN	205	1	100.59	N	5	3	5374000
ALPQPQN(1)VTSLLGCTH	sp|P02790|HEMO_HUMAN	453	1	195.27	N	7	2	538810000
ALSN(1)ISLR	sp|O15031|PLXB2_HUMAN	127	1	126.28	N	4	2	10316000
ALSPN(1)STISSAPK	sp|Q9UH99|SUN2_HUMAN	636	1	88.338	N	5	2	1711300
ALSQQN(1)VSMDLATFMK	sp|Q13421|MSLN_HUMAN	523	1	121.04	N	6	2	3081200
ALVAVVAGN(1)STTPR	sp|Q9Y6Q6|TNR11_HUMAN	105	1	160.18	N	9	3	76592000
ALVCSQPGLN(1)CTVK	sp|Q96F46|I17RA_HUMAN	49	1	132.25	N	10	2	38033000
ALVLEQLTPALHSTN(1)FSCVLVDPEQVVQR	sp|O95998|I18BP_HUMAN	147	1	139.22	N	15	4	3796200000
ALVN(1)FTR	sp|P98160|PGBM_HUMAN	89	1	134.66	N	4	2	271790000
ALWQADTQVTSGVVTFTLQQLN(0.003)AYN(0.997)R	sp|Q9UNN8|EPCR_HUMAN	172	0.996811	200.14	N	25	3	560490000
AMDN(1)VTVR	sp|Q14982|OPCM_HUMAN	44	1	146.54	N	4	2	13716000
AMEPCLDGWVYN(1)STK	sp|Q8TCC7|S22A8_HUMAN	102	1	103.75	N	12	2	9987300
AMSGIN(0.224)N(0.776)YTQHCK	sp|Q93091|RNAS6_HUMAN	55	0.775778	77.279	N	7	3	1186900
AN(0.877)LTN(0.123)FPEN(1)GTFVVNIAQLSQDDSGR	sp|P01833|PIGR_HUMAN	90	0.999811	115.38	N	9	3	1954900000
AN(1)ATIEVK	sp|Q9Y639|NPTN_HUMAN	229	1	150.17	N	2	2	1215800
AN(1)CSATSDAICGDCLPGFYR	sp|Q9NS68|TNR19_HUMAN	105	1	90.755	N	2	3	3543700
AN(1)DSDQGANAEIEYTFHQAPEVVR	sp|Q08174|PCDH1_HUMAN	305	1	215.49	N	2	3	88773000
AN(1)DSFGEASIIFSN(1)GR	sp|P98164|LRP2_HUMAN	388	1	228.7	N	2	3	407220000
AN(1)FSISR	sp|P43626|KI2L1_HUMAN	84	1	148.21	N	2	2	10909000
AN(1)FTIYDCSR	sp|Q9Y4D7|PLXD1_HUMAN	696	1	135.43	N	2	2	21521000
AN(1)GTTHLVVTEPTR	sp|Q9P232|CNTN3_HUMAN	489	1	161.87	N	2	2	2586700
AN(1)ISCVWSQDGALQDTSCQVHAWPDR	sp|P14784|IL2RB_HUMAN	43	1	102.46	N	2	3	13385000
AN(1)ITAIR	sp|P49368|TCPG_HUMAN	308	1	107.43	N	2	2	431630
AN(1)LSQVADHLDHIK	sp|P16444|DPEP1_HUMAN	279	1	232.5	N	2	2	149530000
AN(1)LTGWDPQK	sp|Q06418|TYRO3_HUMAN	380	1	174.86	N	2	2	29474000
AN(1)LTSMLIQR	sp|P49641|MA2A2_HUMAN	305	1	177.3	N	2	2	1978000
AN(1)LTTLAGTHTNIPK	sp|P16444|DPEP1_HUMAN	57	1	201.38	N	2	2	352030000
AN(1)LTVVLLR	sp|P05362|ICAM1_HUMAN	145	1	241.52	N	2	2	32745000
AN(1)QSWEDSNTDLVPAPAVR	sp|Q99988|GDF15_HUMAN	70	1	154.1	N	2	2	2750200
AN(1)TTLQITCR	sp|P35968|VGFR2_HUMAN	46	1	145.46	N	2	2	38156000
AN(1)TTQPGIVEGGQVLK	sp|P06756|ITAV_HUMAN	74	1	111.94	N	2	3	25972000
AN(1)YTILK	sp|Q02487|DSC2_HUMAN	392	1	97.602	N	2	2	94196000
ANEQVVQSLN(1)QTYK	sp|Q8IZF2|AGRF5_HUMAN	256	1	237.67	N	10	3	1047700000
ANIQFGDN(1)GTTISAVSNK	sp|Q14108|SCRB2_HUMAN	105	1	206.46	N	8	2	121020000
APDSN(1)CSNLLITTR	sp|A2RU67|K1467_HUMAN	396	0.999895	172.33	N	5	2	5989200
APGWAN(1)SSAGSGR	sp|Q86VB7|C163A_HUMAN	105	1	147.3	N	6	2	27719000
APPPAELCHGYYDVMGQYDATFN(1)CSTGSYR	sp|A6NL88|SHSA7_HUMAN	97	1	76.294	N	23	3	4380000
APQPDELPEVDN(0.998)LTLDGN(0.001)PFLVPGTALPHEGSMNSGVVPACAR	sp|P08571|CD14_HUMAN	323	0.998453	87.879	N	12	5	19090000
APSDPPYVACTRPPSAPQN(0.031)LIFN(0.19)IN(0.779)QTTVSLEWSPPADNGGR	sp|Q15375|EPHA7_HUMAN	343	0.778966	80.693	N	25	4	18234000
AQALLDVTLLDINDHAPAFN(1)QSR	sp|Q96JQ0|PCD16_HUMAN	256	1	167.29	N	20	2	31163000
AQDGTFSSVLTLTN(1)LTGLDTGEYFCTHN(1)DSR	sp|P09619|PGFRB_HUMAN	89	1	133.46	N	14	3	19374000
AQEAPGTN(1)GSLVLATPGAGAR	sp|Q9H8L6|MMRN2_HUMAN	350	1	106.38	N	8	2	1200400
AQEIVN(0.012)IAN(0.821)CSTN(0.115)MPGN(0.052)IIPWVDNNVDVFGGASK	sp|P47972|NPTX2_HUMAN	393	0.820672	108.99	N	9	4	17095000
AQHELN(1)CSLQDPR	sp|Q86YD3|TMM25_HUMAN	106	1	218.94	N	6	2	59747000
AQLLQGLGFN(1)LTER	sp|P08185|CBG_HUMAN	96	1	178.71	N	10	3	356470000
AQNDLFSTSGNEWVLLN(0.036)LN(0.964)VTGYYR	sp|P15144|AMPN_HUMAN	625	0.964362	103.71	N	19	3	9910200
AQPGTMSN(1)GTETR	sp|Q9UGT4|SUSD2_HUMAN	494	1	121.61	N	8	2	3288200
ASSGN(1)GSEEAWGALR	sp|Q96G27|WBP1_HUMAN	8	1	235.49	N	5	2	37398000
ASSNPN(1)ATSSSSQDPESLQDR	sp|P05155|IC1_HUMAN	25	1	273.84	N	6	2	3951500
ASSSFQAN(1)GTK	sp|O96009|NAPSA_HUMAN	133	1	139.38	N	8	2	5397100
ATAFN(1)LSVEFAPVLLLESHCAAAR	sp|P20916|MAG_HUMAN	406	1	235.26	N	5	2	25092000
ATN(1)ATLDPR	sp|P25116|PAR1_HUMAN	35	1	228.05	N	3	2	4505900
ATTGNTVN(1)YTFLAFDLEHHIN(1)CSTDYLELYDGPR	sp|O60494|CUBN_HUMAN	1319	0.999864	70.424	N	8	3	5135800
ATVFAN(1)GSLLLTQVRPR	sp|Q13308|PTK7_HUMAN	283	1	86.214	N	6	3	4476300
ATVSIN(1)DSVSDLPK	sp|Q5SZK8|FREM2_HUMAN	2121	1	182.35	N	6	2	65364000
AVIFFGDQEHPN(1)VTEFAVGPLPGPCYMR	sp|P19801|AOC1_HUMAN	110	1	115.01	N	12	3	10189000
AVLPCVLLN(1)YSGIVQWTK	sp|Q96J84|KIRR1_HUMAN	46	1	186.96	N	9	2	15004000
AVLQLN(1)EEGVDTAGSTGVTLN(1)LTSKPIILR	sp|P08185|CBG_HUMAN	369	1	269.87	N	21	3	133790000
AVLVN(0.001)N(0.999)ITTGER	sp|Q8NBJ4|GOLM1_HUMAN	109	0.999048	187.22	N	6	3	1597800000
AVSSFDPEIDLSN(1)QSGR	sp|P28827|PTPRM_HUMAN	534	1	127.02	N	13	2	5218800
AWGAAAPSAPHWN(1)ETAEK	sp|O75077|ADA23_HUMAN	76	1	159.58	N	13	2	6490900
AWGTPCEMCPAVN(1)TSEYK	sp|P35555|FBN1_HUMAN	1581	1	194.98	N	13	3	36258000
AYNSAGTGPSSATVN(1)VTTR	sp|Q8IWV2|CNTN4_HUMAN	893	1	175.6	N	15	2	3163700
CAN(1)ITIIEHQK	sp|Q9UBX7|KLK11_HUMAN	197	1	149.94	N	3	3	3323000
CATPHGDN(1)ASLEATFVK	sp|P23142|FBLN1_HUMAN	98	1	224.06	N	8	4	173200000
CCGAAN(1)YTDWEK	sp|P08962|CD63_HUMAN	150	1	178.54	N	6	2	56892000
CCGFTN(1)YTDFEDSPYFK	sp|O60635|TSN1_HUMAN	154	1	162.93	N	6	2	69272000
CCN(1)STTCQLAEGAQCAHGTCCQECK	sp|P78325|ADAM8_HUMAN	436	1	139.69	N	3	3	7631000
CDENGNYLPLQCYGSIGYCWCVFPN(0.997)GTEVPN(0.003)TR	sp|P04233|HG2A_HUMAN	256	0.996696	87.605	N	25	4	3455700
CDISN(1)STEAGQK	sp|Q9BYF1|ACE2_HUMAN	546	1	176.6	N	5	2	633520
CDN(0.063)N(0.937)DTTIIR	sp|Q8WWQ8|STAB2_HUMAN	1275	0.936895	104.01	N	4	2	690880
CEAAN(1)GTEACVCGGAFVGPR	sp|P46531|NOTC1_HUMAN	41	1	244.44	N	5	2	6391100
CECPFGYILAGNECVDTDECSVGN(0.002)PCGN(0.998)GTCK	sp|P35555|FBN1_HUMAN	2178	0.997571	120.64	N	28	3	30675000
CEN(1)LTTGK	sp|O75882|ATRN_HUMAN	1082	1	141.52	N	3	2	4450000
CFFLSTSESSWN(1)ESR	sp|Q9NY25|CLC5A_HUMAN	93	1	152.67	N	12	2	7386900
CFLGN(1)GTGYR	sp|Q04756|HGFA_HUMAN	290	1	124.08	N	5	2	66835000
CGALQGLYTTVDFGTGSN(1)ITDAFLSQR	sp|P16278|BGAL_HUMAN	247	1	190.61	N	18	4	169960000
CGGN(1)YTDPEGELFLPELSGPFTHTR	sp|O60494|CUBN_HUMAN	711	1	135.55	N	4	3	28761000
CGLSQSQGN(1)LSHVDWFSVHK	sp|P43121|MUC18_HUMAN	56	1	96.805	N	9	4	12034000
CGLVPVLAEN(0.002)YN(0.998)K	sp|P02787|TRFE_HUMAN	432	0.998489	144.65	N	12	3	693310000
CGN(1)GTLPAYN(1)GSECR	sp|Q96HA4|CA159_HUMAN	104	1	145.09	N	3	2	4242500
CGN(1)MSEAFR	sp|P08582|TRFM_HUMAN	38	1	199.7	N	3	2	3873500
CGPCVSSQIGFN(1)CSWCSK	sp|Q6UX71|PXDC2_HUMAN	345	1	247.73	N	12	3	25046000
CGSN(1)FTGPSGYIISPNYPK	sp|O60494|CUBN_HUMAN	2923	1	296.49	N	4	3	240280000
CGWSPAEELN(1)YTVPGPGPAGEASPR	sp|O15244|S22A2_HUMAN	72	1	77.468	N	10	2	2759600
CHEGN(1)GTFECGACR	sp|P05556|ITB1_HUMAN	481	1	174.23	N	5	3	1805700
CHLSCPEGLWGVN(1)CSNTCTCK	sp|Q5VY43|PEAR1_HUMAN	575	0.999632	169.43	N	13	3	7575400
CIACGVN(0.005)LN(0.995)SSR	sp|O15393|TMPS2_HUMAN	249	0.995424	128.35	N	9	2	75886000
CIN(1)QSICEK	sp|O75882|ATRN_HUMAN	1073	1	195.06	N	3	2	79334000
CIQAN(1)YSLMENGK	sp|P05090|APOD_HUMAN	65	1	244.73	N	5	3	131170000
CKPEDTACMTTLVTVEAEYPFN(1)QSPVVTR	sp|P55000|SLUR1_HUMAN	64	1	56.46	N	22	4	2408400
CKPVNTFVHEPLVDVQN(1)VCFQEK	sp|P07998|RNAS1_HUMAN	84	1	140.56	N	17	3	15641000
CLCPLGFLLAN(1)DSK	sp|P98164|LRP2_HUMAN	1383	1	134.13	N	11	2	298710000
CLHN(1)GTCVDLVGGFR	sp|Q9UM47|NOTC3_HUMAN	1179	1	101.45	N	4	3	2179600
CLIEVN(1)ETITQISWEK	sp|Q9NQS3|PVRL3_HUMAN	83	1	177.16	N	6	2	20120000
CLIQELCQCRPGEGN(1)CSCCK	sp|Q9GZX9|TWSG1_HUMAN	52	1	184.51	N	15	3	146130000
CLIQVGN(1)LSK	sp|Q96PL5|ERMAP_HUMAN	132	1	101.65	N	7	2	11921000
CLN(1)WLDAQSGLASAPVSGAGN(1)HSYCR	sp|Q96FE7|P3IP1_HUMAN	66	1	243.86	N	21	2	7073200000
CLQGDFSGPLGGGN(1)CSLWVGEGLGLPVALPAR	sp|Q7Z7M0|MEGF8_HUMAN	1048	1	118.97	N	14	3	53647000
CLSEGQPPPSYN(1)WTR	sp|Q96NY8|PVRL4_HUMAN	281	1	263.29	N	12	3	9911900
CMN(1)TTLTECDFSSLSK	sp|Q08334|I10R2_HUMAN	68	1	235.21	N	3	2	48072000
CMWSSALNSLN(1)LSFAGLEQVPK	sp|P08571|CD14_HUMAN	282	1	233.4	N	11	2	39271000
CN(1)ASSQFLCSSGR	sp|Q07954|LRP1_HUMAN	2905	1	98.182	N	2	2	3270400
CN(1)ESQGDDVATCSCQDCAASCPAIAR	sp|Q9UHC9|NPCL1_HUMAN	244	1	122.59	N	2	3	7481100
CN(1)ISWEISQASHYFER	sp|P14784|IL2RB_HUMAN	149	1	150.12	N	2	3	1524200
CN(1)QTTGQCECRPGYQGLHCETCK	sp|Q9H1U4|MEGF9_HUMAN	218	1	145.17	N	2	3	19455000
CN(1)TAAPMWLN(1)GTHPSSDEGIVSR	sp|P07911|UROM_HUMAN	232	1	281.49	N	10	3	35220000000
CN(1)TTQGNEVTSILR	sp|P05186|PPBT_HUMAN	140	1	189.57	N	2	2	12129000
CNMIN(1)GTDGDSFHPLITK	sp|Q14108|SCRB2_HUMAN	249	1	201.76	N	5	3	8443500
CPACSDN(0.009)FVN(0.022)LHCHN(0.022)TCSPN(0.948)QSLFIN(0.998)VTR	sp|Q9UHC9|NPCL1_HUMAN	132	0.947952	66.609	N	20	4	13212000
CPLYGVATLN(1)GSSLALSR	sp|Q7Z7N9|T179B_HUMAN	48	1	172.33	N	10	2	10824000
CPMAGISHTAWHSN(1)R	sp|Q9UMR5|PPT2_HUMAN	289	1	250.26	N	14	2	1669800
CPSHCISALIQLN(1)HTR	sp|P54826|GAS1_HUMAN	117	1	196.7	N	13	3	21723000
CPYSPQHN(1)STALLTAGGELYAATAMDFPGR	sp|Q13591|SEM5A_HUMAN	168	1	149.87	N	8	3	9440700
CQAHSQN(1)VTFVLR	sp|Q6UX27|VSTM1_HUMAN	55	1	234.24	N	7	2	25094000
CQCEPGFQLGPN(0.017)N(0.983)R	sp|O95967|FBLN4_HUMAN	198	0.98253	215.87	N	13	2	38992000
CQTN(1)LSTLSDPVQLEVHIGWLLLQAPR	sp|O75015|FCG3B_HUMAN	92	1	72.513	N	4	3	214470000
CRPGSFGN(1)ATGSR	sp|Q7Z7M0|MEGF8_HUMAN	1201	1	147.28	N	8	2	16872000
CRPWTN(1)CTFLGK	sp|Q9Y6Q6|TNR11_HUMAN	174	1	145.83	N	6	3	4615300
CSASVLPVDVQTLN(1)SSGPPFGK	sp|P10721|KIT_HUMAN	463	1	175.45	N	14	2	8603100
CSATNSLGN(1)ATSTLDFHANAAR	sp|Q9BZZ2|SN_HUMAN	499	0.999844	160.55	N	9	3	5488300
CSDGWSFDATTLDDN(1)GTMLFFK	sp|P02790|HEMO_HUMAN	64	1	290.64	N	15	3	32693000
CSEMVPGTADCN(1)ITADRK	sp|P51993|FUT6_HUMAN	91	1	117.3	N	12	3	1749600
CSYQN(1)GSLWSLPSDQLELVATGVFAK	sp|Q9HCN6|GPVI_HUMAN	92	1	167.99	N	5	3	52473000
CTGCCGDENLHCVPVETAN(1)VTMQLLK	sp|P49763|PLGF_HUMAN	101	1	142.93	N	19	3	17121000
CTLQQDCTN(1)SSQQHFWTSASEGPSR	sp|Q9Y4D7|PLXD1_HUMAN	583	1	113.51	N	9	3	40719000
CTPPN(0.003)VEN(0.081)GILVSDN(0.917)R	sp|P17927|CR1_HUMAN	252	0.916664	74.78	N	15	2	6402600
CTSDSYYQDN(0.006)CAN(0.994)ITFTFN(0.001)K	sp|P78504|JAG1_HUMAN	960	0.993575	72.883	N	13	2	1377900
CTSQHLLN(1)R	sp|P00750|TPA_HUMAN	483	1	106.68	N	8	3	353970
CVAFN(1)GSVK	sp|Q99571|P2RX4_HUMAN	153	1	93.429	N	5	1	10602000
CVASVPSIPGLN(1)R	sp|P43121|MUC18_HUMAN	418	1	120.45	N	12	2	74130000
CVEESGSAHCVCPMLTCPEAN(1)ATK	sp|O00468|AGRIN_HUMAN	932	1	188.9	N	21	2	61931000
CVLTFAHEGQQYN(1)ITR	sp|P27930|IL1R2_HUMAN	219	1	151.16	N	13	2	9195800
CYN(1)STGVDYR	sp|Q01973|ROR1_HUMAN	315	1	99.136	N	3	2	4521500
CYVCPEPTGVSDCVTIATCTTN(1)ETMCK	sp|Q6UXB3|LYPD2_HUMAN	46	1	102.92	N	22	3	6365400
CYVIPLN(1)TSIVMPPR	sp|Q9Y287|ITM2B_HUMAN	170	1	137.89	N	7	2	4820600
DAGSPQALAGN(0.819)ATVN(0.176)ILIVDQN(0.004)DN(0.001)APAIVAPLPGR	sp|Q9P2E7|PCD10_HUMAN	557	0.818818	54.899	N	11	3	2836800
DAGVGFPEYQEEDN(0.999)STYN(0.001)FR	sp|P11717|MPRI_HUMAN	747	0.998797	223.03	N	14	3	950920
DAGVPPLGSN(1)VTLQVFVLDENDNAPALLAPR	sp|Q9UN74|PCDA4_HUMAN	548	1	123.28	N	10	3	15616000
DAGVPPLSSN(0.998)VTLQVFVLDEN(0.001)DN(0.001)APALLATQAGSAGGAVNK	sp|Q9Y5I1|PCDAB_HUMAN	547	0.997947	74.832	N	10	3	4878700
DAGVVCTN(1)ETR	sp|Q08380|LG3BP_HUMAN	125	1	140.17	N	8	2	81391000
DAN(1)LTGLSDNKEIFLSK	sp|Q99574|NEUS_HUMAN	321	1	181.75	N	3	2	1769400
DASINIENMQFIHN(1)GTYICDVK	sp|O95297|MPZL1_HUMAN	130	0.999997	199.33	N	14	2	2847000
DASSFLAEWQN(1)ITK	sp|P08195|4F2_HUMAN	365	1	208.33	N	11	2	15343000
DCDVLTAVSEFFN(1)ASCVPVNNPK	sp|P08582|TRFM_HUMAN	515	1	317.77	N	13	2	28797000
DCGPDN(1)ECVTDLVLQVNMDIR	sp|O75578|ITA10_HUMAN	793	0.999996	66.708	N	6	2	8182900
DCN(1)ATTEFMCNNR	sp|P98164|LRP2_HUMAN	2781	1	256.24	N	3	2	15869000
DCPDGADENDCQYPTCEQLTCDN(0.004)GACYN(0.996)TSQK	sp|P98164|LRP2_HUMAN	159	0.996226	119.97	N	28	4	23735000
DCPGN(1)WTWPENSQQTPMCQAWGNPLPELK	sp|P05362|ICAM1_HUMAN	406	0.999979	96.38	N	5	3	2424500
DCSMPPPFSYN(1)GTYRPV	sp|P19801|AOC1_HUMAN	745	1	142.57	N	11	2	11778000
DCVDGSDEVGCVLN(1)CTASQFK	sp|P98164|LRP2_HUMAN	1186	1	287.42	N	14	2	143590000
DCVSN(1)GSLGCPVR	sp|Q9HCN3|TMM8A_HUMAN	232	1	169.93	N	5	2	10343000
DCYTDVALPLYEN(0.002)LN(0.004)IVEQPVN(0.994)LSSLAQK	sp|Q96EG1|ARSG_HUMAN	215	0.994217	42.894	N	22	3	1109400
DDALKN(1)LSHTPVSK	sp|O43529|CHSTA_HUMAN	99	1	231.07	N	6	3	2688800
DDVLFYN(1)ISSMK	sp|P16284|PECA1_HUMAN	84	1	97.214	N	7	2	7766100
DEGLCSAN(1)VTR	sp|P48307|TFPI2_HUMAN	170	1	85.807	N	8	2	1123500
DEGTYTCALHHSGHSPPISSQN(1)VTVLR	sp|P04216|THY1_HUMAN	119	1	130.45	N	22	3	76676000
DFLQLAGAQPQAGLSQAN(1)FTLGPVSR	sp|Q8NHL6|LIRB1_HUMAN	281	1	134.63	N	18	3	50124000
DFN(1)ETQLAR	sp|Q9H6X2|ANTR1_HUMAN	184	1	126.52	N	3	2	18611000
DFTLN(1)ETVNSIFAQGAPR	sp|Q86TH1|ATL2_HUMAN	475	1	238.07	N	5	2	15823000
DFVEIWDN(1)HTSGNILGR	sp|O60494|CUBN_HUMAN	2400	1	282.89	N	8	2	146600000
DFYQATISESAAN(1)LTQVLR	sp|Q6V0I7|FAT4_HUMAN	1225	1	312.25	N	13	2	18248000
DFYVDEN(1)TTVR	sp|P29622|KAIN_HUMAN	238	1	140.83	N	7	2	11475000
DGAILCQPYITN(1)GSLSLGVCGPQGR	sp|Q96BF3|TMIG2_HUMAN	73	1	158.14	N	12	2	5282600
DGHGTAISN(1)ASDVWK	sp|O60449|LY75_HUMAN	135	1	158.65	N	9	2	4242100
DGN(1)SSLIAAVAEVR	sp|P78504|JAG1_HUMAN	1045	1	125.03	N	3	2	3820500
DGSIVIHNLDYSDN(1)GTFTCDVK	sp|P25189|MYP0_HUMAN	122	1	169.85	N	14	3	2771800
DGTCIGN(1)SSR	sp|Q07954|LRP1_HUMAN	2620	1	89.029	N	7	2	486700
DGTPLSDGQSN(1)HTVSSK	sp|Q13308|PTK7_HUMAN	175	1	203.85	N	11	2	6262500
DGTQQAVPLEHPSSPWGLN(1)LTEK	sp|Q14767|LTBP2_HUMAN	343	1	140.84	N	19	3	9473500
DGVHLGPN(0.059)N(0.941)R	sp|P21802|FGFR2_HUMAN	83	0.941488	136.27	N	9	3	8831700
DGVN(1)SSVGTVTTATAPNPVR	sp|Q9HD43|PTPRH_HUMAN	107	1	206.67	N	4	2	20607000
DGWSEQQQILN(1)GTPLYMYQDCPMQGR	sp|P21709|EPHA1_HUMAN	59	1	145.83	N	11	3	11137000
DHPN(1)ATVWR	sp|Q9UMR5|PPT2_HUMAN	206	1	141.52	N	4	2	4405200
DHVHCLGN(1)R	sp|Q9BRN9|TM2D3_HUMAN	169	1	101.28	N	8	2	145140
DHVVVPAN(1)TTSVILSGLR	sp|P32004|L1CAM_HUMAN	876	1	100.39	N	8	3	1612800
DIENFN(1)STQK	sp|P43652|AFAM_HUMAN	33	0.99996	143.37	N	6	2	9761900
DINSQQELQN(1)ITTDTR	sp|P10586|PTPRF_HUMAN	966	1	228.17	N	10	2	4111800
DITDLIN(0.989)N(0.011)TFIR	sp|Q99523|SORT_HUMAN	162	0.988703	212.03	N	7	3	1099200
DITISN(1)VTK	sp|Q92752|TENR_HUMAN	874	1	125.97	N	6	1	7484100
DIVEYYN(1)DSNGSHVLQGR	sp|P25311|ZA2G_HUMAN	109	0.999954	203.85	N	7	2	209830000
DIYTFDGALN(1)K	sp|Q08722|CD47_HUMAN	73	1	125.82	N	10	2	13067000
DLDMFIN(1)ASK	sp|O75882|ATRN_HUMAN	1198	1	114.51	N	7	2	31721000
DLESVPPGFPAN(1)VTTLSLSANR	sp|O14498|ISLR_HUMAN	51	0.999997	166.79	N	12	2	46325000
DLGPTLAN(1)STHHNVR	sp|P04062|GLCM_HUMAN	309	1	269.44	N	8	2	19811000
DLLGSGYTETYTAAN(1)GSEVTEQPR	sp|P78325|ADAM8_HUMAN	91	1	218.2	N	15	2	26845000
DLN(0.992)ISHIN(0.008)AATGTSASLVYR	sp|Q9HC56|PCDH9_HUMAN	48	0.991765	60.454	N	3	3	2828900
DLN(1)ETTEQDLCPLK	sp|Q96PX8|SLIK1_HUMAN	253	1	110.25	N	3	3	1579800
DLQAPLGQSFSCSN(1)SSIILSPAVHLDLLSLR	sp|P34810|CD68_HUMAN	279	1	147.17	N	14	4	27040000
DLQGN(1)PIAN(1)ATISVEGIDHDVTSAK	sp|P16870|CBPE_HUMAN	390	1	208.52	N	9	3	417590000
DLSDMQIAYQPPN(1)SSHSER	sp|Q5H8C1|FREM1_HUMAN	374	1	132.51	N	13	3	4455900
DLTDTLMDN(1)MSSLTSLSVSTPK	sp|Q6P3W7|SCYL2_HUMAN	726	1	79.744	N	9	2	150260000
DLVVQQAGTN(1)K	sp|P25942|TNR5_HUMAN	180	1	163.16	N	10	2	2991200
DMAQIAPMLAQLGYDPYANPPNYGNPDPFVIN(0.914)N(0.086)TQR	sp|O60704|TPST2_HUMAN	343	0.914358	90.386	N	32	3	1324600
DMN(1)QTLGDN(1)ITVK	sp|Q8TCT8|SPP2A_HUMAN	149	1	214.26	N	3	3	8357400
DMVTYFMN(1)LSQANAQGTPR	sp|Q92485|ASM3B_HUMAN	343	1	239.38	N	8	3	4645600
DN(1)FTCVTDGLCFVSVTETTDK	sp|P36897|TGFR1_HUMAN	45	1	176.49	N	2	3	8599500
DN(1)SSGTFIVLIR	sp|O43567|RNF13_HUMAN	88	1	180.67	N	2	2	50198000
DN(1)STLAVDIYK	sp|P49281|NRAM2_HUMAN	349	1	84.658	N	2	2	3498100
DN(1)YTDLVAIQNK	sp|P14151|LYAM1_HUMAN	60	1	202.96	N	2	2	21784000
DPAGWLNINPIN(1)GTVDTTAVLDR	sp|P55290|CAD13_HUMAN	530	1	246.03	N	12	3	19478000
DPALVWVLVGN(1)R	sp|P08F94|PKHD1_HUMAN	1234	1	91.087	N	11	2	1970600
DPCSN(1)VTCSFGSTCAR	sp|O00468|AGRIN_HUMAN	250	1	109.1	N	5	3	7508400
DPEITNLIN(1)STR	sp|P14384|CBPM_HUMAN	115	0.999999	190.57	N	9	2	10346000
DPNSGFVFNLNPLN(1)SSQGYN(1)VSGIGK	sp|P11717|MPRI_HUMAN	951	1	238.05	N	14	3	5314300
DQCIVDDITYN(0.055)VN(0.945)DTFHK	sp|P02751|FINC_HUMAN	528	0.945419	150.9	N	13	2	10549000
DQDPASFGADSLLLN(1)SSR	sp|O43451|MGA_HUMAN	707	1	214.65	N	15	3	7351800
DQGSPALSAN(1)VSLR	sp|Q9Y5G0|PCDGH_HUMAN	541	1	92.792	N	10	2	29794000
DQNTPVVHPPPTPGSCGHGGVVN(1)ISK	sp|Q6UX06|OLFM4_HUMAN	253	1	110.94	N	23	3	36210000
DSDILFTLPN(1)LSK	sp|Q9NU53|GINM1_HUMAN	191	1	89.9	N	10	2	3682000
DSGAPAHLESN(1)ATVR	sp|O14917|PCD17_HUMAN	566	1	197.36	N	11	3	3716800
DSITGSGLEN(1)ATISVAGIN(0.172)HN(0.828)ITTGR	sp|O75976|CBPD_HUMAN	399	0.828427	155.71	N	21	3	3350300
DSSDEIN(1)CTEICLHNEFSCGNGECIPR	sp|P98164|LRP2_HUMAN	178	1	179.33	N	7	3	89218000
DSTPLGDGPMLSLSSITFDSN(1)GTYVCEASLPTVPVLSR	sp|P50895|BCAM_HUMAN	419	1	104.57	N	21	3	5186500
DSVIN(1)LSESVEDGPK	sp|Q16706|MA2A1_HUMAN	78	1	155.14	N	5	2	3303600
DTAVFECLPQHAMFGN(1)DTITCTTHGN(1)WTKLPECR	sp|P02749|APOH_HUMAN	183	1	180.09	N	16	4	271830000
DTFVN(1)ASR	sp|P05155|IC1_HUMAN	238	1	101.6	N	5	2	98034000
DTNDNAPMFPSPVIN(1)ISIPENTLINSR	sp|Q9HC56|PCDH9_HUMAN	148	0.999938	99.722	N	15	3	4143400
DVECGEGHFCHDN(1)QTCCR	sp|P28799|GRN_HUMAN	530	1	99.711	N	13	3	162170
DVMQVAN(1)TTMSSR	sp|P08069|IGF1R_HUMAN	747	1	132.5	N	7	2	7227500
DVN(1)CSVMGPQEK	sp|P53634|CATC_HUMAN	53	1	111.27	N	3	2	2894800
DVQIIVFPEDGIHGFN(1)FTR	sp|P43251|BTD_HUMAN	119	1	222.55	N	16	3	97508000
DVQYFGEIGLGTPPQN(0.992)FTVAFDTGSSN(0.008)LWVPSR	sp|O96009|NAPSA_HUMAN	90	0.991638	53.563	N	16	4	5086000
DVTILDLSYNQITLN(1)GTDTR	sp|Q9H756|LRC19_HUMAN	62	1	293.25	N	15	2	17558000
DVTVIEGEVATISCQVN(1)K	sp|Q9BY67|CADM1_HUMAN	67	1	234.87	N	17	2	369990000
DVVTAAGDMLKDN(1)ATEEEILVYLEK	sp|P07602|SAP_HUMAN	80	1	187.5	N	13	2	14699000
DVYALMGQN(1)VTLECFALGNPVPDIR	sp|Q12860|CNTN1_HUMAN	258	1	245.04	N	9	2	11477000
DVYSN(1)LSHLPGAPGGPPAPQGLPYCPER	sp|O60512|B4GT3_HUMAN	57	1	77.63	N	5	3	3576900
DYGN(1)YTCVATNK	sp|Q14982|OPCM_HUMAN	293	1	199.33	N	4	2	189310000
EACQGTSPPVVSCYN(1)ASDHVYK	sp|O95274|LYPD3_HUMAN	163	1	158.17	N	15	2	79989000
EADPLSN(1)GSVMIFN(1)TSALPHLYQIK	sp|Q12866|MERTK_HUMAN	329	1	111.44	N	7	3	12916000
EAETIKN(1)GIYN(1)ITVLASDQGGR	sp|Q02487|DSC2_HUMAN	546	1	182.23	N	11	2	43537000
EAFLN(1)GSDGHK	sp|Q8NFZ8|CADM4_HUMAN	375	1	130.66	N	5	3	811050
EAFSN(1)FSSSTLTEVQAISTHGGSVGDK	sp|P07307|ASGR2_HUMAN	102	1	152.4	N	5	3	7522000
EAFTVEAWVKPEGGQNNPAIIAGVFDN(1)CSHTVSDK	sp|Q9BXP8|PAPP2_HUMAN	311	1	123.72	N	27	4	8933900
EAFVTGCIN(1)ATQAANQGEFQKPDNK	sp|Q9UKY0|PRND_HUMAN	110	0.999854	180.16	N	9	3	66595000
EAGN(1)HTSGAGLVQINK	sp|P20645|MPRD_HUMAN	83	1	212.1	N	4	2	2344000
EALEN(0.006)MN(0.994)STLK	sp|O43490|PROM1_HUMAN	274	0.993639	160.36	N	7	2	7665100
EAN(1)LTSSVTILPLPLQN(1)ATVEAGTR	sp|P20160|CAP7_HUMAN	126	1	216.53	N	3	2	3833500
EANEVANQILN(1)LTADGQN(1)LTSAN(0.988)ITN(0.012)IVEQVK	sp|Q86SQ4|GP126_HUMAN	593	0.999968	159.1	N	11	3	5002400
EATEISHVLLCN(1)VTQR	sp|Q9HBJ8|TMM27_HUMAN	76	1	205.87	N	12	2	103770000
EAWN(0.017)N(0.983)VTVWGSR	sp|O94856|NFASC_HUMAN	778	0.983384	125.74	N	5	2	3913500
EDAQIN(1)TTIGSVTAQDPDAAR	sp|P55285|CADH6_HUMAN	399	1	253.06	N	6	3	53589000
EDAVHAMN(0.04)N(0.961)LN(0.999)GTELEGSCLEVTLAK	sp|A0AV96|RBM47_HUMAN	302	0.999263	49.25	N	11	3	39243000
EDIGN(1)YSCLVR	sp|A8MVW5|HECA2_HUMAN	216	1	133.13	N	5	2	20101000
EDNPDKNPEAPLN(1)VSR	sp|O75326|SEM7A_HUMAN	258	1	228.76	N	13	3	5945900
EDQYHYLLDRN(1)LSCR	sp|P05154|IPSP_HUMAN	249	1	205.02	N	11	3	40223000
EEASPVMDALSTN(1)TSGSLTTVLIR	sp|P08F94|PKHD1_HUMAN	1494	1	151.01	N	13	3	8338500
EEQYN(1)STFR	sp|P01860|IGHG3_HUMAN	180	1	168.27	N	5	2	12223000
EEVSWDTENSHPQHTITNLSPYTN(1)VSVK	sp|P28827|PTPRM_HUMAN	454	0.999871	96.317	N	24	4	5572500
EFGFAWPESLN(1)CSK	sp|Q9ULV1|FZD4_HUMAN	144	1	201.09	N	11	2	283250000
EFICNGVDNCHDN(0.999)N(0.001)TSDEK	sp|P98164|LRP2_HUMAN	2809	0.999319	349.81	N	13	2	6583000
EFVENSECIQCHPECLPQAMN(1)ITCTGR	sp|P00533|EGFR_HUMAN	568	0.999921	69.435	N	21	3	2805900
EGANDFVVTFN(1)TSHLQK	sp|P16871|IL7RA_HUMAN	151	1	179.83	N	11	2	13492000
EGFSAN(1)YSVLQSSVSEDFK	sp|O14786|NRP1_HUMAN	261	1	153	N	6	2	4425500
EGFYLN(1)YTSGLCQPCDCSPHGALSIPCN(1)SSGK	sp|Q9H1U4|MEGF9_HUMAN	245	1	100.17	N	6	3	17039000
EGGTMALSGISDFGN(1)ISATAGEN(1)YSVVSWVPK	sp|P32004|L1CAM_HUMAN	1022	1	153.12	N	15	3	5461400
EGITLN(1)SSNPSGNAFLK	sp|Q07075|AMPE_HUMAN	607	1	259.75	N	6	2	75080000
EGMFN(1)DTLR	sp|P43626|KI2L1_HUMAN	67	1	113.26	N	5	2	1383300
EGN(1)ATGHLVGR	sp|O60494|CUBN_HUMAN	1802	1	238.73	N	3	3	26446000
EGPPAAFSGHN(1)ASSGR	sp|Q5IJ48|CRUM2_HUMAN	886	1	127.71	N	11	3	29993000
EGYSN(1)ISYIVVNHQGISSR	sp|P49908|SEPP1_HUMAN	83	1	151.22	N	5	2	9834200
EHEGAIYPDN(1)TTDFQR	sp|P00450|CERU_HUMAN	138	1	260.5	N	10	3	61635000
EHYN(1)LSAATCSPGQMCGHYTQVVWAK	sp|Q6UXB8|PI16_HUMAN	114	1	191.44	N	4	3	10879000
EIFVAN(1)GTQGK	sp|O95297|MPZL1_HUMAN	50	1	178.55	N	6	2	31401000
EIILVDDN(1)SSNEELKEK	sp|Q6P9A2|GLT18_HUMAN	195	0.999816	184.87	N	8	3	6004400
EIVCN(1)VTLGGER	sp|P32942|ICAM3_HUMAN	295	1	110.38	N	5	2	26925000
ELAVPDGYTN(1)R	sp|P26006|ITA3_HUMAN	86	1	134.23	N	10	2	12859000
ELHHLQEQN(1)VSNAFLDK	sp|P00450|CERU_HUMAN	762	1	326.57	N	9	4	17044000
ELLEEVGQN(1)GSR	sp|Q12866|MERTK_HUMAN	442	1	126.39	N	9	2	14594000
ELLLDFAN(1)SSAELTGCLVR	sp|Q86WC4|OSTM1_HUMAN	93	1	176.28	N	8	2	9633100
ELLQEFIDDN(1)ATTNAIDELK	sp|Q13296|SG2A2_HUMAN	53	0.999984	181.75	N	10	3	1527600
ELMPQDN(1)FTLTASSLEPAPSSQSIWFLK	sp|Q14264|ENR1_HUMAN	316	1	90.744	N	7	3	11126000
ELN(1)HTQQLPDCR	sp|Q8NAC3|I17RC_HUMAN	257	1	155.33	N	3	3	3635700
ELNILFLN(1)K	sp|Q8N3J6|CADM2_HUMAN	287	1	125.81	N	8	2	12606000
ELQGN(1)CSR	sp|Q07954|LRP1_HUMAN	114	1	101.33	N	5	2	113420
ELSEYN(1)ATAIK	sp|P29323|EPHB2_HUMAN	482	1	136.99	N	6	2	30152000
ELSVWHN(1)ITIIATEIR	sp|P55286|CADH8_HUMAN	463	1	188	N	7	3	2557000
ELTRPN(1)ETTIHTAGHSLAAGPEAGEN(1)QK	sp|Q9H2A7|CXL16_HUMAN	168	1	208.16	N	6	3	284090000
ELVGGLELFLTN(1)TSCR	sp|Q8WWZ8|OIT3_HUMAN	291	1	114.82	N	12	2	1631600
ELWVDVAEAN(1)R	sp|Q8IUK5|PLDX1_HUMAN	115	1	114.51	N	10	2	32683000
ELYEPIWQN(1)FTDPQLR	sp|P12821|ACE_HUMAN	111	1	147.33	N	9	3	17095000
ELYIIEHGSN(1)VTLECNFDTGSHVNLGAITASLQK	sp|Q9BQ51|PD1L2_HUMAN	37	0.999987	148.66	N	10	4	43794000
EN(1)ATTDLLTK	sp|P28799|GRN_HUMAN	265	1	293.47	N	2	2	20936000
EN(1)GSFSGK	sp|Q7Z7G0|TARSH_HUMAN	878	1	122.18	N	2	2	1533600
EN(1)GTISR	sp|P02763|A1AG1_HUMAN	103	1	107.32	N	2	2	23447000
EN(1)GTLVQVATISGNMFNQMAK	sp|O75503|CLN5_HUMAN	178	1	253.06	N	2	2	45422000
EN(1)GTTCLMAEFAAK	sp|Q9UJQ1|LAMP5_HUMAN	53	1	80.014	N	2	2	3453600
EN(1)GTVSR	sp|P19652|A1AG2_HUMAN	103	1	115.46	N	2	2	8242000
EN(1)ISDPTSPLR	sp|P01591|IGJ_HUMAN	71	1	209.73	N	2	2	1517200000
EN(1)LTAPGSDSAVFFEQGTTR	sp|P00450|CERU_HUMAN	397	1	203.11	N	2	3	393910000
EN(1)MSLPSNLQLNDLTPDSR	sp|Q86YD3|TMM25_HUMAN	295	1	195.1	N	2	2	14558000
EN(1)NTGVVSQTFK	sp|O75355|ENTP3_HUMAN	81	0.999937	136.49	N	2	2	2816900
EN(1)SSSQDPQTEGTR	sp|P15151|PVR_HUMAN	405	1	187.78	N	2	2	458680
EN(1)STDYLYPEQLK	sp|P00749|UROK_HUMAN	322	1	284.47	N	2	3	175870000
EN(1)YSSVDAN(1)GIQSQMLSR	sp|O43405|COCH_HUMAN	100	1	162.67	N	2	2	16732000
ENMVLN(1)LSCEASGHPR	sp|P43121|MUC18_HUMAN	449	1	293.47	N	6	2	63415000
ENSAFPPFCCN(0.159)DN(0.84)VTN(0.023)TAN(0.978)ETCTK	sp|O60635|TSN1_HUMAN	184	0.977746	125.41	N	19	2	72994000
ENVGIYN(1)LSK	sp|P69849|NOMO3_HUMAN	618	1	108.43	N	7	2	10295000
EPFVLSCQADVAAAPQPGPQN(1)SSCATLSEYSR	sp|Q6W4X9|MUC6_HUMAN	268	1	138.78	N	21	4	29922000
EPGSN(1)VTMSVDAECVPMVR	sp|Q08380|LG3BP_HUMAN	192	1	275.19	N	5	3	14892000
EQECEIISFAETGLSTIN(1)QTR	sp|P55103|INHBC_HUMAN	110	1	200	N	18	3	10739000
EQNDNTSN(1)GTNDYIGSVEK	sp|Q96MM7|H6ST2_HUMAN	592	0.999995	244.44	N	8	3	2950700
EQPLN(1)VTVCR	sp|P55291|CAD15_HUMAN	576	1	129.42	N	5	2	1281400000
EQRPGQN(1)CSNYTVR	sp|O75339|CILP1_HUMAN	129	0.999972	96.464	N	7	3	284960
EQYTIIN(1)R	sp|P40189|IL6RB_HUMAN	83	1	124.08	N	7	2	108580000
ERPPTFLTPEGN(0.993)ASN(0.007)KEELR	sp|Q92823|NRCAM_HUMAN	276	0.993179	107.15	N	12	4	1582400
ESFLQTN(1)YTEIR	sp|P23471|PTPRZ_HUMAN	677	1	198.25	N	7	2	32896000
ESQLN(1)LTVMAK	sp|Q15223|PVRL1_HUMAN	139	1	150.35	N	5	2	256940000
ESRPPPGPGPGN(1)TTR	sp|Q3ZCQ3|F174B_HUMAN	53	1	113.67	N	12	3	9965400
ESSCLAN(1)SSWSHSPPVCEPVK	sp|Q4LDE5|SVEP1_HUMAN	1890	1	90.654	N	7	3	7421200
ESWGQESNAGN(1)QTVVR	sp|Q9NY97|B3GN2_HUMAN	173	0.999967	177.16	N	11	3	35177000
ETASN(0.003)CN(0.997)GSLAHPSDLYAEGCEALVVK	sp|O60637|TSN3_HUMAN	183	0.997405	125.79	N	7	3	69646000
ETCSGN(1)SSQCAPNIHK	sp|Q9P0K1|ADA22_HUMAN	519	0.999997	110.98	N	6	3	218180
ETHLETN(1)FTLK	sp|P40189|IL6RB_HUMAN	157	1	202.56	N	7	2	96222000
ETIGDYTWTN(1)GSQPCVHLQAQIQIR	sp|P34810|CD68_HUMAN	164	1	139.38	N	10	3	6721000
ETIYPN(1)ASLLIQN(1)VTQN(1)DTGFYTLQVIK	sp|P13688|CEAM1_HUMAN	104	1	78.206	N	6	3	25160000
ETLLWHN(1)ITVIATEINNPK	sp|P55285|CADH6_HUMAN	455	1	365.19	N	7	2	72775000
ETQDEYN(1)VTIVAR	sp|O14917|PCD17_HUMAN	439	1	121.36	N	7	2	4593200
ETVQWLLN(1)GTCPQFVSGLLESGK	sp|P15813|CD1D_HUMAN	181	1	270.79	N	8	2	1986200
ETVYPN(1)GSLLFQN(1)ITLEDAGSYTLR	sp|O75871|CEAM4_HUMAN	104	1	135.55	N	6	3	13347000
EVATLSCGHN(1)VSVEELAQTR	sp|P33681|CD80_HUMAN	53	1	81.878	N	10	3	4844000
EVFVHPN(1)YSK	sp|P04070|PROC_HUMAN	290	1	246.93	N	7	2	16261000
EVFWAGN(1)CSEAACGAADCEQCTR	sp|Q7Z7M0|MEGF8_HUMAN	1990	1	276.34	N	7	3	15539000
EVHSGVSTDPQPLKEQPALN(1)DSR	sp|P01850|TRBC1_HUMAN	70	1	89.946	N	20	4	659330
EVLSSN(1)VSWR	sp|Q8IZF2|AGRF5_HUMAN	301	1	149.82	N	6	2	176830000
EVN(1)CSFPLFMNGISK	sp|P17927|CR1_HUMAN	1908	0.999997	75.589	N	3	2	1315300
EVN(1)VSPCPTQPCQLSK	sp|P61916|NPC2_HUMAN	38	1	133.88	N	3	2	13461000
EVQQASLMFFVQLPSN(1)TTWTLK	sp|P55103|INHBC_HUMAN	143	1	205.33	N	16	3	4103500
EWLPLN(1)R	sp|O75882|ATRN_HUMAN	383	1	124.32	N	6	2	170690000
EWN(1)GTYHCIFR	sp|Q8IZF2|AGRF5_HUMAN	540	1	185.81	N	3	2	1281900
EYLEQISTLIN(1)TTDR	sp|P42892|ECE1_HUMAN	383	1	182.08	N	11	2	4212800
EYMDTTLGPFILN(1)VTSGALLCSQALCSGHGR	sp|Q12794|HYAL1_HUMAN	350	1	88.721	N	13	3	22912000
FALLMTN(1)CYATPSSN(1)ATDPLK	sp|P07911|UROM_HUMAN	513	1	281.68	N	15	3	9578700000
FAMLANNNLQILN(0.081)IN(0.919)K	sp|O15394|NCAM2_HUMAN	177	0.919301	161.17	N	15	2	18318000
FAYPQALPN(1)TTLGEER	sp|Q9Y694|S22A7_HUMAN	91	1	108.72	N	9	2	2551400
FCWQLPETDYECTN(1)STSCMTVSCPR	sp|Q9BRN9|TM2D3_HUMAN	140	1	133.58	N	14	3	5599500
FDIEVTPN(1)CTSNYLELR	sp|O60494|CUBN_HUMAN	2274	1	190.85	N	8	3	104660000
FDVNQLQN(1)TTIK	sp|P12821|ACE_HUMAN	714	1	287.29	N	8	2	57491000
FEIEDVN(0.033)N(0.967)KTECEK	sp|Q9UQD0|SCN8A_HUMAN	1372	0.966509	160.56	N	8	3	1178000
FEVN(1)ETHGSLTLVAQR	sp|Q8WXG9|GPR98_HUMAN	2972	1	90.476	N	4	3	1683200
FFQLN(1)YSTTVQENSPIGSK	sp|Q9NYQ8|FAT2_HUMAN	3430	1	159	N	5	2	1835400
FFVSVGLPN(1)MTQGFWENSMLTDPGNVQK	sp|Q9BYF1|ACE2_HUMAN	322	0.99968	95.834	N	9	3	1240300
FGCEIEN(0.005)N(0.995)R	sp|P25311|ZA2G_HUMAN	128	0.994769	166.68	N	8	2	883650000
FGHFTGFN(1)SSTLK	sp|Q9BXP2|S12A9_HUMAN	243	1	99.834	N	8	3	1592300
FGN(1)LTYLN(1)LTK	sp|P0C7U0|ELFN1_HUMAN	90	1	197.79	N	3	2	25630000
FGTCSQLCN(0.865)N(0.135)TK	sp|Q07954|LRP1_HUMAN	3839	0.865117	178.54	N	9	2	3644900
FGYILHTDN(1)R	sp|P48740|MASP1_HUMAN	178	1	109.44	N	9	3	7672900
FIASFNVVN(1)TTK	sp|P28827|PTPRM_HUMAN	249	0.999681	99.522	N	9	2	19073000
FIFSLPPEIIHN(0.013)PN(0.987)FTVR	sp|P55287|CAD11_HUMAN	540	0.986544	136.99	N	14	3	1955100
FILNTEN(0.042)N(0.958)FTLTDNHDN(0.007)TAN(0.993)ITVK	sp|P33151|CADH5_HUMAN	523	0.957984	155.53	N	8	3	4751400
FIQEVN(1)TTTR	sp|Q8NAU1|FNDC5_HUMAN	84	1	148.69	N	6	3	1392200
FKQDSN(1)HTIGVEFGSR	sp|P61018|RAB4B_HUMAN	38	1	95.9	N	6	3	2484300
FLEPYN(1)DSIQAQK	sp|P14415|AT1B2_HUMAN	118	1	121.6	N	6	2	1787000
FLGPVPVYPAVGN(0.001)HESTPVN(0.002)SFPPPFIEGN(0.997)HSSR	sp|P17405|ASM_HUMAN	335	0.99694	43.865	N	30	4	4941200
FLN(1)DSEQVAR	sp|Q9BVT8|TMUB1_HUMAN	111	1	154.49	N	3	2	14702000
FLN(1)DTMAVYEAK	sp|P29622|KAIN_HUMAN	157	1	199.03	N	3	3	25001000
FLNN(1)GTCTAEGK	sp|P05156|CFAI_HUMAN	103	0.999832	166.66	N	4	2	527690000
FLSSSPHLPPSSYFN(1)ASGR	sp|O14773|TPP1_HUMAN	443	1	183.81	N	15	3	37197000
FLTQN(1)LSLPN(1)STAQALLAAR	sp|Q9BZC7|ABCA2_HUMAN	168	1	188.09	N	5	2	3962700
FMFMEEGAN(1)K	sp|Q6PK18|OGFD3_HUMAN	267	1	86.67	N	9	2	29836000
FN(1)DTEVLQR	sp|P43251|BTD_HUMAN	150	1	185.72	N	2	2	200270000
FN(1)HTQTIQQK	sp|Q92823|NRCAM_HUMAN	223	1	227.99	N	2	3	1036100
FN(1)LSQIPEGEVVTAAEFR	sp|P22004|BMP6_HUMAN	241	1	135.81	N	2	3	15863000
FN(1)LTETSEAEIHQSFQHLLR	sp|P01011|AACT_HUMAN	106	1	217.19	N	2	4	58987000
FN(1)SSGQCEVPLVR	sp|Q99835|SMO_HUMAN	188	1	129.89	N	2	2	41702000
FN(1)SSGTHFSN(1)LSK	sp|P48357|LEPR_HUMAN	73	1	179.6	N	2	2	32475000
FN(1)TTYINIGSSYFPEHGYFR	sp|Q9H8L6|MMRN2_HUMAN	845	1	255.39	N	2	2	12986000
FN(1)VSLDSVPELR	sp|Q02083|NAAA_HUMAN	37	1	152.54	N	2	2	6282100
FNDLDLCVSEN(1)ETLK	sp|Q9NWD8|TM248_HUMAN	72	1	209.25	N	11	2	5715600
FNPGAESVVLSN(1)STLK	sp|Q13201|MMRN1_HUMAN	136	1	218.34	N	12	3	329130000
FNWN(1)HCGEMAPACK	sp|P15328|FOLR1_HUMAN	87	0.999986	141.65	N	4	3	5571100
FPANYPN(0.02)N(0.066)QN(0.914)CSWIIQAQPPLNHITLSFTHFELER	sp|O60494|CUBN_HUMAN	1646	0.914045	122.29	N	10	4	15087000
FPGAPFTNYMSYTDDN(0.999)CTDN(0.001)FTPNQVAR	sp|Q9BXP8|PAPP2_HUMAN	813	0.999013	141.29	N	16	3	5432600
FPN(1)FTFR	sp|Q6UWV6|ENPP7_HUMAN	267	1	105.2	N	3	2	2345500
FPSSEVMN(1)K	sp|Q01118|SCN7A_HUMAN	1103	1	95.815	N	8	2	2055300
FQAFAN(1)GSLLIPDFGK	sp|O14498|ISLR_HUMAN	309	1	151.66	N	6	2	168270000
FQGQWGTVCDDGWN(1)TTASTVVCK	sp|Q9NR16|C163B_HUMAN	78	1	179.81	N	14	3	15839000
FQLLN(1)FSSSELK	sp|Q9BY67|CADM1_HUMAN	101	1	215.83	N	5	2	391550000
FQVN(0.888)N(0.112)TRPPHVQLLR	sp|P35475|IDUA_HUMAN	372	0.887807	99.844	N	4	4	18516000
FSDFDVVPSTSCSHDYLAIYDGAN(1)TSDPLLGK	sp|O60494|CUBN_HUMAN	3103	1	102.72	N	24	3	1670900000
FSDGLESN(1)SSTQFEVK	sp|P0C0L5|CO4B_HUMAN	226	1	206.74	N	8	2	30859000
FSEDHLN(1)ITCSATAR	sp|P41217|OX2G_HUMAN	157	1	182.37	N	7	2	97709000
FSIYTALFN(0.017)N(0.983)MTSVSK	sp|Q8IZF2|AGRF5_HUMAN	328	0.983294	222.72	N	10	2	33090000
FSSETLSYLN(1)SSCTGPMCVQIEDYSQVR	sp|O43895|XPP2_HUMAN	291	1	71.149	N	10	3	15904000
FTMMPPN(1)ASLLINPLQFPDEGNYIVK	sp|A8MVW5|HECA2_HUMAN	104	0.999978	138.44	N	7	3	17187000
FVACQMELLHSN(1)GSQR	sp|P07307|ASGR2_HUMAN	170	1	172.58	N	12	3	97612000
FVEGSHN(1)STVSLTTK	sp|P04114|APOB_HUMAN	3411	1	106.76	N	7	3	4333000
FVEQN(1)ETAIN(1)ITTYPDQENNK	sp|Q12841|FSTL1_HUMAN	175	1	165.89	N	5	2	3024600
FVEVLLIN(0.024)N(0.018)N(0.122)N(0.835)SSQFTCGVLCR	sp|O60241|AGRB2_HUMAN	192	0.835448	116.21	N	11	3	8975900
FVGTPEVN(1)QTTLYQR	sp|P01033|TIMP1_HUMAN	53	1	204.17	N	8	3	106020000
FVQGN(1)STEVACHPGYGLPK	sp|Q02985|FHR3_HUMAN	108	1	61.495	N	5	3	7230500
FVQTN(1)ISR	sp|P49771|FLT3L_HUMAN	126	1	119.41	N	5	2	5888400
FYATN(1)DTEVAQSNFEALQDFFR	sp|P10619|PPGB_HUMAN	145	1	312.67	N	5	2	8908100
FYN(1)HTICAQ	sp|O00337|S28A1_HUMAN	643	1	151.04	N	3	1	438790000
GAEAAN(1)VTGPGGVPVQGSK	sp|P67809|YBOX1_HUMAN	124	1	86.772	N	6	2	3077600
GAEVDCMSLLN(1)TTLSSSSFEIYQCCR	sp|O00337|S28A1_HUMAN	605	1	132.24	N	11	3	16097000
GAEYVISPLPN(1)ASAPAAQR	sp|Q8TE58|ATS15_HUMAN	141	1	69.456	N	11	2	964640
GAFISN(1)FSMTVDGK	sp|P19823|ITIH2_HUMAN	118	1	149.94	N	6	2	3821600
GASN(1)LTWR	sp|P15586|GNS_HUMAN	405	1	143.85	N	4	2	49358000
GCFDGN(1)VTLTAAN(1)VTVSLPVR	sp|O95274|LYPD3_HUMAN	176	1	304.86	N	6	3	52039000
GCPEDAAVCAVDKN(1)GSK	sp|P11717|MPRI_HUMAN	543	1	86.411	N	14	3	6195700
GCPTVTHN(1)FTR	sp|P98161|PKD1_HUMAN	1348	1	114.97	N	8	3	2646100
GCSCFSDWQGPGCSVPVPAN(1)QSFWTR	sp|O75882|ATRN_HUMAN	325	1	89.297	N	20	4	267730000
GDN(0.001)N(0.999)LTR	sp|P00742|FA10_HUMAN	231	0.998535	124.37	N	4	2	25676000
GEGN(1)ETTNMVITWKPLR	sp|P32004|L1CAM_HUMAN	726	1	214.61	N	4	2	2841000
GELN(1)TSIFSSR	sp|Q9UHG3|PCYOX_HUMAN	353	1	172.88	N	4	2	34560000
GEN(1)VTLTCNGNNFFEVSSTK	sp|P12319|FCERA_HUMAN	46	1	209.6	N	3	2	5197100
GEPAIFN(1)LSITEAHESGPYK	sp|Q7Z6M3|MILR1_HUMAN	89	1	284.51	N	7	2	3679000
GFGVAIVGN(1)YTAALPTEAALR	sp|Q96PD5|PGRP2_HUMAN	485	1	227.91	N	9	2	280510000
GFLALYQTVAVN(1)YSQPISEASR	sp|Q9NZP8|C1RL_HUMAN	166	1	278.62	N	12	2	160400000
GFLINSKPEN(1)ACEPIVPPPVK	sp|O43567|RNF13_HUMAN	75	1	198.38	N	10	2	69580000
GFN(1)ASWQAVTGGCGGIFQAPSGEIHSPNYPSPYR	sp|O60494|CUBN_HUMAN	1500	1	128.33	N	3	3	40526000
GFVWLAICSQNQPPYEAIPQQIN(1)STIVDLR	sp|P0C7U0|ELFN1_HUMAN	59	0.999969	95.523	N	23	3	24918000
GFYLDGSDTIVCDSN(1)STWDPPVPK	sp|P15529|MCP_HUMAN	273	1	107.82	N	15	2	6286200
GGAEAMLVVN(0.123)N(0.877)SVLFPPSGN(1)R	sp|Q8TCT8|SPP2A_HUMAN	126	1	222.75	N	20	3	16914000
GGSSGWSGGLAQN(1)R	sp|P07357|CO8A_HUMAN	437	1	157.78	N	13	2	7175000
GGTESQDTLCQNCPPGTFSPN(1)GTLEECQHQTK	sp|Q92956|TNR14_HUMAN	173	0.999998	125.06	N	21	3	34658000
GGYIFPTQQPN(1)TTTLASR	sp|O43451|MGA_HUMAN	827	1	146.67	N	11	2	33782000
GHCWGPGPTQCVN(1)CSQFLR	sp|P04626|ERBB2_HUMAN	530	1	95.409	N	13	3	2124300
GHHN(1)CSESLELEDPSSGLGVTK	sp|P04233|HG2A_HUMAN	270	1	236.75	N	4	2	9084100
GHPQILEAAGN(1)ASAGTVLLR	sp|Q13332|PTPRS_HUMAN	940	1	178.1	N	11	2	38153000
GHTLTLN(1)FTR	sp|P11279|LAMP1_HUMAN	103	1	140.17	N	7	3	64438000
GHVN(1)ITR	sp|P00734|THRB_HUMAN	121	1	164.89	N	4	2	252870000
GICN(1)SSDVR	sp|O75882|ATRN_HUMAN	300	1	116.37	N	4	2	13260000
GIN(0.007)YN(0.993)SSVAK	sp|P03951|FA11_HUMAN	126	0.992534	98.582	N	5	2	13631000
GIPMAASN(0.999)LSVN(0.001)YPVGAPDHISVK	sp|Q14242|SELPL_HUMAN	302	0.999424	119.16	N	8	3	16784000
GKAN(1)STGTLVITDPTR	sp|Q12860|CNTN1_HUMAN	494	1	303.7	N	4	3	304550000
GLCGELDQN(1)LSR	sp|Q15846|CLUL1_HUMAN	311	1	197.79	N	9	2	30692000
GLCVLSVGAN(1)LTTFDGAR	sp|Q9Y6R7|FCGBP_HUMAN	5242	1	73.91	N	10	2	26690000
GLCVN(1)ASAVSR	sp|P17936|IBP3_HUMAN	116	1	145.9	N	5	2	271390000
GLDGN(1)GTGN(1)STR	sp|Q5VUB5|F1711_HUMAN	190	1	115.7	N	5	2	161440
GLLN(1)LTYYQQIQVQK	sp|Q9HAT2|SIAE_HUMAN	422	1	152.69	N	4	2	15462000
GLN(1)LTEDTYKPR	sp|Q08380|LG3BP_HUMAN	398	1	218.49	N	3	2	516080000
GLN(1)VTLSSTGR	sp|P0C0L5|CO4B_HUMAN	1328	1	179.81	N	3	2	186360000
GLNIALVN(1)GTTGAVLGQK	sp|Q96BQ1|FAM3D_HUMAN	107	1	89.46	N	8	2	957690
GLQLTWLEN(0.082)GN(0.918)VSR	sp|O00241|SIRB1_HUMAN	291	0.918464	201.09	N	11	2	1190100
GLQPTLTN(0.045)PGECRPN(0.955)FTCACR	sp|P04275|VWF_HUMAN	2357	0.954847	60.334	N	15	3	11426000
GLRETFSN(1)FTASTEAQVK	sp|P07306|ASGR1_HUMAN	79	1	208.17	N	8	3	13701000
GLRPDFTYTFEVTALN(1)GVSSLATGPVPFEPVN(1)VTTDR	sp|P54760|EPHB4_HUMAN	426	1	96.477	N	32	4	4073300
GLSFDVSLEVSQGPGLLN(1)DTK	sp|P01833|PIGR_HUMAN	135	1	315.73	N	18	3	86576000
GLTFQQN(1)ASSMCVPDQDTAIR	sp|P01871|IGHM_HUMAN	209	1	264.85	N	7	3	18174000
GLVLSEDN(1)HTCQVPVLCK	sp|Q8WWZ8|OIT3_HUMAN	259	1	90.453	N	8	3	26109000
GN(0.001)VN(0.999)GTFIIHPDSGN(1)LTVAR	sp|Q9HBB8|CDHR5_HUMAN	308	1	263.04	N	15	2	964230000
GN(0.208)WSICN(0.843)GN(0.949)GSLELPGAVPGCVHSALFQQGLIQDSYYR	sp|O00462|MANBA_HUMAN	28	0.949291	56.957	N	9	4	4677600
GN(0.995)N(0.005)SHILLSALK	sp|P01133|EGF_HUMAN	148	0.994898	217.22	N	2	3	978490000
GN(1)ASGLGAGPR	sp|Q9UJ90|KCNE5_HUMAN	25	1	107.21	N	2	2	398470
GN(1)ESALWDCK	sp|Q86VB7|C163A_HUMAN	123	1	112.71	N	2	2	35712000
GN(1)ESLPER	sp|Q8NFZ8|CADM4_HUMAN	262	1	133.91	N	2	2	15669000
GN(1)ETIVNLIHSTR	sp|P16870|CBPE_HUMAN	139	1	168.82	N	2	2	276730000
GN(1)ETLHYETFGK	sp|P13598|ICAM2_HUMAN	153	1	196.67	N	2	3	183700000
GN(1)ETQLMLNSLQPNK	sp|Q8TDY8|IGDC4_HUMAN	582	0.999997	95.273	N	2	2	3343400
GN(1)FSTEGCGCVCEPGWK	sp|P24821|TENA_HUMAN	166	1	179.5	N	2	2	17739000
GN(1)HSITQFTQADIDDMK	sp|Q5SZK8|FREM2_HUMAN	1716	1	187.08	N	2	2	2462900
GN(1)LTFTAQYLSYR	sp|Q08334|I10R2_HUMAN	49	1	114.76	N	2	2	15800000
GN(1)LTGAPGQR	sp|O60883|ETBR2_HUMAN	105	1	126.24	N	2	2	6325300
GN(1)STHGCSSEETFLIDCR	sp|Q03405|UPAR_HUMAN	222	1	262.73	N	2	3	20288000
GN(1)STLSVPK	sp|Q9NUN5|LMBD1_HUMAN	457	1	115.49	N	2	2	2919600
GN(1)VTQHVQGHR	sp|Q15043|S39AE_HUMAN	77	1	123.96	N	2	2	484680
GN(1)YSCFVSSPSITK	sp|Q12860|CNTN1_HUMAN	208	1	145.81	N	2	3	147120000
GNFN(1)STVN(0.919)N(0.081)TVTVR	sp|Q96BY6|DOC10_HUMAN	194	0.999983	113.22	N	4	2	16215000
GNMSGN(1)FTYIIDK	sp|P48551|INAR2_HUMAN	192	1	143.24	N	6	2	11727000
GNPYSDLGN(1)HTTCR	sp|Q4KMQ2|ANO6_HUMAN	802	1	164.48	N	9	2	4758900
GPDSLIDGGN(1)ETVAAICIAATGK	sp|Q9NQS3|PVRL3_HUMAN	186	1	189.07	N	10	3	98896000
GPGCDELDCGPSN(1)CSQHGLCTETGCR	sp|Q9UK23|NAGPA_HUMAN	366	1	168.4	N	13	3	4607400
GPGIKPN(1)QTSK	sp|P15586|GNS_HUMAN	362	1	191.45	N	7	3	2183900
GPGTLGWCVHN(1)ESCLPRPEQAR	sp|Q7Z7M0|MEGF8_HUMAN	637	1	104.16	N	11	3	9982400
GPLANPIWN(1)VTGFTGR	sp|Q15262|PTPRK_HUMAN	140	0.99999	126.71	N	9	2	14087000
GPMN(1)QCLVATGTHEPK	sp|Q03405|UPAR_HUMAN	242	1	77.372	N	4	3	608990
GPN(1)CSEPECPGNCHLR	sp|P24821|TENA_HUMAN	184	1	212.03	N	3	2	11470000
GPN(1)LTSPASITFTTGLEAPR	sp|P22105|TENX_HUMAN	3918	1	220.72	N	3	2	74049000
GPNMLISTEVN(1)ATQFLALVQEK	sp|Q8WW52|F151A_HUMAN	189	0.999732	144.4	N	11	3	3223600
GPSTPLPEDPNWN(1)VTEFHTTPK	sp|P15144|AMPN_HUMAN	265	0.999998	199.31	N	13	4	824280000
GPWQEQIVSDPFLVVSN(1)TSTFVPYEIK	sp|P32004|L1CAM_HUMAN	777	1	108.5	N	17	3	11799000
GQN(1)GSFDAPN(1)ERPYSLK	sp|Q01151|CD83_HUMAN	79	1	243.3	N	3	3	22649000
GQPAN(1)QSVLLSIYDER	sp|P25940|CO5A3_HUMAN	102	1	246.63	N	5	3	66487000
GQSYSVN(1)VTFTSNIQSK	sp|P61916|NPC2_HUMAN	58	1	217.46	N	7	3	23358000
GQVYLQCGTPCN(1)LTCR	sp|P04275|VWF_HUMAN	666	1	134.56	N	12	2	3309100
GSAIGLPQN(1)ISSQIYQLNSK	sp|O60494|CUBN_HUMAN	105	1	175.01	N	9	2	24509000
GSCVN(0.978)N(0.022)SEEKDVPK	sp|P54764|EPHA4_HUMAN	235	0.978393	85.45	N	5	3	436400
GSEGGN(1)GSNPVAGLETDDHGGK	sp|Q8TBP5|F174A_HUMAN	83	1	231.41	N	6	2	42470000
GSFTSPGYPGTYPN(0.986)N(0.014)TYCEWVLVAPAGR	sp|O60494|CUBN_HUMAN	3533	0.98583	116.44	N	14	3	248730000
GSLEVN(1)CSTTCN(1)QPEVGGLETSLDK	sp|P13598|ICAM2_HUMAN	47	1	157.37	N	6	2	269480000
GSLSLTN(1)LSSSMAGVYVCK	sp|Q96AP7|ESAM_HUMAN	213	1	199.13	N	7	2	13222000
GSLSYLN(1)VTR	sp|P07339|CATD_HUMAN	263	1	128.27	N	7	2	177420000
GSN(1)GTICDNQR	sp|Q9UBP4|DKK3_HUMAN	204	1	176.6	N	3	2	168980
GSPAWEPPAN(1)DTR	sp|O95196|CSPG5_HUMAN	57	1	131.82	N	10	2	87996000
GSPGN(1)GSSHSGAPGPDPTLAR	sp|Q9BRK3|MXRA8_HUMAN	306	1	239.19	N	5	2	746710000
GSQWSDIEEFCN(1)R	sp|P08174|DAF_HUMAN	95	1	226.29	N	12	2	106000000
GSSVILN(1)CSAYSEPSPK	sp|Q92859|NEO1_HUMAN	73	1	173.06	N	7	3	155270000
GSVALVIHN(1)ITAQEN(1)GTYR	sp|Q7KYR7|BT2A1_HUMAN	114	1	240.46	N	9	2	591230000
GTAEAAHECLPCN(1)CSGR	sp|Q9Y6N6|LAMC3_HUMAN	328	1	109.14	N	13	3	796480
GTAGNALMDGASQLMGEN(1)R	sp|P02675|FIBB_HUMAN	394	1	236.27	N	18	2	24454000
GTAN(1)LSEAIR	sp|O00241|SIRB1_HUMAN	244	1	199.7	N	4	2	511670000
GTAN(1)LSETIR	sp|Q5TFQ8|SIRBL_HUMAN	244	1	214.96	N	4	2	212630000
GTAN(1)TTTAGVPCQR	sp|P26927|HGFL_HUMAN	296	1	267.39	N	4	2	11109000
GTDN(1)ITVR	sp|Q13449|LSAMP_HUMAN	40	1	104.06	N	4	2	528000
GTEWLVN(1)SSR	sp|Q12860|CNTN1_HUMAN	457	1	123.86	N	7	2	52989000
GTGN(0.999)DTVLN(0.001)VALLNVISNQECNIK	sp|P26927|HGFL_HUMAN	615	0.999056	144.43	N	4	3	6340500
GTN(1)ESDSATTQFTTEIDAPK	sp|Q92752|TENR_HUMAN	581	1	153.14	N	3	2	2544000
GTQAEESPFVGN(0.248)PGN(0.752)ITGAR	sp|P30530|UFO_HUMAN	43	0.751942	84.62	N	15	2	836610
GTQLFEDNYALAVLDN(0.003)GDPLN(0.92)N(0.078)TTPVTGASPGGLR	sp|P04626|ERBB2_HUMAN	124	0.919626	116.64	N	21	3	4703100
GTQN(1)WTALQGGK	sp|Q96MU8|KREM1_HUMAN	45	1	205.59	N	4	2	32997000
GVEVAAGASSGGETRQPGN(1)GTR	sp|Q969Z4|TR19L_HUMAN	149	1	101.5	N	19	3	8266400
GVHN(1)ASLALSASIGR	sp|O15230|LAMA5_HUMAN	2707	1	90.476	N	4	3	1258300
GVISNVN(1)ETSLILEWSEPR	sp|P54753|EPHB3_HUMAN	351	0.999999	281.68	N	7	2	16047000
GVLMVGN(1)ETTYEDGHGSR	sp|Q8IWA5|CTL2_HUMAN	187	1	172.42	N	7	3	19997000
GVLTSLPGDSVTLTCPGVEPEDN(1)ATVHWVLR	sp|P08887|IL6RA_HUMAN	55	1	105.04	N	23	4	20840000
GVN(0.005)FN(0.995)VSK	sp|P03952|KLKB1_HUMAN	127	0.994812	110.81	N	5	2	6314100
GVN(1)ASAVVN(1)VTVR	sp|Q6UVK1|CSPG4_HUMAN	2034	1	101.89	N	3	2	2207100
GVN(1)VTMPAQPGTPPLSSTQLQIDPSLHEFQLVDLSR	sp|P98160|PGBM_HUMAN	554	1	104.07	N	3	3	20395000
GVTFN(1)VTTVDTK	sp|O00299|CLIC1_HUMAN	42	1	136.52	N	5	2	30976000
GVVVN(1)SSVMVK	sp|P11597|CETP_HUMAN	358	1	96.034	N	5	2	29823000
GWN(1)WTSGFNK	sp|P15328|FOLR1_HUMAN	161	1	153.08	N	3	2	39327000
GWSCTDN(1)STAQTVAQQR	sp|Q9HCN3|TMM8A_HUMAN	535	1	116.71	N	7	2	2539400
GYFLNFLEPVN(0.044)N(0.956)ITIVQGQTAILHCK	sp|Q01974|ROR2_HUMAN	70	0.955961	138.22	N	12	4	5267900
GYFQVNQN(1)STSSHLGSS	sp|O60704|TPST2_HUMAN	368	0.999999	158.56	N	8	2	4671900
GYIEN(1)CSTPNTYICMQR	sp|P26718|NKG2D_HUMAN	202	1	289.37	N	5	2	9948900
GYPEAEVFWQDGQGVPLTGN(0.998)VTTSQMAN(0.002)EQGLFDVHSVLR	sp|Q5ZPR3|CD276_HUMAN	407	0.997858	69.8	N	20	4	13706000
GYQGDGISHCN(1)R	sp|Q7Z7M0|MEGF8_HUMAN	1115	1	115.57	N	11	3	97068
GYVEGVHN(1)SSIALSDCFGLR	sp|Q13443|ADAM9_HUMAN	125	1	215.93	N	8	2	13008000
GYYN(1)QSEAGSHIIQR	sp|P30685|1B35_HUMAN	110	1	193.73	N	4	2	2399900
HAILVGN(1)HSSR	sp|Q6UWL2|SUSD1_HUMAN	253	1	160.77	N	7	2	2629500
HAN(1)WTLTPLK	sp|P27169|PON1_HUMAN	253	1	157.99	N	3	2	5164000
HDLTPVTAVSVHLLSSN(1)GTPVLVDGPIYVTVPLATQSSLR	sp|Q5VUB5|F1711_HUMAN	214	1	90.955	N	17	4	3239600
HEN(1)TSSSPIQYEFSLTR	sp|P04216|THY1_HUMAN	42	1	278.85	N	3	3	24466000
HFN(1)DSGACVPR	sp|P21860|ERBB3_HUMAN	250	1	183.72	N	3	2	2236100
HGIQYFN(0.958)N(0.958)N(0.084)TQHSSLFMLNEVK	sp|P01042|KNG1_HUMAN	169	0.958018	244	N	8	4	3934700
HIEVN(1)GSK	sp|P11362|FGFR1_HUMAN	296	1	128.38	N	5	2	717970
HLLEN(1)STASVSEAER	sp|P42892|ECE1_HUMAN	166	1	166.79	N	5	2	654710
HLN(1)CSHCPLR	sp|P29376|LTK_HUMAN	380	1	144.77	N	3	2	1595000
HLN(1)GTITAK	sp|Q6YHK3|CD109_HUMAN	247	1	141.2	N	3	2	318090
HLRDEIQVN(1)K	sp|Q07837|SLC31_HUMAN	332	1	117.53	N	9	3	2709600
HLTN(1)DTTTPESTMTSGQAR	sp|Q9NWD8|TM248_HUMAN	80	1	172.95	N	4	3	3205500
HLVN(1)ISVYAFN(1)K	sp|P54289|CA2D1_HUMAN	888	1	184.36	N	4	2	1338200
HLYTTTGGETDFTN(1)VTSLR	sp|Q99523|SORT_HUMAN	406	1	302.85	N	14	3	47918000
HMN(1)ETSHTQGSLR	sp|Q16620|NTRK2_HUMAN	241	1	118.61	N	3	2	505320
HMPWN(1)ITR	sp|Q6FHJ7|SFRP4_HUMAN	38	1	93.429	N	5	2	31803000
HMSLALN(1)R	sp|P06280|AGAL_HUMAN	192	1	214.25	N	7	2	22434000
HN(0.03)N(0.97)ITSISTGSFSTTPNLK	sp|Q86SJ2|AMGO2_HUMAN	104	0.969589	156	N	3	3	7358700
HN(1)FSHCCSK	sp|P43652|AFAM_HUMAN	109	1	97.597	N	2	3	70161
HN(1)FTASLLTLR	sp|Q24JP5|T132A_HUMAN	280	1	150.09	N	2	3	1627100
HN(1)LTITQGK	sp|P06213|INSR_HUMAN	445	1	166.09	N	2	2	313650
HN(1)STGCLR	sp|P10909|CLUS_HUMAN	291	1	161.9	N	2	2	3752200
HNEQN(1)LSLADVTQQAGLVK	sp|Q16849|PTPRN_HUMAN	524	1	338.92	N	5	2	76361000
HNFN(1)ASSVSWCSK	sp|Q8IZF2|AGRF5_HUMAN	627	0.999864	123.95	N	4	3	16882000
HNLFDDENTAQFVHVSESFPHPGFN(1)MSLLEN(1)HTR	sp|P06870|KLK1_HUMAN	102	1	153.41	N	25	3	53251000
HPDAVAWAN(1)LTNAIR	sp|Q8NHP8|PLBL2_HUMAN	88	1	164.7	N	9	3	13565000
HQCQNQN(1)CSDSEFLCVNDRPPDR	sp|P98164|LRP2_HUMAN	2947	0.999931	169.43	N	7	4	45528000
HQVSIN(0.999)N(0.001)TAVMQR	sp|P25391|LAMA1_HUMAN	555	0.998933	112.13	N	6	2	628090
HSN(1)CTHQQDAGVTCSDGSNLEMR	sp|Q86VB7|C163A_HUMAN	140	1	188.07	N	3	3	4480600
HSN(1)YTLPLEESMLYSISR	sp|Q9NU53|GINM1_HUMAN	166	1	235.79	N	3	2	11485000
HTAEYAAN(1)ITK	sp|Q07075|AMPE_HUMAN	324	1	260.98	N	8	3	7170700
HTVFWN(1)SSNPK	sp|P20827|EFNA1_HUMAN	26	1	225.01	N	6	2	73359000
HVVYWN(1)SSNPR	sp|P52798|EFNA4_HUMAN	33	1	131.62	N	6	3	3767500
HVYNN(1)LTEEQK	sp|Q9H6B4|CLMP_HUMAN	74	0.999966	290.2	N	5	2	2649300
HYLVSN(1)ISHDTVLQCHFTCSGK	sp|P13598|ICAM2_HUMAN	82	1	167.9	N	6	3	11392000
IAQLRPEDLAGLAALQELDVSN(1)LSLQALPGDLSGLFPR	sp|Q6EMK4|VASN_HUMAN	273	1	138.93	N	22	3	161440000
IASSQLTGLGTAVQLYSAYEEN(0.133)N(0.867)R	sp|Q6V0I7|FAT4_HUMAN	3758	0.866689	191.44	N	23	2	46819000
IAVIQEGAFTN(1)LTSLR	sp|Q9H156|SLIK2_HUMAN	421	1	94.922	N	11	3	1249300
IAVISDMAFQN(1)LTSLER	sp|O43155|FLRT2_HUMAN	202	1	199.96	N	11	3	19223000
IAVQFGPGFSWIAN(1)FTK	sp|P13473|LAMP2_HUMAN	101	1	183.76	N	14	2	106410000
ICFYN(0.906)ATN(0.094)PLVTYWGPVDISNCLK	sp|Q86SQ4|GP126_HUMAN	563	0.906098	58.758	N	5	3	3928200
ICLQVGSQCSTN(1)ESEKPSILVEK	sp|P78552|I13R1_HUMAN	105	1	175.65	N	12	3	56047000
ICPQGYTCCTSEMEENLAN(1)R	sp|P35052|GPC1_HUMAN	79	0.99993	220.1	N	19	3	6442100
ICTLVHTAMDNPVDLIATN(1)ITPTEALLQWK	sp|Q92752|TENR_HUMAN	963	0.999853	74.766	N	19	3	4421800
IDCYPDENGASAEN(1)CTAR	sp|O43451|MGA_HUMAN	977	1	220.99	N	14	2	3195600
IDFSGSQDN(1)LTITMHR	sp|P09564|CD7_HUMAN	96	1	253.42	N	9	3	170290000
IDGGPVILLQAGTPHN(1)LTCR	sp|Q96J84|KIRR1_HUMAN	140	1	201.72	N	16	2	448990000
IDGSQNFN(1)ETWENYK	sp|Q9Y5C1|ANGL3_HUMAN	296	1	329.15	N	8	2	6119200
IDLN(1)STSHVN(1)ITTR	sp|Q86SQ4|GP126_HUMAN	667	1	117.27	N	4	3	6325600
IDN(1)LTGELSTSER	sp|O60245|PCDH7_HUMAN	79	1	158.06	N	3	2	12204000
IDPVTGN(1)ITLEEKPAPTDVGLHR	sp|Q9HC56|PCDH9_HUMAN	734	1	94.632	N	7	4	7921200
IDQDN(1)SSFDSLSPEPK	sp|Q9Y5C1|ANGL3_HUMAN	23	1	179.46	N	5	2	14846000
IDSTGN(1)VTNELR	sp|O75882|ATRN_HUMAN	416	1	252.97	N	6	1	126590000
IDVNSWIEN(1)FTK	sp|P54289|CA2D1_HUMAN	824	0.999998	132.25	N	9	2	2271500
IETSNVIWVGN(1)YSTTVK	sp|Q99650|OSMR_HUMAN	84	1	111.07	N	11	2	7027800
IFENADN(1)GTTVIR	sp|Q9UN73|PCDA6_HUMAN	257	0.999996	161.19	N	7	2	19873000
IFEPPAPGEGN(0.964)SSQN(0.036)SR	sp|Q9Y275|TN13B_HUMAN	124	0.964144	80.318	N	11	2	10923000
IFIFN(1)QTGIEAK	sp|Q96J42|TXD15_HUMAN	293	1	188.04	N	5	2	9181000
IFLQALNLGIEVIN(1)TTDHLK	sp|P51654|GPC3_HUMAN	241	1	115.91	N	14	3	64856000
IFLYSGEPTYLGN(1)ETSVFGPTGN(1)K	sp|O75503|CLN5_HUMAN	271	1	140.47	N	13	3	96561000
IFNIDSGN(1)GSIFTSK	sp|P55285|CADH6_HUMAN	437	1	193.62	N	8	2	118810000
IGEADFN(1)R	sp|P04275|VWF_HUMAN	1515	1	104.45	N	7	2	1531800
IGGIWTWVGTN(1)K	sp|P14151|LYAM1_HUMAN	104	1	85.29	N	11	2	11037000
IGGPAPSPSVLN(1)VTGVTQSTMFSCEAHNLK	sp|Q06418|TYRO3_HUMAN	191	1	107.36	N	12	3	38034000
IGPGEPLELLCN(1)VSGALPPAGR	sp|Q969P0|IGSF8_HUMAN	327	1	104.38	N	12	3	7922100
IGPQHAATN(0.971)ATHAGN(0.029)QGGQQAGGGCC	sp|P61019|RAB2A_HUMAN	195	0.97141	98.562	N	9	3	5887500
IGQASTLGIPTWELFPEGHFPEN(1)FSLLITLR	sp|P25940|CO5A3_HUMAN	89	1	68.101	N	23	3	7943400
IGTFCSN(1)GTVSR	sp|Q9H5V8|CDCP1_HUMAN	180	1	86.344	N	7	2	8612200
IHEGN(1)ISK	sp|Q15846|CLUL1_HUMAN	412	1	120.46	N	5	2	175530
IHELLN(1)GTR	sp|P40225|TPO_HUMAN	255	1	113.18	N	6	2	2121200
IHVAGETDSSNLN(1)VSEPR	sp|Q12913|PTPRJ_HUMAN	413	1	310.9	N	13	3	400110000
IIISPEEN(1)VTLTCTAENQLER	sp|Q13740|CD166_HUMAN	480	1	118.54	N	8	3	17597000
IIN(0.01)DLAN(0.99)TSHVYMLPN(1)GTLSIPK	sp|Q9NR99|MXRA5_HUMAN	633	1	137.52	N	16	2	17179000
IIPSN(0.835)N(0.165)SGTFR	sp|O00533|NCHL1_HUMAN	87	0.834519	99.013	N	5	2	73250000
IIQQTWN(1)R	sp|P17342|ANPRC_HUMAN	394	1	121.99	N	7	2	37773000
IISCGGVFN(1)FSSGIITSPAYSYADYPNDMHCLYTITVSDDK	sp|O60494|CUBN_HUMAN	3042	0.99998	91.269	N	9	4	13723000
IISLNTNLYYGPN(0.002)IMTLN(0.998)K	sp|Q92484|ASM3A_HUMAN	222	0.998476	125.36	N	18	2	14418000
IITKEN(1)ISQPR	sp|P01133|EGF_HUMAN	596	1	178.46	N	6	2	3616800
IITVSTN(1)GSIHSPR	sp|Q9NRA1|PDGFC_HUMAN	55	1	157.03	N	7	2	47456000
ILAN(1)GSIVLN(0.999)GSLSYN(0.136)N(0.865)K	sp|Q9BYE9|CDHR2_HUMAN	182	1	167.73	N	4	2	15793000
ILAPELSHAN(1)ATR	sp|P51168|SCNNB_HUMAN	135	1	117.2	N	10	3	9520100
ILASLDFAQNFITN(0.031)N(0.969)TSSVIIEETKK	sp|O43490|PROM1_HUMAN	730	0.969318	179.17	N	15	3	6643400
ILGSPCN(1)FSLIYSSDTLGAALCPTFR	sp|P23467|PTPRB_HUMAN	53	1	131.97	N	7	3	13675000
ILGTEEPSN(1)VTVK	sp|O43451|MGA_HUMAN	912	1	155.06	N	9	2	76840000
ILIWEDGSLEIN(0.161)N(0.839)ITR	sp|Q12860|CNTN1_HUMAN	473	0.838909	165.58	N	13	2	3713500
ILLAEN(1)FTGCLGR	sp|Q5IJ48|CRUM2_HUMAN	1009	1	221.68	N	6	3	158420000
ILLDMETTYSVATVCHPN(1)GSCLQLEPDLTNVMATSR	sp|P12821|ACE_HUMAN	760	0.999982	92.449	N	18	4	30065000
ILLTCSLN(1)DSATEVTGHR	sp|P35613|BASI_HUMAN	160	1	267.37	N	8	2	679310000
ILN(1)VTTEMLK	sp|O95841|ANGL1_HUMAN	160	1	93.598	N	3	2	17347000
ILSN(1)LSCNVK	sp|Q86SQ4|GP126_HUMAN	324	0.999984	123.21	N	4	2	64085000
ILSSGALHLWN(1)VTR	sp|O60500|NPHN_HUMAN	708	1	79.639	N	11	3	4942900
ILSYN(1)VSCSSDEETQSLSEIPDPQHK	sp|P42702|LIFR_HUMAN	572	1	93.633	N	5	3	7346900
ILYLEAGMYDVPIIVTDSGN(0.004)PPLSN(0.996)TSIIK	sp|P55283|CADH4_HUMAN	702	0.996465	67.951	N	25	3	2268000
IN(1)ATDADEPNTLNSK	sp|Q14126|DSG2_HUMAN	182	1	329.67	N	2	2	13980000
IN(1)ATTGEIFNK	sp|Q6V0I7|FAT4_HUMAN	2921	1	171.33	N	2	2	47991000
IN(1)DSVTLNEKPFSVEDTYLLCPAPILK	sp|Q9H6X2|ANTR1_HUMAN	262	0.999999	154.45	N	2	3	49112000
IN(1)ISSPGSPVTAVTDDFK	sp|P46059|S15A1_HUMAN	439	1	145.52	N	2	2	6295800
IN(1)ITVSDVNDHTPK	sp|Q6V0I7|FAT4_HUMAN	1828	1	178.71	N	2	2	13711000
IN(1)TTADEKDPTNPFR	sp|O14672|ADA10_HUMAN	278	1	151.3	N	2	2	17112000
IN(1)VTTLKDDGDISK	sp|Q9NU53|GINM1_HUMAN	46	1	271.32	N	2	2	63234000
IN(1)YSCTTGHR	sp|P17927|CR1_HUMAN	578	1	96.034	N	2	2	198820
IN(1)YTVPQSGTFK	sp|Q6YHK3|CD109_HUMAN	419	1	123.11	N	2	2	17200000
INAHN(0.009)N(0.077)GN(0.914)HTFK	sp|P09668|CATH_HUMAN	72	0.914009	136.96	N	8	3	646500
INGN(1)CTGIK	sp|P19961|AMY2B_HUMAN	476	0.999995	111.74	N	4	2	3798500
INLN(1)ESMQVVSR	sp|Q9Y4D7|PLXD1_HUMAN	500	1	182.28	N	4	2	3797300
INNGGCQDLCLLTHQGHVN(1)CSCR	sp|Q07954|LRP1_HUMAN	2502	1	90.729	N	19	3	7737400
INQFNLMASEMIALN(1)R	sp|Q10472|GALT1_HUMAN	95	1	117.79	N	15	2	2155900
IPCSQPPQIEHGTIN(1)SSR	sp|P08603|CFAH_HUMAN	882	1	148.48	N	15	2	63757000
IPGVPGSMPN(1)ASWTGNLR	sp|Q8N0V5|GNT2A_HUMAN	316	0.999961	154.36	N	10	2	21364000
IPIDDLTMVVYDPDKGSN(1)GTFLLSLGGPDAEAFSVSPER	sp|Q9BYE9|CDHR2_HUMAN	401	1	152.37	N	18	4	2640000
IPN(0.983)N(0.017)TQWVTWSPVGHK	sp|P27487|DPP4_HUMAN	150	0.982777	187.74	N	3	2	15887000
IPSYN(1)LTVSVSDNYGAPPGAAVQAR	sp|Q6V0I7|FAT4_HUMAN	435	1	157.74	N	5	2	20891000
IQCTLSN(0.002)PLFN(0.998)TTSSIILTTCIPSSGHSR	sp|P19256|LFA3_HUMAN	195	0.997793	129.62	N	11	3	3815300
IQGNQLFLN(1)VTPDYEEK	sp|Q9HBB8|CDHR5_HUMAN	81	1	319.37	N	9	2	198120000
IQLEN(1)VTLLNPDPAEGPKPR	sp|Q8WZ75|ROBO4_HUMAN	246	1	207.4	N	5	2	104770000
IQMLSFAGEPLPQN(1)SSMAR	sp|Q16853|AOC3_HUMAN	618	1	151.22	N	14	2	2192400
IQPIIAVADEGWHILQN(1)K	sp|Q9UJA9|ENPP5_HUMAN	329	1	103.39	N	17	3	8896500
ISAPSMPAYELETPLN(0.965)QTDN(0.035)TVTVMLKPAHSR	sp|P28827|PTPRM_HUMAN	598	0.964603	73.13	N	16	4	1809700
ISEEN(1)ETTCYMGK	sp|P08603|CFAH_HUMAN	911	1	241.03	N	5	2	440700
ISGVN(1)LTQK	sp|O00533|NCHL1_HUMAN	1026	1	120.87	N	5	2	61774000
ISHEN(1)GTILCSK	sp|Q13873|BMPR2_HUMAN	55	1	271.21	N	5	2	200080000
ISMCQNLGYN(1)VTK	sp|Q9ULV1|FZD4_HUMAN	59	1	220.5	N	10	2	2889700000
ISN(1)ITPADAGTYYCVK	sp|Q5TFQ8|SIRBL_HUMAN	109	1	136.57	N	3	2	209660000
ISN(1)SSDTVECECSEN(1)WK	sp|O75882|ATRN_HUMAN	264	1	327.94	N	3	2	25010000
ISSLQTTEKN(1)DTVAGQGER	sp|P06756|ITAV_HUMAN	874	1	227.91	N	10	2	6510200
ISVQVHN(1)ATCTVR	sp|Q12866|MERTK_HUMAN	454	1	236.08	N	7	2	61995000
ITDSEDKALMN(1)GSESR	sp|P35613|BASI_HUMAN	268	1	101.6	N	11	3	219350
ITDWMPDDMN(1)FSDVK	sp|P78333|GPC5_HUMAN	527	1	158.08	N	10	2	2502000
ITEMCPPLN(1)CSEK	sp|Q92832|NELL1_HUMAN	372	1	129	N	9	2	2047500
ITLIPLNEVFQVSQEGAGN(0.001)N(0.001)LILQSIN(0.999)K	sp|Q13508|NAR3_HUMAN	248	0.998797	84.878	N	27	3	4176800
ITN(1)HSHFR	sp|Q9HBB8|CDHR5_HUMAN	405	1	178.3	N	3	3	7167600
ITN(1)ISAVEMTPLPTCLQFNR	sp|Q6UX71|PXDC2_HUMAN	316	1	200.63	N	3	2	130200000
ITN(1)ISSDDSGK	sp|Q16620|NTRK2_HUMAN	254	1	145.9	N	3	2	826100
ITQSLMASVN(1)STCN(1)VTLTCSVEK	sp|Q9UIB8|SLAF5_HUMAN	146	1	65.534	N	10	3	14420000
ITYSIVQTN(1)CSK	sp|P01042|KNG1_HUMAN	205	1	246.59	N	9	2	35933000000
IVASDSGKPSLN(1)QTALVR	sp|Q9HC56|PCDH9_HUMAN	450	1	185.32	N	12	2	23670000
IVELFVN(1)ISK	sp|O00462|MANBA_HUMAN	280	1	92.051	N	7	2	8551000
IVLDPSGSMNIYLVLDGSDSIGASN(1)FTGAK	sp|P00751|CFAB_HUMAN	285	1	114.98	N	25	3	3678800
IVN(1)ETLYENTK	sp|P19075|TSN8_HUMAN	118	1	251.98	N	3	2	73072000
IVN(1)ISSPVTVNEGGNVNLLCLAVGR	sp|A6NGN9|IGLO5_HUMAN	137	1	141.55	N	3	2	6318700
IVN(1)VTVIR	sp|P08F94|PKHD1_HUMAN	1084	1	96.19	N	3	2	3465500
IVN(1)YTVR	sp|Q8TDY8|IGDC4_HUMAN	782	1	153.88	N	3	2	2745100
IVPGDISSLSLVN(1)GTFSEIK	sp|Q8N0V4|LGI2_HUMAN	70	1	103.3	N	13	3	8690100
IVSPEPGGAVGPN(1)LTCR	sp|Q6UXD5|SE6L2_HUMAN	373	1	143.98	N	13	2	72739000
IVSQAPSTPSPNMFTIN(0.2)N(0.8)ETGDIITVAAGLDR	sp|P19022|CADH2_HUMAN	325	0.799559	116.49	N	18	3	3991400
IVTPEEYYN(1)VTVQ	sp|O75629|CREG1_HUMAN	216	1	125.71	N	9	2	17032000
IVVYNQPYIN(1)YSR	sp|Q9Y646|CBPQ_HUMAN	179	1	181.53	N	10	2	568690000
IYDISNDMTVN(0.002)EGTN(0.998)VTLTCLATGKPEPSISWR	sp|Q7Z3B1|NEGR1_HUMAN	155	0.998069	186.71	N	15	4	43071000
IYN(1)VTYLEPSLR	sp|P24394|IL4RA_HUMAN	176	1	108.7	N	3	2	16804000
IYNTPSASYLEVTPDSENDFGN(0.041)YN(0.958)CTAVNR	sp|P13591|NCAM1_HUMAN	488	0.957817	110.08	N	24	3	15471000
IYPGVDFGGEELN(1)VTFVK	sp|P03952|KLKB1_HUMAN	308	1	80.746	N	13	2	7387900
IYSN(1)HSALESLALIPLQAPLK	sp|P55058|PLTP_HUMAN	398	1	148.19	N	4	3	4282100
IYYSDYLNQMINSMAEDGSN(1)R	sp|P98164|LRP2_HUMAN	2499	1	236.05	N	20	2	6794400
KAEN(0.988)CTAEGMVCN(0.012)HLCSSDGCWGPGPDQCLSCR	sp|Q15303|ERBB4_HUMAN	495	0.988268	76.583	N	4	4	4072200
KANQQLN(1)FTEAK	sp|Q9Y5Y7|LYVE1_HUMAN	53	1	320.59	N	7	2	157750000
KCAQLTVN(1)LTR	sp|P54760|EPHB4_HUMAN	203	1	128.51	N	8	3	61329000
KCATVTEN(1)ATGDLATSR	sp|O43291|SPIT2_HUMAN	94	1	317.17	N	8	2	319760000
KCGN(1)CSLTTLK	sp|P49908|SEPP1_HUMAN	174	1	187.74	N	4	2	1485000
KDGAVESISVPDMVDKN(1)LTCPEEEDTVK	sp|P13727|PRG2_HUMAN	86	1	179.44	N	17	4	27500000
KDLLVN(1)GCCNVNVPSTK	sp|Q9H741|CL049_HUMAN	101	1	167.35	N	6	3	19484000
KDN(1)TTVTR	sp|P11279|LAMP1_HUMAN	249	1	138.37	N	3	2	492280
KDTCTQECSYFN(1)ITK	sp|P05556|ITB1_HUMAN	669	1	132.86	N	12	3	7187300
KDYGSQEDFTQVWN(1)TTMK	sp|O60635|TSN1_HUMAN	141	1	294.83	N	14	2	6372900
KECYYNLNDASLCDNVLAPN(1)VTK	sp|Q14766|LTBP1_HUMAN	1366	0.999934	133.47	N	20	2	4070500
KEEATN(1)QTVLIR	sp|P98161|PKD1_HUMAN	2353	1	174.57	N	6	3	1527800
KEN(1)SSEICSNNGECVCGQCVCR	sp|P05556|ITB1_HUMAN	520	0.999999	184.91	N	3	3	11774000
KFLN(1)ESYKHEQVYIR	sp|P15309|PPAP_HUMAN	94	1	265.75	N	4	4	403520000
KGDVSLTIEN(1)VTLADSGIYCCR	sp|Q8TDQ0|HAVR2_HUMAN	99	1	348.58	N	10	3	143560000
KGN(1)CSSTVCGQDLQSHLCMCAEGYALSR	sp|P01133|EGF_HUMAN	324	1	171.16	N	3	4	77801000
KHHDYYITSTSN(1)GSLEGLENR	sp|P98172|EFNB1_HUMAN	139	1	226.88	N	12	4	4439500
KIN(1)SSLQLPDR	sp|Q9NPR2|SEM4B_HUMAN	405	1	175.49	N	3	2	2043100
KIPAIN(1)QTITEANEK	sp|P11047|LAMC1_HUMAN	1395	0.999992	90.853	N	6	3	1971500
KIQQESLGSAPLMGDDHPN(1)ASR	sp|Q5JRA6|MIA3_HUMAN	589	1	104.18	N	19	4	7739200
KKEDALN(1)ETR	sp|P10909|CLUS_HUMAN	86	1	221.5	N	7	2	7797400
KLDNGNLQHLSGN(1)ATLTLIAMR	sp|P19320|VCAM1_HUMAN	273	1	163.96	N	13	3	2286900
KLHINHN(0.004)N(0.996)LTESVGPLPK	sp|P51884|LUM_HUMAN	127	0.995943	294.52	N	8	3	35382000
KNCHHSGSQVPLIHCN(1)LTTPSPQN(0.977)ISN(0.023)CR	sp|P10153|RNAS2_HUMAN	111	1	181.32	N	16	3	776020000
KNDEN(1)ITLETVCHDPK	sp|P37173|TGFR2_HUMAN	94	1	247.17	N	5	2	28611000
KPCQN(0.002)N(0.998)ASCIDANEK	sp|Q8NFT8|DNER_HUMAN	361	0.998168	341.72	N	6	2	8161100
KPNNLN(1)DTIK	sp|Q11201|SIA4A_HUMAN	114	0.999975	121.5	N	6	3	419230
KTN(1)ESVSEPR	sp|Q13433|S39A6_HUMAN	241	1	178.84	N	3	2	101700
KVEAEALN(1)ATAIR	sp|Q13332|PTPRS_HUMAN	733	1	193.15	N	8	3	55626000
KVN(1)ASVPR	sp|P51693|APLP1_HUMAN	551	1	135.77	N	3	2	1001000
KVPSN(1)STETVIESDEFRPGIR	sp|P42702|LIFR_HUMAN	680	1	120.9	N	5	3	5028500
KVTDN(1)ISSCMEN(1)FN(1)LGR	sp|Q6YHU6|THADA_HUMAN	140	1	77.74	N	5	2	664880
KYNSQN(1)QSNNQFVLYR	sp|P01042|KNG1_HUMAN	48	1	273.74	N	6	2	33366000
LAFATMFN(1)SSEQSQK	sp|P19440|GGT1_HUMAN	120	1	266.26	N	8	3	39314000
LAFQN(0.003)MN(0.997)GSEYFVK	sp|Q13421|MSLN_HUMAN	496	0.996994	141.1	N	7	2	34472000
LALPPCLLN(1)R	sp|Q6NUJ2|CK087_HUMAN	19	1	147.69	N	9	2	65788000
LAN(0.997)N(0.003)THQHVFDDLR	sp|Q99523|SORT_HUMAN	98	0.996944	255.54	N	3	3	22400000
LAN(1)LTQGEDQYYLR	sp|P10909|CLUS_HUMAN	374	1	245.08	N	3	3	1698300000
LAQGSAMPILPAN(1)LSVETNAVGQDVSVLFR	sp|Q6UVK1|CSPG4_HUMAN	685	1	126.15	N	13	3	10175000
LASAFGDPHFVTFDGTN(1)FTFNGR	sp|Q9UGT4|SUSD2_HUMAN	462	0.999964	231.17	N	17	2	48638000
LATLADFSLHPESQTVEEN(1)GTAR	sp|Q8TDY8|IGDC4_HUMAN	157	1	91.337	N	19	3	39790000
LCDEGHGLEVEIN(1)CTR	sp|P25445|TNR6_HUMAN	118	1	210.91	N	13	2	2409500
LCSSVN(1)VSNEIK	sp|O60494|CUBN_HUMAN	2531	0.999998	206.73	N	6	2	4763100000
LDAFFALEGFPTEPN(1)SSSR	sp|P08294|SODE_HUMAN	107	1	318.07	N	15	3	63315000
LDFIILN(1)ETK	sp|P27487|DPP4_HUMAN	520	1	203.03	N	7	2	17520000
LDGCHLPFFPLPLDN(1)SSQPSELGGR	sp|Q5IJ48|CRUM2_HUMAN	786	1	119.28	N	15	3	22167000
LDGSTN(1)FTR	sp|Q14314|FGL2_HUMAN	263	1	106.68	N	6	2	38512000
LDPTVLDAGELAN(1)R	sp|Q6UVK1|CSPG4_HUMAN	2075	1	86.344	N	13	2	6240500
LDPVSLQTLQTWN(1)TSYPK	sp|Q99784|NOE1_HUMAN	394	1	181.26	N	13	2	7210700
LDREQHDQYN(1)LTIQAR	sp|Q8TAB3|PCD19_HUMAN	420	1	284.73	N	10	4	12324000
LDSLVAQQLQSKN(1)ECGILADPK	sp|Q9Y6R7|FCGBP_HUMAN	1063	1	221.34	N	13	3	8032300
LDVDQALN(1)R	sp|P04278|SHBG_HUMAN	380	1	107.01	N	8	2	13838000
LEGMN(1)ETVSN(1)LTQR	sp|O75071|EFC14_HUMAN	296	1	181.31	N	5	2	8989000
LELSASAFDDGN(1)FSLLIR	sp|Q9BRK3|MXRA8_HUMAN	119	1	211.13	N	12	2	2263700
LEN(1)ITNPWSPR	sp|P19801|AOC1_HUMAN	538	1	205.18	N	3	2	50520000
LEN(1)ITTGTYTIHAQK	sp|P69849|NOMO3_HUMAN	369	1	228.78	N	3	2	20030000
LEN(1)ITVLDAGLYGCR	sp|Q6UX41|BTNL8_HUMAN	103	1	217.22	N	3	2	3458400
LEN(1)LSSSEMGYTATLTR	sp|P10253|LYAG_HUMAN	140	1	260.73	N	3	2	79287000
LEN(1)STAPIR	sp|Q6P9A2|GLT18_HUMAN	320	1	127.56	N	3	2	9644500
LEN(1)WTDASR	sp|Q9P2B2|FPRP_HUMAN	618	1	96.668	N	3	2	659270
LEPNSVDPEN(1)ITEIFIANQK	sp|Q16620|NTRK2_HUMAN	67	1	175.6	N	10	2	6081400
LEPVHLQLQCMSQEQLAQVAAN(1)ATK	sp|Q96PD5|PGRP2_HUMAN	367	1	170.59	N	22	3	37283000
LEQLGGLLAN(1)VSGELGGR	sp|Q9Y6C2|EMIL1_HUMAN	455	1	115.82	N	10	2	2503200
LESMPPGLPSSLMYLSLEN(0.782)N(0.218)SISSIPEK	sp|Q99983|OMD_HUMAN	242	0.782471	105.79	N	19	3	3733600
LETTVN(1)YTDSQRPICLPSK	sp|P03951|FA11_HUMAN	491	1	180.7	N	6	3	109930000
LEVN(0.999)N(0.001)TVSGAAAQADVR	sp|P98161|PKD1_HUMAN	1194	0.999409	152.16	N	4	2	4255300
LEVN(1)ISQSTYK	sp|O43451|MGA_HUMAN	885	1	159.14	N	4	2	10729000
LEVVADASFLTEPVSCEVSN(0.057)AVGSAN(0.943)R	sp|Q6UWL6|KIRR2_HUMAN	301	0.943375	58.877	N	26	3	9894900
LEWLGN(1)CSGLNDETYGYK	sp|P05026|AT1B1_HUMAN	158	1	140.1	N	6	3	16703000
LFALN(0.001)N(0.999)TTGLITVQR	sp|Q9HC56|PCDH9_HUMAN	307	0.999198	217.22	N	6	2	48100000
LFEFSLDDLPSEFQQVN(1)ITPSK	sp|Q9P0K1|ADA22_HUMAN	208	1	148.85	N	17	2	4821800
LFGN(1)YSR	sp|Q11206|SIA4C_HUMAN	61	1	158.38	N	4	2	5850900
LFGPGFAN(1)SSWSWVAPEGAGCR	sp|Q8NE01|CNNM3_HUMAN	73	1	79.804	N	8	2	2815200
LFN(1)VTPQDEQK	sp|O75144|ICOSL_HUMAN	102	1	212.03	N	3	2	2647300000
LFNGQQGIIIQN(1)FSTR	sp|Q7Z3B1|NEGR1_HUMAN	275	1	231.66	N	12	2	29649000
LFPN(1)TSDPQK	sp|Q8N387|MUC15_HUMAN	225	1	134.77	N	4	2	14007000
LFSICQFVDDGIDLN(1)R	sp|Q9BXS4|TMM59_HUMAN	90	1	184	N	15	3	12989000
LFTCGTNAFTPVCTN(1)R	sp|Q13591|SEM5A_HUMAN	142	1	158.34	N	15	2	11158000
LFYPESVFSDPIHN(0.201)DPN(0.799)TTVILTAFKPHDLR	sp|Q9Y274|SIA10_HUMAN	181	0.798631	73.831	N	17	5	3617300
LGACN(1)DTLQQLMEVFK	sp|P01008|ANT3_HUMAN	128	1	378.42	N	5	3	32994000
LGAN(1)GSHIPQTSSVFSIEVYPEDHSELQSVR	sp|Q14118|DAG1_HUMAN	141	1	98.073	N	4	4	182650000
LGCQHHCVPTLDGPTCYCN(1)SSFQLQADGK	sp|Q07954|LRP1_HUMAN	136	1	114.85	N	19	3	5680900
LGDVEVNAGQN(1)ATFQCIATGR	sp|Q15262|PTPRK_HUMAN	211	1	167.92	N	11	2	26328000
LGFQVDNVLAMDMPQVN(1)ISVQGEVPR	sp|P34925|RYK_HUMAN	136	1	98.627	N	17	3	3444000
LGGGLGVAGGN(1)STR	sp|Q9NPJ6|MED4_HUMAN	24	1	88.187	N	11	2	3358000
LGHCPDPVLVN(1)GEFSSSGPVN(1)VSDK	sp|P20851|C4BPB_HUMAN	98	1	159.64	N	21	3	142540000
LGIYADVGN(1)K	sp|P06280|AGAL_HUMAN	139	1	113.71	N	9	2	23301000
LGLSFNSISAVDN(0.999)GSLAN(0.001)TPHLR	sp|P07585|PGS2_HUMAN	262	0.998928	121.35	N	13	3	5727600
LGLTPEATN(1)ASLLGCMEDLSVN(1)GQR	sp|Q6UVK1|CSPG4_HUMAN	348	1	244.05	N	9	4	124470000
LGLTYN(1)TTCCNK	sp|O95867|LY66C_HUMAN	88	0.999924	114.4	N	6	2	3462500
LGN(1)LTVTQAILK	sp|Q687X5|STEA4_HUMAN	323	1	133.81	N	3	2	4046200
LGN(1)WSAMPSCK	sp|P02749|APOH_HUMAN	253	1	191.4	N	3	2	1338800000
LGQAPANWYN(1)DTYPLSPPQR	sp|Q8WVQ1|CANT1_HUMAN	88	0.999983	139.42	N	10	2	39920000
LGQFQCSDGN(1)CTSPQTLCNAHQNCPDGSDEDR	sp|P98164|LRP2_HUMAN	3564	1	178.85	N	10	4	97146000
LGSFEGLVN(1)LTFIHLQHNR	sp|P51884|LUM_HUMAN	160	0.999997	139.34	N	9	4	2730600
LGSQSTN(1)SSYTMNTK	sp|P57087|JAM2_HUMAN	187	1	160.86	N	7	2	2195300
LGTSLSSGHVLMN(1)GTLK	sp|P80108|PHLD_HUMAN	659	1	105.39	N	13	3	2619300
LGVTN(1)ASLVLFRPGSVR	sp|Q13449|LSAMP_HUMAN	300	1	185.6	N	5	3	64870000
LGYN(0.006)AN(0.994)TSILSFQAVCR	sp|Q02985|FHR3_HUMAN	309	0.993619	77.185	N	6	2	18480000
LHEITN(1)ETFR	sp|Q6EMK4|VASN_HUMAN	117	1	219.5	N	6	3	2249900000
LHNQLLPN(1)VTTVER	sp|P19440|GGT1_HUMAN	511	1	223.87	N	8	2	136270000
LHVGNYN(1)GTAGDALR	sp|Q14314|FGL2_HUMAN	336	0.999999	202	N	7	2	86147000
LHVTLYN(1)CSFGR	sp|O15031|PLXB2_HUMAN	759	1	85.554	N	7	3	1061400
LIESMLQN(1)LTK	sp|Q9H9P2|CHODL_HUMAN	86	1	200.6	N	8	2	17360000
LIN(1)STFLHNK	sp|Q7L0J3|SV2A_HUMAN	573	1	106.88	N	3	3	1510500
LIPN(0.112)TN(0.888)YCVSVYLEHSDEQAVIK	sp|P48551|INAR2_HUMAN	205	0.888304	90.896	N	6	3	5411800
LISN(1)CSK	sp|P05156|CFAI_HUMAN	494	1	110.34	N	4	2	5319200
LIVLHYN(1)HSGR	sp|O95977|S1PR4_HUMAN	30	1	124.67	N	7	3	2062100
LKAIN(1)DTAAR	sp|Q02487|DSC2_HUMAN	629	1	172.88	N	5	3	2655600
LKELPGVCN(1)ETMMALWEECKPCLK	sp|P10909|CLUS_HUMAN	103	1	133.94	N	9	3	32077000
LLAN(1)SSMLGEGQVLR	sp|Q6UXD5|SE6L2_HUMAN	247	1	196.67	N	4	2	133180000
LLANYASQN(1)ITYHCK	sp|P08123|CO1A2_HUMAN	1267	1	180.18	N	9	3	62317000
LLDGDLTSDPSYFQN(1)VTGCSNYYNFLR	sp|Q9H3G5|CPVL_HUMAN	307	0.999755	91.767	N	15	3	11902000
LLDLSGN(0.024)N(0.976)LTHLPK	sp|P40197|GPV_HUMAN	181	0.975596	190.66	N	8	3	10837000
LLEFDSTN(1)VSDTAAKPLGR	sp|Q8WWB7|GLMP_HUMAN	134	1	190.36	N	8	2	13864000
LLEGN(1)FSLCVENK	sp|Q9H9K5|MER34_HUMAN	122	1	133.89	N	5	2	2196400
LLEN(0.004)TAN(0.996)GTLVVK	sp|Q9Y5H9|PCDA2_HUMAN	257	0.995732	125.74	N	7	2	3634900
LLENVPN(1)GTLVIK	sp|Q9UN74|PCDA4_HUMAN	257	1	145.46	N	7	2	11705000
LLETVEYN(1)ISGAER	sp|P24821|TENA_HUMAN	1485	1	118.61	N	8	2	6004300
LLFFEN(0.004)YEHN(0.996)TSVVK	sp|Q07699|SCN1B_HUMAN	135	0.995582	137.16	N	10	2	8026500
LLFNLLPGPYSHN(1)FSLDPDTGLLR	sp|Q9BYE9|CDHR2_HUMAN	632	1	142.85	N	13	3	9021100
LLFPTN(1)SSSHLVALQGQPLVLECIAEGFPTPTIK	sp|P32004|L1CAM_HUMAN	247	1	94.185	N	6	4	6856100
LLHGDPGEEDGAELDLN(1)MTR	sp|P01127|PDGFB_HUMAN	63	1	150.9	N	17	3	8043000
LLISSLSESPASVSILSQADN(1)TSKK	sp|Q9Y6R7|FCGBP_HUMAN	75	1	236.31	N	21	3	5673300
LLLVDFSSQALFQDKN(1)SSQVLGEK	sp|Q9Y653|GPR56_HUMAN	303	1	109.32	N	16	3	16919000
LLN(0.002)N(0.998)LTSIK	sp|P11047|LAMC1_HUMAN	650	0.998361	98.629	N	4	2	2596900
LLN(1)CTAPGPDAAAR	sp|Q8N697|S15A4_HUMAN	140	1	119.03	N	3	2	8302000
LLN(1)LTVR	sp|Q6UX06|OLFM4_HUMAN	136	1	185.55	N	3	2	44555000
LLNIN(0.002)PN(0.998)K	sp|P11279|LAMP1_HUMAN	261	0.997594	126.24	N	7	2	7821000
LLSSPEACN(1)QSGACTWCHGACLSGDQAHR	sp|Q7Z7M0|MEGF8_HUMAN	1887	1	143.48	N	9	3	81106000
LLSTAGTPEN(1)GSEPESR	sp|P98161|PKD1_HUMAN	621	1	188.15	N	10	2	2344800
LLVSN(1)VSAEDR	sp|Q9HB29|ILRL2_HUMAN	184	1	105.17	N	5	2	40103000
LMEGN(0.777)N(0.223)TEIR	sp|Q9UQD0|SCN8A_HUMAN	1383	0.77737	106.68	N	5	2	2091200
LN(0.982)N(0.018)STGLQSSSVSQTK	sp|Q9ULI3|HEG1_HUMAN	313	0.981917	272.59	N	2	2	51098000
LN(1)ASDSDEGINK	sp|Q9Y5I2|PCDAA_HUMAN	264	1	104.79	N	2	2	228260
LN(1)ASIADLQSQLR	sp|O15230|LAMA5_HUMAN	2209	1	119.03	N	2	2	12273000
LN(1)ASLPALLLIR	sp|Q15904|VAS1_HUMAN	170	1	127.56	N	2	2	2193100
LN(1)DTTLQVLNTWYTK	sp|Q6UX06|OLFM4_HUMAN	411	1	223.36	N	2	2	7790900
LN(1)GSLATFSTDQELR	sp|P98153|IDD_HUMAN	149	1	133.98	N	2	2	2678700
LN(1)GSSLHLEWSAPLESGGREDLTYALR	sp|P54760|EPHB4_HUMAN	335	1	215.37	N	2	4	336480000
LN(1)GSVLPGSGAPAR	sp|O75173|ATS4_HUMAN	68	1	93.839	N	2	2	6673200
LN(1)LTAAR	sp|Q9Y6C2|EMIL1_HUMAN	561	1	144.29	N	2	2	2780500
LN(1)LTHCQDINECLTLGLCK	sp|Q14767|LTBP2_HUMAN	616	1	252.82	N	2	2	12430000
LN(1)LTTDPK	sp|Q92896|GSLG1_HUMAN	165	1	96.492	N	2	2	30162000
LN(1)QSTCTNYDTPLWLNTGKPPAR	sp|B4DS77|SHSA9_HUMAN	116	0.999891	114.46	N	2	3	1609100
LN(1)QTEPVAGNYYPVNTR	sp|O00754|MA2B1_HUMAN	766	1	177.93	N	2	2	8778600
LN(1)SSQEDPGTVYQCVVR	sp|Q68D85|NR3L1_HUMAN	216	1	261.38	N	2	3	61846000
LN(1)SSQEFAQLSPR	sp|Q9H3S3|TMPS5_HUMAN	170	1	100.93	N	2	2	3757200
LN(1)SSTIK	sp|P13473|LAMP2_HUMAN	275	1	100.74	N	2	2	9796300
LN(1)TSAGNVDIYKK	sp|O15393|TMPS2_HUMAN	213	1	236.22	N	2	2	140640000
LN(1)VCSIAK	sp|P52823|STC1_HUMAN	133	1	93.195	N	2	2	9631800
LN(1)YTLSQGHR	sp|P15144|AMPN_HUMAN	128	1	208.15	N	2	2	22789000
LNAENN(1)ATFYFK	sp|P01042|KNG1_HUMAN	294	0.999964	202.2	N	6	3	18140000000
LNEASFQPPPGVN(1)ICDVNWK	sp|Q16563|SYPL1_HUMAN	96	0.9999	163.11	N	13	3	49721000
LNFGLGN(1)R	sp|Q92673|SORL_HUMAN	158	1	99.919	N	7	2	18552000
LNLDGSN(1)YTLLK	sp|Q07954|LRP1_HUMAN	3048	1	192.15	N	7	2	5262000
LNLQTSTSIPN(1)VTEMK	sp|P17301|ITA2_HUMAN	105	0.999999	76.073	N	11	2	1301900
LNLSEN(1)YTLSISNAR	sp|Q13740|CD166_HUMAN	95	1	160.52	N	6	2	11499000
LNLVPGEN(1)ITCQDPVIGVGEPGK	sp|Q8IZF2|AGRF5_HUMAN	666	1	181.51	N	8	2	29579000
LNPTVTYGN(1)DSFSAK	sp|P05362|ICAM1_HUMAN	267	1	139.66	N	9	3	124630000
LNVGFQEDLMN(1)TSSALYR	sp|Q8IZF2|AGRF5_HUMAN	188	1	252.08	N	11	2	15141000
LPADCIDCTTN(1)FSCTYGK	sp|Q9BRN9|TM2D3_HUMAN	87	1	214.58	N	11	2	27040000
LPEN(1)TSYSDLTAFLTAASSPSEVDSFPYLR	sp|Q5VUB5|F1711_HUMAN	159	1	112.35	N	4	3	11082000
LPEQGNPDTLCMDYN(1)R	sp|Q9H461|FZD8_HUMAN	152	1	180.61	N	15	2	8580000
LPEVQVLN(1)VSGR	sp|P08F94|PKHD1_HUMAN	507	1	147.28	N	8	2	8157900
LPPGLLAN(1)FTLLR	sp|P02750|A2GL_HUMAN	186	1	198.97	N	8	3	28770000
LPSGMLVISN(1)ATEGDGGLYR	sp|Q92859|NEO1_HUMAN	210	1	190.24	N	10	3	17652000
LPTQN(1)ITFQTESSVAEQEAEFQSPK	sp|Q14624|ITIH4_HUMAN	517	1	157.49	N	5	4	70116000
LPTTVLN(1)ATAK	sp|Q9GZM5|YIPF3_HUMAN	337	1	131.52	N	7	2	33753000
LQAPLN(1)YTEFQKPICLPSK	sp|P03952|KLKB1_HUMAN	494	1	90.581	N	6	3	9089900
LQCHGQGPLAHMPN(1)ASCGVPTLK	sp|P04629|NTRK1_HUMAN	188	1	115.42	N	14	4	3101300
LQFDDN(1)GTYTCQVK	sp|O60487|MPZL2_HUMAN	118	1	176.95	N	6	2	7610300
LQGVPHVGAN(1)VTLSCQSPR	sp|Q96AP7|ESAM_HUMAN	169	1	180.39	N	10	3	112910000
LQLQALQQN(1)GSSVLSEDK	sp|Q9BYF1|ACE2_HUMAN	103	1	274.24	N	9	2	96419000
LQLTWLEN(0.102)GN(0.898)VSR	sp|Q5TFQ8|SIRBL_HUMAN	291	0.898122	206.97	N	10	3	32450000
LQN(1)LTELSLVR	sp|Q9NZU1|FLRT1_HUMAN	221	1	131.11	N	3	2	8925000
LQN(1)LTLPTN(1)ASIK	sp|Q13201|MMRN1_HUMAN	114	1	174.57	N	3	2	4541600000
LQNLVIPWAPEN(1)LTLHK	sp|P31785|IL2RG_HUMAN	159	1	109.1	N	12	3	5442000
LQNNEN(0.001)N(0.999)ISCVER	sp|P36980|FHR2_HUMAN	126	0.998968	217.02	N	7	2	26138000
LQPVRGN(1)ETLR	sp|Q99500|S1PR3_HUMAN	15	1	109.83	N	7	2	15839000
LQVLN(1)ASHEDSGAYSCR	sp|P22607|FGFR3_HUMAN	98	1	260.73	N	5	3	58488000
LQVN(1)ISGLK	sp|Q12913|PTPRJ_HUMAN	258	1	146.75	N	4	2	26167000
LQVN(1)ISGLKPGVQYNINPYLLQSN(1)K	sp|Q12913|PTPRJ_HUMAN	278	0.999677	146.75	N	24	3	26167000
LQVSSIN(1)VSVNAVQTVVR	sp|P09619|PGFRB_HUMAN	215	1	276.32	N	7	2	14772000
LQWN(1)GSK	sp|Q9NY72|SCN3B_HUMAN	95	1	121.29	N	4	2	1511100
LRCDFEVLVVPWQN(1)SSQLLK	sp|Q15828|CYTM_HUMAN	137	1	137.09	N	14	2	48626000
LSAIPN(1)DTAAK	sp|P24043|LAMA2_HUMAN	2028	1	106.2	N	6	2	1371400
LSALDN(0.002)LLN(0.998)HSSMFLK	sp|Q9Y4L1|HYOU1_HUMAN	830	0.997814	121.42	N	9	3	1515300
LSDLSIN(1)STECLHVHCR	sp|P05156|CFAI_HUMAN	177	1	267.37	N	7	4	40954000
LSDSGN(1)YTCMAANIVAK	sp|Q6UXZ4|UNC5D_HUMAN	228	1	123.28	N	6	2	5943600
LSDTAN(1)YTCVAK	sp|O95185|UNC5C_HUMAN	236	1	211.86	N	6	2	35089000
LSESHALFAIN(1)SSTGALYTTSTIDR	sp|Q6V0I7|FAT4_HUMAN	84	1	47.919	N	11	3	6040000
LSHDAN(1)ETLPLHLYVK	sp|O15031|PLXB2_HUMAN	733	1	78.508	N	6	4	4264200
LSHNELADSGIPGN(0.002)SFN(0.998)VSSLVELDLSYNK	sp|P51884|LUM_HUMAN	252	0.998381	115.05	N	17	3	47389000
LSLLEEPGN(1)GTFTVILNQLTSR	sp|P01833|PIGR_HUMAN	421	1	244.18	N	9	3	1094300000
LSN(1)ISHLNYCEPDLR	sp|Q9NY97|B3GN2_HUMAN	89	1	188.09	N	3	2	42027000
LSN(1)LTEGMLR	sp|Q5R3F8|PPR29_HUMAN	117	1	111.06	N	3	2	3270700
LSQGN(1)TTLSINPVK	sp|P13688|CEAM1_HUMAN	378	1	172.17	N	5	2	19783000
LSSSN(1)ASVAWMPGADGR	sp|Q06418|TYRO3_HUMAN	240	1	195.94	N	5	3	6972200
LSWAKPQPLN(1)ETAPSNLWK	sp|Q14703|MBTP1_HUMAN	939	1	145.04	N	10	3	19184000
LSWVQDN(1)GTQDELTVEGTR	sp|Q06418|TYRO3_HUMAN	366	1	198.85	N	7	3	15702000
LTEDPAGPSQN(1)LTHPLLLQVGEGPEAVLTVK	sp|Q86UX2|ITIH5_HUMAN	862	1	114.84	N	11	4	16829000
LTGELDREEVSN(1)YTLTVVATDK	sp|Q6V0I7|FAT4_HUMAN	2119	1	144.4	N	12	3	11691000
LTGN(1)LTIQVAHK	sp|O75051|PLXA2_HUMAN	76	1	141.71	N	4	3	6484900
LTGVAGN(1)YTVCQK	sp|O95497|VNN1_HUMAN	353	1	242.59	N	7	3	121500000
LTHTLN(1)STTHEYK	sp|Q7Z5N4|SDK1_HUMAN	1024	1	137.95	N	6	3	1411400
LTIHN(1)ITPGDAGEYVCK	sp|Q8IZF2|AGRF5_HUMAN	339	1	201.72	N	5	2	253130000
LTIVN(1)SSVLDRPR	sp|Q92673|SORL_HUMAN	871	1	234.9	N	5	2	46689000
LTN(0.994)N(0.006)SN(0.001)QFQTEVGK	sp|P05107|ITB2_HUMAN	212	0.993717	168.83	N	3	2	4196800
LTN(1)GSRYPNCAYR	sp|P07998|RNAS1_HUMAN	116	1	125.74	N	3	3	59645000
LTN(1)TTAPPALK	sp|Q8NFP4|MDGA1_HUMAN	235	1	125.71	N	3	2	5070700
LTQGICLEQN(1)K	sp|P28906|CD34_HUMAN	194	1	175.91	N	10	2	998500000
LTQVPDDLPTN(1)ITVLN(0.961)LTHN(0.039)QLR	sp|O15455|TLR3_HUMAN	52	1	119.83	N	11	3	15406000
LTSCATN(1)ASICGDEAR	sp|Q07954|LRP1_HUMAN	3788	1	248.19	N	7	2	8782100
LTVN(1)LTNDR	sp|P40189|IL6RB_HUMAN	390	1	199.29	N	4	2	391120000
LTVSQGQPVKLN(1)CSVEGMEEPDIQWVK	sp|Q06418|TYRO3_HUMAN	63	1	258.78	N	12	3	3278500
LVEEGTN(1)VTICYVSR	sp|Q99650|OSMR_HUMAN	163	1	123.72	N	7	3	9069600
LVGGPVAGGDPN(1)QTIR	sp|O15230|LAMA5_HUMAN	95	1	126.34	N	12	2	49835000
LVGPSSVVCLPN(1)GTWTGEQPHCR	sp|Q53RD9|FBLN7_HUMAN	124	1	154.6	N	12	3	19567000
LVIHSLDYSDQGN(1)YSCVASTELDVVESR	sp|P32004|L1CAM_HUMAN	588	1	92.822	N	13	3	5581700
LVLGTPQSNSPFGAAVGEQN(1)ETLIR	sp|Q5SZK8|FREM2_HUMAN	2236	1	140.8	N	20	3	41479000
LVMGVPWYGYDYTCLN(1)LSEDHVCTIAK	sp|Q01459|DIAC_HUMAN	262	1	147.41	N	16	3	27415000
LVN(1)VSNQQYGQILQMTR	sp|Q15846|CLUL1_HUMAN	351	0.999997	218.45	N	3	2	11155000
LVPHMN(1)VSAVEK	sp|Q96KN2|CNDP1_HUMAN	382	1	96.604	N	6	3	1822000
LVSFEVPQN(1)TSVK	sp|Q8NFT8|DNER_HUMAN	223	1	190.57	N	9	3	1004800000
LVTHN(1)TTLNGK	sp|P42702|LIFR_HUMAN	191	1	215.83	N	5	2	5068400
LWAN(1)STSSWDSVIQN(1)K	sp|P22794|EVI2A_HUMAN	38	1	179.59	N	4	2	115660000
LWQETVQQGGN(1)MSGLAR	sp|P15382|KCNE1_HUMAN	26	1	211.22	N	11	2	11483000
LWSSLQTHCCSQN(1)K	sp|P10619|PPGB_HUMAN	244	1	238.01	N	13	3	16508000
LWTGALCQVPQQVCGESLSGIN(1)GSFSYR	sp|O60494|CUBN_HUMAN	482	1	160.21	N	22	3	330760000
LYAN(1)HTSLPASAR	sp|Q9NRB3|CHSTC_HUMAN	280	1	133.88	N	4	3	1450100
LYGDQCHHN(1)LSLLPPPTELVCN(1)R	sp|P47871|GLR_HUMAN	46	1	141.93	N	9	4	30034000
LYLDHN(0.004)N(0.996)LTR	sp|Q06828|FMOD_HUMAN	166	0.995795	174.86	N	7	2	24772000
LYLGSN(0.091)N(0.909)LTALHPALFQN(1)LSK	sp|P22792|CPN2_HUMAN	348	0.908885	162.46	N	7	3	75211000
MAAALN(1)ATGR	sp|P17050|NAGAB_HUMAN	177	1	109.48	N	6	2	5436900
MALCPEN(0.006)CN(0.006)AHTGAGTCN(0.987)QSLGVCICAEGFGGPDCATK	sp|Q7Z7M0|MEGF8_HUMAN	1463	0.98734	93.29	N	18	3	14708000
MATASPRSDTSNN(1)HSGR	sp|Q9H0M0|WWP1_HUMAN	13	0.99988	76.165	N	13	2	5715300
MAWPEDHVFISTPSFN(1)YTGR	sp|P04180|LCAT_HUMAN	296	1	128.85	N	16	2	17226000
MCAQQLGDN(1)CTEAAICDPHR	sp|O95388|WISP1_HUMAN	86	1	187.75	N	9	3	40006000
MCPQN(1)TSIPIR	sp|Q5T601|AGRF1_HUMAN	455	1	116.05	N	5	2	9519100
MDCEVN(0.1)N(0.9)GSSLR	sp|P55957|BID_HUMAN	7	0.899636	127.83	N	7	2	1223000
MDGASN(1)VTCINSR	sp|P08603|CFAH_HUMAN	1029	1	248.98	N	6	2	7077200
MDGCTLTDEQLLYSFN(1)LSSLSTSTFK	sp|P11717|MPRI_HUMAN	1816	1	143.84	N	16	3	1528200
MDGSLNFN(1)R	sp|P02671|FIBA_HUMAN	686	0.999835	191.63	N	8	2	445650000
MDPPCTN(1)TTAASTYLNNPYVR	sp|P10619|PPGB_HUMAN	333	1	202.92	N	7	2	44708000
MEDGLLTCHGPGPDN(1)CTK	sp|Q15303|ERBB4_HUMAN	576	1	135.23	N	15	3	23420000
METTN(1)GTETWYESLHAVLK	sp|Q9Y6H6|KCNE3_HUMAN	5	1	234.85	N	5	3	38857000
MFSQN(1)DTR	sp|P02750|A2GL_HUMAN	325	1	136.11	N	5	2	2327400
MGHN(1)YTFTVQAR	sp|Q92673|SORL_HUMAN	2092	1	158.08	N	4	2	4173400
MHLN(1)GSNVQVLHR	sp|Q07954|LRP1_HUMAN	3089	0.999999	215.02	N	4	3	3479600
MIEN(1)GSLSFLPTLR	sp|P21810|PGS1_HUMAN	270	1	177.16	N	4	2	5213000
MIETYN(1)QTSPR	sp|P29965|CD40L_HUMAN	6	1	140.16	N	6	2	3479000
MLANLQN(1)ISLQNNR	sp|Q8TF66|LRC15_HUMAN	369	1	231.42	N	7	2	31011000
MLAQHCVDAN(1)NTFCFDNPR	sp|P98164|LRP2_HUMAN	3315	0.999836	236.03	N	10	3	29270000
MLFVEPILEVSSLPTTN(1)STTNSATK	sp|P05155|IC1_HUMAN	69	0.999983	189.98	N	17	3	13266000
MLN(1)TSSLLEQLNEQFNWVSR	sp|P10909|CLUS_HUMAN	354	1	288.45	N	3	2	38248000
MLSDLTLVGCYN(1)LSVMPEK	sp|Q96MM7|H6ST2_HUMAN	404	1	138.55	N	12	2	9212600
MLVANIDLGPTILDIAGYDLN(1)K	sp|P15586|GNS_HUMAN	387	1	215.37	N	21	2	48061000
MMQYN(1)VSIK	sp|Q99650|OSMR_HUMAN	380	1	139.88	N	5	2	7517100
MN(0.001)PALGN(0.999)QTDVAGLFLAN(1)SSEALER	sp|Q9NS64|RPRM_HUMAN	7	0.999185	120.08	N	7	3	11337000
MN(1)FTGGDTCHK	sp|P11717|MPRI_HUMAN	1312	1	109.29	N	2	3	651200
MN(1)GSEIQYK	sp|P15260|INGR1_HUMAN	179	1	91.853	N	2	2	1322500
MN(1)GTHFVLESPLNGCGTRPR	sp|Q03167|TGBR3_HUMAN	492	1	83.252	N	2	4	2497500
MN(1)STLFSQVEN(1)HSVHSN(1)FSEK	sp|P25929|NPY1R_HUMAN	2	1	254.56	N	2	2	201210000
MNGPTN(1)CSTELR	sp|P24394|IL4RA_HUMAN	53	1	172.56	N	6	2	19694000
MNPDLDTGHN(1)TSAPAHWGELK	sp|P35368|ADA1B_HUMAN	10	0.999997	120.9	N	10	3	6554400
MPSQAPTGN(1)FYPQPLLN(1)SSMCLEDSR	sp|O75882|ATRN_HUMAN	1043	1	117.11	N	17	3	33295000
MSQAVQTN(1)GTQPLSK	sp|Q99496|RING2_HUMAN	8	1	90.05	N	8	2	136360000
MSTLTFFN(1)VSEK	sp|Q14982|OPCM_HUMAN	285	1	201.84	N	8	2	76295000
MSVINFECN(1)K	sp|P11717|MPRI_HUMAN	435	1	182.98	N	9	2	122060000
MTAGDNPQLVPADQVN(1)ITEFYN(1)K	sp|P21554|CNR1_HUMAN	77	1	182.7	N	16	2	9193100
MTGSGIYAPN(1)SSR	sp|O95497|VNN1_HUMAN	283	1	193.3	N	10	2	93349000
MTLAQIQN(0.187)N(0.813)FSLEINGK	sp|P08473|NEP_HUMAN	311	0.812823	160.48	N	9	2	3229300
MVSHHN(1)LTTGATLINEQWLLTTAK	sp|P00738|HPT_HUMAN	184	1	196.98	N	6	3	64400000
MYENQVN(1)QTLVIR	sp|Q9Y5I2|PCDAA_HUMAN	256	1	188.28	N	7	2	8456800
N(0.001)CN(0.988)N(0.011)SFAECSSQDVVTKPDCNCLYPK	sp|P09603|CSF1_HUMAN	172	0.987528	165.19	N	3	3	30802000
N(0.001)FN(0.003)LN(0.996)ITWAASFSAGTQAGEEMPVVSK	sp|O75882|ATRN_HUMAN	1206	0.996246	158.2	N	5	3	5730100
N(0.001)TCTTGITDPPPPDGSPN(1)ITSVSHN(0.999)SVK	sp|Q12913|PTPRJ_HUMAN	824	0.999874	153.23	N	18	3	149150000
N(0.002)N(0.998)ITSSGIGPK	sp|O94769|ECM2_HUMAN	378	0.99843	128.6	N	2	2	2757900
N(0.002)PELSGSLMTLSN(0.998)VSCLSNTPAR	sp|Q9UHC9|NPCL1_HUMAN	54	0.99799	64.013	N	13	3	4482400
N(0.003)DRN(0.997)SSDETFLK	sp|Q14956|GPNMB_HUMAN	249	0.997335	182.25	N	4	3	4626900
N(0.005)TAFN(0.995)LTCQAVGPPEPVNIFWVQN(1)SSR	sp|Q12866|MERTK_HUMAN	215	0.995271	150.34	N	5	3	22012000
N(0.113)N(0.887)CSLSIVDAR	sp|P20138|CD33_HUMAN	100	0.886856	112.36	N	2	2	102520000
N(0.117)N(0.883)TTFLECAPK	sp|Q99985|SEM3C_HUMAN	586	0.88283	90.108	N	2	2	1360500
N(0.225)N(0.775)CTSGQVVSLR	sp|Q9H3S3|TMPS5_HUMAN	195	0.774862	163.84	N	2	2	5881400
N(0.228)N(0.772)HTASILDR	sp|P08962|CD63_HUMAN	130	0.771772	232.72	N	2	2	173570000
N(0.5)TSGSN(0.5)QQAFLLENVPCN(0.191)N(0.809)ASCEEAR	sp|Q8TB96|TIP_HUMAN	371	0.808631	101.41	N	19	3	14999000
N(0.981)GTN(0.019)DGDYVFLTGEDSYLN(1)FTK	sp|Q14108|SCRB2_HUMAN	224	1	178.03	N	19	2	15140000
N(0.994)CSTN(0.006)PPYLPVTVVN(1)TTMSLTALR	sp|O43895|XPP2_HUMAN	35	0.994469	127.61	N	1	2	2837900
N(0.995)VSGMAIN(0.005)WINEEVIWSNQQEGIITVTDMK	sp|P01133|EGF_HUMAN	117	0.994916	143.72	N	1	3	17413000
N(1)ASAVVLYNEER	sp|Q8NC42|RN149_HUMAN	131	1	203.02	N	1	2	47057000
N(1)ASEIEVPFVTR	sp|P07093|GDN_HUMAN	118	1	108.9	N	1	2	1623200
N(1)ASHLVCSACFGPCAR	sp|Q96HD1|CREL1_HUMAN	205	1	96.435	N	1	3	5987400
N(1)ASLPLGAPSPLQPATGDVASDSYNNVFR	sp|Q9UEF7|KLOT_HUMAN	106	1	129.24	N	1	3	61537000
N(1)ASLSAAGTR	sp|Q13477|MADCA_HUMAN	83	1	160.36	N	1	2	9595400
N(1)ASSEYSGTYSCTVR	sp|P78310|CXAR_HUMAN	201	1	198.57	N	1	2	1624000
N(1)ASVETVDN(1)K	sp|Q96F05|CK024_HUMAN	41	1	134.23	N	1	2	1225300
N(1)ASVQDSTNTPLGSTFLQTEGGR	sp|O75631|UPK3A_HUMAN	74	1	225.37	N	1	2	20366000
N(1)ASVSISHNSCTAPDK	sp|P08575|PTPRC_HUMAN	276	1	206.67	N	1	2	9912600
N(1)ATALYHVEAFK	sp|Q9UNW1|MINP1_HUMAN	242	1	145.09	N	1	3	2046200
N(1)ATEGLGQVALLDWVAPGPSTGSGR	sp|Q68CJ9|CR3L3_HUMAN	427	1	294.94	N	1	2	124140000
N(1)ATFQITPDVIK	sp|Q8NFP4|MDGA1_HUMAN	331	1	83.397	N	1	2	3780000
N(1)ATLAEQAK	sp|Q9Y4L1|HYOU1_HUMAN	869	1	98.582	N	1	2	1637400
N(1)ATLVNEADK	sp|P15144|AMPN_HUMAN	818	1	214.96	N	1	2	16883000
N(1)ATQHTAGYFGSDVK	sp|Q9HCU4|CELR2_HUMAN	2061	1	91.076	N	1	3	1143000
N(1)CCNTENPPGCYR	sp|P43652|AFAM_HUMAN	383	0.999995	178.54	N	1	2	4577200
N(1)CSEPYCPLGCSSR	sp|Q92752|TENR_HUMAN	198	1	145.09	N	1	2	16492000
N(1)CTAIWEAFK	sp|Q10588|BST1_HUMAN	66	1	119.75	N	1	2	4276100
N(1)CTGPASPHQIK	sp|Q86UN2|R4RL1_HUMAN	303	1	163.46	N	1	2	2288700
N(1)CTITANAECACR	sp|P26842|CD27_HUMAN	95	1	320.59	N	1	2	2727500000
N(1)CTLLLSNVSPELGGK	sp|P20916|MAG_HUMAN	99	1	98.368	N	1	2	2266800
N(1)CTSISGDLHILPVAFR	sp|P00533|EGFR_HUMAN	361	1	86.497	N	1	3	1909300
N(1)CTTLQGLAPGTAYLVTVTAAFR	sp|Q6PCB0|VWA1_HUMAN	386	1	49.577	N	1	3	1350700
N(1)DSHYVVYTR	sp|Q07837|SLC31_HUMAN	575	1	125.74	N	1	3	4284300
N(1)DTGPYECEIQNPVSAN(1)R	sp|P13688|CEAM1_HUMAN	208	1	194.86	N	1	2	4537500
N(1)DTLQEAK	sp|Q92896|GSLG1_HUMAN	786	1	184.49	N	1	2	250290
N(1)ESCGGTFGIYGTCDR	sp|Q9NZV1|CRIM1_HUMAN	71	1	116.79	N	1	2	10594000
N(1)ESDKAPWPLSLPGCPHR	sp|P11117|PPAL_HUMAN	331	1	178.68	N	1	3	4772600
N(1)ETHATYSNTLYLADEIIIR	sp|P07911|UROM_HUMAN	396	1	370.34	N	1	2	7014000000
N(1)ETHFDAGAK	sp|P12821|ACE_HUMAN	509	1	166.66	N	1	2	353340
N(1)ETQHEPYPLMLPGCSPSCPLER	sp|P15309|PPAP_HUMAN	333	1	212.35	N	1	4	475190000
N(1)FSCLAVLDLMSR	sp|P13598|ICAM2_HUMAN	187	1	179.67	N	1	3	3698300
N(1)FSCVFWNTHVR	sp|Q9BQ51|PD1L2_HUMAN	189	1	175.33	N	1	2	36536000
N(1)FTFAVSWR	sp|Q5JS37|NHLC3_HUMAN	32	1	88.37	N	1	2	1219000
N(1)FTSPN(1)GTIESPGFPEK	sp|O60462|NRP2_HUMAN	152	1	165.51	N	1	2	6790500
N(1)FTVACQHR	sp|P08581|MET_HUMAN	785	1	112.17	N	1	3	1369900
N(1)GSAGQLSQSAHLALQLPYNVLGLGR	sp|Q8TB96|TIP_HUMAN	482	1	158.11	N	1	3	7393800
N(1)GSDCPDKFCLFQSETK	sp|P02788|TRFL_HUMAN	642	1	174.4	N	1	2	4617700
N(1)GSGAVFPVAGADVQTLR	sp|O00391|QSOX1_HUMAN	130	1	142.84	N	1	3	157800000
N(1)GSLFAFR	sp|P04004|VTNC_HUMAN	169	1	113.5	N	1	2	9141800
N(1)GSQAFVHWQEPR	sp|P30530|UFO_HUMAN	345	1	216.83	N	1	3	746200000
N(1)GTAVCATNR	sp|P05156|CFAI_HUMAN	70	1	122.94	N	1	2	4345600
N(1)GTCVCQENFR	sp|Q9NY15|STAB1_HUMAN	133	1	126.71	N	1	2	1411300
N(1)GTDLGNSLTTR	sp|P22891|PROZ_HUMAN	306	1	155.4	N	1	2	481910000
N(1)GTGHGN(1)STHHGPEYMR	sp|P02790|HEMO_HUMAN	240	1	162.64	N	1	3	1838300
N(1)GTHHCAGSLLTSR	sp|Q9GZN4|BSSP4_HUMAN	70	1	178.68	N	1	4	3185800
N(1)GTSFDIHYGSGSLSGYLSQDTVSVPCQSASSASALGGVK	sp|P07339|CATD_HUMAN	134	1	118.5	N	1	3	76537000
N(1)HSALITSVVPGDYDGDSQMDVLLTYLPK	sp|Q8TB96|TIP_HUMAN	95	1	127.49	N	1	3	10829000
N(1)HSCSEGQISIFR	sp|O75882|ATRN_HUMAN	731	1	322.07	N	1	3	987830000
N(1)HSGTTIPTLECCHEDMCNYR	sp|Q13145|BAMBI_HUMAN	87	1	215.37	N	1	2	14710000
N(1)HSIFLADINQER	sp|P50897|PPT1_HUMAN	197	1	155.97	N	1	2	14692000
N(1)HSYHVEGNLVNTNAGFTAR	sp|O43451|MGA_HUMAN	135	1	211.45	N	1	2	12202000
N(1)HTCNLQQTCYNLQGGFK	sp|Q9UBX5|FBLN5_HUMAN	296	1	435.07	N	1	2	209920000
N(1)HTITEQPMCFQR	sp|P51690|ARSE_HUMAN	258	1	78.705	N	1	3	2281300
N(1)HTWLPVSDDACYR	sp|P15529|MCP_HUMAN	83	1	170.4	N	1	3	8792700
N(1)ISDGFDGIPDNVDAALALPAHSYSGR	sp|P04004|VTNC_HUMAN	242	1	127.01	N	1	2	285250000
N(1)ISFFILHFEPVLPN(0.013)DN(0.987)GSYR	sp|Q7Z6A9|BTLA_HUMAN	110	0.987004	122.75	N	17	3	5703100
N(1)ISGHIYNQNVSQK	sp|Q9P0T7|TMEM9_HUMAN	38	1	222.73	N	1	3	2437600
N(1)ISIESR	sp|Q6UWI2|PARM1_HUMAN	80	1	163.34	N	1	2	45357000
N(1)ISIHQAYQQCK	sp|Q8N271|PROM2_HUMAN	540	1	242.97	N	1	2	8670600
N(1)ISLAVATSSPTLAR	sp|Q96BZ4|PLD4_HUMAN	171	1	109.15	N	1	2	1632100
N(1)ISNIAGGETLVIGVAR	sp|P08F94|PKHD1_HUMAN	1116	0.999955	151.74	N	1	2	4473300
N(1)ISQVLEK	sp|O14672|ADA10_HUMAN	439	1	110.81	N	1	2	1276800
N(1)ISSHTNIVFSNGELDPWSGGGVTK	sp|P42785|PCP_HUMAN	415	0.99999	261.06	N	1	2	85663000
N(1)ITAVGK	sp|P55290|CAD13_HUMAN	86	1	194.23	N	1	2	7839500
N(1)ITDLVEGAK	sp|Q8IWA5|CTL2_HUMAN	200	1	187.85	N	1	2	13641000
N(1)ITGLEN(1)FTLK	sp|Q96J42|TXD15_HUMAN	181	1	115.58	N	1	2	3639200
N(1)ITIVTGAPR	sp|P26006|ITA3_HUMAN	265	1	106.68	N	1	2	8324900
N(1)ITQIVGHSGCEAK	sp|P41271|NBL1_HUMAN	39	1	246.51	N	1	3	178460000
N(1)LSCIVNEGK	sp|P40189|IL6RB_HUMAN	131	1	117.53	N	1	2	164320000
N(1)LSDIDLMAPQPGV	sp|Q96B49|TOM6_HUMAN	61	1	93.561	N	1	2	3614000
N(1)LSDMENEFYYR	sp|Q9UBD6|RHCG_HUMAN	48	1	232.88	N	1	2	52325000
N(1)LSFSASGTQLSLR	sp|P21709|EPHA1_HUMAN	338	1	211.63	N	1	3	122030000
N(1)LSLDIGTEVFAPGPGSGIQK	sp|Q99519|NEUR1_HUMAN	186	1	159.41	N	1	3	61186000
N(1)LSMPLLPADFHK	sp|P05546|HEP2_HUMAN	49	1	106.58	N	1	2	1825900
N(1)LSSLESVQLDHNQLETLPGDVFGALPR	sp|P40197|GPV_HUMAN	385	1	173.93	N	1	3	33943000
N(1)LSTCFSSGDLFTAHN(1)FSEQSR	sp|Q15043|S39AE_HUMAN	87	1	147.49	N	1	3	6864400
N(1)LSYEAAPSHEVVVVVQSVAK	sp|O75309|CAD16_HUMAN	517	1	92.133	N	1	3	16046000
N(1)LTEGMLR	sp|P0C7U0|ELFN1_HUMAN	122	1	163.66	N	1	2	2485400
N(1)LTEVPTDLPAYVR	sp|Q13641|TPBG_HUMAN	81	1	174.77	N	1	2	5106000
N(1)LTFEGPLPEK	sp|Q9HAT2|SIAE_HUMAN	401	1	229.23	N	1	2	47839000
N(1)LTFQDLHLHHGGHQAAN(1)TSHDLAQR	sp|Q9H7M9|GI24_HUMAN	91	1	186.65	N	1	6	13041000
N(1)LTIVGAN(1)LTVLR	sp|P0DKB5|TPBGL_HUMAN	62	1	125.54	N	1	2	2793000
N(1)LTLMATTSQLPK	sp|P11117|PPAL_HUMAN	267	1	309.35	N	1	3	37817000
N(1)LTLQCFADVSTTSHVKPQHQMLFYK	sp|P16284|PECA1_HUMAN	52	1	139.48	N	1	5	5055600
N(1)LTNIDISK	sp|O60603|TLR2_HUMAN	414	0.999999	101.64	N	1	2	3816200
N(1)LTNPNTVIILIGNK	sp|P61106|RAB14_HUMAN	111	1	184	N	1	2	5432900
N(1)LTNVLGTQSR	sp|Q9NPC4|A4GAT_HUMAN	203	1	132.32	N	1	2	5004200
N(1)LTTSLTESVDR	sp|P80108|PHLD_HUMAN	307	1	175.93	N	1	2	29448000
N(1)LTVDGHFGVWSPWTPCTHTDGSAVGSCLCR	sp|Q13591|SEM5A_HUMAN	536	1	96.913	N	1	4	10388000
N(1)LTVPGSLR	sp|P24821|TENA_HUMAN	1119	1	116.25	N	1	2	3775500
N(1)LTYCTNFNNRPTELFR	sp|O95980|RECK_HUMAN	352	0.999939	158.34	N	1	2	4504900
N(1)MSFVLYR	sp|Q8IYS5|OSCAR_HUMAN	156	1	143.11	N	1	2	18239000
N(1)MTAQN(1)YTYAIR	sp|Q9Y2E5|MA2B2_HUMAN	670	1	140.49	N	1	2	12781000
N(1)MTLLVEK	sp|Q6UX06|OLFM4_HUMAN	193	1	119.27	N	1	2	50036000
N(1)MTSEFFAAQLR	sp|P19440|GGT1_HUMAN	344	1	175.93	N	1	3	45419000
N(1)MTYSAGHNLLK	sp|Q9UEF7|KLOT_HUMAN	694	1	184.71	N	1	2	6984000
N(1)N(1)ATVHEQVGGPSLTSDLQAQSK	sp|P04004|VTNC_HUMAN	86	1	361.02	N	2	2	1082600000
N(1)PVGLIGAEN(1)ATGETDPSHSK	sp|P43251|BTD_HUMAN	349	1	338.92	N	10	3	208480000
N(1)QSVNVFLGHTAIDEMLK	sp|Q9NZP8|C1RL_HUMAN	296	1	304.86	N	1	2	4346600
N(1)QSVPLSCCR	sp|O60637|TSN3_HUMAN	167	1	180.03	N	1	2	133770000
N(1)QTLTSTEK	sp|Q13201|MMRN1_HUMAN	97	1	156.75	N	1	2	5325400
N(1)QTNLER	sp|Q8NBJ4|GOLM1_HUMAN	144	1	209.22	N	1	2	8127000
N(1)SCVSCFN(1)VSVVN(1)TTCFWIECK	sp|Q04900|MUC24_HUMAN	65	1	171.78	N	1	2	67335000
N(1)SSFEVYCDMETMGGGWTVLQAR	sp|Q14314|FGL2_HUMAN	235	1	183.36	N	1	3	4827900
N(1)SSGPDLSWLHFYR	sp|Q9ULI3|HEG1_HUMAN	279	1	202	N	1	2	241220000
N(1)SSLIGCMCHR	sp|O60609|GFRA3_HUMAN	95	1	174.02	N	1	3	1572300
N(1)SSSAGSGSGDPSEGLPR	sp|Q8TEB1|DCA11_HUMAN	5	1	90.444	N	1	2	1220400
N(1)STCLDDSWIHPR	sp|Q96F46|I17RA_HUMAN	54	1	132.56	N	1	2	10069000
N(1)STGAYCGMGENK	sp|Q53GD3|CTL4_HUMAN	69	1	141.08	N	1	2	132880
N(1)STLDPGKPEMMK	sp|O00391|QSOX1_HUMAN	575	1	218.55	N	1	2	5842600
N(1)STVEYTLNK	sp|Q92673|SORL_HUMAN	1986	1	145.46	N	1	2	2353900
N(1)STVMSR	sp|P27487|DPP4_HUMAN	685	1	155.51	N	1	2	896550
N(1)TSCDSGLGCQDTLMLIESGPQVSLVLSK	sp|Q8N6Q3|CD177_HUMAN	46	1	118.41	N	1	3	23167000
N(1)TTCQDLQIEVTVK	sp|P0C0L5|CO4B_HUMAN	1391	1	185.25	N	1	2	43389000
N(1)TTLFIDQVEAK	sp|Q9ULB1|NRX1A_HUMAN	125	1	147.28	N	1	2	29874000
N(1)TTWQAGHNFYNVDMSYLK	sp|P07858|CATB_HUMAN	38	0.999974	86.179	N	1	3	3144400
N(1)VSCLWCNTNK	sp|P53801|PTTG_HUMAN	54	1	197.79	N	1	2	100230000
N(1)VSDIIPR	sp|Q9BYF1|ACE2_HUMAN	690	1	128.61	N	1	2	16354000
N(1)VSECFLAR	sp|Q8N271|PROM2_HUMAN	725	1	120.87	N	1	2	45256000
N(1)VSECSHDCVLTSEGPLCFCPEGSVLER	sp|P01133|EGF_HUMAN	404	1	149.16	N	1	3	2950100000
N(1)VSEDLPLPTFSPTLLGDSR	sp|P11597|CETP_HUMAN	257	1	208.38	N	1	3	12469000
N(1)VSWATGR	sp|P08571|CD14_HUMAN	151	1	147.69	N	1	2	1047700
N(1)VTAQICIDKK	sp|P12109|CO6A1_HUMAN	804	1	300.29	N	1	3	1803200
N(1)VTAYFPR	sp|O43451|MGA_HUMAN	1672	1	134.81	N	1	2	454050000
N(1)VTDIECVK	sp|P26951|IL3RA_HUMAN	46	1	99.442	N	1	2	4624900
N(1)VTDPTCPSLSPGVSQCFPDCVCEDAYN(0.787)N(0.213)TYACVR	sp|P15586|GNS_HUMAN	422	1	98.636	N	1	3	201350000
N(1)VTHLLQQELTEAQK	sp|Q10589|BST2_HUMAN	65	1	243.3	N	1	2	13511000
N(1)VTLHVPSK	sp|Q02487|DSC2_HUMAN	34	1	136.52	N	1	3	13073000
N(1)VTLPIDNGLNLVEWR	sp|Q6N022|TEN4_HUMAN	1799	1	93.623	N	1	2	1404400
N(1)VTLQCVFWVEDPTLSSPGHWSSAGCETVR	sp|Q9Y653|GPR56_HUMAN	341	1	154.49	N	1	4	38906000
N(1)VTLSCVSK	sp|O60500|NPHN_HUMAN	356	1	99.013	N	1	2	1536300
N(1)VTSESTCCVAK	sp|P01215|GLHA_HUMAN	76	1	191.4	N	1	2	2053000
N(1)WSLSQVN(1)VSHAR	sp|P55291|CAD15_HUMAN	531	1	203.03	N	1	2	568570
N(1)YSDTPPTSK	sp|Q9GZX9|TWSG1_HUMAN	81	1	132.76	N	1	2	2561100
N(1)YSHHQLNR	sp|Q14515|SPRL1_HUMAN	169	1	159.58	N	1	2	2247700
N(1)YSLLIDQPDK	sp|Q9NY97|B3GN2_HUMAN	127	1	125.72	N	1	2	5670900
N(1)YSLNDATITLHNIGFSDSGK	sp|Q9NQS3|PVRL3_HUMAN	125	1	295.71	N	1	2	59616000
N(1)YSVLYFQQK	sp|P42785|PCP_HUMAN	47	1	220.51	N	1	2	104440000
N(1)YTLTGR	sp|P10643|CO7_HUMAN	754	1	107.32	N	1	2	6547500
N(1)YTNAMFK	sp|P51654|GPC3_HUMAN	124	1	130.22	N	1	2	8398100
NACCSTN(1)TSQEAHK	sp|P15328|FOLR1_HUMAN	69	1	262.73	N	7	2	2928800
NADIVYQLGPN(1)ASFFDLDR	sp|Q9HC56|PCDH9_HUMAN	511	1	167.61	N	11	2	1238500
NAIQAFGN(1)GTDVNVSPK	sp|O00451|GFRA2_HUMAN	357	0.999746	189.3	N	8	2	11447000
NAYHN(1)VTAEQLFLK	sp|Q9Y274|SIA10_HUMAN	308	1	222.25	N	5	2	19904000
NCHHSGSQVPLIHCN(1)LTTPSPQN(1)ISN(1)CR	sp|P10153|RNAS2_HUMAN	119	0.999998	181.11	N	23	3	736200000
NCN(1)STETCQPSQFNCPNHR	sp|P98164|LRP2_HUMAN	1144	0.999877	267.77	N	3	3	24462000
NCQDIDECVTGIHN(1)CSIN(1)ETCFNIQGGFR	sp|P23142|FBLN1_HUMAN	535	0.999985	124.51	N	14	3	24297000
NELMLN(1)SSLMR	sp|O00468|AGRIN_HUMAN	135	1	157.75	N	6	2	24426000
NFPDAFEYN(0.105)N(0.895)VSR	sp|P14384|CBPM_HUMAN	164	0.895146	144.7	N	10	2	78490000
NFVITYN(1)R	sp|Q9UBX1|CATF_HUMAN	195	1	113.7	N	7	2	9616000
NGGQCQDDQGFALN(1)FTCR	sp|Q6UY11|DLK2_HUMAN	157	1	164.92	N	14	2	6168600
NIETFTCDTQN(1)ITYR	sp|P08575|PTPRC_HUMAN	335	1	155.86	N	11	2	7849700
NIETN(1)YTR	sp|O75503|CLN5_HUMAN	255	1	130.27	N	5	2	5942200
NILPGELVTLTCQVN(1)SSYPAVSSIK	sp|Q9BZZ2|SN_HUMAN	265	1	158.45	N	15	2	6760800
NIPLANLQIPNCGLPSAN(0.013)LAAPN(0.987)LTVEEGK	sp|Q16620|NTRK2_HUMAN	205	0.986647	127.16	N	23	3	21822000
NIQN(0.032)N(0.968)VSCYLEGK	sp|Q99650|OSMR_HUMAN	176	0.968401	121.08	N	5	2	13309000
NLASSCTLDSALNAASYYN(1)FTVLK	sp|Q6NUS6|TECT3_HUMAN	279	0.999995	186.96	N	19	3	12834000
NLFLN(1)HSEN(1)ATAK	sp|P00738|HPT_HUMAN	207	1	276.17	N	5	2	449200000
NLGFN(1)CTTSQGK	sp|P49641|MA2A2_HUMAN	1093	1	155.11	N	5	2	13416000
NLSSPGWEN(1)ISR	sp|Q15011|HERP1_HUMAN	141	1	91.867	N	9	2	365360
NMDGTFN(1)VTSCLK	sp|Q68D85|NR3L1_HUMAN	208	1	222.18	N	7	2	49122000
NMQIAN(1)HTLK	sp|P12821|ACE_HUMAN	695	1	183.43	N	6	2	6565200
NNFN(1)GSLVQASYQHEELR	sp|Q9UKU6|TRHDE_HUMAN	800	0.999997	191.19	N	4	3	5090100
NNQLALTLIDTN(1)R	sp|P04626|ERBB2_HUMAN	187	1	184.71	N	12	2	18291000
NNVITLN(1)ITGK	sp|P16278|BGAL_HUMAN	464	1	137.95	N	7	2	197500000
NPCTSEQN(1)CTSPFSYK	sp|P05556|ITB1_HUMAN	212	1	207.34	N	8	2	5974200
NPN(1)GTVTVISR	sp|Q15223|PVRL1_HUMAN	202	1	154.01	N	3	2	444840000
NPN(1)LTISFTAER	sp|O15118|NPC1_HUMAN	598	0.999559	131.52	N	3	2	1699100
NPNNDQVFPN(1)GTLAPSIPIWGGSWR	sp|Q9Y6R7|FCGBP_HUMAN	1830	1	164.82	N	10	2	5990800
NPWPSN(1)LTLVSTN(1)GSSGCGR	sp|Q15303|ERBB4_HUMAN	174	1	174.47	N	6	2	13683000
NQELEDNVHISPN(1)GSIITIVGTR	sp|P98160|PGBM_HUMAN	3072	1	160.09	N	13	2	10537000
NSVLN(1)SSTAEHSSPYSEDPIEDPLQPDVTGIR	sp|P12259|FA5_HUMAN	821	0.999958	126.8	N	5	3	40641000
NTN(1)SSN(0.02)N(0.98)FSR	sp|Q9H0X4|ITFG3_HUMAN	116	1	140.11	N	3	2	229690
NVCGGQCCPGWTTAN(0.999)STN(0.001)HCIK	sp|Q14767|LTBP2_HUMAN	181	0.999229	154.56	N	15	3	10670000
NVFN(1)ETK	sp|P09603|CSF1_HUMAN	154	1	119.56	N	4	2	12600000
NWYESQASCMSQN(1)ASLLK	sp|P26718|NKG2D_HUMAN	131	1	270.21	N	13	3	9451300
NYHQPAILN(1)SSALR	sp|Q16769|QPCT_HUMAN	49	1	220.32	N	9	3	1179500000
NYIILN(1)MTENIDCEVFR	sp|Q9NZ53|PDXL2_HUMAN	395	1	180.61	N	6	3	5471800
NYPGTYPN(1)HTVCEK	sp|Q8N8Z6|DCBD1_HUMAN	64	1	135.1	N	8	2	7266500
NYYADN(1)QTCDGELLFN(1)MTK	sp|P35555|FBN1_HUMAN	1703	1	238.88	N	6	2	3939500
PALEDLLLGSEAN(1)LTCTLTGLR	sp|P01876|IGHA1_HUMAN	144	1	308.68	N	13	3	99444000
PAPN(0.017)N(0.983)GTHGSLNHLLR	sp|Q13822|ENPP2_HUMAN	525	0.982976	157.2	N	5	4	2262300
PASCDTVISGQPTCDGPPSYN(1)QSGCK	sp|A8MX34|KR291_HUMAN	299	1	49.528	N	21	3	715980
PFLN(1)WTGPPEPIEAAVAR	sp|P02788|TRFL_HUMAN	156	1	127.79	N	4	3	36662000
PFN(1)LSQGK	sp|Q9ULW0|TPX2_HUMAN	308	1	145.04	N	3	2	5322900
PGAASN(1)LSYR	sp|Q86T13|CLC14_HUMAN	189	1	237.92	N	6	2	358290000
PGACTN(1)ITMGVVCK	sp|Q9UBG0|MRC2_HUMAN	1386	1	210.93	N	6	3	20052000
PGAMN(1)FSYSPLLR	sp|O15230|LAMA5_HUMAN	243	1	132.25	N	5	2	3707300
PGGN(1)VTIGVELLEHCPSQVTVK	sp|Q6YHK3|CD109_HUMAN	41	1	184.88	N	4	3	2661200
PGKPEGPPPQGGN(1)QSQGPPPR	sp|Q04118|PRB3_HUMAN	87	1	89.483	N	13	3	190800
PGN(1)GTVFVSWVPPPAENHNGIIR	sp|Q8WZ75|ROBO4_HUMAN	360	1	146.72	N	3	3	28448000
PGPDGTPVPELVVTGELDREN(1)R	sp|Q96JQ0|PCD16_HUMAN	217	1	107.21	N	21	3	17710000
PGPDTLQFTVDVFHFAN(1)DSR	sp|P21754|ZP3_HUMAN	272	1	104.81	N	17	3	9882300
PGPGLGPDN(1)QTEER	sp|Q9Y6H6|KCNE3_HUMAN	41	1	198.74	N	9	2	43209000
PGPLSTAN(1)HTALR	sp|O60512|B4GT3_HUMAN	385	1	111.31	N	8	3	3487000
PGQQPQAGLSQAN(1)FTLGPVSPSHGGQYR	sp|Q6PI73|LIRA6_HUMAN	280	1	113.62	N	13	3	8862300
PGTDGGLPTN(1)YSLTYHR	sp|P16471|PRLR_HUMAN	59	1	74.993	N	10	3	1271700
PGTETSDVVCKPCAPGTFSN(1)TTSSTDICR	sp|P20333|TNR1B_HUMAN	171	1	178.2	N	20	3	96388000
PGWQPQAGLSQAN(1)FTLGPVSPSHGGQYR	sp|Q8N149|LIRA2_HUMAN	279	1	136.71	N	13	3	19314000
PGYVGN(1)GTICR	sp|Q92832|NELL1_HUMAN	511	1	97.565	N	6	2	4363100
PHCVCQDPVTCPPTKPLDQVCGTDN(1)QTYASSCHLFATK	sp|Q14515|SPRL1_HUMAN	476	1	174.1	N	25	4	93586000
PHFGDQEPVQGFVMN(0.999)FSN(0.001)GEIIDIFKPVR	sp|P19021|AMD_HUMAN	762	0.999345	132.53	N	15	4	2252000
PHQICNVVAIPGN(1)ASMDAVCTSTSPTR	sp|P20333|TNR1B_HUMAN	193	1	137.94	N	13	3	15907000
PIAPSGQN(1)ATCTR	sp|Q96QE2|MYCT_HUMAN	433	1	114.58	N	8	2	2673300
PIN(1)TTGTLKPDDR	sp|Q92542|NICA_HUMAN	264	1	109	N	3	3	1789800
PKEN(1)VTIMVK	sp|Q9HBG7|LY9_HUMAN	95	1	173.24	N	4	2	3288400
PKPPKN(1)ESLETYPVMK	sp|P05026|AT1B1_HUMAN	193	1	127.05	N	6	3	6897000
PLEGN(1)STVTGQPR	sp|P58166|INHBE_HUMAN	198	1	178.71	N	5	2	9550900
PLLALTDDISYSMTLLQSQGN(1)GSCSVK	sp|Q6NUS6|TECT3_HUMAN	410	1	157.38	N	21	3	14054000
PLN(1)DTVTEYEVISR	sp|Q7Z7G0|TARSH_HUMAN	865	1	132.59	N	3	2	1479300
PLQN(1)FTLCFR	sp|P02743|SAMP_HUMAN	51	1	208.61	N	4	2	28650000
PMDEYSNQNNFVHDCVN(1)ITIK	sp|P04156|PRIO_HUMAN	181	1	204.72	N	17	2	3990500
PN(1)ATYSVCVMPLGPGR	sp|Q6EMK4|VASN_HUMAN	528	1	174.55	N	2	2	258110000
PNVYWIN(1)K	sp|O75144|ICOSL_HUMAN	173	1	158.36	N	7	2	219230000
PQPIYYGFSESAESQGLDGAGLMGFVPHN(1)GSLYGQASSER	sp|Q86TH1|ATL2_HUMAN	367	1	95.316	N	29	4	1996400
PSAGN(1)NSLYR	sp|P02749|APOH_HUMAN	162	0.999995	223.36	N	5	2	4120300
PSAIAAGHGDYALN(1)VTGPILN(1)FFAGHYDTPYPLPK	sp|P15144|AMPN_HUMAN	319	1	154.27	N	14	4	7049500
PSLVALPGPVVGPGAN(1)VSLR	sp|Q8IYS5|OSCAR_HUMAN	145	1	185.66	N	16	3	903390000
PSWHLSN(0.001)LN(0.999)ATTK	sp|O00533|NCHL1_HUMAN	984	0.999218	187.74	N	9	3	11310000
PSWNGETPSCMASCGGTIHN(1)ATLGR	sp|Q6UXD5|SE6L2_HUMAN	355	1	166.98	N	20	3	10718000
PTHVN(1)VSVVMAEVDGTCY	sp|P01876|IGHA1_HUMAN	340	1	142.12	N	5	3	13812000
PTIN(1)VTCTR	sp|P49788|TIG1_HUMAN	142	1	172.94	N	4	2	1433900
PTISWNVN(1)GTASEQDQDPQR	sp|P43121|MUC18_HUMAN	467	1	344.54	N	8	2	97025000
PTLLN(1)DTGN(1)YTCMLR	sp|Q9NPH3|IL1AP_HUMAN	107	1	256.96	N	5	2	10622000
PTLSALPSPVVTSGEN(1)VTLQCGSR	sp|A6NI73|LIRA5_HUMAN	157	1	139.49	N	16	2	9337500
PTPIPIPPMVIGQTN(1)K	sp|Q9BXP8|PAPP2_HUMAN	857	1	187	N	15	2	16326000
PTSDPWMPSGSFMLVN(1)ASGRPEGQR	sp|P28827|PTPRM_HUMAN	72	1	125.03	N	16	3	61038000
PVAHIDWEGDLGEMESTTTSFPN(1)ETATIISQYK	sp|Q9NQS3|PVRL3_HUMAN	222	1	171.96	N	23	4	8179500
PVDKPIN(1)TTLICN(1)VTN(1)ALGAR	sp|P15151|PVR_HUMAN	307	1	139.49	N	7	3	15142000
PVGEKN(1)CTGPPCDR	sp|Q86TH1|ATL2_HUMAN	731	1	116.43	N	6	3	15747000
PVGN(1)LSIVR	sp|P21754|ZP3_HUMAN	125	1	211.39	N	4	2	10322000
PVTLVEGEECGQVLN(1)VTVTTR	sp|P22891|PROZ_HUMAN	332	1	300.61	N	15	3	83691000
PVTPIAQN(1)QTTLGSSR	sp|Q9NZP8|C1RL_HUMAN	242	1	171.99	N	8	2	4363400000
PWLGAQPATVVTPGVN(1)VTLR	sp|Q8IYS5|OSCAR_HUMAN	48	1	266.85	N	16	2	307050000
PYECN(1)ICAK	sp|O43298|ZBT43_HUMAN	431	1	113.5	N	5	2	6269000
PYGGFTASYTSSEDAVCGGSLPN(1)TPEGN(1)FTSPGYDGVR	sp|O60494|CUBN_HUMAN	2581	1	136.88	N	28	3	248250000
PYKCN(1)ECAK	sp|Q6ZMS4|ZN852_HUMAN	246	1	120.65	N	5	2	12159000
PYSIPPCEHHVN(1)GSRPPCTGEGDTPK	sp|P07858|CATB_HUMAN	192	1	70.917	N	12	4	940520
QAIHVGN(1)QTFNDGTIVEK	sp|Q9H3G5|CPVL_HUMAN	346	1	238.88	N	7	3	28809000
QAPGQN(1)GTSFHGCIR	sp|O94813|SLIT2_HUMAN	1300	1	127.78	N	6	3	2545700
QCILLFPMGSQCSGN(1)TTESR	sp|Q13591|SEM5A_HUMAN	933	1	74.769	N	15	3	1772200
QCLEEAQLEN(1)ETIGCSK	sp|P32241|VIPR1_HUMAN	58	1	249.32	N	10	2	4039300
QCPALEVTWPEVEVPLN(1)GTLSLSCVACSR	sp|O95998|I18BP_HUMAN	79	1	147.17	N	17	3	934050000
QDETMMTDLSILPSSN(1)FTLK	sp|Q15846|CLUL1_HUMAN	431	1	96.435	N	16	2	3723500
QDFLDTYN(0.055)N(0.945)LTLK	sp|O75752|B3GL1_HUMAN	154	0.944571	184.24	N	9	2	6050400
QDLN(1)SSDVHSLQPQLDCGPR	sp|P55259|GP2_HUMAN	216	1	323.16	N	4	2	16352000
QDN(1)ETGIYYETWNVK	sp|O75503|CLN5_HUMAN	203	1	247.67	N	3	2	10200000
QDQCIYN(1)TTYLN(1)VQR	sp|P02763|A1AG1_HUMAN	93	1	350.93	N	7	2	2931500000
QDQQLQN(1)CTEPGEQPSPK	sp|O00584|RNT2_HUMAN	212	1	390.71	N	7	2	14322000
QEDLSVGSVLLTVN(1)ATDPDSLQHQTIR	sp|P55290|CAD13_HUMAN	500	1	112.74	N	14	3	78021000
QEEAGVRPSAGN(1)VSTHPSLSQRPGGSTK	sp|O43493|TGON2_HUMAN	39	1	219.97	N	12	3	4896000
QESMNSN(1)VSVYQPPR	sp|P13598|ICAM2_HUMAN	105	1	389.5	N	7	2	98898000
QFFSN(1)CTVDR	sp|O60896|RAMP3_HUMAN	103	1	164.46	N	5	2	918960000
QGCWSHIGDPQECHYEECVVTTTPPSIQN(1)GTYR	sp|Q13873|BMPR2_HUMAN	110	1	85.366	N	29	4	3238100
QGFN(1)GTFTVGPYICEATVK	sp|P16234|PGFRA_HUMAN	179	1	153	N	4	3	57159000
QGGVN(1)ATQVLIQHLR	sp|Q13790|APOF_HUMAN	118	1	135.04	N	5	3	11992000
QGIDFCPGQN(1)VSGVTTHNLEDHTK	sp|P34059|GALNS_HUMAN	423	1	221.05	N	10	4	24125000
QHTVTTTTKGEN(1)FTETDVKMMER	sp|P04156|PRIO_HUMAN	197	1	293.41	N	12	5	148340000
QIGLYPVLVIDSSGYVN(0.005)PN(0.995)YTGR	sp|P01833|PIGR_HUMAN	186	0.995336	235.88	N	19	3	912780000
QIN(0.001)N(0.999)VSAMLVLAR	sp|O95967|FBLN4_HUMAN	394	0.998653	187.99	N	4	2	33219000
QIN(1)SSISGNLWDKDQR	sp|Q01459|DIAC_HUMAN	299	1	288.61	N	3	2	86515000
QIVENFSPN(1)QTK	sp|O94856|NFASC_HUMAN	988	1	197.79	N	9	2	24780000
QLEEFLN(1)QSSPFYFWMNGDR	sp|P10909|CLUS_HUMAN	145	1	193.72	N	7	3	940290
QLGLALGPALGLLGDPFRPLPQQVN(1)LTDGR	sp|P25940|CO5A3_HUMAN	141	1	152.96	N	25	4	45578000
QLVHSFAEGQDQGSAYAN(1)R	sp|Q5ZPR3|CD276_HUMAN	91	1	420.87	N	18	3	390260000
QLVLN(1)LTGNTLCAGGASDEK	sp|O00592|PODXL_HUMAN	360	1	378.5	N	5	2	587390000
QN(0.001)IVN(0.999)ATANLGQSVTLVCDAEGFPEPTMSWTK	sp|P13591|NCAM1_HUMAN	222	0.999366	136.86	N	5	3	26351000
QN(0.901)ESHN(0.099)FSGDIALLELQHSIPLGPNVLPVCLPDN(1)ETLYR	sp|Q9NZP8|C1RL_HUMAN	331	0.900824	90.706	N	2	4	47276000
QN(1)GSASSVAGPASGLDK	sp|Q92563|TICN2_HUMAN	225	1	123.95	N	2	2	53145000
QN(1)QCFYN(1)SSYLNVQR	sp|P19652|A1AG2_HUMAN	88	1	193.3	N	2	2	44815000
QN(1)VTEFPIIK	sp|Q9P2K2|TXD16_HUMAN	460	1	123.72	N	2	2	3672100
QPQGEQIQIN(1)FTHVELQCQSDSSQNYIEVR	sp|O60494|CUBN_HUMAN	749	0.999989	98.968	N	10	3	18211000
QPVSPVIHPPVSYN(1)DTAPR	sp|Q15904|VAS1_HUMAN	261	1	80.507	N	14	2	26927000
QQLPGN(1)ATDWIWAGLDPDTDYDVALVPESNVR	sp|Q6PCB0|VWA1_HUMAN	264	1	103.85	N	6	3	9481600
QQMQTQN(1)LSAYIIPGTDAHMNEYIGQHDER	sp|O43895|XPP2_HUMAN	65	1	140.57	N	7	4	11749000
QQQHLFGSN(1)VTDCSGN(1)FCLFR	sp|P02787|TRFE_HUMAN	630	1	287.42	N	9	2	98502000
QQVVLN(1)ITYESGQVYVNDLPVNSGVTR	sp|Q9NU53|GINM1_HUMAN	64	1	176.22	N	6	3	28632000
QQYNALLSN(1)MSR	sp|P12821|ACE_HUMAN	146	0.999813	117.52	N	9	2	13391000
QRYPAN(1)CTVR	sp|Q9BRN9|TM2D3_HUMAN	157	1	152.54	N	6	3	1766100
QSGDVTCN(1)CTDGR	sp|Q07954|LRP1_HUMAN	4364	1	107.34	N	8	2	188540
QSN(1)STACQDLYAWTDGSISQFR	sp|Q6UX15|LAYN_HUMAN	117	1	260.96	N	3	2	11109000
QSTGQDTEAELQDATLALHGLTVEDEGN(1)YTCEFATFPK	sp|Q92692|PVRL2_HUMAN	137	1	120.31	N	28	4	12960000
QSVPAHFVALN(1)GSK	sp|P06681|CO2_HUMAN	621	1	90.861	N	11	2	2102300
QTLFFN(1)GTR	sp|Q8NFZ8|CADM4_HUMAN	67	1	127.68	N	6	2	1290700000
QTLGPQQGCGGYLTGSN(0.928)N(0.072)TFASPDSDSNGMYDK	sp|O60494|CUBN_HUMAN	3165	0.927775	129.52	N	17	3	96027000
QTPEYQN(1)ESSR	sp|P11117|PPAL_HUMAN	177	1	114.4	N	7	2	1404200
QVALQTFGN(1)QTTIIPAGGAGYK	sp|Q9NX62|IMPA3_HUMAN	259	1	178.23	N	9	3	10705000
QVHFFVN(1)ASDVDNVK	sp|Q96IY4|CBPB2_HUMAN	73	0.999998	78.249	N	7	3	1916400
QVIQN(1)VTHK	sp|Q7Z7G0|TARSH_HUMAN	259	1	185.55	N	5	3	2850800
QVN(1)DSSWHFLMVSR	sp|Q9Y4C0|NRX3A_HUMAN	105	1	94.781	N	3	3	4398200
QVVEN(1)MTR	sp|P10253|LYAG_HUMAN	390	1	169.06	N	5	2	9792000
QYNPILSMLTN(1)QTGEAGR	sp|Q9NY97|B3GN2_HUMAN	79	1	309.35	N	11	3	12648000
RADLN(0.977)GSN(0.023)METVIGR	sp|O75096|LRP4_HUMAN	1415	0.976689	105.65	N	5	3	3597800
RDHHGAN(1)FSCR	sp|P05362|ICAM1_HUMAN	183	1	115.23	N	7	3	611150
REVQCN(1)FTEKN(1)YTLIPADIK	sp|Q9H756|LRC19_HUMAN	32	1	246.96	N	6	4	131390000
RFN(1)GSVSFFR	sp|P55083|MFAP4_HUMAN	87	1	212.03	N	3	3	36624000
RGN(1)QTALCGGGIQTR	sp|Q9UPZ6|THS7A_HUMAN	450	1	171.62	N	3	2	3829000
RGPECSQN(1)YTTPSGVIK	sp|O14786|NRP1_HUMAN	150	1	176.4	N	8	2	21580000
RGQFESVAPSQN(1)FSDSSESDTHPFVIAK	sp|P13611|CSPG2_HUMAN	1442	1	121.62	N	12	4	6056200
RGVFITN(1)ETGQPLIGK	sp|P10253|LYAG_HUMAN	470	1	261.22	N	7	2	3226300000
RHEEGHMLN(1)CTCFGQGR	sp|P02751|FINC_HUMAN	542	1	195.77	N	9	2	3842700
RHILQVWSEPSDLLEIPVSGAADN(0.012)LSPSQN(0.988)K	sp|A6NI73|LIRA5_HUMAN	248	0.988342	134.11	N	30	4	39926000
RIQN(1)YSVMDICDYDESSGR	sp|P27487|DPP4_HUMAN	321	1	370.34	N	4	2	28674000
RLTGALTGGGGAASPGAN(1)GTR	sp|A6NL88|SHSA7_HUMAN	59	1	249.82	N	18	2	88889000
RMELSMGPIQAN(1)HTGTGLLLTLQPEQK	sp|P04062|GLCM_HUMAN	98	1	135.12	N	12	4	9184700
RN(1)DCISAPINSLLQMAK	sp|Q8IZF2|AGRF5_HUMAN	718	1	130.64	N	2	3	4033400
RN(1)DSGTYLCGAISLAPK	sp|Q15116|PDCD1_HUMAN	116	1	136.26	N	2	2	4651300
RN(1)FTAADWGQSR	sp|P12109|CO6A1_HUMAN	212	1	202.2	N	2	3	587810000
RN(1)HSCEPCQTLAVR	sp|P00748|FA12_HUMAN	433	1	205.12	N	2	4	7174300
RN(1)LSASVIAVTIQGGAHHLDLR	sp|Q9UHL4|DPP2_HUMAN	428	1	169.77	N	2	3	2551200
RN(1)MTQGR	sp|P07998|RNAS1_HUMAN	62	1	147.52	N	2	2	9048200
RN(1)QSLSLLYK	sp|Q06481|APLP2_HUMAN	541	1	152.54	N	2	3	6636000
RN(1)QSLVQDMDSMVR	sp|Q8NHP8|PLBL2_HUMAN	465	1	187.42	N	2	3	82403000
RN(1)WTEAEVK	sp|P16444|DPEP1_HUMAN	332	1	136.99	N	2	3	11181000
RN(1)WTITR	sp|P19022|CADH2_HUMAN	651	1	111.04	N	2	3	8320800
RPN(1)QSQPLPPSSLQR	sp|Q92542|NICA_HUMAN	417	1	86.214	N	3	3	3442600
RPN(1)SSHLFVK	sp|Q5PT55|NTCP5_HUMAN	56	1	109.16	N	3	3	4357500
RPSLQMN(1)TSIWYN(1)R	sp|P54802|ANAG_HUMAN	526	1	111.64	N	7	3	5260900
RPYVSYVN(1)NSIAR	sp|Q9Y2E5|MA2B2_HUMAN	748	0.999973	156.58	N	8	2	6141600
RQDPVSWDVAFVN(1)ISR	sp|O43451|MGA_HUMAN	1603	1	238.88	N	13	2	55278000
RQDVN(1)ITVATVPSWLK	sp|Q13308|PTK7_HUMAN	405	1	162.22	N	5	3	2619600
RQN(1)QSLVYGK	sp|Q09328|MGT5A_HUMAN	447	1	99.568	N	3	3	1589200
RRDPGAAVPGAAN(1)ASAQQPR	sp|P28300|LYOX_HUMAN	81	1	178.54	N	13	3	47930000
RSN(1)YTPITNVPPEVTVLTNSPVELR	sp|P01903|DRA_HUMAN	103	0.999597	98.973	N	3	3	3992800
RTDN(1)TTYIIK	sp|A8MVW5|HECA2_HUMAN	288	1	131.12	N	4	2	11288000
RYFNIDPN(1)ATQASGNCGTR	sp|Q9UQV4|LAMP3_HUMAN	266	1	252.46	N	8	2	71851000
RYN(1)LTSQDVGSGTSN(0.761)N(0.239)SQACAQFLEQYFHDSDLAQFMR	sp|O14773|TPP1_HUMAN	222	0.760617	151.37	N	15	4	12666000
SADPSN(1)QTGICTAVEGDNCVFDGVIYR	sp|P48745|NOV_HUMAN	97	1	134	N	6	3	49924000
SAEGTFFIN(1)K	sp|P06865|HEXA_HUMAN	157	1	180.45	N	9	2	31790000
SALLEFACTHNLGN(1)CSTTAMK	sp|Q9UIQ6|LCAP_HUMAN	834	0.999752	147.7	N	14	2	6799700
SAN(1)ASFNIK	sp|Q13308|PTK7_HUMAN	116	1	141.52	N	3	2	14878000
SAN(1)ASVILNVQFKPEIAQVGAK	sp|Q86YD3|TMM25_HUMAN	119	1	281.68	N	3	2	52116000
SCCEGMICN(0.003)VELPTN(0.98)HTN(0.018)AVFAVMHAQR	sp|Q8NI32|LPD6B_HUMAN	147	0.979642	90.084	N	15	3	2273900
SCDACMSSDLTFN(1)CSWCHVLQR	sp|Q8IUK5|PLDX1_HUMAN	321	1	177.61	N	13	3	3785900
SCIN(1)ESAIDSR	sp|P08473|NEP_HUMAN	145	1	163.9	N	4	2	115230000
SCLEREDTVLEVTESN(1)TTSVVDGDKR	sp|Q9NQ36|SCUB2_HUMAN	266	1	297.16	N	16	4	9678400
SCMSN(1)CSITSICEKPQEVCVAVWR	sp|P37173|TGFR2_HUMAN	70	1	198.24	N	5	3	15280000
SCPACPGSN(1)ITIR	sp|P05164|PERM_HUMAN	323	1	129.88	N	9	2	19755000
SCVAVTSAQPQN(1)MSR	sp|O15031|PLXB2_HUMAN	528	1	272.65	N	12	3	8456500
SCWCVGAN(1)GSEVLGSR	sp|P01266|THYG_HUMAN	76	1	111.11	N	8	3	2263400
SDAVSHTGN(1)YTCEVTELTR	sp|Q08722|CD47_HUMAN	111	1	207.85	N	9	3	11611000
SDDNLLN(1)TSALGR	sp|Q8N4F0|BPIB2_HUMAN	293	1	152.07	N	7	2	15032000
SDESVGN(1)VTFSFDYQK	sp|P17181|INAR1_HUMAN	58	1	155.02	N	7	2	16950000
SDEYN(1)CSSGMCIR	sp|Q92673|SORL_HUMAN	1164	1	145.99	N	5	2	712410
SDFSQTMLFQAN(1)TTR	sp|P23470|PTPRG_HUMAN	444	1	231.52	N	12	3	9741200
SDGIN(1)VTGGCLVMSQPDADR	sp|Q9UPZ6|THS7A_HUMAN	1500	1	115.8	N	5	2	1529700
SDIN(1)DTGFFMNLEEDMTR	sp|P08183|MDR1_HUMAN	99	1	159.41	N	4	2	2947600
SDLDNGN(0.966)N(0.033)SFQYK	sp|Q9H159|CAD19_HUMAN	74	0.966454	202.96	N	7	2	6143000
SDLNPAN(1)GSYPFQALR	sp|Q8NHP8|PLBL2_HUMAN	515	1	160.56	N	7	2	22251000
SDPHWESMLN(1)ATTR	sp|Q9H0X4|ITFG3_HUMAN	314	1	120.92	N	10	3	13715000
SDSGN(1)YTCLVR	sp|Q9NR99|MXRA5_HUMAN	2415	1	99.013	N	5	2	9649200
SEAPN(1)SSEEDSPIK	sp|Q8IYH5|ZZZ3_HUMAN	129	1	77.288	N	5	2	35404000
SEASEGN(1)ITVTCR	sp|Q29983|MICA_HUMAN	220	1	184.36	N	7	2	2080800
SEAVTLN(1)FTVPTGAR	sp|Q96LA6|FCRL1_HUMAN	293	1	138.42	N	7	2	3636100
SEGSSVN(1)LSPPLEQCVPDR	sp|P00734|THRB_HUMAN	205	1	167.9	N	7	2	18459000
SEHTGACNPCTEGVDYTN(0.994)ASN(0.006)NEPSCFPCTVCK	sp|O14798|TR10C_HUMAN	77	0.993737	148.61	N	18	4	339850000
SEIHSIN(1)ITIER	sp|Q86XX4|FRAS1_HUMAN	1948	1	131.06	N	7	3	2074000
SELGAVIFWGQN(0.998)QTLDPN(0.191)N(0.811)MTILN(1)R	sp|Q8TB96|TIP_HUMAN	146	0.810928	163.4	N	19	3	12391000
SELVN(1)ETR	sp|Q9UGT4|SUSD2_HUMAN	162	1	171.38	N	5	2	7099600
SFAGPGAPFPMN(1)R	sp|Q96HA4|CA159_HUMAN	128	1	91.584	N	12	2	3035900
SFDDHFQHLLN(1)DSER	sp|P35052|GPC1_HUMAN	116	1	129.37	N	11	3	4197400
SFLDCTN(1)R	sp|P98164|LRP2_HUMAN	2224	1	107.9	N	7	2	280160000
SFVQLWN(1)DTVPTESLAR	sp|P39060|COIA1_HUMAN	129	1	166.62	N	7	2	5952200
SGIEN(1)STVTLSHPN(1)GTTSVTSILHIKDPK	sp|P41217|OX2G_HUMAN	181	1	133.1	N	5	3	13756000
SGPKN(1)MTFDLPSDATVVLN(1)R	sp|P11279|LAMP1_HUMAN	62	1	213.84	N	5	3	780950000
SGSLYMLCTGN(1)SSHSSWDNQCQCTSSATR	sp|P01589|IL2RA_HUMAN	70	0.999731	154.33	N	11	3	43277000
SHAASDAPEN(1)LTLLAETADAR	sp|Q9ULI3|HEG1_HUMAN	159	1	436.89	N	10	2	79569000
SHEIWTHSCPQSPGN(1)GTDASH	sp|P04278|SHBG_HUMAN	396	1	220.78	N	15	3	2517500
SHLQN(1)YTVN(1)ATK	sp|P40189|IL6RB_HUMAN	379	1	222.2	N	5	2	61246000
SHTN(1)TSHVMQYGN(1)K	sp|Q99538|LGMN_HUMAN	263	1	225.79	N	4	2	2118000
SHVSSEAIIWVSN(1)K	sp|Q9UKU6|TRHDE_HUMAN	663	1	207.34	N	13	2	5281300
SIDVSIQN(1)VSVVFK	sp|P11597|CETP_HUMAN	105	1	159.09	N	8	2	25845000
SIGLLSPDFQEDN(1)ETEINFLLK	sp|Q9BYF1|ACE2_HUMAN	432	1	194.59	N	13	2	4637900
SILTVTN(0.999)VTQEHFGN(0.215)YTCVAAN(0.785)K	sp|Q7Z3B1|NEGR1_HUMAN	301	0.785305	74.029	N	22	3	5571300
SIN(1)GTFQADFPLGPATHGGTYR	sp|P43632|KI2S4_HUMAN	178	1	91.964	N	3	3	2821600
SIN(1)VTGQGFSLIQR	sp|O15031|PLXB2_HUMAN	1002	1	118.87	N	3	2	2269900
SIPACVPWSPYLFQPN(1)DTCIVSGWGR	sp|P05156|CFAI_HUMAN	464	1	124.7	N	16	3	30542000
SIQMTN(1)QTFSTVEN(1)LKPN(1)TSYEFQVKPK	sp|Q7Z7G0|TARSH_HUMAN	892	1	165.38	N	6	4	108090000
SLCNSIISLN(1)TTISCSEAQK	sp|Q7Z7N9|T179B_HUMAN	136	0.999989	121.13	N	10	2	3727200
SLDALHN(1)ITPGR	sp|Q96JP9|CDHR1_HUMAN	643	1	104.07	N	7	3	1109700
SLEAQGN(1)SSHLDADTVR	sp|Q9NY15|STAB1_HUMAN	1178	1	191.06	N	7	2	5982100
SLEEIGIQN(1)YSTTSSCQAR	sp|Q9NZ53|PDXL2_HUMAN	480	1	193.11	N	9	3	3599300
SLGSGGSVSQLFSN(1)FTGSVDDR	sp|Q6UX06|OLFM4_HUMAN	72	1	111.45	N	14	3	35610000
SLHVPGLN(1)K	sp|P30530|UFO_HUMAN	198	1	119.41	N	8	2	2221100000
SLLEFN(1)TTVSCDQQGTNHR	sp|P11717|MPRI_HUMAN	112	1	282.12	N	6	2	8936400
SLN(1)LSLK	sp|Q9NRI5|DISC1_HUMAN	554	1	97.602	N	3	2	3833100
SLPATLPQCQAAN(1)K	sp|P49767|VEGFC_HUMAN	240	1	133.75	N	13	2	14809000
SLPNFPN(1)TSATAN(1)ATGGR	sp|Q6UXB8|PI16_HUMAN	403	1	209.25	N	7	2	3344300000
SLSN(1)LTEIHDQISGMAR	sp|Q13591|SEM5A_HUMAN	147	1	142.54	N	4	3	6992300
SLTQGSLIVGDLAPVN(1)GTSQGK	sp|P98160|PGBM_HUMAN	3780	1	238.64	N	16	2	8404400
SLTTSLHN(1)K	sp|Q92673|SORL_HUMAN	1894	1	115.49	N	8	3	1901700
SMAGSGHN(1)VSQEALAIK	sp|Q11206|SIA4C_HUMAN	310	1	144.08	N	8	2	8475400
SMVDFMN(0.003)TDN(0.997)FTSHR	sp|Q99784|NOE1_HUMAN	288	0.997202	119.17	N	10	3	1641800
SN(1)DTAASEYK	sp|Q12913|PTPRJ_HUMAN	142	1	94.309	N	2	2	476800
SN(1)FTLTAAR	sp|Q68D85|NR3L1_HUMAN	242	1	141.52	N	2	2	94606000
SN(1)GTIIHVK	sp|P10747|CD28_HUMAN	129	1	96.034	N	2	2	992980
SN(1)ISILR	sp|P19022|CADH2_HUMAN	692	1	154.11	N	2	2	519210000
SN(1)LCALCIGDEQGENK	sp|P02788|TRFL_HUMAN	521	1	154.23	N	2	2	3589000
SN(1)MCESSKEALAEN(0.257)N(0.872)LN(0.872)LPK	sp|P05231|IL6_HUMAN	76	0.999995	62.589	N	2	3	6690700
SN(1)SSMHITDCR	sp|P07998|RNAS1_HUMAN	104	1	242.93	N	2	2	1173900
SN(1)TSQLAFLLYNDQPPQPSK	sp|O00115|DNS2A_HUMAN	86	0.999841	69.07	N	2	3	2643600
SN(1)TTALAEFGK	sp|Q6GTS8|P20D1_HUMAN	72	1	90.653	N	2	2	2267200
SNPEPTGYN(1)WSTTMGPLPPFAVAQGAQLLIR	sp|P15151|PVR_HUMAN	278	0.999932	153.48	N	9	3	249320000
SNSLLSSN(1)CSTWK	sp|Q6UXN8|CLC9A_HUMAN	223	1	208.56	N	8	2	10128000
SPHRPILQAGLPAN(1)K	sp|P11362|FGFR1_HUMAN	264	1	145.16	N	14	3	11640000
SPLGQAN(1)TSLELR	sp|Q9BZZ2|SN_HUMAN	1251	1	175.74	N	7	2	3316000
SPLQPLISLCEAPPSPLQLPGGN(1)VTITYSYAGAR	sp|Q7Z4F1|LRP10_HUMAN	111	1	120.31	N	23	4	32215000
SPQN(1)ETLYSVLK	sp|Q9UKJ1|PILRA_HUMAN	294	1	179.94	N	4	2	11669000
SPVQEN(1)SSDLNK	sp|Q9NY35|CLDN1_HUMAN	42	0.99992	157.97	N	6	2	265230
SQN(1)DTVTPDVWYTSKPK	sp|Q9BTY2|FUCO2_HUMAN	377	1	152.88	N	3	3	4635100
SQN(1)FSALKK	sp|P14384|CBPM_HUMAN	384	1	182.98	N	3	2	41408000
SRPAQLHVLVPPEAPQVLGGPSVSLVAGVPAN(1)LTCR	sp|Q6UWL6|KIRR2_HUMAN	143	1	96.686	N	32	4	8678700
SSCGKEN(1)TSDPSLVIAFGR	sp|P11279|LAMP1_HUMAN	84	1	325.77	N	7	3	122450000
SSDN(1)VSVTVLR	sp|Q86VZ4|LRP11_HUMAN	291	1	90.653	N	4	2	10602000
SSELTLTPRPEDHGTN(1)LTCQVK	sp|Q08ET2|SIG14_HUMAN	210	1	114.53	N	16	4	1780600
SSN(1)NSMLLVFK	sp|O60494|CUBN_HUMAN	3125	0.999997	202.44	N	3	2	48943000
SSTFYN(1)ITVCPVLGDIEGTPGFLQVHTPPVPVSDFR	sp|Q12913|PTPRJ_HUMAN	431	1	106.32	N	6	4	34513000
SSVDN(1)CTIPCTGN(1)TTFSYNSQACER	sp|Q6W4X9|MUC6_HUMAN	659	1	98.21	N	5	3	6642300
STEGQSSLTVTN(1)VTEEHYGN(1)YTCVAANK	sp|Q13449|LSAMP_HUMAN	279	1	202.97	N	12	3	32552000
STENSAGSQGCDKN(1)MSGWYR	sp|P55259|GP2_HUMAN	88	1	178.22	N	14	3	1817100
STGN(1)LSTYNCQLLK	sp|Q93070|NAR4_HUMAN	274	1	170.52	N	4	2	5762300
STN(1)ETDASNIEDQSETEAN(1)VSLASWDVEK	sp|P35555|FBN1_HUMAN	2734	0.999957	166.08	N	3	3	63909000
STQGFLN(1)GSEVSELLR	sp|Q9HCM3|K1549_HUMAN	1124	1	202.18	N	7	2	7470700
STVACAN(1)ATIMCS	sp|O95711|LY86_HUMAN	156	1	112.3	N	7	2	2687400
STYN(1)DTEDVSQASPSESEAR	sp|Q6GTX8|LAIR1_HUMAN	69	1	325.08	N	4	2	31049000
SVCLEN(1)GTWTSPPICR	sp|Q4LDE5|SVEP1_HUMAN	3459	1	93.839	N	6	2	2272700
SVEGN(1)GTGR	sp|P17342|ANPRC_HUMAN	86	1	88.37	N	5	2	143550
SVQLHDSGN(1)YSCYR	sp|P08887|IL6RA_HUMAN	93	1	195.72	N	9	2	30271000
SVTLQIYN(1)HSLTLSAR	sp|Q9Y6R7|FCGBP_HUMAN	2138	1	173.59	N	8	2	25396000
SVVAPATDGGLN(1)LTSTFLRKN(1)QCETR	sp|P41222|PTGDS_HUMAN	78	1	214.61	N	12	4	4690300000
SVYN(1)CSGEACR	sp|P54802|ANAG_HUMAN	503	1	151.83	N	4	2	6311900
SYDN(1)ITGQSIVGCK	sp|Q8N0V4|LGI2_HUMAN	271	1	182.92	N	4	2	5675900
SYN(1)VTSVLFR	sp|P80188|NGAL_HUMAN	85	1	177.7	N	3	2	83775000
SYSESSSTSSSESLN(1)SSAPRGER	sp|Q9ULI3|HEG1_HUMAN	520	1	250.52	N	15	3	257090000
TAADTTGLQPILN(0.025)QFTPAN(0.975)ISR	sp|P06756|ITAV_HUMAN	615	0.975164	99.796	N	19	2	10362000
TADIN(1)SSEVEVLYLR	sp|P22455|FGFR4_HUMAN	311	1	121.28	N	5	2	12392000
TAGAN(1)GTSGFFCVDEGR	sp|P05981|HEPS_HUMAN	112	1	201.76	N	5	2	8526700
TAGVN(1)TTDKEMEVLHLR	sp|P11362|FGFR1_HUMAN	317	1	207.85	N	5	3	207400
TAGWNIPMGLLFN(1)QTGSCK	sp|P02788|TRFL_HUMAN	497	1	172.82	N	13	2	30890000
TAIFAFN(1)ISHVSNK	sp|P35555|FBN1_HUMAN	2767	1	230.81	N	7	2	1085600000
TALFPDLLAQGN(1)ASLR	sp|Q5ZPR3|CD276_HUMAN	104	1	189.33	N	12	2	266640000
TAN(1)HSAPSLENSVQPGK	sp|Q9UJ14|GGT7_HUMAN	523	1	229.02	N	3	3	5841900
TASN(1)LTVSVLEAEGVFEK	sp|Q6YHK3|CD109_HUMAN	68	1	127.18	N	4	3	2214400
TASVSIN(1)QTEPPK	sp|P29317|EPHA2_HUMAN	435	1	103.08	N	7	2	3565700
TATESFPHPGFN(0.959)N(0.041)SLPNK	sp|Q9UBX7|KLK11_HUMAN	131	0.959163	206.46	N	12	3	5125300
TATVHLQALPAAPFN(1)ITVTK	sp|Q06418|TYRO3_HUMAN	230	1	190.18	N	15	2	179980000
TAVN(1)CSSDFDACLITK	sp|P13987|CD59_HUMAN	43	1	278.89	N	4	2	16180000000
TCAENICEQN(0.955)CTQLN(0.045)EGGFICSCTAGFETNVFDR	sp|P98164|LRP2_HUMAN	3978	0.955024	127.68	N	10	4	8676300
TCDWLPKPN(1)MSASCK	sp|P07602|SAP_HUMAN	101	1	228.78	N	9	3	62370000
TCECRPGMICATSATN(1)SCAR	sp|P28908|TNR8_HUMAN	295	1	135.1	N	16	3	2387100
TCNPETFPSSN(1)ESR	sp|Q8IWA5|CTL2_HUMAN	417	1	202	N	11	2	31169000
TCPAGVMGEN(0.885)N(0.115)TLVWK	sp|P00533|EGFR_HUMAN	603	0.885179	120.59	N	10	2	1096000
TCPLDEFQCN(0.764)N(0.236)TLCK	sp|Q07954|LRP1_HUMAN	3662	0.76403	85.973	N	10	2	9257200
TCQAWSSMTPHQHN(1)R	sp|P08519|APOA_HUMAN	61	1	217.12	N	14	2	2170800
TCSDAAYN(1)HTTFPNLLQHR	sp|Q66K79|CBPZ_HUMAN	57	1	132.25	N	8	4	1767800
TCSSN(1)LTLTSGSK	sp|Q9H5V8|CDCP1_HUMAN	386	1	88.187	N	5	2	1004000
TDDEVVQREEEAIQLDGLN(1)ASQIR	sp|P14625|ENPL_HUMAN	62	1	167.71	N	19	3	4681900
TDN(0.081)SLLDQALQN(1)DTVFLN(0.919)MR	sp|O75144|ICOSL_HUMAN	186	0.999999	342.97	N	12	2	194280000
TDN(1)GTYR	sp|Q8N3J6|CADM2_HUMAN	291	1	157.99	N	3	2	1120600
TDPANQFEWLESTLN(0.77)N(0.229)SQQN(0.001)K	sp|Q92484|ASM3A_HUMAN	238	0.770428	173.19	N	15	2	10663000
TELDLRPQGLELFEN(1)TSAPYQLQTFVLPATPPQLVSPR	sp|P05362|ICAM1_HUMAN	202	1	85.8	N	15	4	9593200
TELDMQPQGLGLFVN(1)TSAPR	sp|P32942|ICAM3_HUMAN	206	1	184.87	N	15	2	13188000
TELFSSSCPGGIMLN(1)ETGQGYQR	sp|O95445|APOM_HUMAN	135	1	209.56	N	15	2	41032000
TELLN(1)VCMNAK	sp|P15328|FOLR1_HUMAN	35	1	162.97	N	5	2	7357200
TFAN(1)GSLAFR	sp|Q8WWB7|GLMP_HUMAN	187	1	163.15	N	4	2	12483000
TFASPN(1)ASGSGNTGAR	sp|Q6NUJ2|CK087_HUMAN	26	1	132.23	N	6	3	20098000
TFKN(1)ESENTCQDVDECQQNPR	sp|P48960|CD97_HUMAN	108	1	223.82	N	4	2	1064000
TFN(1)ASGVKPQR	sp|Q8IZP9|GPR64_HUMAN	99	1	133.23	N	3	2	4943800
TFNMNFISPFTQYN(1)TTR	sp|Q96MM7|H6ST2_HUMAN	460	1	205.26	N	14	2	3934000
TGAFSMPEVNVDYN(1)ASSETLR	sp|Q7Z7D3|VTCN1_HUMAN	160	1	212.43	N	14	3	15582000
TGEIN(1)ITSIVDR	sp|Q02413|DSG1_HUMAN	110	1	118.9	N	5	2	15834000
TGFHLEIFPN(1)GTIQGTR	sp|P31371|FGF9_HUMAN	79	1	182.72	N	10	2	4328700
TGIYQVLN(1)GSR	sp|Q9UQV4|LAMP3_HUMAN	232	1	98.898	N	8	2	132200000
TGPVVEDSGSLLLEYVN(1)GSACTTSDGR	sp|P11717|MPRI_HUMAN	871	1	245.97	N	17	3	10310000
TGSICASEN(0.002)IN(0.998)DTLTR	sp|Q5SZK8|FREM2_HUMAN	2427	0.997581	207.47	N	11	2	32090000
TGTSMTSVNWLTPN(1)GTLMTHGSYR	sp|Q9NT99|LRC4B_HUMAN	400	1	114.78	N	14	3	13566000
TGVCPELQADQN(1)CTQECVSDSECADNLK	sp|Q14508|WFDC2_HUMAN	44	1	183.85	N	12	4	1324600000
TGYTMDN(1)MTGLCRPVCAQGCVN(1)GSCVEPDHCR	sp|Q7Z7M0|MEGF8_HUMAN	2229	1	258.13	N	22	4	122930000
THHWN(1)ITAVK	sp|A8K2U0|A2ML1_HUMAN	857	1	176.95	N	5	3	1480200
THN(1)LTDLSPHLR	sp|P32004|L1CAM_HUMAN	979	1	162.31	N	3	2	22521000
TIAN(1)TTCHLPR	sp|A0PJK1|SC5AA_HUMAN	239	1	128.03	N	4	2	11027000
TIN(1)LTVDVPISR	sp|Q14CZ8|HECAM_HUMAN	138	1	98.898	N	3	2	21744000
TIQLN(0.996)VTYVPQN(0.004)PTTGIFPGDGSGK	sp|P20138|CD33_HUMAN	230	0.996429	105.24	N	5	3	28137000
TITVVHQPWCN(1)ITGLRPATSYVFSITPGIGN(1)ETWGDPR	sp|Q12913|PTPRJ_HUMAN	192	1	230.26	N	31	4	33996000
TKPREEQFN(1)STFR	sp|P01859|IGHG2_HUMAN	176	1	203.93	N	9	3	1939200000
TLFCN(1)ASK	sp|P20851|C4BPB_HUMAN	64	1	107.55	N	5	2	7516200
TLFLFPN(1)QTGFPNK	sp|Q96GW7|PGCB_HUMAN	337	1	181.53	N	7	2	12066000
TLSDVPSAAPQN(1)LSLEVR	sp|Q92859|NEO1_HUMAN	639	1	144.17	N	12	3	7880000
TLYETEVFSTDFSN(1)ISAAK	sp|P05543|THBG_HUMAN	165	1	300.07	N	14	2	31006000
TMDYVCCAYN(0.117)N(0.883)ITGR	sp|A8MVW5|HECA2_HUMAN	320	0.883282	148.96	N	11	2	4830100
TMENKPISLESEANLNSDKEN(1)ITTSNLK	sp|Q8N387|MUC15_HUMAN	61	0.999975	177.38	N	21	3	6351500
TN(1)ITLVCKPGDLESAPVLR	sp|P11717|MPRI_HUMAN	581	1	141.06	N	2	2	22893000
TN(1)STFVQALVEHVKEECDR	sp|P07602|SAP_HUMAN	215	1	221.09	N	2	3	32170000
TN(1)VSGSIR	sp|Q96EE4|CC126_HUMAN	134	1	132.08	N	2	2	1379300
TNEQVVEVCTN(1)TSSPHAGLFPK	sp|P49281|NRAM2_HUMAN	336	1	195.18	N	11	3	10689000
TNQDIPAPAN(1)FSQR	sp|B0FP48|UPK3L_HUMAN	110	1	126.71	N	10	2	6773700
TPASDPHGDN(1)LTYSVFYTK	sp|Q92859|NEO1_HUMAN	470	1	241.39	N	10	3	20788000
TPASN(1)ISTQVSHTK	sp|Q86VR7|VS10L_HUMAN	144	1	160.87	N	5	3	5842600
TPEQGSN(1)GTDGASQK	sp|Q12913|PTPRJ_HUMAN	104	1	281.32	N	7	2	1064100
TPHATCFNGEDFDRPVVVSN(1)CSCTR	sp|Q92673|SORL_HUMAN	674	1	149.8	N	20	4	8207900
TPLTAN(1)ITK	sp|P01877|IGHA2_HUMAN	205	1	168.26	N	6	2	6783300000
TPMTN(1)SSIQFLDNAFR	sp|P15586|GNS_HUMAN	279	1	279.75	N	5	2	58806000
TPSVNIGCCIENVLLQQN(1)LTVGSQTGNDIGER	sp|O75144|ICOSL_HUMAN	225	1	181.33	N	18	3	36295000
TQEN(1)GTCTLILGCTVEK	sp|Q13291|SLAF1_HUMAN	155	1	230.57	N	4	2	25735000
TQLGN(1)CSGIGDSTHYGYSTGQPCVFIK	sp|P14415|AT1B2_HUMAN	159	1	82.486	N	5	3	3809300
TQLSQDLGGGTLAMDTLPDN(1)R	sp|Q8IUK5|PLDX1_HUMAN	80	1	209.33	N	20	3	13184000
TQN(1)FTLLVQGSPELK	sp|P50895|BCAM_HUMAN	439	1	291.22	N	3	3	156680000
TQPSSEN(1)K	sp|Q9NZP8|C1RL_HUMAN	147	1	101.64	N	7	2	1670300
TQSAPN(1)FTDMQAN(1)CVDISKK	sp|Q9BZF3|OSBL6_HUMAN	293	1	64.313	N	6	2	8156500
TQTFQGCGILQPDPPAN(1)ITVTAVAR	sp|P08887|IL6RA_HUMAN	221	1	216.29	N	17	4	109930000
TQTN(1)ASDFPIGTSLK	sp|P17927|CR1_HUMAN	509	1	234.79	N	4	2	26924000
TSADLDRETVPEYN(1)LSITAR	sp|Q9UN70|PCDGK_HUMAN	424	1	148.89	N	14	3	72423000
TSEPLNCDYSIYIHN(1)VTR	sp|Q5JXA9|SIRB2_HUMAN	116	1	113.14	N	15	3	14500000
TSGLLETN(1)FTASAR	sp|P40225|TPO_HUMAN	206	1	215.08	N	8	2	5641200
TSN(1)ISKPGTLER	sp|Q9UBG0|MRC2_HUMAN	140	1	215.04	N	3	2	19982000
TSN(1)SSQVSNEQDKIDAYK	sp|Q5JRA6|MIA3_HUMAN	250	1	183.76	N	3	3	1543400
TSPAN(1)CTWLILGSK	sp|Q7Z4F1|LRP10_HUMAN	56	1	130.95	N	5	2	62680000
TSQEN(1)ISFETMYDVLSTKPVLNK	sp|Q13510|ASAH1_HUMAN	348	1	145.94	N	5	2	10940000
TSSQNNVQVLN(0.036)TN(0.964)K	sp|Q9P232|CNTN3_HUMAN	956	0.963527	179.6	N	13	2	2801600
TSTCN(0.006)SVN(0.994)LTILEPDQPIWTTGLK	sp|Q14264|ENR1_HUMAN	201	0.993728	183.76	N	8	2	6768500
TTFANVVNVCGN(1)QSIR	sp|P12724|ECP_HUMAN	84	0.999654	205.87	N	12	2	31431000
TTHSSVLIITPRPQDHGTN(1)LTCQVK	sp|P20138|CD33_HUMAN	209	1	231.07	N	19	4	151830000
TTLPAGTLATRN(1)DTK	sp|Q5IJ48|CRUM2_HUMAN	478	1	100.11	N	12	3	576030
TTN(1)LTTCGRPVETASTR	sp|O95498|VNN2_HUMAN	411	1	86.498	N	3	3	1676800
TTPCEVIDSCTVAMASN(1)DTPEGVR	sp|P78504|JAG1_HUMAN	585	1	101	N	17	3	6063600
TTVTGDKDSVN(1)LTCSTN(1)DTGISIR	sp|P13688|CEAM1_HUMAN	345	1	187.5	N	11	3	4580600
TVAAN(0.012)TPFN(0.988)LSCQAQGPPEPVDLLWLQDAVPLATAPGHGPQR	sp|P30530|UFO_HUMAN	157	0.988486	103.06	N	9	6	545540000
TVAQN(1)YSSVTHLHSIGK	sp|P14384|CBPM_HUMAN	38	1	241.76	N	5	3	222130000
TVDVCCHFTN(0.028)AAN(0.974)N(0.998)SVWSPSMK	sp|Q8IZF2|AGRF5_HUMAN	649	0.97427	252.47	N	13	3	28535000
TVIRPFYLTN(1)SSGVD	sp|Q08380|LG3BP_HUMAN	580	1	121.73	N	10	3	9522000
TVLEN(1)STSYEEAK	sp|Q13510|ASAH1_HUMAN	259	1	194.48	N	5	2	89260000
TVLTPATN(1)HMGN(1)VTFTIPANR	sp|P01024|CO3_HUMAN	85	0.999944	115.26	N	12	3	72830000
TVTISDHGTVTYN(1)GSICGDDQN(1)GPK	sp|P13473|LAMP2_HUMAN	75	1	319.74	N	13	3	169750000
TVVTYHIPQN(1)SSLEN(1)VDSR	sp|O75144|ICOSL_HUMAN	70	1	201.9	N	10	2	949690000
TVYLYPN(1)QTGLPDPLSR	sp|P16112|PGCA_HUMAN	657	1	145	N	7	3	250510000
TVYVHAN(1)QTGYPDPSSR	sp|P16112|PGCA_HUMAN	333	1	168.67	N	7	2	75625000
TWN(1)SSAVPLIGLPNTQDYK	sp|Q9H9K5|MER34_HUMAN	196	1	108.23	N	3	2	2886500
TWSAFQN(1)GTDRR	sp|P98164|LRP2_HUMAN	1496	1	220.82	N	7	2	312110000
TYN(1)GTNPDAASR	sp|O60637|TSN3_HUMAN	127	0.999997	138.25	N	3	2	2560600
VACTSSQGPSSWTHWLPVETPEGVPLGPPEN(1)ISATR	sp|P30530|UFO_HUMAN	339	1	59.888	N	31	5	1587400000
VAEAVSSPAGVGVTWLEPDYQVYLN(1)ASK	sp|Q9P2B2|FPRP_HUMAN	413	1	89.055	N	25	3	4470200
VAENHVGPIIN(1)VTR	sp|Q8WXG9|GPR98_HUMAN	2139	1	103.88	N	11	3	2730400
VALDKDPCSVLPSDYDLFIN(1)LSR	sp|Q10588|BST1_HUMAN	95	1	155.92	N	20	2	4382400
VALLGQAN(1)CSSEALAQPATDYHFHFYR	sp|Q9Y2G1|MRF_HUMAN	1129	1	135.64	N	8	3	33478000
VALPAYPASLTDVSLALSELRPN(1)DSGIYR	sp|Q96GW7|PGCB_HUMAN	130	1	66.52	N	23	3	7668100
VAN(1)GSSLVVPQGGQGTIDTAVLHLDTNLDIR	sp|Q6UVK1|CSPG4_HUMAN	1131	1	81.406	N	3	3	10687000
VAN(1)LTEPVVLTFQHQLQPK	sp|Q9Y653|GPR56_HUMAN	324	1	165.51	N	3	2	125760000
VAN(1)LTFVVNSLDGK	sp|Q14314|FGL2_HUMAN	179	1	240.8	N	3	2	153920000
VAN(1)SSSEAPFPN(1)VSTSLLTSAGN(1)R	sp|Q86TH1|ATL2_HUMAN	524	1	246.49	N	3	2	49574000
VAQPGINYALGTN(1)VSYPNNLLR	sp|O43505|B4GA1_HUMAN	204	0.999906	155.14	N	13	3	140660000
VASPFWPEN(0.508)YPHN(0.152)SN(0.311)YQWTVN(0.036)VN(0.992)ASHVVHGR	sp|O60494|CUBN_HUMAN	1885	0.991838	66.36	N	23	5	23412000
VASVININPN(1)TTHSTGSCR	sp|P13473|LAMP2_HUMAN	257	1	296.97	N	10	2	1502800000
VCDGILDCPGREDEN(0.99)N(0.01)TSTGK	sp|P98164|LRP2_HUMAN	299	0.990412	199.33	N	15	2	1389000000
VCGN(1)GTISHIK	sp|O60494|CUBN_HUMAN	781	1	167.12	N	4	2	581510000
VCLAN(1)GSWSGATPDCVPVR	sp|Q4LDE5|SVEP1_HUMAN	2876	1	149.19	N	5	3	5215300
VCQDCPLLAPLN(1)DTR	sp|P02765|FETUA_HUMAN	156	1	233.28	N	12	2	287740000
VDDEMPQHAVLSGPNLFINN(0.002)LN(0.998)K	sp|Q9BY67|CADM1_HUMAN	304	0.997947	229.02	N	22	2	4791000
VDHESLN(1)ATPQVAMQVLEIHYTPSVK	sp|Q8N3J6|CADM2_HUMAN	211	1	210.26	N	7	4	5896600
VDIIVAN(1)LTVTDKDQPHTPAWN(1)AVYR	sp|P19022|CADH2_HUMAN	402	1	166.29	N	7	3	127040000
VDLEDFEN(0.983)N(0.017)TAYAK	sp|P55083|MFAP4_HUMAN	137	0.982538	196.44	N	8	2	40790000
VDQN(0.002)DN(0.998)TSLQWSNPAQQTLYFDDKK	sp|Q8N3J6|CADM2_HUMAN	51	0.99793	144.95	N	6	3	15386000
VEAAQN(1)LTLPGSLR	sp|P24821|TENA_HUMAN	1392	1	199.12	N	6	3	12866000
VEDEGN(1)YTCLFVTFPQGSR	sp|P15151|PVR_HUMAN	120	1	246.63	N	6	3	362160000
VEFHWGHSN(1)GSAGSEHSINGR	sp|P23470|PTPRG_HUMAN	156	1	131.31	N	9	5	1374500
VEGLQGVYIATLIN(1)GSMNEENMR	sp|Q92673|SORL_HUMAN	430	0.999921	268.18	N	14	2	5825100
VEITTN(1)QSIIIGGLFPGTK	sp|Q12913|PTPRJ_HUMAN	501	1	267.07	N	6	3	27077000
VELAPLPPWQPVGQN(1)FTLR	sp|P32942|ICAM3_HUMAN	134	1	132.5	N	15	2	25206000
VEN(1)DTSPHR	sp|Q9BQ51|PD1L2_HUMAN	64	1	130.75	N	3	2	259690
VEN(1)TTVYYLVLDVQESDCSVLSR	sp|P04196|HRG_HUMAN	63	1	136.77	N	3	3	3709200
VETVVAN(1)LTVMDR	sp|P55283|CADH4_HUMAN	412	1	150.46	N	7	2	5010700
VFEAVEQASN(1)LTQAPEEEPIPLDQLGGSCR	sp|P16444|DPEP1_HUMAN	358	1	84.509	N	10	3	3603400
VFFAGFSN(1)ATVDNSILLR	sp|Q6V0I7|FAT4_HUMAN	3706	0.999935	153.81	N	8	2	2133400
VFGSQN(1)LTTVK	sp|Q9Y4L1|HYOU1_HUMAN	515	1	128.27	N	6	2	8089000
VFHIHN(1)ESWVLLTPK	sp|O75882|ATRN_HUMAN	428	1	225.21	N	6	4	3170800
VFHINQPAEFIEDQSILN(1)LTFSDCK	sp|P55290|CAD13_HUMAN	52	1	169.51	N	18	3	1005600000
VFLN(1)GSR	sp|P01133|EGF_HUMAN	104	1	143.37	N	4	2	216070000
VFPQVN(1)VTK	sp|P54802|ANAG_HUMAN	261	1	137.9	N	6	1	401470000
VFPYISVMVN(0.001)N(0.999)GSLSYDHSK	sp|Q12907|LMAN2_HUMAN	183	0.999025	273.08	N	11	3	30968000
VFVQTPTIN(1)YTLR	sp|Q8NCC3|PAG15_HUMAN	289	1	133.91	N	9	3	180930000
VFVRPTN(1)SCMK	sp|P52803|EFNA5_HUMAN	162	1	137.46	N	7	2	6024300
VGEEYQELQLDGFDNESSN(1)K	sp|P23470|PTPRG_HUMAN	113	0.999966	196.37	N	19	2	11876000
VGMDGTN(1)K	sp|P98164|LRP2_HUMAN	3355	1	111.04	N	7	2	533610
VGN(1)NTIHVHR	sp|Q9UBP4|DKK3_HUMAN	106	0.999929	164.68	N	3	3	16999000
VGQLQLSHN(1)LSLVILVPQNLK	sp|P05155|IC1_HUMAN	352	1	293.29	N	9	2	10723000
VGSTN(1)VSTLVNVHFAPR	sp|Q96J84|KIRR1_HUMAN	297	1	215.51	N	5	2	223770000
VHAGN(1)FSTIPQYFK	sp|P22304|IDS_HUMAN	115	1	178.53	N	5	2	11882000
VHYAYQTN(1)ASTYEYIDIPFQNK	sp|Q99784|NOE1_HUMAN	431	1	115.74	N	8	3	2045800
VIAAEGEMN(1)ASR	sp|P27105|STOM_HUMAN	229	1	118.4	N	9	2	1024300
VIDFN(1)CTTSSVSSALANTK	sp|P04196|HRG_HUMAN	125	1	231.07	N	5	2	99630000
VIDGMTVVHSIELQATDGHDRPLTN(1)CSIIN(1)SGK	sp|P45877|PPIC_HUMAN	190	1	67.758	N	25	4	7277000
VIILDVNDNTPVITAPPLIN(1)GTAEVYIPR	sp|Q8TAB3|PCD19_HUMAN	570	1	122.67	N	20	3	29936000
VILILDPAISGN(1)ETQPYPAFTR	sp|O43451|MGA_HUMAN	1323	1	229.23	N	12	4	490120000
VIN(0.002)TN(0.998)CSAVR	sp|Q9Y644|RFNG_HUMAN	113	0.99816	141.48	N	5	2	6730300
VIN(1)MSYHPR	sp|Q93070|NAR4_HUMAN	257	1	148.99	N	3	3	2843300
VIN(1)QTTCENLLPQQITPR	sp|Q9Y5Y6|ST14_HUMAN	772	1	135.14	N	3	2	7041300
VIQLN(1)ASDPDEGLNGEISYGIK	sp|Q9UN75|PCDAC_HUMAN	265	1	121.95	N	5	2	4144100
VIQNLAVPAGLPLN(1)ETTLAALLK	sp|P54793|ARSF_HUMAN	117	1	163.15	N	14	3	53492000
VITVQVAN(1)FTLR	sp|Q9Y6R7|FCGBP_HUMAN	1317	1	115.78	N	8	3	27487000
VIVEGQNAHGEGYVN(1)VTVKPEPR	sp|Q8IZA0|K319L_HUMAN	395	1	173.78	N	15	3	93538000
VIYGNTDGPSGPFVGKN(1)DSK	sp|O60279|SUSD5_HUMAN	354	1	228.11	N	17	2	12551000
VKN(1)ITDISQK	sp|P42702|LIFR_HUMAN	787	1	128.51	N	3	2	1766600
VKPHSAN(1)LTSTDR	sp|P08F94|PKHD1_HUMAN	3225	1	115.29	N	7	3	1220200
VKPNPPHN(1)LSVINSEELSSILK	sp|P40189|IL6RB_HUMAN	227	0.999999	170.16	N	8	2	100690000
VLCGEEQADADAGAQVCSLLLAQSEVRPQCLLLVLAN(1)R	sp|P28906|CD34_HUMAN	249	1	170.83	N	37	3	19446000
VLDANDNAPVFN(1)QSLYR	sp|Q9UN70|PCDGK_HUMAN	245	1	190.27	N	12	2	242980000
VLDEVTN(1)GTVSVSK	sp|Q86WK6|AMGO1_HUMAN	315	1	109.39	N	7	2	3851500
VLEAVN(1)GTDAR	sp|O60487|MPZL2_HUMAN	39	1	157.34	N	6	2	7507800
VLHN(1)GTLAELQGLPHIR	sp|Q13641|TPBG_HUMAN	275	1	153.41	N	4	4	1805300
VLLGN(1)ESCTLTLSESTMNTLK	sp|P08581|MET_HUMAN	607	1	89.663	N	5	3	5250600
VLLQN(1)LTMSYSGLYQCTAGNEAGK	sp|Q9H6B4|CLMP_HUMAN	197	1	208.38	N	5	2	61900000
VLN(1)ASTLALALAN(0.055)LN(0.945)GSR	sp|O75462|CRLF1_HUMAN	104	0.945446	84.493	N	15	3	6439000
VLN(1)FTTK	sp|P13671|CO6_HUMAN	324	1	153.88	N	3	2	6176600
VLNSIGSDIDN(1)VTQR	sp|O43490|PROM1_HUMAN	395	1	200	N	11	3	194150000
VLPN(1)GSAGVPNR	sp|Q9UEF7|KLOT_HUMAN	159	1	145.46	N	4	2	67559000
VLPSLGISN(0.001)VFTSHADLSGISN(0.989)HSN(0.011)IQVSEMVHK	sp|P05154|IPSP_HUMAN	338	0.988514	119.69	N	22	4	10438000
VLQQQWTN(1)QSSQLLHSVER	sp|Q8IZF2|AGRF5_HUMAN	820	1	239.75	N	8	3	67076000
VLQWTGASGGLPTN(1)ETTFAK	sp|P51690|ARSE_HUMAN	125	1	122.93	N	14	2	3099900
VLSLPLN(1)SSAVVN(1)CSVHGLPTPALR	sp|P50895|BCAM_HUMAN	377	1	130.27	N	7	4	23709000
VLSN(0.999)N(0.001)SDANLELINTWVAK	sp|P05155|IC1_HUMAN	253	0.99937	286.88	N	4	2	5283100000
VLSSIQEGTVPDN(1)TSSAR	sp|O75509|TNR21_HUMAN	278	1	211.77	N	13	3	22394000
VLTLNLDQVDFQHAGN(1)YSCVASNVQGK	sp|P07333|CSF1R_HUMAN	275	0.999999	181.82	N	16	3	112980000
VLVLDANDNSPFVLYPLQN(1)GSAPCTELVPR	sp|Q9Y5E4|PCDB5_HUMAN	566	1	209.29	N	19	3	19937000
VMCDNNPVSLN(0.999)CCSQGN(0.002)VN(0.998)WSK	sp|Q8IZF2|AGRF5_HUMAN	398	0.998303	181.49	N	19	2	31896000
VMELEKEIAN(1)ATAKPEDR	sp|P08473|NEP_HUMAN	285	1	211.37	N	10	4	3933400
VMIEQECCGTSGPMDWVN(1)FTSAFR	sp|O00322|UPK1A_HUMAN	170	1	107.9	N	18	3	65867000
VMVEAYPGLQGFN(1)WTYLGPFSDHQPEPK	sp|P07333|CSF1R_HUMAN	335	1	109.91	N	13	3	1770100
VMVSN(1)DSHTWVTVK	sp|Q8N436|CPXM2_HUMAN	231	1	132.31	N	5	3	11504000
VN(0.912)ATN(0.088)FQALAAEFGGESFTSTFQTQSPPSFYR	sp|Q6NUS6|TECT3_HUMAN	179	0.912	74.364	N	2	4	1483500
VN(1)CSHPFGAFR	sp|P16109|LYAM3_HUMAN	460	1	130.41	N	2	2	8728500
VN(1)ETEMDIAK	sp|O75629|CREG1_HUMAN	160	1	132.01	N	2	2	800800
VN(1)GSCEDVDECATGGR	sp|Q8N2S1|LTBP4_HUMAN	352	1	156.52	N	2	2	1356900
VN(1)GTFQADFPLGPATHGGTYR	sp|P43626|KI2L1_HUMAN	178	1	182.57	N	2	2	69357000
VN(1)GTLLDGTQVLK	sp|Q6UXK5|LRRN1_HUMAN	517	1	137.4	N	2	2	5657400
VN(1)ISN(1)YSLVMESDAGTFLPTGLQFTGSEK	sp|Q9Y646|CBPQ_HUMAN	353	1	130.26	N	2	3	16621000
VN(1)ITPVVALWQPMAPNQGLPR	sp|Q9UEF7|KLOT_HUMAN	630	1	191.06	N	2	2	20037000
VN(1)LSEEAPPGSYVSGISATDGDSGLNANLR	sp|Q6V0I7|FAT4_HUMAN	483	1	133.8	N	2	3	16843000
VN(1)LSGLPR	sp|P47775|GPR12_HUMAN	8	1	171.62	N	2	2	16501000
VN(1)LTTNTIAVTQTLPNAAYNNR	sp|Q6UX06|OLFM4_HUMAN	352	1	378.5	N	2	2	60557000
VN(1)NTLSSQISR	sp|P11047|LAMC1_HUMAN	1107	0.999999	199.11	N	2	2	16977000
VN(1)SSQVLPVDSGEVK	sp|Q9ULB1|NRX1A_HUMAN	190	1	214	N	2	3	72456000
VN(1)STELFHVDR	sp|Q7Z7M0|MEGF8_HUMAN	421	1	185.99	N	2	3	15662000
VN(1)STVIPETQLQAEDR	sp|Q9HBB8|CDHR5_HUMAN	140	1	228.99	N	2	3	268320000
VN(1)VTITVEDIN(0.002)DN(0.001)LPIFN(0.997)QSSYN(1)FTVK	sp|Q9BYE9|CDHR2_HUMAN	696	0.997044	95.319	N	18	3	18493000
VN(1)YSLLADICNLWR	sp|P17050|NAGAB_HUMAN	201	1	132.03	N	2	2	1644300
VNIQGN(1)GTLSASQK	sp|A8MVW5|HECA2_HUMAN	129	1	236.69	N	6	2	101670000
VNNGPLGNPIWN(1)ISGDPTR	sp|P28827|PTPRM_HUMAN	131	1	138.55	N	12	2	35240000
VNVVN(1)STLAEVHWDPVPLK	sp|Q92823|NRCAM_HUMAN	858	0.999981	111.64	N	5	3	16711000
VPDSCCIN(1)VTVGCGINFNEK	sp|P08962|CD63_HUMAN	172	1	217.39	N	8	2	8554500
VPETDEVELTCQATGYPLAEVSWPN(1)VSVPAN(1)TSHSR	sp|Q9BQ51|PD1L2_HUMAN	157	1	130.42	N	25	3	42657000
VPGECCPVCEEPTIITVDPPACGELSN(1)CTLTGK	sp|Q9NZV1|CRIM1_HUMAN	474	1	68.284	N	27	3	2889500
VPGN(1)QTSTTLK	sp|P32004|L1CAM_HUMAN	671	1	121.9	N	4	2	3105500
VPGN(1)VTAVLGETLKVPCHFPCK	sp|P01833|PIGR_HUMAN	469	1	273.24	N	4	4	8769200000
VPHTGVN(1)R	sp|Q8TEB7|RN128_HUMAN	59	1	90.986	N	7	2	182490
VPLN(1)QTSSSCLLEEIELFPER	sp|Q13591|SEM5A_HUMAN	437	1	141.82	N	4	2	7144400
VPPGDSPPGN(1)GSGPR	sp|Q9BZR6|RTN4R_HUMAN	372	1	158.08	N	10	2	13800000
VPTIASPVELLEGTEVDFN(1)CSTPYVCLQEQVR	sp|Q9BZZ2|SN_HUMAN	159	1	152.92	N	19	3	15156000
VPVSHSFPHPLYN(1)MSLLK	sp|P20151|KLK2_HUMAN	102	1	85.563	N	13	3	1237300
VPVTLALN(0.998)N(0.002)TLFLIEER	sp|P15144|AMPN_HUMAN	681	0.998285	225.33	N	8	2	734560000
VQAINQLGSGPDPQSVTLYSGEDYPDTAPVIHGVDVIN(1)STLVK	sp|O00533|NCHL1_HUMAN	822	0.999999	64.772	N	38	4	36244000
VQDLVLEPTQN(1)ITTK	sp|Q8N3Z0|PRS35_HUMAN	110	1	97.953	N	11	2	5565400
VQEVLN(1)GTEVNLQHLTALVDCR	sp|Q9C0H2|TTYH3_HUMAN	351	1	238.05	N	6	2	67848000
VQFLLFVPSNPSCGQLVEGSSDLQN(0.122)SGFN(0.878)ATLGTK	sp|Q53H76|PLA1A_HUMAN	79	0.87787	67.181	N	29	3	4241200
VQFNLGN(1)SSR	sp|Q9H741|CL049_HUMAN	67	1	155.58	N	7	2	110400000
VQGCMPQPGCN(0.004)LLN(0.996)GTQEIGPVGMTENCNR	sp|Q8N6Q3|CD177_HUMAN	189	0.996005	88.708	N	14	3	6834600
VQGN(1)STLLHITDLQAR	sp|O75054|IGSF3_HUMAN	101	1	133.86	N	4	3	12911000
VQLQDGGEYTCVASNVAGTN(0.12)N(0.88)K	sp|Q96RW7|HMCN1_HUMAN	970	0.879889	120.25	N	21	3	3603400
VQN(1)MSQSIEVLDR	sp|Q99784|NOE1_HUMAN	103	1	133.07	N	3	2	2077000
VQPFN(1)VTQGK	sp|P13473|LAMP2_HUMAN	356	1	131.22	N	5	2	955760000
VQQVGHYPPAN(1)SSLSSR	sp|Q24JP5|T132A_HUMAN	71	1	129.36	N	11	3	10246000
VQSLQTLAAN(0.998)N(0.002)SALAK	sp|Q5KU26|COL12_HUMAN	271	0.997514	152.38	N	10	2	3577300
VQVPN(1)ASVDVGDDVLLR	sp|P04629|NTRK1_HUMAN	202	1	106.61	N	5	2	2224800
VQVTLDGVPAAAPGQPAQLQLN(1)ATESDDGR	sp|P32942|ICAM3_HUMAN	363	1	129.8	N	22	3	5208200
VSANVQN(1)VTTEDVEK	sp|Q92932|PTPR2_HUMAN	564	1	182.37	N	7	2	5084400
VSDEN(1)LTGVNPAAATR	sp|P08F94|PKHD1_HUMAN	869	1	175.74	N	5	2	8979400
VSDN(1)ESSSN(1)YTYK	sp|Q12913|PTPRJ_HUMAN	391	1	184.36	N	4	2	3745600
VSEDN(1)ITESQHMLVAEIMVSDQDDCAPVGCSMYAR	sp|P01133|EGF_HUMAN	815	1	117.79	N	5	4	9006400
VSEHIPVYQQEEN(1)QTDVWTLLNGSK	sp|P49908|SEPP1_HUMAN	119	0.999994	75.226	N	13	3	3443700
VSFWFVVTDPSKN(1)HTLPAVEVQSAIR	sp|Q9HBJ8|TMM27_HUMAN	93	1	138.49	N	13	3	18178000
VSGLESRPDVDLPHFIISN(1)ETSLEK	sp|Q70SY1|CR3L2_HUMAN	480	1	113.08	N	19	4	7549100
VSISVSN(0.002)ALGHN(0.998)ATAITFDEFTIVKPDPPENVVAR	sp|P26992|CNTFR_HUMAN	190	0.997959	122	N	12	3	825130000
VSLLDN(1)GTLTVR	sp|Q9NR99|MXRA5_HUMAN	2693	1	185.96	N	6	2	5079400
VSLSVQPGPTVASGEN(1)VTLLCQSQGWMQTFLLTK	sp|Q8NHL6|LIRB1_HUMAN	341	1	58.838	N	16	3	4792600
VSLTN(1)VSISDEGR	sp|Q9BY67|CADM1_HUMAN	113	1	238.86	N	5	2	1834600000
VSN(1)VSCQASVSR	sp|P55058|PLTP_HUMAN	143	1	189.58	N	3	2	909460
VSVNTAN(1)VTLGPQLMEVTVYR	sp|Q14956|GPNMB_HUMAN	200	0.999965	147.07	N	7	2	28951000
VSVSLGQTN(1)LTVEPGASLQQHFILR	sp|Q6NUS6|TECT3_HUMAN	347	1	184.88	N	9	3	11425000
VTACHSSQPN(1)ATLYK	sp|P05543|THBG_HUMAN	36	1	274.8	N	10	2	752760000
VTILHN(0.003)N(0.016)GFGN(0.981)LSSLEILN(1)ICR	sp|Q9H756|LRC19_HUMAN	103	1	138.66	N	19	3	8538800
VTINVMDVNDNSPVVISPPSN(1)TSFK	sp|Q9HC56|PCDH9_HUMAN	681	1	162.26	N	21	2	3602400
VTISGVYDLGDVLEEMGIADLFTN(0.059)QAN(0.941)FSR	sp|P08185|CBG_HUMAN	330	0.940879	66.437	N	27	3	6001200
VTN(1)DTESDINYLLK	sp|P12821|ACE_HUMAN	445	1	234.65	N	3	2	30825000
VTNSNANAASPLIVAGYN(1)VSGSVR	sp|P69849|NOMO3_HUMAN	218	1	289.95	N	18	2	18240000
VTPACN(1)TSLPAQR	sp|Q9UBG0|MRC2_HUMAN	69	1	225.93	N	6	3	498930000
VTQVYAEN(1)GTVLQGSTVASVYK	sp|P27169|PON1_HUMAN	324	1	151.2	N	8	2	8393700
VTTYCN(1)ETMTGWVHDVLGR	sp|P53634|CATC_HUMAN	119	1	135.09	N	6	3	44324000
VTVLDVNDNAPVIVLPTLQN(1)DTAELQVPR	sp|O14917|PCD17_HUMAN	590	1	206.69	N	20	3	8454500
VTVLGVATAPQQVLSNGVPVSN(1)FTYSPDTK	sp|P10253|LYAG_HUMAN	925	0.999994	119.37	N	22	3	1070400000
VTVQSLLTVETLEHN(1)QTYECR	sp|P07333|CSF1R_HUMAN	480	1	121.26	N	15	3	12388000
VTVRPGESVMVN(1)ISAK	sp|Q9Y6R7|FCGBP_HUMAN	91	1	156.58	N	12	3	17219000
VTVVGNEN(0.984)N(0.015)SLLIESIK	sp|Q16348|S15A2_HUMAN	435	0.984217	191.06	N	8	2	24014000
VTWKPQGAPVEWEEETVTN(1)HTLR	sp|O00533|NCHL1_HUMAN	767	1	116.27	N	19	3	9100700
VVAEN(1)ITQTSR	sp|P13611|CSPG2_HUMAN	1898	1	99.688	N	5	2	460490
VVAEPGLDVPEGAALN(1)LSCR	sp|Q9BZZ2|SN_HUMAN	1462	1	137.73	N	16	3	9110600
VVAN(1)GTGTQGQLK	sp|P08236|BGLR_HUMAN	272	1	173.24	N	4	2	1479900
VVASGGTVTGDTMVN(1)ITVK	sp|Q6V0I7|FAT4_HUMAN	880	1	163.62	N	15	2	14983000
VVEDN(1)HSYYVSR	sp|Q8IUK5|PLDX1_HUMAN	88	1	97.957	N	5	3	875970
VVELPTEEPEVGSTCLASGWGSIEPEN(1)FSFPDDLQCVDLK	sp|P06870|KLK1_HUMAN	165	1	55.9	N	27	4	16366000
VVGGEREN(1)VSMVDYAHNNYQAQSAVPLR	sp|P05186|PPBT_HUMAN	430	0.999958	101.86	N	8	4	6388200
VVGVPYQGN(1)ATALFILPSEGK	sp|P05154|IPSP_HUMAN	262	1	169.43	N	9	4	3861700000
VVLGAHN(1)LSR	sp|P08246|ELNE_HUMAN	88	1	92.239	N	7	3	4285900
VVLGAN(1)GTYSCLVR	sp|Q5ZPR3|CD276_HUMAN	215	1	223.22	N	6	2	2584900000
VVLHPN(1)YSQVDIGLIK	sp|P00738|HPT_HUMAN	241	1	177.36	N	6	3	1370800000
VVLNYN(1)GTSQELVAVSGR	sp|P16066|ANPRA_HUMAN	427	0.999999	209.19	N	6	2	5241800
VVLSENVQN(1)DTR	sp|Q9UN75|PCDAC_HUMAN	257	0.999981	178.84	N	9	2	17442000
VVNEMCPN(1)ITR	sp|Q8N436|CPXM2_HUMAN	337	1	121.61	N	8	2	30045000
VVQLN(1)SSFSLR	sp|P16234|PGFRA_HUMAN	42	1	189.17	N	5	2	380730000
VVRPDSELGERPPEDN(1)QSFQYDHEAFLGK	sp|Q15293|RCN1_HUMAN	53	1	63.138	N	16	3	3842700
VVTQN(1)SSSGN(1)VTHEK	sp|P43007|SATT_HUMAN	201	1	70.26	N	5	3	55411
VVTVAALGTN(1)ISIHKDEIGK	sp|Q9Y6R7|FCGBP_HUMAN	1743	1	242.97	N	10	4	15488000
VVVLDDNDNRPMILYPLQN(0.998)GTLPCN(0.002)DLVPR	sp|Q9Y5F3|PCDB1_HUMAN	568	0.997588	73.936	N	19	3	4729900
VWDTAVGLN(1)HTAEPSLQTLER	sp|Q9C0H2|TTYH3_HUMAN	144	1	210.02	N	9	2	48627000
VWYPQAEVQN(1)HSTSSYR	sp|Q9H9K5|MER34_HUMAN	89	1	97.767	N	10	3	3042900
VYDPLYCESVHN(1)FTLPSWATEDTMTK	sp|P15309|PPAP_HUMAN	220	1	110.53	N	12	3	124340000
VYIIAHVPVGYLPSSQN(1)ITAMR	sp|Q92484|ASM3A_HUMAN	263	1	155.43	N	17	2	26003000
VYSGILN(1)QSEIK	sp|P03951|FA11_HUMAN	450	1	148.56	N	7	2	38297000
VYYN(1)CSCIER	sp|Q6ZQN7|SO4C1_HUMAN	544	1	113.18	N	4	2	12675000
WCPQN(1)SSCVN(1)ATACR	sp|P48960|CD97_HUMAN	33	1	154.88	N	5	3	21160000
WDQVEVIPDIACGN(1)ASSN(1)SSAGGR	sp|Q8NFT8|DNER_HUMAN	204	1	151.62	N	14	2	13717000
WEALGNTLSSQPN(1)LTVSWDPR	sp|Q96DU3|SLAF6_HUMAN	178	1	235.26	N	13	2	25001000
WETQSSISLILEGSGASSPCAN(1)TTFCCK	sp|Q6DKI7|PVRIG_HUMAN	129	1	131.5	N	22	3	44114000
WFHN(1)GSLSEETN(1)SSLNIVNAK	sp|P12319|FCERA_HUMAN	67	1	193.32	N	4	2	3306900
WFSAGLASN(1)SSWLR	sp|P41222|PTGDS_HUMAN	51	1	213.35	N	9	2	691030000
WGQNTQGN(1)FSLQFCR	sp|P08F94|PKHD1_HUMAN	1919	1	188.27	N	8	2	2832000
WGSDNTIFFTTYAN(1)GSCK	sp|Q99523|SORT_HUMAN	274	1	310.29	N	14	2	1847900
WHCQCKQDFN(1)ITDISLLEHR	sp|P07911|UROM_HUMAN	322	1	342.62	N	10	4	17519000000
WN(1)ACCESEMSFQLK	sp|Q9ULB1|NRX1A_HUMAN	47	1	201.46	N	2	2	8289000
WN(1)NTGCQALPSQDEGPSK	sp|P01833|PIGR_HUMAN	499	0.999937	462.87	N	2	2	3210200000
WN(1)QTCELLPVSQASWACNLILGAPDSQK	sp|P14784|IL2RB_HUMAN	71	0.999961	67.848	N	2	3	15384000
WN(1)VTSLETLK	sp|Q13421|MSLN_HUMAN	388	1	153.24	N	2	2	12477000
WNDSPCN(1)QSLPSICK	sp|Q9UBG0|MRC2_HUMAN	497	1	165.58	N	7	2	17763000
WNVNAPPTFHSEMMYDN(1)FTLVPVWGK	sp|P43251|BTD_HUMAN	402	1	114.35	N	17	3	6614300
WQMN(1)FTVR	sp|P13473|LAMP2_HUMAN	49	1	127.12	N	4	2	233380000
WQN(0.997)DSPTFGEHQLASSSEVQN(0.003)GSPMSQTETVSR	sp|Q9ULI3|HEG1_HUMAN	414	0.997257	63.128	N	3	4	2370000
WSFSN(1)GTSWR	sp|Q99519|NEUR1_HUMAN	352	1	153.08	N	5	2	8142600
WTEDN(1)ITSSVLFN(1)R	sp|Q07075|AMPE_HUMAN	589	1	116.84	N	5	2	114740000
WTGHN(1)VTVVQR	sp|Q07954|LRP1_HUMAN	1511	1	147.28	N	5	3	2516200
WTLQMGFPVITVDTSTGTLSQEHFLLDPDSN(1)VTR	sp|P15144|AMPN_HUMAN	573	1	104.71	N	31	4	5133000
WVEN(0.983)N(0.016)TN(0.001)NLVK	sp|Q99574|NEUS_HUMAN	157	0.98321	148.94	N	4	2	256600000
WWYN(1)VTDGSCQLFVYGGCDGNSNNYLTK	sp|O43291|SPIT2_HUMAN	57	1	141.29	N	4	3	7908700
YAAVN(1)ITTNQAAPSEVPTLR	sp|P54753|EPHB3_HUMAN	445	1	260.49	N	5	2	66016000
YAEDKFN(1)ETTEK	sp|P43652|AFAM_HUMAN	402	1	216.91	N	7	2	2141700
YAN(1)ITVDYLYNK	sp|P08575|PTPRC_HUMAN	232	1	119.68	N	3	2	4775000
YAVYWN(0.995)SSN(0.005)PR	sp|P52803|EFNA5_HUMAN	37	0.995356	101.46	N	6	2	23939000
YCGLGLQMN(1)HSIESK	sp|Q96PD2|DCBD2_HUMAN	155	1	210.93	N	9	2	7136500
YDLPASINFILN(1)K	sp|P38571|LICH_HUMAN	161	0.99994	133.91	N	12	2	7066900
YDREPAEFN(1)LTK	sp|Q7Z6M3|MILR1_HUMAN	182	1	142.97	N	9	2	5068400
YEEQQLEIQN(1)SSR	sp|Q8IZF2|AGRF5_HUMAN	315	1	305.74	N	10	3	66892000
YELSLHPN(1)LTSMTFR	sp|Q9UIQ6|LCAP_HUMAN	184	1	77.279	N	8	3	3132200
YEPFWEDEEKN(1)ESGLTEYR	sp|P25116|PAR1_HUMAN	62	1	185.06	N	11	2	2250700
YEQLQN(1)ETR	sp|P11117|PPAL_HUMAN	167	1	141.48	N	6	2	17159000
YEVCIRPFFN(1)SCDTYK	sp|Q92563|TICN2_HUMAN	287	1	146.79	N	10	3	30448000
YFQN(1)YSYGGVIQDDHIPFLR	sp|Q16769|QPCT_HUMAN	296	1	182.37	N	4	2	308800000
YFYN(0.182)N(0.818)QTK	sp|P10646|TFPI1_HUMAN	145	0.818097	130.04	N	5	2	13143000
YFYN(1)GTSMACETFQYGGCMGN(1)GN(1)N(1)FVTEK	sp|P02760|AMBP_HUMAN	250	1	182.89	N	4	3	1068000000
YGCCPMPN(1)ATCCSDHLHCCPQDTVCDLIQSK	sp|P28799|GRN_HUMAN	236	1	73.072	N	8	3	29225000
YGMQNSGNEISWN(1)YTLEQYQK	sp|Q07075|AMPE_HUMAN	801	1	273.07	N	13	2	6012300
YGN(1)ITLPMSHAGTGNIVVIMISYPK	sp|Q8NC42|RN149_HUMAN	145	1	91.733	N	3	3	2682400
YGN(1)MTEDHVMHLLQNADPLK	sp|P04233|HG2A_HUMAN	136	1	128.94	N	3	3	1619600
YGTALVHLYVN(1)ETLAN(1)R	sp|Q08174|PCDH1_HUMAN	813	1	169.62	N	11	3	2433700
YHGFLN(1)TSYHR	sp|P11117|PPAL_HUMAN	92	1	180.66	N	6	2	5397000
YHN(1)LSLYTEHSVQEK	sp|Q16348|S15A2_HUMAN	472	1	257.81	N	3	4	1898300
YIHPQN(0.996)N(0.004)SICCTK	sp|P19438|TNR1A_HUMAN	54	0.996459	244.71	N	6	3	56340000
YILAQYN(1)TTK	sp|O43490|PROM1_HUMAN	220	1	204.79	N	7	2	117290000
YIRPICLPAAN(1)ASFPNGLHCTVTGWGHVAPSVSLLTPK	sp|Q16651|PRSS8_HUMAN	159	0.999925	142.96	N	11	4	40145000
YKN(1)NSDISSTR	sp|P01871|IGHM_HUMAN	46	0.999792	175.33	N	3	2	2905400
YKPDTLAVAVEN(1)GTGTDR	sp|Q9H0X4|ITFG3_HUMAN	389	1	233.28	N	12	2	29987000
YKVPAEILAN(0.487)TSDN(0.487)AGFCIPEGN(0.027)CLGSGVLN(0.999)VSICK	sp|Q14108|SCRB2_HUMAN	325	0.999467	90.843	N	31	3	40087000
YLFVYRPDQVSAVDSYYYDDGCEPCGN(1)DTFN(1)REPAIVR	sp|P24855|DNAS1_HUMAN	128	1	146.94	N	27	4	26631000
YLGN(1)ATAIFFLPDEGK	sp|P01009|A1AT_HUMAN	271	1	257.2	N	4	2	1041000000
YLIVAQLN(1)LSR	sp|Q5JS37|NHLC3_HUMAN	278	1	97.965	N	8	2	6097700
YLN(1)ASDFTVK	sp|P08F94|PKHD1_HUMAN	830	1	104.2	N	3	2	5769200
YLPVN(1)SSLLTSDCSER	sp|Q9Y6R7|FCGBP_HUMAN	5186	1	130.15	N	5	3	2497700
YLQPLLAVQFTN(1)LTMDTEIR	sp|P05026|AT1B1_HUMAN	265	1	134.88	N	12	3	4702900
YLTLN(1)ASQITNLR	sp|Q9H9K5|MER34_HUMAN	333	1	197.21	N	5	2	25948000
YMDN(1)QSFATESQEGVGLGHSPSSYVNTK	sp|Q86TY3|CN037_HUMAN	189	1	130.27	N	4	3	5340800
YN(1)ATVYSQAAN(1)GTEGQPQAIEFR	sp|Q12913|PTPRJ_HUMAN	342	1	229.69	N	2	2	51728000
YN(1)CSIESPR	sp|O00469|PLOD2_HUMAN	696	1	87.639	N	2	2	338200
YN(1)CTATNHIGTR	sp|O15394|NCAM2_HUMAN	474	1	118.9	N	2	3	3701600
YN(1)GTAIISLVR	sp|Q8WXG9|GPR98_HUMAN	4170	1	101.97	N	2	2	2806500
YN(1)LTSQDVGSGTSN(0.5)N(0.5)SQACAQFLEQYFHDSDLAQFMR	sp|O14773|TPP1_HUMAN	210	1	151.37	N	2	4	12666000
YN(1)VCLGSVLPYGATSTLLAGDSDSQEEAHGK	sp|Q99835|SMO_HUMAN	76	1	119.69	N	2	3	11238000
YNQETPMEICLN(1)GTPALAYLASAPPPLCPSGR	sp|Q8IV08|PLD3_HUMAN	284	0.999963	101.86	N	12	3	108460000
YPDVQNECRPCHEN(1)CTQGCK	sp|P21860|ERBB3_HUMAN	616	0.999983	102.03	N	14	3	199310
YPHKPEIN(1)STTHPGADLQEN(1)FCR	sp|P00734|THRB_HUMAN	143	1	196.75	N	8	3	18071000
YPHNHHVVN(0.774)N(0.226)TLEGN(1)CSSK	sp|P15586|GNS_HUMAN	117	1	250.05	N	15	2	7462200
YPN(1)CTGGAAGYIDR	sp|Q68CP4|HGNAT_HUMAN	461	1	131.79	N	3	2	10990000
YPQDYQFYIQN(1)FTALPLNTVVPPQR	sp|P43307|SSRA_HUMAN	136	0.999997	99.6	N	11	3	6845000
YPVGNN(1)QTAVQDNVK	sp|P29972|AQP1_HUMAN	42	0.999903	318.47	N	6	2	117400000
YQFNTNVVFSN(0.113)N(0.887)GTLVDR	sp|P43251|BTD_HUMAN	203	0.886952	211.83	N	12	2	130530000
YQHN(1)ESHSR	sp|Q9H0B8|CRLD2_HUMAN	41	1	142.36	N	4	3	2032100
YQN(0.997)N(0.003)SPPNNDDQWK	sp|O75841|UPK1B_HUMAN	131	0.996566	174.57	N	3	2	3032700
YQN(1)VTGFSNVNINR	sp|Q6V0I7|FAT4_HUMAN	2937	1	134.75	N	3	2	24902000
YSAEVHMSIPN(1)VSLPLR	sp|P43234|CATO_HUMAN	105	1	250.81	N	11	3	7537400
YSISSGN(0.003)EEGIFAIN(0.997)SSTGILTLAK	sp|Q6V0I7|FAT4_HUMAN	3140	0.996859	56.817	N	15	2	6461400
YSTN(1)LSNHVDDFTTFR	sp|P25101|EDNRA_HUMAN	29	1	203.74	N	4	2	89076000
YSVAN(1)DTGFVDIPKQEK	sp|P07711|CATL1_HUMAN	221	1	142.08	N	5	3	1261500
YSVLIMAEKPVGDLSSPN(1)ETK	sp|Q9P2B2|FPRP_HUMAN	600	1	124.25	N	18	3	4222400
YSVQLMSFVYN(1)LSDTHLFPN(1)ASSK	sp|P11279|LAMP1_HUMAN	121	1	167.59	N	11	2	4866800
YTCTAQTIVDN(1)SSASADLVVR	sp|Q12860|CNTN1_HUMAN	591	1	244	N	11	2	141960000
YTGN(1)ASALFILPDQDKMEEVEAMLLPETLKR	sp|P01011|AACT_HUMAN	271	1	255.15	N	4	4	342240000
YTLDPN(1)ITSAGPTK	sp|O43157|PLXB1_HUMAN	1253	1	110.64	N	6	2	4715900
YVLVN(1)MSTGLVEDQTLWSDPIR	sp|O75631|UPK3A_HUMAN	170	1	179.17	N	5	2	16522000
YVQDQVAAPFQLSN(1)HTGR	sp|Q14766|LTBP1_HUMAN	347	1	105.99	N	14	3	5197100
YVQN(1)GTYTVK	sp|Q14126|DSG2_HUMAN	462	1	153.08	N	4	2	47040000
YYN(1)YTLSINGK	sp|P15586|GNS_HUMAN	183	1	227.99	N	3	2	24530000

## Sheet: test2
Deamidation 18O (N) Probabilities	Protein	Positions within proteins	Localization prob	Score	Amino acid	Position in peptide	Charge	Intensity
AAEN(1)FTLLVK	sp|Q99571|P2RX4_HUMAN	184	1	174.41	N	4	2	8005200
AAGN(1)TSESQSCAR	sp|Q86WC4|OSTM1_HUMAN	135	1	126.03	N	4	2	115490
AAGVN(1)TTDKEIEVLYIR	sp|P21802|FGFR2_HUMAN	318	1	109.48	N	5	3	4172200
AAIPSALDTN(1)SSK	sp|Q08380|LG3BP_HUMAN	551	1	143.5	N	10	3	8475700000
AALAAFNAQNN(1)GSNFQLEEISR	sp|P02765|FETUA_HUMAN	176	0.999918	359.59	N	11	2	1645000000
AALLN(1)DCVCDGLERPICESVK	sp|P54826|GAS1_HUMAN	220	1	109.87	N	5	3	4984100
AALSN(1)ASLLAEACHQIFEGK	sp|Q8N0V5|GNT2A_HUMAN	41	1	301.75	N	5	2	16375000
AALSWSN(0.013)GN(0.987)GTASCR	sp|Q12913|PTPRJ_HUMAN	231	0.986627	148.78	N	9	2	75200000
AAN(1)YTSSLNLPDK	sp|Q92854|SEM4D_HUMAN	379	0.999999	98.898	N	3	2	3108700
AAPAPQEATATFN(1)STADREDGHR	sp|P13598|ICAM2_HUMAN	176	1	166.9	N	13	2	521050000
AASTYSIDSVSFSYNTGDN(1)TTFPDAEDK	sp|P13473|LAMP2_HUMAN	123	0.99989	151.42	N	19	3	28871000
AATCINPLN(1)GSVCER	sp|O75882|ATRN_HUMAN	914	1	248.81	N	9	2	1343300000
AATCINPLN(1)GSVCERPAN(1)HSAK	sp|O75882|ATRN_HUMAN	923	1	248.81	N	18	2	1071500000
ACHCPDAGGELICYQLPGCHGN(1)FSDAEEGDPER	sp|P98095|FBLN2_HUMAN	180	1	153.48	N	22	3	10832000
ACTEAEFACHSYN(1)ECVALEYR	sp|P98160|PGBM_HUMAN	210	1	294.26	N	13	2	86613000
ACVAGFTN(1)ITFHPQNK	sp|Q12913|PTPRJ_HUMAN	937	0.99999	116.58	N	8	3	71016000
ADANPPATEYHWTTLN(1)GSLPK	sp|Q15223|PVRL1_HUMAN	286	1	160.43	N	16	2	296240000
ADDCALPYLGAICYCDLFCN(1)R	sp|Q9GZM7|TINAL_HUMAN	78	1	122.63	N	20	3	5178200
ADGTVN(1)QIEGEATPVN(1)LTEPAKLEVK	sp|P05090|APOD_HUMAN	98	1	310.93	N	16	2	11097000000
ADLDPLDMPCTTIPSAPQAVISSVN(1)ETSLMLEWTPPR	sp|P29323|EPHB2_HUMAN	336	1	78.556	N	25	3	22378000
ADQLIQTLHAVDKDDPYSGHQFSFSLAPEAASGSN(1)FTIQDNK	sp|P55285|CADH6_HUMAN	536	0.999919	107.62	N	35	4	3219800
ADSFN(1)LSLSDMSQEWR	sp|Q5SZK8|FREM2_HUMAN	1033	1	119.21	N	5	2	7436300
ADTHDEILEGLN(1)FN(1)LTEIPEAQIHEGFQELLR	sp|P01009|A1AT_HUMAN	107	1	193.19	N	14	3	48039000
AEAVGETLTLPGLVSADN(1)GTYTCEASNK	sp|Q8NFZ8|CADM4_HUMAN	286	0.999997	220.66	N	18	3	866370000
AECCASGNIDTAWSN(0.999)LTHPGN(0.001)K	sp|O95633|FSTL3_HUMAN	73	0.999006	113.65	N	15	2	16967000
AEFN(1)ITLIHPK	sp|P15144|AMPN_HUMAN	234	1	155.11	N	4	3	130460000
AELSN(1)HTRPVILVPGCLGNQLEAK	sp|P04180|LCAT_HUMAN	44	1	164.94	N	5	3	191330000
AEN(1)QTAPGEVPALSNLRPPSR	sp|P28300|LYOX_HUMAN	144	1	155.39	N	3	2	54092000
AENQAN(1)VTCQVSNFYPR	sp|O00241|SIRB1_HUMAN	269	1	293.76	N	6	2	112050000
AENQVN(1)VTCQVR	sp|Q5TFQ8|SIRBL_HUMAN	269	1	208.15	N	6	2	282710000
AFEN(1)VTDLQWLILDHNLLENSK	sp|P51884|LUM_HUMAN	88	0.999998	103.9	N	4	3	28119000
AFGSNPN(1)LTK	sp|P22792|CPN2_HUMAN	74	0.99971	154.12	N	7	2	1071700000
AFIN(1)GTGVETVVSADLPNAHGLAVDWVSR	sp|Q07954|LRP1_HUMAN	1645	0.999999	86.248	N	4	3	4567700
AFN(1)STLPTMAQMEK	sp|P16070|CD44_HUMAN	57	1	174.57	N	3	2	753230000
AFQYDTN(1)CSFR	sp|P16109|LYAM3_HUMAN	411	1	133.13	N	7	2	24099000
AFTDPVGELTCLGQQYYN(1)ETLGK	sp|Q14264|ENR1_HUMAN	369	1	210.02	N	18	2	12440000
AFVVTN(1)QTTWTGR	sp|Q504Y2|PKDCC_HUMAN	460	1	185.08	N	6	2	15387000
AGAFLGLTNVAVMN(1)LSGNCLR	sp|P35858|ALS_HUMAN	368	0.999971	153.32	N	14	2	3279700
AGFN(1)ASFHK	sp|O60494|CUBN_HUMAN	2085	1	178.99	N	4	2	336040000
AGHGQLAQLGGVLLLAGGN(1)R	sp|B4DS77|SHSA9_HUMAN	45	1	161.48	N	19	3	7898700
AGLQAFFQVQECN(1)K	sp|P00450|CERU_HUMAN	358	1	199.33	N	13	2	237860000
AGN(1)CSWEAHPGN(1)R	sp|Q96AM1|MRGRF_HUMAN	4	1	250.26	N	3	2	64099000
AGQPATAFSQQDLLDGAVLYSHN(1)GSLSPR	sp|Q6UVK1|CSPG4_HUMAN	1202	1	174.61	N	23	3	19803000
AHCVWLECPIPDAPVVTN(1)VTVK	sp|P26006|ITA3_HUMAN	926	1	97.69	N	18	3	10211000
AHNELGAN(1)STSIR	sp|Q6UXK2|ISLR2_HUMAN	364	1	127.79	N	8	3	924750
AIATDTVAN(1)LSR	sp|Q9NR71|ASAH2_HUMAN	624	1	123.96	N	9	2	3286100
AIDIIYSLITSCN(1)MSKR	sp|Q9NPB9|ACKR4_HUMAN	276	1	73.632	N	13	2	93564000
AIHYALN(1)CCGLAGGVEQFISDICPK	sp|P21926|CD9_HUMAN	151	1	154.65	N	7	4	101670000
AIIAN(1)LTCK	sp|Q13822|ENPP2_HUMAN	411	1	141.52	N	5	2	35713000
AIN(1)ITVVESGYVR	sp|P09619|PGFRB_HUMAN	307	1	113.67	N	3	2	31236000
AITHPSWN(1)STTMNNDVTLLK	sp|P40313|CTRL_HUMAN	114	0.999999	107.63	N	8	3	3485000
AITLQGLIPGTLYN(1)ITISPEVDHVWGDPN(1)STAQYTR	sp|Q12913|PTPRJ_HUMAN	603	1	82.017	N	14	4	7085000
AKPQGQWAEDVLGN(1)K	sp|Q29983|MICA_HUMAN	79	1	144.88	N	14	3	12250000
ALAGLVYN(1)ASGSEHCYDIYR	sp|Q9UHL4|DPP2_HUMAN	315	1	161.91	N	8	3	10624000
ALDPAGN(1)ESAYPPNGVECYSCVGLSR	sp|O95274|LYPD3_HUMAN	129	0.99999	97.124	N	7	3	9936900
ALESSAPNLQLETSDVLAN(1)VTYLK	sp|Q8N271|PROM2_HUMAN	707	1	171.26	N	19	2	35777000
ALGFEN(1)ATQALGR	sp|Q08380|LG3BP_HUMAN	69	1	228.2	N	6	2	6782400000
ALGVLEEHAN(1)SSR	sp|O95450|ATS2_HUMAN	251	1	176.18	N	10	3	2794400
ALHALN(1)VTWR	sp|Q9Y2E5|MA2B2_HUMAN	336	1	131.52	N	6	3	1880900
ALLTN(1)VSSVALGSR	sp|Q7Z7M0|MEGF8_HUMAN	1271	1	203.03	N	5	3	125760000
ALN(1)ATLHSNLLCR	sp|Q9Y6H6|KCNE3_HUMAN	22	1	228.93	N	3	2	341250000
ALPGGADN(1)ASVASGAAASPGPQR	sp|O95502|NPTXR_HUMAN	42	1	119.51	N	8	3	27985000
ALPGN(1)LTAAVMEAN(1)QTGHEFPDR	sp|Q9H8L6|MMRN2_HUMAN	205	1	100.59	N	5	3	5374000
ALPQPQN(1)VTSLLGCTH	sp|P02790|HEMO_HUMAN	453	1	195.27	N	7	2	538810000
ALSN(1)ISLR	sp|O15031|PLXB2_HUMAN	127	1	126.28	N	4	2	10316000
ALSPN(1)STISSAPK	sp|Q9UH99|SUN2_HUMAN	636	1	88.338	N	5	2	1711300
ALSQQN(1)VSMDLATFMK	sp|Q13421|MSLN_HUMAN	523	1	121.04	N	6	2	3081200
ALVAVVAGN(1)STTPR	sp|Q9Y6Q6|TNR11_HUMAN	105	1	160.18	N	9	3	76592000
ALVCSQPGLN(1)CTVK	sp|Q96F46|I17RA_HUMAN	49	1	132.25	N	10	2	38033000
ALVLEQLTPALHSTN(1)FSCVLVDPEQVVQR	sp|O95998|I18BP_HUMAN	147	1	139.22	N	15	4	3796200000
ALVN(1)FTR	sp|P98160|PGBM_HUMAN	89	1	134.66	N	4	2	271790000
ALWQADTQVTSGVVTFTLQQLN(0.003)AYN(0.997)R	sp|Q9UNN8|EPCR_HUMAN	172	0.996811	200.14	N	25	3	560490000
AMDN(1)VTVR	sp|Q14982|OPCM_HUMAN	44	1	146.54	N	4	2	13716000
AMEPCLDGWVYN(1)STK	sp|Q8TCC7|S22A8_HUMAN	102	1	103.75	N	12	2	9987300
AMSGIN(0.224)N(0.776)YTQHCK	sp|Q93091|RNAS6_HUMAN	55	0.775778	77.279	N	7	3	1186900
AN(0.877)LTN(0.123)FPEN(1)GTFVVNIAQLSQDDSGR	sp|P01833|PIGR_HUMAN	90	0.999811	115.38	N	9	3	1954900000
AN(1)ATIEVK	sp|Q9Y639|NPTN_HUMAN	229	1	150.17	N	2	2	1215800
AN(1)CSATSDAICGDCLPGFYR	sp|Q9NS68|TNR19_HUMAN	105	1	90.755	N	2	3	3543700
AN(1)DSDQGANAEIEYTFHQAPEVVR	sp|Q08174|PCDH1_HUMAN	305	1	215.49	N	2	3	88773000
AN(1)DSFGEASIIFSN(1)GR	sp|P98164|LRP2_HUMAN	388	1	228.7	N	2	3	407220000
AN(1)FSISR	sp|P43626|KI2L1_HUMAN	84	1	148.21	N	2	2	10909000
AN(1)FTIYDCSR	sp|Q9Y4D7|PLXD1_HUMAN	696	1	135.43	N	2	2	21521000
AN(1)GTTHLVVTEPTR	sp|Q9P232|CNTN3_HUMAN	489	1	161.87	N	2	2	2586700
AN(1)ISCVWSQDGALQDTSCQVHAWPDR	sp|P14784|IL2RB_HUMAN	43	1	102.46	N	2	3	13385000
AN(1)ITAIR	sp|P49368|TCPG_HUMAN	308	1	107.43	N	2	2	431630
AN(1)LSQVADHLDHIK	sp|P16444|DPEP1_HUMAN	279	1	232.5	N	2	2	149530000
AN(1)LTGWDPQK	sp|Q06418|TYRO3_HUMAN	380	1	174.86	N	2	2	29474000
AN(1)LTSMLIQR	sp|P49641|MA2A2_HUMAN	305	1	177.3	N	2	2	1978000
AN(1)LTTLAGTHTNIPK	sp|P16444|DPEP1_HUMAN	57	1	201.38	N	2	2	352030000
AN(1)LTVVLLR	sp|P05362|ICAM1_HUMAN	145	1	241.52	N	2	2	32745000
AN(1)QSWEDSNTDLVPAPAVR	sp|Q99988|GDF15_HUMAN	70	1	154.1	N	2	2	2750200
AN(1)TTLQITCR	sp|P35968|VGFR2_HUMAN	46	1	145.46	N	2	2	38156000
AN(1)TTQPGIVEGGQVLK	sp|P06756|ITAV_HUMAN	74	1	111.94	N	2	3	25972000
AN(1)YTILK	sp|Q02487|DSC2_HUMAN	392	1	97.602	N	2	2	94196000
ANEQVVQSLN(1)QTYK	sp|Q8IZF2|AGRF5_HUMAN	256	1	237.67	N	10	3	1047700000
ANIQFGDN(1)GTTISAVSNK	sp|Q14108|SCRB2_HUMAN	105	1	206.46	N	8	2	121020000
APDSN(1)CSNLLITTR	sp|A2RU67|K1467_HUMAN	396	0.999895	172.33	N	5	2	5989200
APGWAN(1)SSAGSGR	sp|Q86VB7|C163A_HUMAN	105	1	147.3	N	6	2	27719000
APPPAELCHGYYDVMGQYDATFN(1)CSTGSYR	sp|A6NL88|SHSA7_HUMAN	97	1	76.294	N	23	3	4380000
APQPDELPEVDN(0.998)LTLDGN(0.001)PFLVPGTALPHEGSMNSGVVPACAR	sp|P08571|CD14_HUMAN	323	0.998453	87.879	N	12	5	19090000
APSDPPYVACTRPPSAPQN(0.031)LIFN(0.19)IN(0.779)QTTVSLEWSPPADNGGR	sp|Q15375|EPHA7_HUMAN	343	0.778966	80.693	N	25	4	18234000
AQALLDVTLLDINDHAPAFN(1)QSR	sp|Q96JQ0|PCD16_HUMAN	256	1	167.29	N	20	2	31163000
AQDGTFSSVLTLTN(1)LTGLDTGEYFCTHN(1)DSR	sp|P09619|PGFRB_HUMAN	89	1	133.46	N	14	3	19374000
AQEAPGTN(1)GSLVLATPGAGAR	sp|Q9H8L6|MMRN2_HUMAN	350	1	106.38	N	8	2	1200400
AQEIVN(0.012)IAN(0.821)CSTN(0.115)MPGN(0.052)IIPWVDNNVDVFGGASK	sp|P47972|NPTX2_HUMAN	393	0.820672	108.99	N	9	4	17095000
AQHELN(1)CSLQDPR	sp|Q86YD3|TMM25_HUMAN	106	1	218.94	N	6	2	59747000
AQLLQGLGFN(1)LTER	sp|P08185|CBG_HUMAN	96	1	178.71	N	10	3	356470000
AQNDLFSTSGNEWVLLN(0.036)LN(0.964)VTGYYR	sp|P15144|AMPN_HUMAN	625	0.964362	103.71	N	19	3	9910200
AQPGTMSN(1)GTETR	sp|Q9UGT4|SUSD2_HUMAN	494	1	121.61	N	8	2	3288200
ASSGN(1)GSEEAWGALR	sp|Q96G27|WBP1_HUMAN	8	1	235.49	N	5	2	37398000
ASSNPN(1)ATSSSSQDPESLQDR	sp|P05155|IC1_HUMAN	25	1	273.84	N	6	2	3951500
ASSSFQAN(1)GTK	sp|O96009|NAPSA_HUMAN	133	1	139.38	N	8	2	5397100
ATAFN(1)LSVEFAPVLLLESHCAAAR	sp|P20916|MAG_HUMAN	406	1	235.26	N	5	2	25092000
ATN(1)ATLDPR	sp|P25116|PAR1_HUMAN	35	1	228.05	N	3	2	4505900
ATTGNTVN(1)YTFLAFDLEHHIN(1)CSTDYLELYDGPR	sp|O60494|CUBN_HUMAN	1319	0.999864	70.424	N	8	3	5135800
ATVFAN(1)GSLLLTQVRPR	sp|Q13308|PTK7_HUMAN	283	1	86.214	N	6	3	4476300
ATVSIN(1)DSVSDLPK	sp|Q5SZK8|FREM2_HUMAN	2121	1	182.35	N	6	2	65364000
AVIFFGDQEHPN(1)VTEFAVGPLPGPCYMR	sp|P19801|AOC1_HUMAN	110	1	115.01	N	12	3	10189000
AVLPCVLLN(1)YSGIVQWTK	sp|Q96J84|KIRR1_HUMAN	46	1	186.96	N	9	2	15004000
AVLQLN(1)EEGVDTAGSTGVTLN(1)LTSKPIILR	sp|P08185|CBG_HUMAN	369	1	269.87	N	21	3	133790000
AVLVN(0.001)N(0.999)ITTGER	sp|Q8NBJ4|GOLM1_HUMAN	109	0.999048	187.22	N	6	3	1597800000
AVSSFDPEIDLSN(1)QSGR	sp|P28827|PTPRM_HUMAN	534	1	127.02	N	13	2	5218800
AWGAAAPSAPHWN(1)ETAEK	sp|O75077|ADA23_HUMAN	76	1	159.58	N	13	2	6490900
AWGTPCEMCPAVN(1)TSEYK	sp|P35555|FBN1_HUMAN	1581	1	194.98	N	13	3	36258000
AYNSAGTGPSSATVN(1)VTTR	sp|Q8IWV2|CNTN4_HUMAN	893	1	175.6	N	15	2	3163700
CAN(1)ITIIEHQK	sp|Q9UBX7|KLK11_HUMAN	197	1	149.94	N	3	3	3323000
CATPHGDN(1)ASLEATFVK	sp|P23142|FBLN1_HUMAN	98	1	224.06	N	8	4	173200000
CCGAAN(1)YTDWEK	sp|P08962|CD63_HUMAN	150	1	178.54	N	6	2	56892000
CCGFTN(1)YTDFEDSPYFK	sp|O60635|TSN1_HUMAN	154	1	162.93	N	6	2	69272000
CCN(1)STTCQLAEGAQCAHGTCCQECK	sp|P78325|ADAM8_HUMAN	436	1	139.69	N	3	3	7631000
CDENGNYLPLQCYGSIGYCWCVFPN(0.997)GTEVPN(0.003)TR	sp|P04233|HG2A_HUMAN	256	0.996696	87.605	N	25	4	3455700
CDISN(1)STEAGQK	sp|Q9BYF1|ACE2_HUMAN	546	1	176.6	N	5	2	633520
CDN(0.063)N(0.937)DTTIIR	sp|Q8WWQ8|STAB2_HUMAN	1275	0.936895	104.01	N	4	2	690880
CEAAN(1)GTEACVCGGAFVGPR	sp|P46531|NOTC1_HUMAN	41	1	244.44	N	5	2	6391100
CECPFGYILAGNECVDTDECSVGN(0.002)PCGN(0.998)GTCK	sp|P35555|FBN1_HUMAN	2178	0.997571	120.64	N	28	3	30675000
CEN(1)LTTGK	sp|O75882|ATRN_HUMAN	1082	1	141.52	N	3	2	4450000
CFFLSTSESSWN(1)ESR	sp|Q9NY25|CLC5A_HUMAN	93	1	152.67	N	12	2	7386900
CFLGN(1)GTGYR	sp|Q04756|HGFA_HUMAN	290	1	124.08	N	5	2	66835000
CGALQGLYTTVDFGTGSN(1)ITDAFLSQR	sp|P16278|BGAL_HUMAN	247	1	190.61	N	18	4	169960000
CGGN(1)YTDPEGELFLPELSGPFTHTR	sp|O60494|CUBN_HUMAN	711	1	135.55	N	4	3	28761000
CGLSQSQGN(1)LSHVDWFSVHK	sp|P43121|MUC18_HUMAN	56	1	96.805	N	9	4	12034000
CGLVPVLAEN(0.002)YN(0.998)K	sp|P02787|TRFE_HUMAN	432	0.998489	144.65	N	12	3	693310000
CGN(1)GTLPAYN(1)GSECR	sp|Q96HA4|CA159_HUMAN	104	1	145.09	N	3	2	4242500
CGN(1)MSEAFR	sp|P08582|TRFM_HUMAN	38	1	199.7	N	3	2	3873500
CGPCVSSQIGFN(1)CSWCSK	sp|Q6UX71|PXDC2_HUMAN	345	1	247.73	N	12	3	25046000
CGSN(1)FTGPSGYIISPNYPK	sp|O60494|CUBN_HUMAN	2923	1	296.49	N	4	3	240280000
CGWSPAEELN(1)YTVPGPGPAGEASPR	sp|O15244|S22A2_HUMAN	72	1	77.468	N	10	2	2759600
CHEGN(1)GTFECGACR	sp|P05556|ITB1_HUMAN	481	1	174.23	N	5	3	1805700
CHLSCPEGLWGVN(1)CSNTCTCK	sp|Q5VY43|PEAR1_HUMAN	575	0.999632	169.43	N	13	3	7575400
CIACGVN(0.005)LN(0.995)SSR	sp|O15393|TMPS2_HUMAN	249	0.995424	128.35	N	9	2	75886000
CIN(1)QSICEK	sp|O75882|ATRN_HUMAN	1073	1	195.06	N	3	2	79334000
CIQAN(1)YSLMENGK	sp|P05090|APOD_HUMAN	65	1	244.73	N	5	3	131170000
CKPEDTACMTTLVTVEAEYPFN(1)QSPVVTR	sp|P55000|SLUR1_HUMAN	64	1	56.46	N	22	4	2408400
CKPVNTFVHEPLVDVQN(1)VCFQEK	sp|P07998|RNAS1_HUMAN	84	1	140.56	N	17	3	15641000
CLCPLGFLLAN(1)DSK	sp|P98164|LRP2_HUMAN	1383	1	134.13	N	11	2	298710000
CLHN(1)GTCVDLVGGFR	sp|Q9UM47|NOTC3_HUMAN	1179	1	101.45	N	4	3	2179600
CLIEVN(1)ETITQISWEK	sp|Q9NQS3|PVRL3_HUMAN	83	1	177.16	N	6	2	20120000
CLIQELCQCRPGEGN(1)CSCCK	sp|Q9GZX9|TWSG1_HUMAN	52	1	184.51	N	15	3	146130000
CLIQVGN(1)LSK	sp|Q96PL5|ERMAP_HUMAN	132	1	101.65	N	7	2	11921000
CLN(1)WLDAQSGLASAPVSGAGN(1)HSYCR	sp|Q96FE7|P3IP1_HUMAN	66	1	243.86	N	21	2	7073200000
CLQGDFSGPLGGGN(1)CSLWVGEGLGLPVALPAR	sp|Q7Z7M0|MEGF8_HUMAN	1048	1	118.97	N	14	3	53647000
CLSEGQPPPSYN(1)WTR	sp|Q96NY8|PVRL4_HUMAN	281	1	263.29	N	12	3	9911900
CMN(1)TTLTECDFSSLSK	sp|Q08334|I10R2_HUMAN	68	1	235.21	N	3	2	48072000
CMWSSALNSLN(1)LSFAGLEQVPK	sp|P08571|CD14_HUMAN	282	1	233.4	N	11	2	39271000
CN(1)ASSQFLCSSGR	sp|Q07954|LRP1_HUMAN	2905	1	98.182	N	2	2	3270400
CN(1)ESQGDDVATCSCQDCAASCPAIAR	sp|Q9UHC9|NPCL1_HUMAN	244	1	122.59	N	2	3	7481100
CN(1)ISWEISQASHYFER	sp|P14784|IL2RB_HUMAN	149	1	150.12	N	2	3	1524200
CN(1)QTTGQCECRPGYQGLHCETCK	sp|Q9H1U4|MEGF9_HUMAN	218	1	145.17	N	2	3	19455000
CN(1)TAAPMWLN(1)GTHPSSDEGIVSR	sp|P07911|UROM_HUMAN	232	1	281.49	N	10	3	35220000000
CN(1)TTQGNEVTSILR	sp|P05186|PPBT_HUMAN	140	1	189.57	N	2	2	12129000
CNMIN(1)GTDGDSFHPLITK	sp|Q14108|SCRB2_HUMAN	249	1	201.76	N	5	3	8443500
CPACSDN(0.009)FVN(0.022)LHCHN(0.022)TCSPN(0.948)QSLFIN(0.998)VTR	sp|Q9UHC9|NPCL1_HUMAN	132	0.947952	66.609	N	20	4	13212000
CPLYGVATLN(1)GSSLALSR	sp|Q7Z7N9|T179B_HUMAN	48	1	172.33	N	10	2	10824000
CPMAGISHTAWHSN(1)R	sp|Q9UMR5|PPT2_HUMAN	289	1	250.26	N	14	2	1669800
CPSHCISALIQLN(1)HTR	sp|P54826|GAS1_HUMAN	117	1	196.7	N	13	3	21723000
CPYSPQHN(1)STALLTAGGELYAATAMDFPGR	sp|Q13591|SEM5A_HUMAN	168	1	149.87	N	8	3	9440700
CQAHSQN(1)VTFVLR	sp|Q6UX27|VSTM1_HUMAN	55	1	234.24	N	7	2	25094000
CQCEPGFQLGPN(0.017)N(0.983)R	sp|O95967|FBLN4_HUMAN	198	0.98253	215.87	N	13	2	38992000
CQTN(1)LSTLSDPVQLEVHIGWLLLQAPR	sp|O75015|FCG3B_HUMAN	92	1	72.513	N	4	3	214470000
CRPGSFGN(1)ATGSR	sp|Q7Z7M0|MEGF8_HUMAN	1201	1	147.28	N	8	2	16872000
CRPWTN(1)CTFLGK	sp|Q9Y6Q6|TNR11_HUMAN	174	1	145.83	N	6	3	4615300
CSASVLPVDVQTLN(1)SSGPPFGK	sp|P10721|KIT_HUMAN	463	1	175.45	N	14	2	8603100
CSATNSLGN(1)ATSTLDFHANAAR	sp|Q9BZZ2|SN_HUMAN	499	0.999844	160.55	N	9	3	5488300
CSDGWSFDATTLDDN(1)GTMLFFK	sp|P02790|HEMO_HUMAN	64	1	290.64	N	15	3	32693000
CSEMVPGTADCN(1)ITADRK	sp|P51993|FUT6_HUMAN	91	1	117.3	N	12	3	1749600
CSYQN(1)GSLWSLPSDQLELVATGVFAK	sp|Q9HCN6|GPVI_HUMAN	92	1	167.99	N	5	3	52473000
CTGCCGDENLHCVPVETAN(1)VTMQLLK	sp|P49763|PLGF_HUMAN	101	1	142.93	N	19	3	17121000
CTLQQDCTN(1)SSQQHFWTSASEGPSR	sp|Q9Y4D7|PLXD1_HUMAN	583	1	113.51	N	9	3	40719000
CTPPN(0.003)VEN(0.081)GILVSDN(0.917)R	sp|P17927|CR1_HUMAN	252	0.916664	74.78	N	15	2	6402600
CTSDSYYQDN(0.006)CAN(0.994)ITFTFN(0.001)K	sp|P78504|JAG1_HUMAN	960	0.993575	72.883	N	13	2	1377900
CTSQHLLN(1)R	sp|P00750|TPA_HUMAN	483	1	106.68	N	8	3	353970
CVAFN(1)GSVK	sp|Q99571|P2RX4_HUMAN	153	1	93.429	N	5	1	10602000
CVASVPSIPGLN(1)R	sp|P43121|MUC18_HUMAN	418	1	120.45	N	12	2	74130000
CVEESGSAHCVCPMLTCPEAN(1)ATK	sp|O00468|AGRIN_HUMAN	932	1	188.9	N	21	2	61931000
CVLTFAHEGQQYN(1)ITR	sp|P27930|IL1R2_HUMAN	219	1	151.16	N	13	2	9195800
CYN(1)STGVDYR	sp|Q01973|ROR1_HUMAN	315	1	99.136	N	3	2	4521500
CYVCPEPTGVSDCVTIATCTTN(1)ETMCK	sp|Q6UXB3|LYPD2_HUMAN	46	1	102.92	N	22	3	6365400
CYVIPLN(1)TSIVMPPR	sp|Q9Y287|ITM2B_HUMAN	170	1	137.89	N	7	2	4820600
DAGSPQALAGN(0.819)ATVN(0.176)ILIVDQN(0.004)DN(0.001)APAIVAPLPGR	sp|Q9P2E7|PCD10_HUMAN	557	0.818818	54.899	N	11	3	2836800
DAGVGFPEYQEEDN(0.999)STYN(0.001)FR	sp|P11717|MPRI_HUMAN	747	0.998797	223.03	N	14	3	950920
DAGVPPLGSN(1)VTLQVFVLDENDNAPALLAPR	sp|Q9UN74|PCDA4_HUMAN	548	1	123.28	N	10	3	15616000
DAGVPPLSSN(0.998)VTLQVFVLDEN(0.001)DN(0.001)APALLATQAGSAGGAVNK	sp|Q9Y5I1|PCDAB_HUMAN	547	0.997947	74.832	N	10	3	4878700
DAGVVCTN(1)ETR	sp|Q08380|LG3BP_HUMAN	125	1	140.17	N	8	2	81391000
DAN(1)LTGLSDNKEIFLSK	sp|Q99574|NEUS_HUMAN	321	1	181.75	N	3	2	1769400
DASINIENMQFIHN(1)GTYICDVK	sp|O95297|MPZL1_HUMAN	130	0.999997	199.33	N	14	2	2847000
DASSFLAEWQN(1)ITK	sp|P08195|4F2_HUMAN	365	1	208.33	N	11	2	15343000
DCDVLTAVSEFFN(1)ASCVPVNNPK	sp|P08582|TRFM_HUMAN	515	1	317.77	N	13	2	28797000
DCGPDN(1)ECVTDLVLQVNMDIR	sp|O75578|ITA10_HUMAN	793	0.999996	66.708	N	6	2	8182900
DCN(1)ATTEFMCNNR	sp|P98164|LRP2_HUMAN	2781	1	256.24	N	3	2	15869000
DCPDGADENDCQYPTCEQLTCDN(0.004)GACYN(0.996)TSQK	sp|P98164|LRP2_HUMAN	159	0.996226	119.97	N	28	4	23735000
DCPGN(1)WTWPENSQQTPMCQAWGNPLPELK	sp|P05362|ICAM1_HUMAN	406	0.999979	96.38	N	5	3	2424500
DCSMPPPFSYN(1)GTYRPV	sp|P19801|AOC1_HUMAN	745	1	142.57	N	11	2	11778000
DCVDGSDEVGCVLN(1)CTASQFK	sp|P98164|LRP2_HUMAN	1186	1	287.42	N	14	2	143590000
DCVSN(1)GSLGCPVR	sp|Q9HCN3|TMM8A_HUMAN	232	1	169.93	N	5	2	10343000
DCYTDVALPLYEN(0.002)LN(0.004)IVEQPVN(0.994)LSSLAQK	sp|Q96EG1|ARSG_HUMAN	215	0.994217	42.894	N	22	3	1109400
DDALKN(1)LSHTPVSK	sp|O43529|CHSTA_HUMAN	99	1	231.07	N	6	3	2688800
DDVLFYN(1)ISSMK	sp|P16284|PECA1_HUMAN	84	1	97.214	N	7	2	7766100
DEGLCSAN(1)VTR	sp|P48307|TFPI2_HUMAN	170	1	85.807	N	8	2	1123500
DEGTYTCALHHSGHSPPISSQN(1)VTVLR	sp|P04216|THY1_HUMAN	119	1	130.45	N	22	3	76676000
DFLQLAGAQPQAGLSQAN(1)FTLGPVSR	sp|Q8NHL6|LIRB1_HUMAN	281	1	134.63	N	18	3	50124000
DFN(1)ETQLAR	sp|Q9H6X2|ANTR1_HUMAN	184	1	126.52	N	3	2	18611000
DFTLN(1)ETVNSIFAQGAPR	sp|Q86TH1|ATL2_HUMAN	475	1	238.07	N	5	2	15823000
DFVEIWDN(1)HTSGNILGR	sp|O60494|CUBN_HUMAN	2400	1	282.89	N	8	2	146600000
DFYQATISESAAN(1)LTQVLR	sp|Q6V0I7|FAT4_HUMAN	1225	1	312.25	N	13	2	18248000
DFYVDEN(1)TTVR	sp|P29622|KAIN_HUMAN	238	1	140.83	N	7	2	11475000
DGAILCQPYITN(1)GSLSLGVCGPQGR	sp|Q96BF3|TMIG2_HUMAN	73	1	158.14	N	12	2	5282600
DGHGTAISN(1)ASDVWK	sp|O60449|LY75_HUMAN	135	1	158.65	N	9	2	4242100
DGN(1)SSLIAAVAEVR	sp|P78504|JAG1_HUMAN	1045	1	125.03	N	3	2	3820500
DGSIVIHNLDYSDN(1)GTFTCDVK	sp|P25189|MYP0_HUMAN	122	1	169.85	N	14	3	2771800
DGTCIGN(1)SSR	sp|Q07954|LRP1_HUMAN	2620	1	89.029	N	7	2	486700
DGTPLSDGQSN(1)HTVSSK	sp|Q13308|PTK7_HUMAN	175	1	203.85	N	11	2	6262500
DGTQQAVPLEHPSSPWGLN(1)LTEK	sp|Q14767|LTBP2_HUMAN	343	1	140.84	N	19	3	9473500
DGVHLGPN(0.059)N(0.941)R	sp|P21802|FGFR2_HUMAN	83	0.941488	136.27	N	9	3	8831700
DGVN(1)SSVGTVTTATAPNPVR	sp|Q9HD43|PTPRH_HUMAN	107	1	206.67	N	4	2	20607000
DGWSEQQQILN(1)GTPLYMYQDCPMQGR	sp|P21709|EPHA1_HUMAN	59	1	145.83	N	11	3	11137000
DHPN(1)ATVWR	sp|Q9UMR5|PPT2_HUMAN	206	1	141.52	N	4	2	4405200
DHVHCLGN(1)R	sp|Q9BRN9|TM2D3_HUMAN	169	1	101.28	N	8	2	145140
DHVVVPAN(1)TTSVILSGLR	sp|P32004|L1CAM_HUMAN	876	1	100.39	N	8	3	1612800
DIENFN(1)STQK	sp|P43652|AFAM_HUMAN	33	0.99996	143.37	N	6	2	9761900
DINSQQELQN(1)ITTDTR	sp|P10586|PTPRF_HUMAN	966	1	228.17	N	10	2	4111800
DITDLIN(0.989)N(0.011)TFIR	sp|Q99523|SORT_HUMAN	162	0.988703	212.03	N	7	3	1099200
DITISN(1)VTK	sp|Q92752|TENR_HUMAN	874	1	125.97	N	6	1	7484100
DIVEYYN(1)DSNGSHVLQGR	sp|P25311|ZA2G_HUMAN	109	0.999954	203.85	N	7	2	209830000
DIYTFDGALN(1)K	sp|Q08722|CD47_HUMAN	73	1	125.82	N	10	2	13067000
DLDMFIN(1)ASK	sp|O75882|ATRN_HUMAN	1198	1	114.51	N	7	2	31721000
DLESVPPGFPAN(1)VTTLSLSANR	sp|O14498|ISLR_HUMAN	51	0.999997	166.79	N	12	2	46325000
DLGPTLAN(1)STHHNVR	sp|P04062|GLCM_HUMAN	309	1	269.44	N	8	2	19811000
DLLGSGYTETYTAAN(1)GSEVTEQPR	sp|P78325|ADAM8_HUMAN	91	1	218.2	N	15	2	26845000
DLN(0.992)ISHIN(0.008)AATGTSASLVYR	sp|Q9HC56|PCDH9_HUMAN	48	0.991765	60.454	N	3	3	2828900
DLN(1)ETTEQDLCPLK	sp|Q96PX8|SLIK1_HUMAN	253	1	110.25	N	3	3	1579800
DLQAPLGQSFSCSN(1)SSIILSPAVHLDLLSLR	sp|P34810|CD68_HUMAN	279	1	147.17	N	14	4	27040000
DLQGN(1)PIAN(1)ATISVEGIDHDVTSAK	sp|P16870|CBPE_HUMAN	390	1	208.52	N	9	3	417590000
DLSDMQIAYQPPN(1)SSHSER	sp|Q5H8C1|FREM1_HUMAN	374	1	132.51	N	13	3	4455900
DLTDTLMDN(1)MSSLTSLSVSTPK	sp|Q6P3W7|SCYL2_HUMAN	726	1	79.744	N	9	2	150260000
DLVVQQAGTN(1)K	sp|P25942|TNR5_HUMAN	180	1	163.16	N	10	2	2991200
DMAQIAPMLAQLGYDPYANPPNYGNPDPFVIN(0.914)N(0.086)TQR	sp|O60704|TPST2_HUMAN	343	0.914358	90.386	N	32	3	1324600
DMN(1)QTLGDN(1)ITVK	sp|Q8TCT8|SPP2A_HUMAN	149	1	214.26	N	3	3	8357400
DMVTYFMN(1)LSQANAQGTPR	sp|Q92485|ASM3B_HUMAN	343	1	239.38	N	8	3	4645600
DN(1)FTCVTDGLCFVSVTETTDK	sp|P36897|TGFR1_HUMAN	45	1	176.49	N	2	3	8599500
DN(1)SSGTFIVLIR	sp|O43567|RNF13_HUMAN	88	1	180.67	N	2	2	50198000
DN(1)STLAVDIYK	sp|P49281|NRAM2_HUMAN	349	1	84.658	N	2	2	3498100
DN(1)YTDLVAIQNK	sp|P14151|LYAM1_HUMAN	60	1	202.96	N	2	2	21784000
DPAGWLNINPIN(1)GTVDTTAVLDR	sp|P55290|CAD13_HUMAN	530	1	246.03	N	12	3	19478000
DPALVWVLVGN(1)R	sp|P08F94|PKHD1_HUMAN	1234	1	91.087	N	11	2	1970600
DPCSN(1)VTCSFGSTCAR	sp|O00468|AGRIN_HUMAN	250	1	109.1	N	5	3	7508400
DPEITNLIN(1)STR	sp|P14384|CBPM_HUMAN	115	0.999999	190.57	N	9	2	10346000
DPNSGFVFNLNPLN(1)SSQGYN(1)VSGIGK	sp|P11717|MPRI_HUMAN	951	1	238.05	N	14	3	5314300
DQCIVDDITYN(0.055)VN(0.945)DTFHK	sp|P02751|FINC_HUMAN	528	0.945419	150.9	N	13	2	10549000
DQDPASFGADSLLLN(1)SSR	sp|O43451|MGA_HUMAN	707	1	214.65	N	15	3	7351800
DQGSPALSAN(1)VSLR	sp|Q9Y5G0|PCDGH_HUMAN	541	1	92.792	N	10	2	29794000
DQNTPVVHPPPTPGSCGHGGVVN(1)ISK	sp|Q6UX06|OLFM4_HUMAN	253	1	110.94	N	23	3	36210000
DSDILFTLPN(1)LSK	sp|Q9NU53|GINM1_HUMAN	191	1	89.9	N	10	2	3682000
DSGAPAHLESN(1)ATVR	sp|O14917|PCD17_HUMAN	566	1	197.36	N	11	3	3716800
DSITGSGLEN(1)ATISVAGIN(0.172)HN(0.828)ITTGR	sp|O75976|CBPD_HUMAN	399	0.828427	155.71	N	21	3	3350300
DSSDEIN(1)CTEICLHNEFSCGNGECIPR	sp|P98164|LRP2_HUMAN	178	1	179.33	N	7	3	89218000
DSTPLGDGPMLSLSSITFDSN(1)GTYVCEASLPTVPVLSR	sp|P50895|BCAM_HUMAN	419	1	104.57	N	21	3	5186500
DSVIN(1)LSESVEDGPK	sp|Q16706|MA2A1_HUMAN	78	1	155.14	N	5	2	3303600
DTAVFECLPQHAMFGN(1)DTITCTTHGN(1)WTKLPECR	sp|P02749|APOH_HUMAN	183	1	180.09	N	16	4	271830000
DTFVN(1)ASR	sp|P05155|IC1_HUMAN	238	1	101.6	N	5	2	98034000
DTNDNAPMFPSPVIN(1)ISIPENTLINSR	sp|Q9HC56|PCDH9_HUMAN	148	0.999938	99.722	N	15	3	4143400
DVECGEGHFCHDN(1)QTCCR	sp|P28799|GRN_HUMAN	530	1	99.711	N	13	3	162170
DVMQVAN(1)TTMSSR	sp|P08069|IGF1R_HUMAN	747	1	132.5	N	7	2	7227500
DVN(1)CSVMGPQEK	sp|P53634|CATC_HUMAN	53	1	111.27	N	3	2	2894800
DVQIIVFPEDGIHGFN(1)FTR	sp|P43251|BTD_HUMAN	119	1	222.55	N	16	3	97508000
DVQYFGEIGLGTPPQN(0.992)FTVAFDTGSSN(0.008)LWVPSR	sp|O96009|NAPSA_HUMAN	90	0.991638	53.563	N	16	4	5086000
DVTILDLSYNQITLN(1)GTDTR	sp|Q9H756|LRC19_HUMAN	62	1	293.25	N	15	2	17558000
DVTVIEGEVATISCQVN(1)K	sp|Q9BY67|CADM1_HUMAN	67	1	234.87	N	17	2	369990000
DVVTAAGDMLKDN(1)ATEEEILVYLEK	sp|P07602|SAP_HUMAN	80	1	187.5	N	13	2	14699000
DVYALMGQN(1)VTLECFALGNPVPDIR	sp|Q12860|CNTN1_HUMAN	258	1	245.04	N	9	2	11477000
DVYSN(1)LSHLPGAPGGPPAPQGLPYCPER	sp|O60512|B4GT3_HUMAN	57	1	77.63	N	5	3	3576900
DYGN(1)YTCVATNK	sp|Q14982|OPCM_HUMAN	293	1	199.33	N	4	2	189310000
EACQGTSPPVVSCYN(1)ASDHVYK	sp|O95274|LYPD3_HUMAN	163	1	158.17	N	15	2	79989000
EADPLSN(1)GSVMIFN(1)TSALPHLYQIK	sp|Q12866|MERTK_HUMAN	329	1	111.44	N	7	3	12916000
EAETIKN(1)GIYN(1)ITVLASDQGGR	sp|Q02487|DSC2_HUMAN	546	1	182.23	N	11	2	43537000
EAFLN(1)GSDGHK	sp|Q8NFZ8|CADM4_HUMAN	375	1	130.66	N	5	3	811050
EAFSN(1)FSSSTLTEVQAISTHGGSVGDK	sp|P07307|ASGR2_HUMAN	102	1	152.4	N	5	3	7522000
EAFTVEAWVKPEGGQNNPAIIAGVFDN(1)CSHTVSDK	sp|Q9BXP8|PAPP2_HUMAN	311	1	123.72	N	27	4	8933900
EAFVTGCIN(1)ATQAANQGEFQKPDNK	sp|Q9UKY0|PRND_HUMAN	110	0.999854	180.16	N	9	3	66595000
EAGN(1)HTSGAGLVQINK	sp|P20645|MPRD_HUMAN	83	1	212.1	N	4	2	2344000
EALEN(0.006)MN(0.994)STLK	sp|O43490|PROM1_HUMAN	274	0.993639	160.36	N	7	2	7665100
EAN(1)LTSSVTILPLPLQN(1)ATVEAGTR	sp|P20160|CAP7_HUMAN	126	1	216.53	N	3	2	3833500
EANEVANQILN(1)LTADGQN(1)LTSAN(0.988)ITN(0.012)IVEQVK	sp|Q86SQ4|GP126_HUMAN	593	0.999968	159.1	N	11	3	5002400
EATEISHVLLCN(1)VTQR	sp|Q9HBJ8|TMM27_HUMAN	76	1	205.87	N	12	2	103770000
EAWN(0.017)N(0.983)VTVWGSR	sp|O94856|NFASC_HUMAN	778	0.983384	125.74	N	5	2	3913500
EDAQIN(1)TTIGSVTAQDPDAAR	sp|P55285|CADH6_HUMAN	399	1	253.06	N	6	3	53589000
EDAVHAMN(0.04)N(0.961)LN(0.999)GTELEGSCLEVTLAK	sp|A0AV96|RBM47_HUMAN	302	0.999263	49.25	N	11	3	39243000
EDIGN(1)YSCLVR	sp|A8MVW5|HECA2_HUMAN	216	1	133.13	N	5	2	20101000
EDNPDKNPEAPLN(1)VSR	sp|O75326|SEM7A_HUMAN	258	1	228.76	N	13	3	5945900
EDQYHYLLDRN(1)LSCR	sp|P05154|IPSP_HUMAN	249	1	205.02	N	11	3	40223000
EEASPVMDALSTN(1)TSGSLTTVLIR	sp|P08F94|PKHD1_HUMAN	1494	1	151.01	N	13	3	8338500
EEQYN(1)STFR	sp|P01860|IGHG3_HUMAN	180	1	168.27	N	5	2	12223000
EEVSWDTENSHPQHTITNLSPYTN(1)VSVK	sp|P28827|PTPRM_HUMAN	454	0.999871	96.317	N	24	4	5572500
EFGFAWPESLN(1)CSK	sp|Q9ULV1|FZD4_HUMAN	144	1	201.09	N	11	2	283250000
EFICNGVDNCHDN(0.999)N(0.001)TSDEK	sp|P98164|LRP2_HUMAN	2809	0.999319	349.81	N	13	2	6583000
EFVENSECIQCHPECLPQAMN(1)ITCTGR	sp|P00533|EGFR_HUMAN	568	0.999921	69.435	N	21	3	2805900
EGANDFVVTFN(1)TSHLQK	sp|P16871|IL7RA_HUMAN	151	1	179.83	N	11	2	13492000
EGFSAN(1)YSVLQSSVSEDFK	sp|O14786|NRP1_HUMAN	261	1	153	N	6	2	4425500
EGFYLN(1)YTSGLCQPCDCSPHGALSIPCN(1)SSGK	sp|Q9H1U4|MEGF9_HUMAN	245	1	100.17	N	6	3	17039000
EGGTMALSGISDFGN(1)ISATAGEN(1)YSVVSWVPK	sp|P32004|L1CAM_HUMAN	1022	1	153.12	N	15	3	5461400
EGITLN(1)SSNPSGNAFLK	sp|Q07075|AMPE_HUMAN	607	1	259.75	N	6	2	75080000
EGMFN(1)DTLR	sp|P43626|KI2L1_HUMAN	67	1	113.26	N	5	2	1383300
EGN(1)ATGHLVGR	sp|O60494|CUBN_HUMAN	1802	1	238.73	N	3	3	26446000
EGPPAAFSGHN(1)ASSGR	sp|Q5IJ48|CRUM2_HUMAN	886	1	127.71	N	11	3	29993000
EGYSN(1)ISYIVVNHQGISSR	sp|P49908|SEPP1_HUMAN	83	1	151.22	N	5	2	9834200
EHEGAIYPDN(1)TTDFQR	sp|P00450|CERU_HUMAN	138	1	260.5	N	10	3	61635000
EHYN(1)LSAATCSPGQMCGHYTQVVWAK	sp|Q6UXB8|PI16_HUMAN	114	1	191.44	N	4	3	10879000
EIFVAN(1)GTQGK	sp|O95297|MPZL1_HUMAN	50	1	178.55	N	6	2	31401000
EIILVDDN(1)SSNEELKEK	sp|Q6P9A2|GLT18_HUMAN	195	0.999816	184.87	N	8	3	6004400
EIVCN(1)VTLGGER	sp|P32942|ICAM3_HUMAN	295	1	110.38	N	5	2	26925000
ELAVPDGYTN(1)R	sp|P26006|ITA3_HUMAN	86	1	134.23	N	10	2	12859000
ELHHLQEQN(1)VSNAFLDK	sp|P00450|CERU_HUMAN	762	1	326.57	N	9	4	17044000
ELLEEVGQN(1)GSR	sp|Q12866|MERTK_HUMAN	442	1	126.39	N	9	2	14594000
ELLLDFAN(1)SSAELTGCLVR	sp|Q86WC4|OSTM1_HUMAN	93	1	176.28	N	8	2	9633100
ELLQEFIDDN(1)ATTNAIDELK	sp|Q13296|SG2A2_HUMAN	53	0.999984	181.75	N	10	3	1527600
ELMPQDN(1)FTLTASSLEPAPSSQSIWFLK	sp|Q14264|ENR1_HUMAN	316	1	90.744	N	7	3	11126000
ELN(1)HTQQLPDCR	sp|Q8NAC3|I17RC_HUMAN	257	1	155.33	N	3	3	3635700
ELNILFLN(1)K	sp|Q8N3J6|CADM2_HUMAN	287	1	125.81	N	8	2	12606000
ELQGN(1)CSR	sp|Q07954|LRP1_HUMAN	114	1	101.33	N	5	2	113420
ELSEYN(1)ATAIK	sp|P29323|EPHB2_HUMAN	482	1	136.99	N	6	2	30152000
ELSVWHN(1)ITIIATEIR	sp|P55286|CADH8_HUMAN	463	1	188	N	7	3	2557000
ELTRPN(1)ETTIHTAGHSLAAGPEAGEN(1)QK	sp|Q9H2A7|CXL16_HUMAN	168	1	208.16	N	6	3	284090000
ELVGGLELFLTN(1)TSCR	sp|Q8WWZ8|OIT3_HUMAN	291	1	114.82	N	12	2	1631600
ELWVDVAEAN(1)R	sp|Q8IUK5|PLDX1_HUMAN	115	1	114.51	N	10	2	32683000
ELYEPIWQN(1)FTDPQLR	sp|P12821|ACE_HUMAN	111	1	147.33	N	9	3	17095000
ELYIIEHGSN(1)VTLECNFDTGSHVNLGAITASLQK	sp|Q9BQ51|PD1L2_HUMAN	37	0.999987	148.66	N	10	4	43794000
EN(1)ATTDLLTK	sp|P28799|GRN_HUMAN	265	1	293.47	N	2	2	20936000
EN(1)GSFSGK	sp|Q7Z7G0|TARSH_HUMAN	878	1	122.18	N	2	2	1533600
EN(1)GTISR	sp|P02763|A1AG1_HUMAN	103	1	107.32	N	2	2	23447000
EN(1)GTLVQVATISGNMFNQMAK	sp|O75503|CLN5_HUMAN	178	1	253.06	N	2	2	45422000
EN(1)GTTCLMAEFAAK	sp|Q9UJQ1|LAMP5_HUMAN	53	1	80.014	N	2	2	3453600
EN(1)GTVSR	sp|P19652|A1AG2_HUMAN	103	1	115.46	N	2	2	8242000
EN(1)ISDPTSPLR	sp|P01591|IGJ_HUMAN	71	1	209.73	N	2	2	1517200000
EN(1)LTAPGSDSAVFFEQGTTR	sp|P00450|CERU_HUMAN	397	1	203.11	N	2	3	393910000
EN(1)MSLPSNLQLNDLTPDSR	sp|Q86YD3|TMM25_HUMAN	295	1	195.1	N	2	2	14558000
EN(1)NTGVVSQTFK	sp|O75355|ENTP3_HUMAN	81	0.999937	136.49	N	2	2	2816900
EN(1)SSSQDPQTEGTR	sp|P15151|PVR_HUMAN	405	1	187.78	N	2	2	458680
EN(1)STDYLYPEQLK	sp|P00749|UROK_HUMAN	322	1	284.47	N	2	3	175870000
EN(1)YSSVDAN(1)GIQSQMLSR	sp|O43405|COCH_HUMAN	100	1	162.67	N	2	2	16732000
ENMVLN(1)LSCEASGHPR	sp|P43121|MUC18_HUMAN	449	1	293.47	N	6	2	63415000
ENSAFPPFCCN(0.159)DN(0.84)VTN(0.023)TAN(0.978)ETCTK	sp|O60635|TSN1_HUMAN	184	0.977746	125.41	N	19	2	72994000
ENVGIYN(1)LSK	sp|P69849|NOMO3_HUMAN	618	1	108.43	N	7	2	10295000
EPFVLSCQADVAAAPQPGPQN(1)SSCATLSEYSR	sp|Q6W4X9|MUC6_HUMAN	268	1	138.78	N	21	4	29922000
EPGSN(1)VTMSVDAECVPMVR	sp|Q08380|LG3BP_HUMAN	192	1	275.19	N	5	3	14892000
EQECEIISFAETGLSTIN(1)QTR	sp|P55103|INHBC_HUMAN	110	1	200	N	18	3	10739000
EQNDNTSN(1)GTNDYIGSVEK	sp|Q96MM7|H6ST2_HUMAN	592	0.999995	244.44	N	8	3	2950700
EQPLN(1)VTVCR	sp|P55291|CAD15_HUMAN	576	1	129.42	N	5	2	1281400000
EQRPGQN(1)CSNYTVR	sp|O75339|CILP1_HUMAN	129	0.999972	96.464	N	7	3	284960
EQYTIIN(1)R	sp|P40189|IL6RB_HUMAN	83	1	124.08	N	7	2	108580000
ERPPTFLTPEGN(0.993)ASN(0.007)KEELR	sp|Q92823|NRCAM_HUMAN	276	0.993179	107.15	N	12	4	1582400
ESFLQTN(1)YTEIR	sp|P23471|PTPRZ_HUMAN	677	1	198.25	N	7	2	32896000
ESQLN(1)LTVMAK	sp|Q15223|PVRL1_HUMAN	139	1	150.35	N	5	2	256940000
ESRPPPGPGPGN(1)TTR	sp|Q3ZCQ3|F174B_HUMAN	53	1	113.67	N	12	3	9965400
ESSCLAN(1)SSWSHSPPVCEPVK	sp|Q4LDE5|SVEP1_HUMAN	1890	1	90.654	N	7	3	7421200
ESWGQESNAGN(1)QTVVR	sp|Q9NY97|B3GN2_HUMAN	173	0.999967	177.16	N	11	3	35177000
ETASN(0.003)CN(0.997)GSLAHPSDLYAEGCEALVVK	sp|O60637|TSN3_HUMAN	183	0.997405	125.79	N	7	3	69646000
ETCSGN(1)SSQCAPNIHK	sp|Q9P0K1|ADA22_HUMAN	519	0.999997	110.98	N	6	3	218180
ETHLETN(1)FTLK	sp|P40189|IL6RB_HUMAN	157	1	202.56	N	7	2	96222000
ETIGDYTWTN(1)GSQPCVHLQAQIQIR	sp|P34810|CD68_HUMAN	164	1	139.38	N	10	3	6721000
ETIYPN(1)ASLLIQN(1)VTQN(1)DTGFYTLQVIK	sp|P13688|CEAM1_HUMAN	104	1	78.206	N	6	3	25160000
ETLLWHN(1)ITVIATEINNPK	sp|P55285|CADH6_HUMAN	455	1	365.19	N	7	2	72775000
ETQDEYN(1)VTIVAR	sp|O14917|PCD17_HUMAN	439	1	121.36	N	7	2	4593200
ETVQWLLN(1)GTCPQFVSGLLESGK	sp|P15813|CD1D_HUMAN	181	1	270.79	N	8	2	1986200
ETVYPN(1)GSLLFQN(1)ITLEDAGSYTLR	sp|O75871|CEAM4_HUMAN	104	1	135.55	N	6	3	13347000
EVATLSCGHN(1)VSVEELAQTR	sp|P33681|CD80_HUMAN	53	1	81.878	N	10	3	4844000
EVFVHPN(1)YSK	sp|P04070|PROC_HUMAN	290	1	246.93	N	7	2	16261000
EVFWAGN(1)CSEAACGAADCEQCTR	sp|Q7Z7M0|MEGF8_HUMAN	1990	1	276.34	N	7	3	15539000
EVHSGVSTDPQPLKEQPALN(1)DSR	sp|P01850|TRBC1_HUMAN	70	1	89.946	N	20	4	659330
EVLSSN(1)VSWR	sp|Q8IZF2|AGRF5_HUMAN	301	1	149.82	N	6	2	176830000
EVN(1)CSFPLFMNGISK	sp|P17927|CR1_HUMAN	1908	0.999997	75.589	N	3	2	1315300
EVN(1)VSPCPTQPCQLSK	sp|P61916|NPC2_HUMAN	38	1	133.88	N	3	2	13461000
EVQQASLMFFVQLPSN(1)TTWTLK	sp|P55103|INHBC_HUMAN	143	1	205.33	N	16	3	4103500
EWLPLN(1)R	sp|O75882|ATRN_HUMAN	383	1	124.32	N	6	2	170690000
EWN(1)GTYHCIFR	sp|Q8IZF2|AGRF5_HUMAN	540	1	185.81	N	3	2	1281900
EYLEQISTLIN(1)TTDR	sp|P42892|ECE1_HUMAN	383	1	182.08	N	11	2	4212800
EYMDTTLGPFILN(1)VTSGALLCSQALCSGHGR	sp|Q12794|HYAL1_HUMAN	350	1	88.721	N	13	3	22912000
FALLMTN(1)CYATPSSN(1)ATDPLK	sp|P07911|UROM_HUMAN	513	1	281.68	N	15	3	9578700000
FAMLANNNLQILN(0.081)IN(0.919)K	sp|O15394|NCAM2_HUMAN	177	0.919301	161.17	N	15	2	18318000
FAYPQALPN(1)TTLGEER	sp|Q9Y694|S22A7_HUMAN	91	1	108.72	N	9	2	2551400
FCWQLPETDYECTN(1)STSCMTVSCPR	sp|Q9BRN9|TM2D3_HUMAN	140	1	133.58	N	14	3	5599500
FDIEVTPN(1)CTSNYLELR	sp|O60494|CUBN_HUMAN	2274	1	190.85	N	8	3	104660000
FDVNQLQN(1)TTIK	sp|P12821|ACE_HUMAN	714	1	287.29	N	8	2	57491000
FEIEDVN(0.033)N(0.967)KTECEK	sp|Q9UQD0|SCN8A_HUMAN	1372	0.966509	160.56	N	8	3	1178000
FEVN(1)ETHGSLTLVAQR	sp|Q8WXG9|GPR98_HUMAN	2972	1	90.476	N	4	3	1683200
FFQLN(1)YSTTVQENSPIGSK	sp|Q9NYQ8|FAT2_HUMAN	3430	1	159	N	5	2	1835400
FFVSVGLPN(1)MTQGFWENSMLTDPGNVQK	sp|Q9BYF1|ACE2_HUMAN	322	0.99968	95.834	N	9	3	1240300
FGCEIEN(0.005)N(0.995)R	sp|P25311|ZA2G_HUMAN	128	0.994769	166.68	N	8	2	883650000
FGHFTGFN(1)SSTLK	sp|Q9BXP2|S12A9_HUMAN	243	1	99.834	N	8	3	1592300
FGN(1)LTYLN(1)LTK	sp|P0C7U0|ELFN1_HUMAN	90	1	197.79	N	3	2	25630000
FGTCSQLCN(0.865)N(0.135)TK	sp|Q07954|LRP1_HUMAN	3839	0.865117	178.54	N	9	2	3644900
FGYILHTDN(1)R	sp|P48740|MASP1_HUMAN	178	1	109.44	N	9	3	7672900
FIASFNVVN(1)TTK	sp|P28827|PTPRM_HUMAN	249	0.999681	99.522	N	9	2	19073000
FIFSLPPEIIHN(0.013)PN(0.987)FTVR	sp|P55287|CAD11_HUMAN	540	0.986544	136.99	N	14	3	1955100
FILNTEN(0.042)N(0.958)FTLTDNHDN(0.007)TAN(0.993)ITVK	sp|P33151|CADH5_HUMAN	523	0.957984	155.53	N	8	3	4751400
FIQEVN(1)TTTR	sp|Q8NAU1|FNDC5_HUMAN	84	1	148.69	N	6	3	1392200
FKQDSN(1)HTIGVEFGSR	sp|P61018|RAB4B_HUMAN	38	1	95.9	N	6	3	2484300
FLEPYN(1)DSIQAQK	sp|P14415|AT1B2_HUMAN	118	1	121.6	N	6	2	1787000
FLGPVPVYPAVGN(0.001)HESTPVN(0.002)SFPPPFIEGN(0.997)HSSR	sp|P17405|ASM_HUMAN	335	0.99694	43.865	N	30	4	4941200
FLN(1)DSEQVAR	sp|Q9BVT8|TMUB1_HUMAN	111	1	154.49	N	3	2	14702000
FLN(1)DTMAVYEAK	sp|P29622|KAIN_HUMAN	157	1	199.03	N	3	3	25001000
FLNN(1)GTCTAEGK	sp|P05156|CFAI_HUMAN	103	0.999832	166.66	N	4	2	527690000
FLSSSPHLPPSSYFN(1)ASGR	sp|O14773|TPP1_HUMAN	443	1	183.81	N	15	3	37197000
FLTQN(1)LSLPN(1)STAQALLAAR	sp|Q9BZC7|ABCA2_HUMAN	168	1	188.09	N	5	2	3962700
FMFMEEGAN(1)K	sp|Q6PK18|OGFD3_HUMAN	267	1	86.67	N	9	2	29836000
FN(1)DTEVLQR	sp|P43251|BTD_HUMAN	150	1	185.72	N	2	2	200270000
FN(1)HTQTIQQK	sp|Q92823|NRCAM_HUMAN	223	1	227.99	N	2	3	1036100
FN(1)LSQIPEGEVVTAAEFR	sp|P22004|BMP6_HUMAN	241	1	135.81	N	2	3	15863000
FN(1)LTETSEAEIHQSFQHLLR	sp|P01011|AACT_HUMAN	106	1	217.19	N	2	4	58987000
FN(1)SSGQCEVPLVR	sp|Q99835|SMO_HUMAN	188	1	129.89	N	2	2	41702000
FN(1)SSGTHFSN(1)LSK	sp|P48357|LEPR_HUMAN	73	1	179.6	N	2	2	32475000
FN(1)TTYINIGSSYFPEHGYFR	sp|Q9H8L6|MMRN2_HUMAN	845	1	255.39	N	2	2	12986000
FN(1)VSLDSVPELR	sp|Q02083|NAAA_HUMAN	37	1	152.54	N	2	2	6282100
FNDLDLCVSEN(1)ETLK	sp|Q9NWD8|TM248_HUMAN	72	1	209.25	N	11	2	5715600
FNPGAESVVLSN(1)STLK	sp|Q13201|MMRN1_HUMAN	136	1	218.34	N	12	3	329130000
FNWN(1)HCGEMAPACK	sp|P15328|FOLR1_HUMAN	87	0.999986	141.65	N	4	3	5571100
FPANYPN(0.02)N(0.066)QN(0.914)CSWIIQAQPPLNHITLSFTHFELER	sp|O60494|CUBN_HUMAN	1646	0.914045	122.29	N	10	4	15087000
FPGAPFTNYMSYTDDN(0.999)CTDN(0.001)FTPNQVAR	sp|Q9BXP8|PAPP2_HUMAN	813	0.999013	141.29	N	16	3	5432600
FPN(1)FTFR	sp|Q6UWV6|ENPP7_HUMAN	267	1	105.2	N	3	2	2345500
FPSSEVMN(1)K	sp|Q01118|SCN7A_HUMAN	1103	1	95.815	N	8	2	2055300
FQAFAN(1)GSLLIPDFGK	sp|O14498|ISLR_HUMAN	309	1	151.66	N	6	2	168270000
FQGQWGTVCDDGWN(1)TTASTVVCK	sp|Q9NR16|C163B_HUMAN	78	1	179.81	N	14	3	15839000
FQLLN(1)FSSSELK	sp|Q9BY67|CADM1_HUMAN	101	1	215.83	N	5	2	391550000
FQVN(0.888)N(0.112)TRPPHVQLLR	sp|P35475|IDUA_HUMAN	372	0.887807	99.844	N	4	4	18516000
FSDFDVVPSTSCSHDYLAIYDGAN(1)TSDPLLGK	sp|O60494|CUBN_HUMAN	3103	1	102.72	N	24	3	1670900000
FSDGLESN(1)SSTQFEVK	sp|P0C0L5|CO4B_HUMAN	226	1	206.74	N	8	2	30859000
FSEDHLN(1)ITCSATAR	sp|P41217|OX2G_HUMAN	157	1	182.37	N	7	2	97709000
FSIYTALFN(0.017)N(0.983)MTSVSK	sp|Q8IZF2|AGRF5_HUMAN	328	0.983294	222.72	N	10	2	33090000
FSSETLSYLN(1)SSCTGPMCVQIEDYSQVR	sp|O43895|XPP2_HUMAN	291	1	71.149	N	10	3	15904000
FTMMPPN(1)ASLLINPLQFPDEGNYIVK	sp|A8MVW5|HECA2_HUMAN	104	0.999978	138.44	N	7	3	17187000
FVACQMELLHSN(1)GSQR	sp|P07307|ASGR2_HUMAN	170	1	172.58	N	12	3	97612000
FVEGSHN(1)STVSLTTK	sp|P04114|APOB_HUMAN	3411	1	106.76	N	7	3	4333000
FVEQN(1)ETAIN(1)ITTYPDQENNK	sp|Q12841|FSTL1_HUMAN	175	1	165.89	N	5	2	3024600
FVEVLLIN(0.024)N(0.018)N(0.122)N(0.835)SSQFTCGVLCR	sp|O60241|AGRB2_HUMAN	192	0.835448	116.21	N	11	3	8975900
FVGTPEVN(1)QTTLYQR	sp|P01033|TIMP1_HUMAN	53	1	204.17	N	8	3	106020000
FVQGN(1)STEVACHPGYGLPK	sp|Q02985|FHR3_HUMAN	108	1	61.495	N	5	3	7230500
FVQTN(1)ISR	sp|P49771|FLT3L_HUMAN	126	1	119.41	N	5	2	5888400
FYATN(1)DTEVAQSNFEALQDFFR	sp|P10619|PPGB_HUMAN	145	1	312.67	N	5	2	8908100
FYN(1)HTICAQ	sp|O00337|S28A1_HUMAN	643	1	151.04	N	3	1	438790000
GAEAAN(1)VTGPGGVPVQGSK	sp|P67809|YBOX1_HUMAN	124	1	86.772	N	6	2	3077600
GAEVDCMSLLN(1)TTLSSSSFEIYQCCR	sp|O00337|S28A1_HUMAN	605	1	132.24	N	11	3	16097000
GAEYVISPLPN(1)ASAPAAQR	sp|Q8TE58|ATS15_HUMAN	141	1	69.456	N	11	2	964640
GAFISN(1)FSMTVDGK	sp|P19823|ITIH2_HUMAN	118	1	149.94	N	6	2	3821600
GASN(1)LTWR	sp|P15586|GNS_HUMAN	405	1	143.85	N	4	2	49358000
GCFDGN(1)VTLTAAN(1)VTVSLPVR	sp|O95274|LYPD3_HUMAN	176	1	304.86	N	6	3	52039000
GCPEDAAVCAVDKN(1)GSK	sp|P11717|MPRI_HUMAN	543	1	86.411	N	14	3	6195700
GCPTVTHN(1)FTR	sp|P98161|PKD1_HUMAN	1348	1	114.97	N	8	3	2646100
GCSCFSDWQGPGCSVPVPAN(1)QSFWTR	sp|O75882|ATRN_HUMAN	325	1	89.297	N	20	4	267730000
GDN(0.001)N(0.999)LTR	sp|P00742|FA10_HUMAN	231	0.998535	124.37	N	4	2	25676000
GEGN(1)ETTNMVITWKPLR	sp|P32004|L1CAM_HUMAN	726	1	214.61	N	4	2	2841000
GELN(1)TSIFSSR	sp|Q9UHG3|PCYOX_HUMAN	353	1	172.88	N	4	2	34560000
GEN(1)VTLTCNGNNFFEVSSTK	sp|P12319|FCERA_HUMAN	46	1	209.6	N	3	2	5197100
GEPAIFN(1)LSITEAHESGPYK	sp|Q7Z6M3|MILR1_HUMAN	89	1	284.51	N	7	2	3679000
GFGVAIVGN(1)YTAALPTEAALR	sp|Q96PD5|PGRP2_HUMAN	485	1	227.91	N	9	2	280510000
GFLALYQTVAVN(1)YSQPISEASR	sp|Q9NZP8|C1RL_HUMAN	166	1	278.62	N	12	2	160400000
GFLINSKPEN(1)ACEPIVPPPVK	sp|O43567|RNF13_HUMAN	75	1	198.38	N	10	2	69580000
GFN(1)ASWQAVTGGCGGIFQAPSGEIHSPNYPSPYR	sp|O60494|CUBN_HUMAN	1500	1	128.33	N	3	3	40526000
GFVWLAICSQNQPPYEAIPQQIN(1)STIVDLR	sp|P0C7U0|ELFN1_HUMAN	59	0.999969	95.523	N	23	3	24918000
GFYLDGSDTIVCDSN(1)STWDPPVPK	sp|P15529|MCP_HUMAN	273	1	107.82	N	15	2	6286200
GGAEAMLVVN(0.123)N(0.877)SVLFPPSGN(1)R	sp|Q8TCT8|SPP2A_HUMAN	126	1	222.75	N	20	3	16914000
GGSSGWSGGLAQN(1)R	sp|P07357|CO8A_HUMAN	437	1	157.78	N	13	2	7175000
GGTESQDTLCQNCPPGTFSPN(1)GTLEECQHQTK	sp|Q92956|TNR14_HUMAN	173	0.999998	125.06	N	21	3	34658000
GGYIFPTQQPN(1)TTTLASR	sp|O43451|MGA_HUMAN	827	1	146.67	N	11	2	33782000
GHCWGPGPTQCVN(1)CSQFLR	sp|P04626|ERBB2_HUMAN	530	1	95.409	N	13	3	2124300
GHHN(1)CSESLELEDPSSGLGVTK	sp|P04233|HG2A_HUMAN	270	1	236.75	N	4	2	9084100
GHPQILEAAGN(1)ASAGTVLLR	sp|Q13332|PTPRS_HUMAN	940	1	178.1	N	11	2	38153000
GHTLTLN(1)FTR	sp|P11279|LAMP1_HUMAN	103	1	140.17	N	7	3	64438000
GHVN(1)ITR	sp|P00734|THRB_HUMAN	121	1	164.89	N	4	2	252870000
GICN(1)SSDVR	sp|O75882|ATRN_HUMAN	300	1	116.37	N	4	2	13260000
GIN(0.007)YN(0.993)SSVAK	sp|P03951|FA11_HUMAN	126	0.992534	98.582	N	5	2	13631000
GIPMAASN(0.999)LSVN(0.001)YPVGAPDHISVK	sp|Q14242|SELPL_HUMAN	302	0.999424	119.16	N	8	3	16784000
GKAN(1)STGTLVITDPTR	sp|Q12860|CNTN1_HUMAN	494	1	303.7	N	4	3	304550000
GLCGELDQN(1)LSR	sp|Q15846|CLUL1_HUMAN	311	1	197.79	N	9	2	30692000
GLCVLSVGAN(1)LTTFDGAR	sp|Q9Y6R7|FCGBP_HUMAN	5242	1	73.91	N	10	2	26690000
GLCVN(1)ASAVSR	sp|P17936|IBP3_HUMAN	116	1	145.9	N	5	2	271390000
GLDGN(1)GTGN(1)STR	sp|Q5VUB5|F1711_HUMAN	190	1	115.7	N	5	2	161440
GLLN(1)LTYYQQIQVQK	sp|Q9HAT2|SIAE_HUMAN	422	1	152.69	N	4	2	15462000
GLN(1)LTEDTYKPR	sp|Q08380|LG3BP_HUMAN	398	1	218.49	N	3	2	516080000
GLN(1)VTLSSTGR	sp|P0C0L5|CO4B_HUMAN	1328	1	179.81	N	3	2	186360000
GLNIALVN(1)GTTGAVLGQK	sp|Q96BQ1|FAM3D_HUMAN	107	1	89.46	N	8	2	957690
GLQLTWLEN(0.082)GN(0.918)VSR	sp|O00241|SIRB1_HUMAN	291	0.918464	201.09	N	11	2	1190100
GLQPTLTN(0.045)PGECRPN(0.955)FTCACR	sp|P04275|VWF_HUMAN	2357	0.954847	60.334	N	15	3	11426000
GLRETFSN(1)FTASTEAQVK	sp|P07306|ASGR1_HUMAN	79	1	208.17	N	8	3	13701000
GLRPDFTYTFEVTALN(1)GVSSLATGPVPFEPVN(1)VTTDR	sp|P54760|EPHB4_HUMAN	426	1	96.477	N	32	4	4073300
GLSFDVSLEVSQGPGLLN(1)DTK	sp|P01833|PIGR_HUMAN	135	1	315.73	N	18	3	86576000
GLTFQQN(1)ASSMCVPDQDTAIR	sp|P01871|IGHM_HUMAN	209	1	264.85	N	7	3	18174000
GLVLSEDN(1)HTCQVPVLCK	sp|Q8WWZ8|OIT3_HUMAN	259	1	90.453	N	8	3	26109000
GN(0.001)VN(0.999)GTFIIHPDSGN(1)LTVAR	sp|Q9HBB8|CDHR5_HUMAN	308	1	263.04	N	15	2	964230000
GN(0.208)WSICN(0.843)GN(0.949)GSLELPGAVPGCVHSALFQQGLIQDSYYR	sp|O00462|MANBA_HUMAN	28	0.949291	56.957	N	9	4	4677600
GN(0.995)N(0.005)SHILLSALK	sp|P01133|EGF_HUMAN	148	0.994898	217.22	N	2	3	978490000
GN(1)ASGLGAGPR	sp|Q9UJ90|KCNE5_HUMAN	25	1	107.21	N	2	2	398470
GN(1)ESALWDCK	sp|Q86VB7|C163A_HUMAN	123	1	112.71	N	2	2	35712000
GN(1)ESLPER	sp|Q8NFZ8|CADM4_HUMAN	262	1	133.91	N	2	2	15669000
GN(1)ETIVNLIHSTR	sp|P16870|CBPE_HUMAN	139	1	168.82	N	2	2	276730000
GN(1)ETLHYETFGK	sp|P13598|ICAM2_HUMAN	153	1	196.67	N	2	3	183700000
GN(1)ETQLMLNSLQPNK	sp|Q8TDY8|IGDC4_HUMAN	582	0.999997	95.273	N	2	2	3343400
GN(1)FSTEGCGCVCEPGWK	sp|P24821|TENA_HUMAN	166	1	179.5	N	2	2	17739000
GN(1)HSITQFTQADIDDMK	sp|Q5SZK8|FREM2_HUMAN	1716	1	187.08	N	2	2	2462900
GN(1)LTFTAQYLSYR	sp|Q08334|I10R2_HUMAN	49	1	114.76	N	2	2	15800000
GN(1)LTGAPGQR	sp|O60883|ETBR2_HUMAN	105	1	126.24	N	2	2	6325300
GN(1)STHGCSSEETFLIDCR	sp|Q03405|UPAR_HUMAN	222	1	262.73	N	2	3	20288000
GN(1)STLSVPK	sp|Q9NUN5|LMBD1_HUMAN	457	1	115.49	N	2	2	2919600
GN(1)VTQHVQGHR	sp|Q15043|S39AE_HUMAN	77	1	123.96	N	2	2	484680
GN(1)YSCFVSSPSITK	sp|Q12860|CNTN1_HUMAN	208	1	145.81	N	2	3	147120000
GNFN(1)STVN(0.919)N(0.081)TVTVR	sp|Q96BY6|DOC10_HUMAN	194	0.999983	113.22	N	4	2	16215000
GNMSGN(1)FTYIIDK	sp|P48551|INAR2_HUMAN	192	1	143.24	N	6	2	11727000
GNPYSDLGN(1)HTTCR	sp|Q4KMQ2|ANO6_HUMAN	802	1	164.48	N	9	2	4758900
GPDSLIDGGN(1)ETVAAICIAATGK	sp|Q9NQS3|PVRL3_HUMAN	186	1	189.07	N	10	3	98896000
GPGCDELDCGPSN(1)CSQHGLCTETGCR	sp|Q9UK23|NAGPA_HUMAN	366	1	168.4	N	13	3	4607400
GPGIKPN(1)QTSK	sp|P15586|GNS_HUMAN	362	1	191.45	N	7	3	2183900
GPGTLGWCVHN(1)ESCLPRPEQAR	sp|Q7Z7M0|MEGF8_HUMAN	637	1	104.16	N	11	3	9982400
GPLANPIWN(1)VTGFTGR	sp|Q15262|PTPRK_HUMAN	140	0.99999	126.71	N	9	2	14087000
GPMN(1)QCLVATGTHEPK	sp|Q03405|UPAR_HUMAN	242	1	77.372	N	4	3	608990
GPN(1)CSEPECPGNCHLR	sp|P24821|TENA_HUMAN	184	1	212.03	N	3	2	11470000
GPN(1)LTSPASITFTTGLEAPR	sp|P22105|TENX_HUMAN	3918	1	220.72	N	3	2	74049000
GPNMLISTEVN(1)ATQFLALVQEK	sp|Q8WW52|F151A_HUMAN	189	0.999732	144.4	N	11	3	3223600
GPSTPLPEDPNWN(1)VTEFHTTPK	sp|P15144|AMPN_HUMAN	265	0.999998	199.31	N	13	4	824280000
GPWQEQIVSDPFLVVSN(1)TSTFVPYEIK	sp|P32004|L1CAM_HUMAN	777	1	108.5	N	17	3	11799000
GQN(1)GSFDAPN(1)ERPYSLK	sp|Q01151|CD83_HUMAN	79	1	243.3	N	3	3	22649000
GQPAN(1)QSVLLSIYDER	sp|P25940|CO5A3_HUMAN	102	1	246.63	N	5	3	66487000
GQSYSVN(1)VTFTSNIQSK	sp|P61916|NPC2_HUMAN	58	1	217.46	N	7	3	23358000
GQVYLQCGTPCN(1)LTCR	sp|P04275|VWF_HUMAN	666	1	134.56	N	12	2	3309100
GSAIGLPQN(1)ISSQIYQLNSK	sp|O60494|CUBN_HUMAN	105	1	175.01	N	9	2	24509000
GSCVN(0.978)N(0.022)SEEKDVPK	sp|P54764|EPHA4_HUMAN	235	0.978393	85.45	N	5	3	436400
GSEGGN(1)GSNPVAGLETDDHGGK	sp|Q8TBP5|F174A_HUMAN	83	1	231.41	N	6	2	42470000
GSFTSPGYPGTYPN(0.986)N(0.014)TYCEWVLVAPAGR	sp|O60494|CUBN_HUMAN	3533	0.98583	116.44	N	14	3	248730000
GSLEVN(1)CSTTCN(1)QPEVGGLETSLDK	sp|P13598|ICAM2_HUMAN	47	1	157.37	N	6	2	269480000
GSLSLTN(1)LSSSMAGVYVCK	sp|Q96AP7|ESAM_HUMAN	213	1	199.13	N	7	2	13222000
GSLSYLN(1)VTR	sp|P07339|CATD_HUMAN	263	1	128.27	N	7	2	177420000
GSN(1)GTICDNQR	sp|Q9UBP4|DKK3_HUMAN	204	1	176.6	N	3	2	168980
GSPAWEPPAN(1)DTR	sp|O95196|CSPG5_HUMAN	57	1	131.82	N	10	2	87996000
GSPGN(1)GSSHSGAPGPDPTLAR	sp|Q9BRK3|MXRA8_HUMAN	306	1	239.19	N	5	2	746710000
GSQWSDIEEFCN(1)R	sp|P08174|DAF_HUMAN	95	1	226.29	N	12	2	106000000
GSSVILN(1)CSAYSEPSPK	sp|Q92859|NEO1_HUMAN	73	1	173.06	N	7	3	155270000
GSVALVIHN(1)ITAQEN(1)GTYR	sp|Q7KYR7|BT2A1_HUMAN	114	1	240.46	N	9	2	591230000
GTAEAAHECLPCN(1)CSGR	sp|Q9Y6N6|LAMC3_HUMAN	328	1	109.14	N	13	3	796480
GTAGNALMDGASQLMGEN(1)R	sp|P02675|FIBB_HUMAN	394	1	236.27	N	18	2	24454000
GTAN(1)LSEAIR	sp|O00241|SIRB1_HUMAN	244	1	199.7	N	4	2	511670000
GTAN(1)LSETIR	sp|Q5TFQ8|SIRBL_HUMAN	244	1	214.96	N	4	2	212630000
GTAN(1)TTTAGVPCQR	sp|P26927|HGFL_HUMAN	296	1	267.39	N	4	2	11109000
GTDN(1)ITVR	sp|Q13449|LSAMP_HUMAN	40	1	104.06	N	4	2	528000
GTEWLVN(1)SSR	sp|Q12860|CNTN1_HUMAN	457	1	123.86	N	7	2	52989000
GTGN(0.999)DTVLN(0.001)VALLNVISNQECNIK	sp|P26927|HGFL_HUMAN	615	0.999056	144.43	N	4	3	6340500
GTN(1)ESDSATTQFTTEIDAPK	sp|Q92752|TENR_HUMAN	581	1	153.14	N	3	2	2544000
GTQAEESPFVGN(0.248)PGN(0.752)ITGAR	sp|P30530|UFO_HUMAN	43	0.751942	84.62	N	15	2	836610
GTQLFEDNYALAVLDN(0.003)GDPLN(0.92)N(0.078)TTPVTGASPGGLR	sp|P04626|ERBB2_HUMAN	124	0.919626	116.64	N	21	3	4703100
GTQN(1)WTALQGGK	sp|Q96MU8|KREM1_HUMAN	45	1	205.59	N	4	2	32997000
GVEVAAGASSGGETRQPGN(1)GTR	sp|Q969Z4|TR19L_HUMAN	149	1	101.5	N	19	3	8266400
GVHN(1)ASLALSASIGR	sp|O15230|LAMA5_HUMAN	2707	1	90.476	N	4	3	1258300
GVISNVN(1)ETSLILEWSEPR	sp|P54753|EPHB3_HUMAN	351	0.999999	281.68	N	7	2	16047000
GVLMVGN(1)ETTYEDGHGSR	sp|Q8IWA5|CTL2_HUMAN	187	1	172.42	N	7	3	19997000
GVLTSLPGDSVTLTCPGVEPEDN(1)ATVHWVLR	sp|P08887|IL6RA_HUMAN	55	1	105.04	N	23	4	20840000
GVN(0.005)FN(0.995)VSK	sp|P03952|KLKB1_HUMAN	127	0.994812	110.81	N	5	2	6314100
GVN(1)ASAVVN(1)VTVR	sp|Q6UVK1|CSPG4_HUMAN	2034	1	101.89	N	3	2	2207100
GVN(1)VTMPAQPGTPPLSSTQLQIDPSLHEFQLVDLSR	sp|P98160|PGBM_HUMAN	554	1	104.07	N	3	3	20395000
GVTFN(1)VTTVDTK	sp|O00299|CLIC1_HUMAN	42	1	136.52	N	5	2	30976000
GVVVN(1)SSVMVK	sp|P11597|CETP_HUMAN	358	1	96.034	N	5	2	29823000
GWN(1)WTSGFNK	sp|P15328|FOLR1_HUMAN	161	1	153.08	N	3	2	39327000
GWSCTDN(1)STAQTVAQQR	sp|Q9HCN3|TMM8A_HUMAN	535	1	116.71	N	7	2	2539400
GYFLNFLEPVN(0.044)N(0.956)ITIVQGQTAILHCK	sp|Q01974|ROR2_HUMAN	70	0.955961	138.22	N	12	4	5267900
GYFQVNQN(1)STSSHLGSS	sp|O60704|TPST2_HUMAN	368	0.999999	158.56	N	8	2	4671900
GYIEN(1)CSTPNTYICMQR	sp|P26718|NKG2D_HUMAN	202	1	289.37	N	5	2	9948900
GYPEAEVFWQDGQGVPLTGN(0.998)VTTSQMAN(0.002)EQGLFDVHSVLR	sp|Q5ZPR3|CD276_HUMAN	407	0.997858	69.8	N	20	4	13706000
GYQGDGISHCN(1)R	sp|Q7Z7M0|MEGF8_HUMAN	1115	1	115.57	N	11	3	97068
GYVEGVHN(1)SSIALSDCFGLR	sp|Q13443|ADAM9_HUMAN	125	1	215.93	N	8	2	13008000
GYYN(1)QSEAGSHIIQR	sp|P30685|1B35_HUMAN	110	1	193.73	N	4	2	2399900
HAILVGN(1)HSSR	sp|Q6UWL2|SUSD1_HUMAN	253	1	160.77	N	7	2	2629500
HAN(1)WTLTPLK	sp|P27169|PON1_HUMAN	253	1	157.99	N	3	2	5164000
HDLTPVTAVSVHLLSSN(1)GTPVLVDGPIYVTVPLATQSSLR	sp|Q5VUB5|F1711_HUMAN	214	1	90.955	N	17	4	3239600
HEN(1)TSSSPIQYEFSLTR	sp|P04216|THY1_HUMAN	42	1	278.85	N	3	3	24466000
HFN(1)DSGACVPR	sp|P21860|ERBB3_HUMAN	250	1	183.72	N	3	2	2236100
HGIQYFN(0.958)N(0.958)N(0.084)TQHSSLFMLNEVK	sp|P01042|KNG1_HUMAN	169	0.958018	244	N	8	4	3934700
HIEVN(1)GSK	sp|P11362|FGFR1_HUMAN	296	1	128.38	N	5	2	717970
HLLEN(1)STASVSEAER	sp|P42892|ECE1_HUMAN	166	1	166.79	N	5	2	654710
HLN(1)CSHCPLR	sp|P29376|LTK_HUMAN	380	1	144.77	N	3	2	1595000
HLN(1)GTITAK	sp|Q6YHK3|CD109_HUMAN	247	1	141.2	N	3	2	318090
HLRDEIQVN(1)K	sp|Q07837|SLC31_HUMAN	332	1	117.53	N	9	3	2709600
HLTN(1)DTTTPESTMTSGQAR	sp|Q9NWD8|TM248_HUMAN	80	1	172.95	N	4	3	3205500
HLVN(1)ISVYAFN(1)K	sp|P54289|CA2D1_HUMAN	888	1	184.36	N	4	2	1338200
HLYTTTGGETDFTN(1)VTSLR	sp|Q99523|SORT_HUMAN	406	1	302.85	N	14	3	47918000
HMN(1)ETSHTQGSLR	sp|Q16620|NTRK2_HUMAN	241	1	118.61	N	3	2	505320
HMPWN(1)ITR	sp|Q6FHJ7|SFRP4_HUMAN	38	1	93.429	N	5	2	31803000
HMSLALN(1)R	sp|P06280|AGAL_HUMAN	192	1	214.25	N	7	2	22434000
HN(0.03)N(0.97)ITSISTGSFSTTPNLK	sp|Q86SJ2|AMGO2_HUMAN	104	0.969589	156	N	3	3	7358700
HN(1)FSHCCSK	sp|P43652|AFAM_HUMAN	109	1	97.597	N	2	3	70161
HN(1)FTASLLTLR	sp|Q24JP5|T132A_HUMAN	280	1	150.09	N	2	3	1627100
HN(1)LTITQGK	sp|P06213|INSR_HUMAN	445	1	166.09	N	2	2	313650
HN(1)STGCLR	sp|P10909|CLUS_HUMAN	291	1	161.9	N	2	2	3752200
HNEQN(1)LSLADVTQQAGLVK	sp|Q16849|PTPRN_HUMAN	524	1	338.92	N	5	2	76361000
HNFN(1)ASSVSWCSK	sp|Q8IZF2|AGRF5_HUMAN	627	0.999864	123.95	N	4	3	16882000
HNLFDDENTAQFVHVSESFPHPGFN(1)MSLLEN(1)HTR	sp|P06870|KLK1_HUMAN	102	1	153.41	N	25	3	53251000
HPDAVAWAN(1)LTNAIR	sp|Q8NHP8|PLBL2_HUMAN	88	1	164.7	N	9	3	13565000
HQCQNQN(1)CSDSEFLCVNDRPPDR	sp|P98164|LRP2_HUMAN	2947	0.999931	169.43	N	7	4	45528000
HQVSIN(0.999)N(0.001)TAVMQR	sp|P25391|LAMA1_HUMAN	555	0.998933	112.13	N	6	2	628090
HSN(1)CTHQQDAGVTCSDGSNLEMR	sp|Q86VB7|C163A_HUMAN	140	1	188.07	N	3	3	4480600
HSN(1)YTLPLEESMLYSISR	sp|Q9NU53|GINM1_HUMAN	166	1	235.79	N	3	2	11485000
HTAEYAAN(1)ITK	sp|Q07075|AMPE_HUMAN	324	1	260.98	N	8	3	7170700
HTVFWN(1)SSNPK	sp|P20827|EFNA1_HUMAN	26	1	225.01	N	6	2	73359000
HVVYWN(1)SSNPR	sp|P52798|EFNA4_HUMAN	33	1	131.62	N	6	3	3767500
HVYNN(1)LTEEQK	sp|Q9H6B4|CLMP_HUMAN	74	0.999966	290.2	N	5	2	2649300
HYLVSN(1)ISHDTVLQCHFTCSGK	sp|P13598|ICAM2_HUMAN	82	1	167.9	N	6	3	11392000
IAQLRPEDLAGLAALQELDVSN(1)LSLQALPGDLSGLFPR	sp|Q6EMK4|VASN_HUMAN	273	1	138.93	N	22	3	161440000
IASSQLTGLGTAVQLYSAYEEN(0.133)N(0.867)R	sp|Q6V0I7|FAT4_HUMAN	3758	0.866689	191.44	N	23	2	46819000
IAVIQEGAFTN(1)LTSLR	sp|Q9H156|SLIK2_HUMAN	421	1	94.922	N	11	3	1249300
IAVISDMAFQN(1)LTSLER	sp|O43155|FLRT2_HUMAN	202	1	199.96	N	11	3	19223000
IAVQFGPGFSWIAN(1)FTK	sp|P13473|LAMP2_HUMAN	101	1	183.76	N	14	2	106410000
ICFYN(0.906)ATN(0.094)PLVTYWGPVDISNCLK	sp|Q86SQ4|GP126_HUMAN	563	0.906098	58.758	N	5	3	3928200
ICLQVGSQCSTN(1)ESEKPSILVEK	sp|P78552|I13R1_HUMAN	105	1	175.65	N	12	3	56047000
ICPQGYTCCTSEMEENLAN(1)R	sp|P35052|GPC1_HUMAN	79	0.99993	220.1	N	19	3	6442100
ICTLVHTAMDNPVDLIATN(1)ITPTEALLQWK	sp|Q92752|TENR_HUMAN	963	0.999853	74.766	N	19	3	4421800
IDCYPDENGASAEN(1)CTAR	sp|O43451|MGA_HUMAN	977	1	220.99	N	14	2	3195600
IDFSGSQDN(1)LTITMHR	sp|P09564|CD7_HUMAN	96	1	253.42	N	9	3	170290000
IDGGPVILLQAGTPHN(1)LTCR	sp|Q96J84|KIRR1_HUMAN	140	1	201.72	N	16	2	448990000
IDGSQNFN(1)ETWENYK	sp|Q9Y5C1|ANGL3_HUMAN	296	1	329.15	N	8	2	6119200
IDLN(1)STSHVN(1)ITTR	sp|Q86SQ4|GP126_HUMAN	667	1	117.27	N	4	3	6325600
IDN(1)LTGELSTSER	sp|O60245|PCDH7_HUMAN	79	1	158.06	N	3	2	12204000
IDPVTGN(1)ITLEEKPAPTDVGLHR	sp|Q9HC56|PCDH9_HUMAN	734	1	94.632	N	7	4	7921200
IDQDN(1)SSFDSLSPEPK	sp|Q9Y5C1|ANGL3_HUMAN	23	1	179.46	N	5	2	14846000
IDSTGN(1)VTNELR	sp|O75882|ATRN_HUMAN	416	1	252.97	N	6	1	126590000
IDVNSWIEN(1)FTK	sp|P54289|CA2D1_HUMAN	824	0.999998	132.25	N	9	2	2271500
IETSNVIWVGN(1)YSTTVK	sp|Q99650|OSMR_HUMAN	84	1	111.07	N	11	2	7027800
IFENADN(1)GTTVIR	sp|Q9UN73|PCDA6_HUMAN	257	0.999996	161.19	N	7	2	19873000
IFEPPAPGEGN(0.964)SSQN(0.036)SR	sp|Q9Y275|TN13B_HUMAN	124	0.964144	80.318	N	11	2	10923000
IFIFN(1)QTGIEAK	sp|Q96J42|TXD15_HUMAN	293	1	188.04	N	5	2	9181000
IFLQALNLGIEVIN(1)TTDHLK	sp|P51654|GPC3_HUMAN	241	1	115.91	N	14	3	64856000
IFLYSGEPTYLGN(1)ETSVFGPTGN(1)K	sp|O75503|CLN5_HUMAN	271	1	140.47	N	13	3	96561000
IFNIDSGN(1)GSIFTSK	sp|P55285|CADH6_HUMAN	437	1	193.62	N	8	2	118810000
IGEADFN(1)R	sp|P04275|VWF_HUMAN	1515	1	104.45	N	7	2	1531800
IGGIWTWVGTN(1)K	sp|P14151|LYAM1_HUMAN	104	1	85.29	N	11	2	11037000
IGGPAPSPSVLN(1)VTGVTQSTMFSCEAHNLK	sp|Q06418|TYRO3_HUMAN	191	1	107.36	N	12	3	38034000
IGPGEPLELLCN(1)VSGALPPAGR	sp|Q969P0|IGSF8_HUMAN	327	1	104.38	N	12	3	7922100
IGPQHAATN(0.971)ATHAGN(0.029)QGGQQAGGGCC	sp|P61019|RAB2A_HUMAN	195	0.97141	98.562	N	9	3	5887500
IGQASTLGIPTWELFPEGHFPEN(1)FSLLITLR	sp|P25940|CO5A3_HUMAN	89	1	68.101	N	23	3	7943400
IGTFCSN(1)GTVSR	sp|Q9H5V8|CDCP1_HUMAN	180	1	86.344	N	7	2	8612200
IHEGN(1)ISK	sp|Q15846|CLUL1_HUMAN	412	1	120.46	N	5	2	175530
IHELLN(1)GTR	sp|P40225|TPO_HUMAN	255	1	113.18	N	6	2	2121200
IHVAGETDSSNLN(1)VSEPR	sp|Q12913|PTPRJ_HUMAN	413	1	310.9	N	13	3	400110000
IIISPEEN(1)VTLTCTAENQLER	sp|Q13740|CD166_HUMAN	480	1	118.54	N	8	3	17597000
IIN(0.01)DLAN(0.99)TSHVYMLPN(1)GTLSIPK	sp|Q9NR99|MXRA5_HUMAN	633	1	137.52	N	16	2	17179000
IIPSN(0.835)N(0.165)SGTFR	sp|O00533|NCHL1_HUMAN	87	0.834519	99.013	N	5	2	73250000
IIQQTWN(1)R	sp|P17342|ANPRC_HUMAN	394	1	121.99	N	7	2	37773000
IISCGGVFN(1)FSSGIITSPAYSYADYPNDMHCLYTITVSDDK	sp|O60494|CUBN_HUMAN	3042	0.99998	91.269	N	9	4	13723000
IISLNTNLYYGPN(0.002)IMTLN(0.998)K	sp|Q92484|ASM3A_HUMAN	222	0.998476	125.36	N	18	2	14418000
IITKEN(1)ISQPR	sp|P01133|EGF_HUMAN	596	1	178.46	N	6	2	3616800
IITVSTN(1)GSIHSPR	sp|Q9NRA1|PDGFC_HUMAN	55	1	157.03	N	7	2	47456000
ILAN(1)GSIVLN(0.999)GSLSYN(0.136)N(0.865)K	sp|Q9BYE9|CDHR2_HUMAN	182	1	167.73	N	4	2	15793000
ILAPELSHAN(1)ATR	sp|P51168|SCNNB_HUMAN	135	1	117.2	N	10	3	9520100
ILASLDFAQNFITN(0.031)N(0.969)TSSVIIEETKK	sp|O43490|PROM1_HUMAN	730	0.969318	179.17	N	15	3	6643400
ILGSPCN(1)FSLIYSSDTLGAALCPTFR	sp|P23467|PTPRB_HUMAN	53	1	131.97	N	7	3	13675000
ILGTEEPSN(1)VTVK	sp|O43451|MGA_HUMAN	912	1	155.06	N	9	2	76840000
ILIWEDGSLEIN(0.161)N(0.839)ITR	sp|Q12860|CNTN1_HUMAN	473	0.838909	165.58	N	13	2	3713500
ILLAEN(1)FTGCLGR	sp|Q5IJ48|CRUM2_HUMAN	1009	1	221.68	N	6	3	158420000
ILLDMETTYSVATVCHPN(1)GSCLQLEPDLTNVMATSR	sp|P12821|ACE_HUMAN	760	0.999982	92.449	N	18	4	30065000
ILLTCSLN(1)DSATEVTGHR	sp|P35613|BASI_HUMAN	160	1	267.37	N	8	2	679310000
ILN(1)VTTEMLK	sp|O95841|ANGL1_HUMAN	160	1	93.598	N	3	2	17347000
ILSN(1)LSCNVK	sp|Q86SQ4|GP126_HUMAN	324	0.999984	123.21	N	4	2	64085000
ILSSGALHLWN(1)VTR	sp|O60500|NPHN_HUMAN	708	1	79.639	N	11	3	4942900
ILSYN(1)VSCSSDEETQSLSEIPDPQHK	sp|P42702|LIFR_HUMAN	572	1	93.633	N	5	3	7346900
ILYLEAGMYDVPIIVTDSGN(0.004)PPLSN(0.996)TSIIK	sp|P55283|CADH4_HUMAN	702	0.996465	67.951	N	25	3	2268000
IN(1)ATDADEPNTLNSK	sp|Q14126|DSG2_HUMAN	182	1	329.67	N	2	2	13980000
IN(1)ATTGEIFNK	sp|Q6V0I7|FAT4_HUMAN	2921	1	171.33	N	2	2	47991000
IN(1)DSVTLNEKPFSVEDTYLLCPAPILK	sp|Q9H6X2|ANTR1_HUMAN	262	0.999999	154.45	N	2	3	49112000
IN(1)ISSPGSPVTAVTDDFK	sp|P46059|S15A1_HUMAN	439	1	145.52	N	2	2	6295800
IN(1)ITVSDVNDHTPK	sp|Q6V0I7|FAT4_HUMAN	1828	1	178.71	N	2	2	13711000
IN(1)TTADEKDPTNPFR	sp|O14672|ADA10_HUMAN	278	1	151.3	N	2	2	17112000
IN(1)VTTLKDDGDISK	sp|Q9NU53|GINM1_HUMAN	46	1	271.32	N	2	2	63234000
IN(1)YSCTTGHR	sp|P17927|CR1_HUMAN	578	1	96.034	N	2	2	198820
IN(1)YTVPQSGTFK	sp|Q6YHK3|CD109_HUMAN	419	1	123.11	N	2	2	17200000
INAHN(0.009)N(0.077)GN(0.914)HTFK	sp|P09668|CATH_HUMAN	72	0.914009	136.96	N	8	3	646500
INGN(1)CTGIK	sp|P19961|AMY2B_HUMAN	476	0.999995	111.74	N	4	2	3798500
INLN(1)ESMQVVSR	sp|Q9Y4D7|PLXD1_HUMAN	500	1	182.28	N	4	2	3797300
INNGGCQDLCLLTHQGHVN(1)CSCR	sp|Q07954|LRP1_HUMAN	2502	1	90.729	N	19	3	7737400
INQFNLMASEMIALN(1)R	sp|Q10472|GALT1_HUMAN	95	1	117.79	N	15	2	2155900
IPCSQPPQIEHGTIN(1)SSR	sp|P08603|CFAH_HUMAN	882	1	148.48	N	15	2	63757000
IPGVPGSMPN(1)ASWTGNLR	sp|Q8N0V5|GNT2A_HUMAN	316	0.999961	154.36	N	10	2	21364000
IPIDDLTMVVYDPDKGSN(1)GTFLLSLGGPDAEAFSVSPER	sp|Q9BYE9|CDHR2_HUMAN	401	1	152.37	N	18	4	2640000
IPN(0.983)N(0.017)TQWVTWSPVGHK	sp|P27487|DPP4_HUMAN	150	0.982777	187.74	N	3	2	15887000
IPSYN(1)LTVSVSDNYGAPPGAAVQAR	sp|Q6V0I7|FAT4_HUMAN	435	1	157.74	N	5	2	20891000
IQCTLSN(0.002)PLFN(0.998)TTSSIILTTCIPSSGHSR	sp|P19256|LFA3_HUMAN	195	0.997793	129.62	N	11	3	3815300
IQGNQLFLN(1)VTPDYEEK	sp|Q9HBB8|CDHR5_HUMAN	81	1	319.37	N	9	2	198120000
IQLEN(1)VTLLNPDPAEGPKPR	sp|Q8WZ75|ROBO4_HUMAN	246	1	207.4	N	5	2	104770000
IQMLSFAGEPLPQN(1)SSMAR	sp|Q16853|AOC3_HUMAN	618	1	151.22	N	14	2	2192400
IQPIIAVADEGWHILQN(1)K	sp|Q9UJA9|ENPP5_HUMAN	329	1	103.39	N	17	3	8896500
ISAPSMPAYELETPLN(0.965)QTDN(0.035)TVTVMLKPAHSR	sp|P28827|PTPRM_HUMAN	598	0.964603	73.13	N	16	4	1809700
ISEEN(1)ETTCYMGK	sp|P08603|CFAH_HUMAN	911	1	241.03	N	5	2	440700
ISGVN(1)LTQK	sp|O00533|NCHL1_HUMAN	1026	1	120.87	N	5	2	61774000
ISHEN(1)GTILCSK	sp|Q13873|BMPR2_HUMAN	55	1	271.21	N	5	2	200080000
ISMCQNLGYN(1)VTK	sp|Q9ULV1|FZD4_HUMAN	59	1	220.5	N	10	2	2889700000
ISN(1)ITPADAGTYYCVK	sp|Q5TFQ8|SIRBL_HUMAN	109	1	136.57	N	3	2	209660000
ISN(1)SSDTVECECSEN(1)WK	sp|O75882|ATRN_HUMAN	264	1	327.94	N	3	2	25010000
ISSLQTTEKN(1)DTVAGQGER	sp|P06756|ITAV_HUMAN	874	1	227.91	N	10	2	6510200
ISVQVHN(1)ATCTVR	sp|Q12866|MERTK_HUMAN	454	1	236.08	N	7	2	61995000
ITDSEDKALMN(1)GSESR	sp|P35613|BASI_HUMAN	268	1	101.6	N	11	3	219350
ITDWMPDDMN(1)FSDVK	sp|P78333|GPC5_HUMAN	527	1	158.08	N	10	2	2502000
ITEMCPPLN(1)CSEK	sp|Q92832|NELL1_HUMAN	372	1	129	N	9	2	2047500
ITLIPLNEVFQVSQEGAGN(0.001)N(0.001)LILQSIN(0.999)K	sp|Q13508|NAR3_HUMAN	248	0.998797	84.878	N	27	3	4176800
ITN(1)HSHFR	sp|Q9HBB8|CDHR5_HUMAN	405	1	178.3	N	3	3	7167600
ITN(1)ISAVEMTPLPTCLQFNR	sp|Q6UX71|PXDC2_HUMAN	316	1	200.63	N	3	2	130200000
ITN(1)ISSDDSGK	sp|Q16620|NTRK2_HUMAN	254	1	145.9	N	3	2	826100
ITQSLMASVN(1)STCN(1)VTLTCSVEK	sp|Q9UIB8|SLAF5_HUMAN	146	1	65.534	N	10	3	14420000
ITYSIVQTN(1)CSK	sp|P01042|KNG1_HUMAN	205	1	246.59	N	9	2	35933000000
IVASDSGKPSLN(1)QTALVR	sp|Q9HC56|PCDH9_HUMAN	450	1	185.32	N	12	2	23670000
IVELFVN(1)ISK	sp|O00462|MANBA_HUMAN	280	1	92.051	N	7	2	8551000
IVLDPSGSMNIYLVLDGSDSIGASN(1)FTGAK	sp|P00751|CFAB_HUMAN	285	1	114.98	N	25	3	3678800
IVN(1)ETLYENTK	sp|P19075|TSN8_HUMAN	118	1	251.98	N	3	2	73072000
IVN(1)ISSPVTVNEGGNVNLLCLAVGR	sp|A6NGN9|IGLO5_HUMAN	137	1	141.55	N	3	2	6318700
IVN(1)VTVIR	sp|P08F94|PKHD1_HUMAN	1084	1	96.19	N	3	2	3465500
IVN(1)YTVR	sp|Q8TDY8|IGDC4_HUMAN	782	1	153.88	N	3	2	2745100
IVPGDISSLSLVN(1)GTFSEIK	sp|Q8N0V4|LGI2_HUMAN	70	1	103.3	N	13	3	8690100
IVSPEPGGAVGPN(1)LTCR	sp|Q6UXD5|SE6L2_HUMAN	373	1	143.98	N	13	2	72739000
IVSQAPSTPSPNMFTIN(0.2)N(0.8)ETGDIITVAAGLDR	sp|P19022|CADH2_HUMAN	325	0.799559	116.49	N	18	3	3991400
IVTPEEYYN(1)VTVQ	sp|O75629|CREG1_HUMAN	216	1	125.71	N	9	2	17032000
IVVYNQPYIN(1)YSR	sp|Q9Y646|CBPQ_HUMAN	179	1	181.53	N	10	2	568690000
IYDISNDMTVN(0.002)EGTN(0.998)VTLTCLATGKPEPSISWR	sp|Q7Z3B1|NEGR1_HUMAN	155	0.998069	186.71	N	15	4	43071000
IYN(1)VTYLEPSLR	sp|P24394|IL4RA_HUMAN	176	1	108.7	N	3	2	16804000
IYNTPSASYLEVTPDSENDFGN(0.041)YN(0.958)CTAVNR	sp|P13591|NCAM1_HUMAN	488	0.957817	110.08	N	24	3	15471000
IYPGVDFGGEELN(1)VTFVK	sp|P03952|KLKB1_HUMAN	308	1	80.746	N	13	2	7387900
IYSN(1)HSALESLALIPLQAPLK	sp|P55058|PLTP_HUMAN	398	1	148.19	N	4	3	4282100
IYYSDYLNQMINSMAEDGSN(1)R	sp|P98164|LRP2_HUMAN	2499	1	236.05	N	20	2	6794400
KAEN(0.988)CTAEGMVCN(0.012)HLCSSDGCWGPGPDQCLSCR	sp|Q15303|ERBB4_HUMAN	495	0.988268	76.583	N	4	4	4072200
KANQQLN(1)FTEAK	sp|Q9Y5Y7|LYVE1_HUMAN	53	1	320.59	N	7	2	157750000
KCAQLTVN(1)LTR	sp|P54760|EPHB4_HUMAN	203	1	128.51	N	8	3	61329000
KCATVTEN(1)ATGDLATSR	sp|O43291|SPIT2_HUMAN	94	1	317.17	N	8	2	319760000
KCGN(1)CSLTTLK	sp|P49908|SEPP1_HUMAN	174	1	187.74	N	4	2	1485000
KDGAVESISVPDMVDKN(1)LTCPEEEDTVK	sp|P13727|PRG2_HUMAN	86	1	179.44	N	17	4	27500000
KDLLVN(1)GCCNVNVPSTK	sp|Q9H741|CL049_HUMAN	101	1	167.35	N	6	3	19484000
KDN(1)TTVTR	sp|P11279|LAMP1_HUMAN	249	1	138.37	N	3	2	492280
KDTCTQECSYFN(1)ITK	sp|P05556|ITB1_HUMAN	669	1	132.86	N	12	3	7187300
KDYGSQEDFTQVWN(1)TTMK	sp|O60635|TSN1_HUMAN	141	1	294.83	N	14	2	6372900
KECYYNLNDASLCDNVLAPN(1)VTK	sp|Q14766|LTBP1_HUMAN	1366	0.999934	133.47	N	20	2	4070500
KEEATN(1)QTVLIR	sp|P98161|PKD1_HUMAN	2353	1	174.57	N	6	3	1527800
KEN(1)SSEICSNNGECVCGQCVCR	sp|P05556|ITB1_HUMAN	520	0.999999	184.91	N	3	3	11774000
KFLN(1)ESYKHEQVYIR	sp|P15309|PPAP_HUMAN	94	1	265.75	N	4	4	403520000
KGDVSLTIEN(1)VTLADSGIYCCR	sp|Q8TDQ0|HAVR2_HUMAN	99	1	348.58	N	10	3	143560000
KGN(1)CSSTVCGQDLQSHLCMCAEGYALSR	sp|P01133|EGF_HUMAN	324	1	171.16	N	3	4	77801000
KHHDYYITSTSN(1)GSLEGLENR	sp|P98172|EFNB1_HUMAN	139	1	226.88	N	12	4	4439500
KIN(1)SSLQLPDR	sp|Q9NPR2|SEM4B_HUMAN	405	1	175.49	N	3	2	2043100
KIPAIN(1)QTITEANEK	sp|P11047|LAMC1_HUMAN	1395	0.999992	90.853	N	6	3	1971500
KIQQESLGSAPLMGDDHPN(1)ASR	sp|Q5JRA6|MIA3_HUMAN	589	1	104.18	N	19	4	7739200
KKEDALN(1)ETR	sp|P10909|CLUS_HUMAN	86	1	221.5	N	7	2	7797400
KLDNGNLQHLSGN(1)ATLTLIAMR	sp|P19320|VCAM1_HUMAN	273	1	163.96	N	13	3	2286900
KLHINHN(0.004)N(0.996)LTESVGPLPK	sp|P51884|LUM_HUMAN	127	0.995943	294.52	N	8	3	35382000
KNCHHSGSQVPLIHCN(1)LTTPSPQN(0.977)ISN(0.023)CR	sp|P10153|RNAS2_HUMAN	111	1	181.32	N	16	3	776020000
KNDEN(1)ITLETVCHDPK	sp|P37173|TGFR2_HUMAN	94	1	247.17	N	5	2	28611000
KPCQN(0.002)N(0.998)ASCIDANEK	sp|Q8NFT8|DNER_HUMAN	361	0.998168	341.72	N	6	2	8161100
KPNNLN(1)DTIK	sp|Q11201|SIA4A_HUMAN	114	0.999975	121.5	N	6	3	419230
KTN(1)ESVSEPR	sp|Q13433|S39A6_HUMAN	241	1	178.84	N	3	2	101700
KVEAEALN(1)ATAIR	sp|Q13332|PTPRS_HUMAN	733	1	193.15	N	8	3	55626000
KVN(1)ASVPR	sp|P51693|APLP1_HUMAN	551	1	135.77	N	3	2	1001000
KVPSN(1)STETVIESDEFRPGIR	sp|P42702|LIFR_HUMAN	680	1	120.9	N	5	3	5028500
KVTDN(1)ISSCMEN(1)FN(1)LGR	sp|Q6YHU6|THADA_HUMAN	140	1	77.74	N	5	2	664880
KYNSQN(1)QSNNQFVLYR	sp|P01042|KNG1_HUMAN	48	1	273.74	N	6	2	33366000
LAFATMFN(1)SSEQSQK	sp|P19440|GGT1_HUMAN	120	1	266.26	N	8	3	39314000
LAFQN(0.003)MN(0.997)GSEYFVK	sp|Q13421|MSLN_HUMAN	496	0.996994	141.1	N	7	2	34472000
LALPPCLLN(1)R	sp|Q6NUJ2|CK087_HUMAN	19	1	147.69	N	9	2	65788000
LAN(0.997)N(0.003)THQHVFDDLR	sp|Q99523|SORT_HUMAN	98	0.996944	255.54	N	3	3	22400000
LAN(1)LTQGEDQYYLR	sp|P10909|CLUS_HUMAN	374	1	245.08	N	3	3	1698300000
LAQGSAMPILPAN(1)LSVETNAVGQDVSVLFR	sp|Q6UVK1|CSPG4_HUMAN	685	1	126.15	N	13	3	10175000
LASAFGDPHFVTFDGTN(1)FTFNGR	sp|Q9UGT4|SUSD2_HUMAN	462	0.999964	231.17	N	17	2	48638000
LATLADFSLHPESQTVEEN(1)GTAR	sp|Q8TDY8|IGDC4_HUMAN	157	1	91.337	N	19	3	39790000
LCDEGHGLEVEIN(1)CTR	sp|P25445|TNR6_HUMAN	118	1	210.91	N	13	2	2409500
LCSSVN(1)VSNEIK	sp|O60494|CUBN_HUMAN	2531	0.999998	206.73	N	6	2	4763100000
LDAFFALEGFPTEPN(1)SSSR	sp|P08294|SODE_HUMAN	107	1	318.07	N	15	3	63315000
LDFIILN(1)ETK	sp|P27487|DPP4_HUMAN	520	1	203.03	N	7	2	17520000
LDGCHLPFFPLPLDN(1)SSQPSELGGR	sp|Q5IJ48|CRUM2_HUMAN	786	1	119.28	N	15	3	22167000
LDGSTN(1)FTR	sp|Q14314|FGL2_HUMAN	263	1	106.68	N	6	2	38512000
LDPTVLDAGELAN(1)R	sp|Q6UVK1|CSPG4_HUMAN	2075	1	86.344	N	13	2	6240500
LDPVSLQTLQTWN(1)TSYPK	sp|Q99784|NOE1_HUMAN	394	1	181.26	N	13	2	7210700
LDREQHDQYN(1)LTIQAR	sp|Q8TAB3|PCD19_HUMAN	420	1	284.73	N	10	4	12324000
LDSLVAQQLQSKN(1)ECGILADPK	sp|Q9Y6R7|FCGBP_HUMAN	1063	1	221.34	N	13	3	8032300
LDVDQALN(1)R	sp|P04278|SHBG_HUMAN	380	1	107.01	N	8	2	13838000
LEGMN(1)ETVSN(1)LTQR	sp|O75071|EFC14_HUMAN	296	1	181.31	N	5	2	8989000
LELSASAFDDGN(1)FSLLIR	sp|Q9BRK3|MXRA8_HUMAN	119	1	211.13	N	12	2	2263700
LEN(1)ITNPWSPR	sp|P19801|AOC1_HUMAN	538	1	205.18	N	3	2	50520000
LEN(1)ITTGTYTIHAQK	sp|P69849|NOMO3_HUMAN	369	1	228.78	N	3	2	20030000
LEN(1)ITVLDAGLYGCR	sp|Q6UX41|BTNL8_HUMAN	103	1	217.22	N	3	2	3458400
LEN(1)LSSSEMGYTATLTR	sp|P10253|LYAG_HUMAN	140	1	260.73	N	3	2	79287000
LEN(1)STAPIR	sp|Q6P9A2|GLT18_HUMAN	320	1	127.56	N	3	2	9644500
LEN(1)WTDASR	sp|Q9P2B2|FPRP_HUMAN	618	1	96.668	N	3	2	659270
LEPNSVDPEN(1)ITEIFIANQK	sp|Q16620|NTRK2_HUMAN	67	1	175.6	N	10	2	6081400
LEPVHLQLQCMSQEQLAQVAAN(1)ATK	sp|Q96PD5|PGRP2_HUMAN	367	1	170.59	N	22	3	37283000
LEQLGGLLAN(1)VSGELGGR	sp|Q9Y6C2|EMIL1_HUMAN	455	1	115.82	N	10	2	2503200
LESMPPGLPSSLMYLSLEN(0.782)N(0.218)SISSIPEK	sp|Q99983|OMD_HUMAN	242	0.782471	105.79	N	19	3	3733600
LETTVN(1)YTDSQRPICLPSK	sp|P03951|FA11_HUMAN	491	1	180.7	N	6	3	109930000
LEVN(0.999)N(0.001)TVSGAAAQADVR	sp|P98161|PKD1_HUMAN	1194	0.999409	152.16	N	4	2	4255300
LEVN(1)ISQSTYK	sp|O43451|MGA_HUMAN	885	1	159.14	N	4	2	10729000
LEVVADASFLTEPVSCEVSN(0.057)AVGSAN(0.943)R	sp|Q6UWL6|KIRR2_HUMAN	301	0.943375	58.877	N	26	3	9894900
LEWLGN(1)CSGLNDETYGYK	sp|P05026|AT1B1_HUMAN	158	1	140.1	N	6	3	16703000
LFALN(0.001)N(0.999)TTGLITVQR	sp|Q9HC56|PCDH9_HUMAN	307	0.999198	217.22	N	6	2	48100000
LFEFSLDDLPSEFQQVN(1)ITPSK	sp|Q9P0K1|ADA22_HUMAN	208	1	148.85	N	17	2	4821800
LFGN(1)YSR	sp|Q11206|SIA4C_HUMAN	61	1	158.38	N	4	2	5850900
LFGPGFAN(1)SSWSWVAPEGAGCR	sp|Q8NE01|CNNM3_HUMAN	73	1	79.804	N	8	2	2815200
LFN(1)VTPQDEQK	sp|O75144|ICOSL_HUMAN	102	1	212.03	N	3	2	2647300000
LFNGQQGIIIQN(1)FSTR	sp|Q7Z3B1|NEGR1_HUMAN	275	1	231.66	N	12	2	29649000
LFPN(1)TSDPQK	sp|Q8N387|MUC15_HUMAN	225	1	134.77	N	4	2	14007000
LFSICQFVDDGIDLN(1)R	sp|Q9BXS4|TMM59_HUMAN	90	1	184	N	15	3	12989000
LFTCGTNAFTPVCTN(1)R	sp|Q13591|SEM5A_HUMAN	142	1	158.34	N	15	2	11158000
LFYPESVFSDPIHN(0.201)DPN(0.799)TTVILTAFKPHDLR	sp|Q9Y274|SIA10_HUMAN	181	0.798631	73.831	N	17	5	3617300
LGACN(1)DTLQQLMEVFK	sp|P01008|ANT3_HUMAN	128	1	378.42	N	5	3	32994000
LGAN(1)GSHIPQTSSVFSIEVYPEDHSELQSVR	sp|Q14118|DAG1_HUMAN	141	1	98.073	N	4	4	182650000
LGCQHHCVPTLDGPTCYCN(1)SSFQLQADGK	sp|Q07954|LRP1_HUMAN	136	1	114.85	N	19	3	5680900
LGDVEVNAGQN(1)ATFQCIATGR	sp|Q15262|PTPRK_HUMAN	211	1	167.92	N	11	2	26328000
LGFQVDNVLAMDMPQVN(1)ISVQGEVPR	sp|P34925|RYK_HUMAN	136	1	98.627	N	17	3	3444000
LGGGLGVAGGN(1)STR	sp|Q9NPJ6|MED4_HUMAN	24	1	88.187	N	11	2	3358000
LGHCPDPVLVN(1)GEFSSSGPVN(1)VSDK	sp|P20851|C4BPB_HUMAN	98	1	159.64	N	21	3	142540000
LGIYADVGN(1)K	sp|P06280|AGAL_HUMAN	139	1	113.71	N	9	2	23301000
LGLSFNSISAVDN(0.999)GSLAN(0.001)TPHLR	sp|P07585|PGS2_HUMAN	262	0.998928	121.35	N	13	3	5727600
LGLTPEATN(1)ASLLGCMEDLSVN(1)GQR	sp|Q6UVK1|CSPG4_HUMAN	348	1	244.05	N	9	4	124470000
LGLTYN(1)TTCCNK	sp|O95867|LY66C_HUMAN	88	0.999924	114.4	N	6	2	3462500
LGN(1)LTVTQAILK	sp|Q687X5|STEA4_HUMAN	323	1	133.81	N	3	2	4046200
LGN(1)WSAMPSCK	sp|P02749|APOH_HUMAN	253	1	191.4	N	3	2	1338800000
LGQAPANWYN(1)DTYPLSPPQR	sp|Q8WVQ1|CANT1_HUMAN	88	0.999983	139.42	N	10	2	39920000
LGQFQCSDGN(1)CTSPQTLCNAHQNCPDGSDEDR	sp|P98164|LRP2_HUMAN	3564	1	178.85	N	10	4	97146000
LGSFEGLVN(1)LTFIHLQHNR	sp|P51884|LUM_HUMAN	160	0.999997	139.34	N	9	4	2730600
LGSQSTN(1)SSYTMNTK	sp|P57087|JAM2_HUMAN	187	1	160.86	N	7	2	2195300
LGTSLSSGHVLMN(1)GTLK	sp|P80108|PHLD_HUMAN	659	1	105.39	N	13	3	2619300
LGVTN(1)ASLVLFRPGSVR	sp|Q13449|LSAMP_HUMAN	300	1	185.6	N	5	3	64870000
LGYN(0.006)AN(0.994)TSILSFQAVCR	sp|Q02985|FHR3_HUMAN	309	0.993619	77.185	N	6	2	18480000
LHEITN(1)ETFR	sp|Q6EMK4|VASN_HUMAN	117	1	219.5	N	6	3	2249900000
LHNQLLPN(1)VTTVER	sp|P19440|GGT1_HUMAN	511	1	223.87	N	8	2	136270000
LHVGNYN(1)GTAGDALR	sp|Q14314|FGL2_HUMAN	336	0.999999	202	N	7	2	86147000
LHVTLYN(1)CSFGR	sp|O15031|PLXB2_HUMAN	759	1	85.554	N	7	3	1061400
LIESMLQN(1)LTK	sp|Q9H9P2|CHODL_HUMAN	86	1	200.6	N	8	2	17360000
LIN(1)STFLHNK	sp|Q7L0J3|SV2A_HUMAN	573	1	106.88	N	3	3	1510500
LIPN(0.112)TN(0.888)YCVSVYLEHSDEQAVIK	sp|P48551|INAR2_HUMAN	205	0.888304	90.896	N	6	3	5411800
LISN(1)CSK	sp|P05156|CFAI_HUMAN	494	1	110.34	N	4	2	5319200
LIVLHYN(1)HSGR	sp|O95977|S1PR4_HUMAN	30	1	124.67	N	7	3	2062100
LKAIN(1)DTAAR	sp|Q02487|DSC2_HUMAN	629	1	172.88	N	5	3	2655600
LKELPGVCN(1)ETMMALWEECKPCLK	sp|P10909|CLUS_HUMAN	103	1	133.94	N	9	3	32077000
LLAN(1)SSMLGEGQVLR	sp|Q6UXD5|SE6L2_HUMAN	247	1	196.67	N	4	2	133180000
LLANYASQN(1)ITYHCK	sp|P08123|CO1A2_HUMAN	1267	1	180.18	N	9	3	62317000
LLDGDLTSDPSYFQN(1)VTGCSNYYNFLR	sp|Q9H3G5|CPVL_HUMAN	307	0.999755	91.767	N	15	3	11902000
LLDLSGN(0.024)N(0.976)LTHLPK	sp|P40197|GPV_HUMAN	181	0.975596	190.66	N	8	3	10837000
LLEFDSTN(1)VSDTAAKPLGR	sp|Q8WWB7|GLMP_HUMAN	134	1	190.36	N	8	2	13864000
LLEGN(1)FSLCVENK	sp|Q9H9K5|MER34_HUMAN	122	1	133.89	N	5	2	2196400
LLEN(0.004)TAN(0.996)GTLVVK	sp|Q9Y5H9|PCDA2_HUMAN	257	0.995732	125.74	N	7	2	3634900
LLENVPN(1)GTLVIK	sp|Q9UN74|PCDA4_HUMAN	257	1	145.46	N	7	2	11705000
LLETVEYN(1)ISGAER	sp|P24821|TENA_HUMAN	1485	1	118.61	N	8	2	6004300
LLFFEN(0.004)YEHN(0.996)TSVVK	sp|Q07699|SCN1B_HUMAN	135	0.995582	137.16	N	10	2	8026500
LLFNLLPGPYSHN(1)FSLDPDTGLLR	sp|Q9BYE9|CDHR2_HUMAN	632	1	142.85	N	13	3	9021100
LLFPTN(1)SSSHLVALQGQPLVLECIAEGFPTPTIK	sp|P32004|L1CAM_HUMAN	247	1	94.185	N	6	4	6856100
LLHGDPGEEDGAELDLN(1)MTR	sp|P01127|PDGFB_HUMAN	63	1	150.9	N	17	3	8043000
LLISSLSESPASVSILSQADN(1)TSKK	sp|Q9Y6R7|FCGBP_HUMAN	75	1	236.31	N	21	3	5673300
LLLVDFSSQALFQDKN(1)SSQVLGEK	sp|Q9Y653|GPR56_HUMAN	303	1	109.32	N	16	3	16919000
LLN(0.002)N(0.998)LTSIK	sp|P11047|LAMC1_HUMAN	650	0.998361	98.629	N	4	2	2596900
LLN(1)CTAPGPDAAAR	sp|Q8N697|S15A4_HUMAN	140	1	119.03	N	3	2	8302000
LLN(1)LTVR	sp|Q6UX06|OLFM4_HUMAN	136	1	185.55	N	3	2	44555000
LLNIN(0.002)PN(0.998)K	sp|P11279|LAMP1_HUMAN	261	0.997594	126.24	N	7	2	7821000
LLSSPEACN(1)QSGACTWCHGACLSGDQAHR	sp|Q7Z7M0|MEGF8_HUMAN	1887	1	143.48	N	9	3	81106000
LLSTAGTPEN(1)GSEPESR	sp|P98161|PKD1_HUMAN	621	1	188.15	N	10	2	2344800
LLVSN(1)VSAEDR	sp|Q9HB29|ILRL2_HUMAN	184	1	105.17	N	5	2	40103000
LMEGN(0.777)N(0.223)TEIR	sp|Q9UQD0|SCN8A_HUMAN	1383	0.77737	106.68	N	5	2	2091200
LN(0.982)N(0.018)STGLQSSSVSQTK	sp|Q9ULI3|HEG1_HUMAN	313	0.981917	272.59	N	2	2	51098000
LN(1)ASDSDEGINK	sp|Q9Y5I2|PCDAA_HUMAN	264	1	104.79	N	2	2	228260
LN(1)ASIADLQSQLR	sp|O15230|LAMA5_HUMAN	2209	1	119.03	N	2	2	12273000
LN(1)ASLPALLLIR	sp|Q15904|VAS1_HUMAN	170	1	127.56	N	2	2	2193100
LN(1)DTTLQVLNTWYTK	sp|Q6UX06|OLFM4_HUMAN	411	1	223.36	N	2	2	7790900
LN(1)GSLATFSTDQELR	sp|P98153|IDD_HUMAN	149	1	133.98	N	2	2	2678700
LN(1)GSSLHLEWSAPLESGGREDLTYALR	sp|P54760|EPHB4_HUMAN	335	1	215.37	N	2	4	336480000
LN(1)GSVLPGSGAPAR	sp|O75173|ATS4_HUMAN	68	1	93.839	N	2	2	6673200
LN(1)LTAAR	sp|Q9Y6C2|EMIL1_HUMAN	561	1	144.29	N	2	2	2780500
LN(1)LTHCQDINECLTLGLCK	sp|Q14767|LTBP2_HUMAN	616	1	252.82	N	2	2	12430000
LN(1)LTTDPK	sp|Q92896|GSLG1_HUMAN	165	1	96.492	N	2	2	30162000
LN(1)QSTCTNYDTPLWLNTGKPPAR	sp|B4DS77|SHSA9_HUMAN	116	0.999891	114.46	N	2	3	1609100
LN(1)QTEPVAGNYYPVNTR	sp|O00754|MA2B1_HUMAN	766	1	177.93	N	2	2	8778600
LN(1)SSQEDPGTVYQCVVR	sp|Q68D85|NR3L1_HUMAN	216	1	261.38	N	2	3	61846000
LN(1)SSQEFAQLSPR	sp|Q9H3S3|TMPS5_HUMAN	170	1	100.93	N	2	2	3757200
LN(1)SSTIK	sp|P13473|LAMP2_HUMAN	275	1	100.74	N	2	2	9796300
LN(1)TSAGNVDIYKK	sp|O15393|TMPS2_HUMAN	213	1	236.22	N	2	2	140640000
LN(1)VCSIAK	sp|P52823|STC1_HUMAN	133	1	93.195	N	2	2	9631800
LN(1)YTLSQGHR	sp|P15144|AMPN_HUMAN	128	1	208.15	N	2	2	22789000
LNAENN(1)ATFYFK	sp|P01042|KNG1_HUMAN	294	0.999964	202.2	N	6	3	18140000000
LNEASFQPPPGVN(1)ICDVNWK	sp|Q16563|SYPL1_HUMAN	96	0.9999	163.11	N	13	3	49721000
LNFGLGN(1)R	sp|Q92673|SORL_HUMAN	158	1	99.919	N	7	2	18552000
LNLDGSN(1)YTLLK	sp|Q07954|LRP1_HUMAN	3048	1	192.15	N	7	2	5262000
LNLQTSTSIPN(1)VTEMK	sp|P17301|ITA2_HUMAN	105	0.999999	76.073	N	11	2	1301900
LNLSEN(1)YTLSISNAR	sp|Q13740|CD166_HUMAN	95	1	160.52	N	6	2	11499000
LNLVPGEN(1)ITCQDPVIGVGEPGK	sp|Q8IZF2|AGRF5_HUMAN	666	1	181.51	N	8	2	29579000
LNPTVTYGN(1)DSFSAK	sp|P05362|ICAM1_HUMAN	267	1	139.66	N	9	3	124630000
LNVGFQEDLMN(1)TSSALYR	sp|Q8IZF2|AGRF5_HUMAN	188	1	252.08	N	11	2	15141000
LPADCIDCTTN(1)FSCTYGK	sp|Q9BRN9|TM2D3_HUMAN	87	1	214.58	N	11	2	27040000
LPEN(1)TSYSDLTAFLTAASSPSEVDSFPYLR	sp|Q5VUB5|F1711_HUMAN	159	1	112.35	N	4	3	11082000
LPEQGNPDTLCMDYN(1)R	sp|Q9H461|FZD8_HUMAN	152	1	180.61	N	15	2	8580000
LPEVQVLN(1)VSGR	sp|P08F94|PKHD1_HUMAN	507	1	147.28	N	8	2	8157900
LPPGLLAN(1)FTLLR	sp|P02750|A2GL_HUMAN	186	1	198.97	N	8	3	28770000
LPSGMLVISN(1)ATEGDGGLYR	sp|Q92859|NEO1_HUMAN	210	1	190.24	N	10	3	17652000
LPTQN(1)ITFQTESSVAEQEAEFQSPK	sp|Q14624|ITIH4_HUMAN	517	1	157.49	N	5	4	70116000
LPTTVLN(1)ATAK	sp|Q9GZM5|YIPF3_HUMAN	337	1	131.52	N	7	2	33753000
LQAPLN(1)YTEFQKPICLPSK	sp|P03952|KLKB1_HUMAN	494	1	90.581	N	6	3	9089900
LQCHGQGPLAHMPN(1)ASCGVPTLK	sp|P04629|NTRK1_HUMAN	188	1	115.42	N	14	4	3101300
LQFDDN(1)GTYTCQVK	sp|O60487|MPZL2_HUMAN	118	1	176.95	N	6	2	7610300
LQGVPHVGAN(1)VTLSCQSPR	sp|Q96AP7|ESAM_HUMAN	169	1	180.39	N	10	3	112910000
LQLQALQQN(1)GSSVLSEDK	sp|Q9BYF1|ACE2_HUMAN	103	1	274.24	N	9	2	96419000
LQLTWLEN(0.102)GN(0.898)VSR	sp|Q5TFQ8|SIRBL_HUMAN	291	0.898122	206.97	N	10	3	32450000
LQN(1)LTELSLVR	sp|Q9NZU1|FLRT1_HUMAN	221	1	131.11	N	3	2	8925000
LQN(1)LTLPTN(1)ASIK	sp|Q13201|MMRN1_HUMAN	114	1	174.57	N	3	2	4541600000
LQNLVIPWAPEN(1)LTLHK	sp|P31785|IL2RG_HUMAN	159	1	109.1	N	12	3	5442000
LQNNEN(0.001)N(0.999)ISCVER	sp|P36980|FHR2_HUMAN	126	0.998968	217.02	N	7	2	26138000
LQPVRGN(1)ETLR	sp|Q99500|S1PR3_HUMAN	15	1	109.83	N	7	2	15839000
LQVLN(1)ASHEDSGAYSCR	sp|P22607|FGFR3_HUMAN	98	1	260.73	N	5	3	58488000
LQVN(1)ISGLK	sp|Q12913|PTPRJ_HUMAN	258	1	146.75	N	4	2	26167000
LQVN(1)ISGLKPGVQYNINPYLLQSN(1)K	sp|Q12913|PTPRJ_HUMAN	278	0.999677	146.75	N	24	3	26167000
LQVSSIN(1)VSVNAVQTVVR	sp|P09619|PGFRB_HUMAN	215	1	276.32	N	7	2	14772000
LQWN(1)GSK	sp|Q9NY72|SCN3B_HUMAN	95	1	121.29	N	4	2	1511100
LRCDFEVLVVPWQN(1)SSQLLK	sp|Q15828|CYTM_HUMAN	137	1	137.09	N	14	2	48626000
LSAIPN(1)DTAAK	sp|P24043|LAMA2_HUMAN	2028	1	106.2	N	6	2	1371400
LSALDN(0.002)LLN(0.998)HSSMFLK	sp|Q9Y4L1|HYOU1_HUMAN	830	0.997814	121.42	N	9	3	1515300
LSDLSIN(1)STECLHVHCR	sp|P05156|CFAI_HUMAN	177	1	267.37	N	7	4	40954000
LSDSGN(1)YTCMAANIVAK	sp|Q6UXZ4|UNC5D_HUMAN	228	1	123.28	N	6	2	5943600
LSDTAN(1)YTCVAK	sp|O95185|UNC5C_HUMAN	236	1	211.86	N	6	2	35089000
LSESHALFAIN(1)SSTGALYTTSTIDR	sp|Q6V0I7|FAT4_HUMAN	84	1	47.919	N	11	3	6040000
LSHDAN(1)ETLPLHLYVK	sp|O15031|PLXB2_HUMAN	733	1	78.508	N	6	4	4264200
LSHNELADSGIPGN(0.002)SFN(0.998)VSSLVELDLSYNK	sp|P51884|LUM_HUMAN	252	0.998381	115.05	N	17	3	47389000
LSLLEEPGN(1)GTFTVILNQLTSR	sp|P01833|PIGR_HUMAN	421	1	244.18	N	9	3	1094300000
LSN(1)ISHLNYCEPDLR	sp|Q9NY97|B3GN2_HUMAN	89	1	188.09	N	3	2	42027000
LSN(1)LTEGMLR	sp|Q5R3F8|PPR29_HUMAN	117	1	111.06	N	3	2	3270700
LSQGN(1)TTLSINPVK	sp|P13688|CEAM1_HUMAN	378	1	172.17	N	5	2	19783000
LSSSN(1)ASVAWMPGADGR	sp|Q06418|TYRO3_HUMAN	240	1	195.94	N	5	3	6972200
LSWAKPQPLN(1)ETAPSNLWK	sp|Q14703|MBTP1_HUMAN	939	1	145.04	N	10	3	19184000
LSWVQDN(1)GTQDELTVEGTR	sp|Q06418|TYRO3_HUMAN	366	1	198.85	N	7	3	15702000
LTEDPAGPSQN(1)LTHPLLLQVGEGPEAVLTVK	sp|Q86UX2|ITIH5_HUMAN	862	1	114.84	N	11	4	16829000
LTGELDREEVSN(1)YTLTVVATDK	sp|Q6V0I7|FAT4_HUMAN	2119	1	144.4	N	12	3	11691000
LTGN(1)LTIQVAHK	sp|O75051|PLXA2_HUMAN	76	1	141.71	N	4	3	6484900
LTGVAGN(1)YTVCQK	sp|O95497|VNN1_HUMAN	353	1	242.59	N	7	3	121500000
LTHTLN(1)STTHEYK	sp|Q7Z5N4|SDK1_HUMAN	1024	1	137.95	N	6	3	1411400
LTIHN(1)ITPGDAGEYVCK	sp|Q8IZF2|AGRF5_HUMAN	339	1	201.72	N	5	2	253130000
LTIVN(1)SSVLDRPR	sp|Q92673|SORL_HUMAN	871	1	234.9	N	5	2	46689000
LTN(0.994)N(0.006)SN(0.001)QFQTEVGK	sp|P05107|ITB2_HUMAN	212	0.993717	168.83	N	3	2	4196800
LTN(1)GSRYPNCAYR	sp|P07998|RNAS1_HUMAN	116	1	125.74	N	3	3	59645000
LTN(1)TTAPPALK	sp|Q8NFP4|MDGA1_HUMAN	235	1	125.71	N	3	2	5070700
LTQGICLEQN(1)K	sp|P28906|CD34_HUMAN	194	1	175.91	N	10	2	998500000
LTQVPDDLPTN(1)ITVLN(0.961)LTHN(0.039)QLR	sp|O15455|TLR3_HUMAN	52	1	119.83	N	11	3	15406000
LTSCATN(1)ASICGDEAR	sp|Q07954|LRP1_HUMAN	3788	1	248.19	N	7	2	8782100
LTVN(1)LTNDR	sp|P40189|IL6RB_HUMAN	390	1	199.29	N	4	2	391120000
LTVSQGQPVKLN(1)CSVEGMEEPDIQWVK	sp|Q06418|TYRO3_HUMAN	63	1	258.78	N	12	3	3278500
LVEEGTN(1)VTICYVSR	sp|Q99650|OSMR_HUMAN	163	1	123.72	N	7	3	9069600
LVGGPVAGGDPN(1)QTIR	sp|O15230|LAMA5_HUMAN	95	1	126.34	N	12	2	49835000
LVGPSSVVCLPN(1)GTWTGEQPHCR	sp|Q53RD9|FBLN7_HUMAN	124	1	154.6	N	12	3	19567000
LVIHSLDYSDQGN(1)YSCVASTELDVVESR	sp|P32004|L1CAM_HUMAN	588	1	92.822	N	13	3	5581700
LVLGTPQSNSPFGAAVGEQN(1)ETLIR	sp|Q5SZK8|FREM2_HUMAN	2236	1	140.8	N	20	3	41479000
LVMGVPWYGYDYTCLN(1)LSEDHVCTIAK	sp|Q01459|DIAC_HUMAN	262	1	147.41	N	16	3	27415000
LVN(1)VSNQQYGQILQMTR	sp|Q15846|CLUL1_HUMAN	351	0.999997	218.45	N	3	2	11155000
LVPHMN(1)VSAVEK	sp|Q96KN2|CNDP1_HUMAN	382	1	96.604	N	6	3	1822000
LVSFEVPQN(1)TSVK	sp|Q8NFT8|DNER_HUMAN	223	1	190.57	N	9	3	1004800000
LVTHN(1)TTLNGK	sp|P42702|LIFR_HUMAN	191	1	215.83	N	5	2	5068400
LWAN(1)STSSWDSVIQN(1)K	sp|P22794|EVI2A_HUMAN	38	1	179.59	N	4	2	115660000
LWQETVQQGGN(1)MSGLAR	sp|P15382|KCNE1_HUMAN	26	1	211.22	N	11	2	11483000
LWSSLQTHCCSQN(1)K	sp|P10619|PPGB_HUMAN	244	1	238.01	N	13	3	16508000
LWTGALCQVPQQVCGESLSGIN(1)GSFSYR	sp|O60494|CUBN_HUMAN	482	1	160.21	N	22	3	330760000
LYAN(1)HTSLPASAR	sp|Q9NRB3|CHSTC_HUMAN	280	1	133.88	N	4	3	1450100
LYGDQCHHN(1)LSLLPPPTELVCN(1)R	sp|P47871|GLR_HUMAN	46	1	141.93	N	9	4	30034000
LYLDHN(0.004)N(0.996)LTR	sp|Q06828|FMOD_HUMAN	166	0.995795	174.86	N	7	2	24772000
LYLGSN(0.091)N(0.909)LTALHPALFQN(1)LSK	sp|P22792|CPN2_HUMAN	348	0.908885	162.46	N	7	3	75211000
MAAALN(1)ATGR	sp|P17050|NAGAB_HUMAN	177	1	109.48	N	6	2	5436900
MALCPEN(0.006)CN(0.006)AHTGAGTCN(0.987)QSLGVCICAEGFGGPDCATK	sp|Q7Z7M0|MEGF8_HUMAN	1463	0.98734	93.29	N	18	3	14708000
MATASPRSDTSNN(1)HSGR	sp|Q9H0M0|WWP1_HUMAN	13	0.99988	76.165	N	13	2	5715300
MAWPEDHVFISTPSFN(1)YTGR	sp|P04180|LCAT_HUMAN	296	1	128.85	N	16	2	17226000
MCAQQLGDN(1)CTEAAICDPHR	sp|O95388|WISP1_HUMAN	86	1	187.75	N	9	3	40006000
MCPQN(1)TSIPIR	sp|Q5T601|AGRF1_HUMAN	455	1	116.05	N	5	2	9519100
MDCEVN(0.1)N(0.9)GSSLR	sp|P55957|BID_HUMAN	7	0.899636	127.83	N	7	2	1223000
MDGASN(1)VTCINSR	sp|P08603|CFAH_HUMAN	1029	1	248.98	N	6	2	7077200
MDGCTLTDEQLLYSFN(1)LSSLSTSTFK	sp|P11717|MPRI_HUMAN	1816	1	143.84	N	16	3	1528200
MDGSLNFN(1)R	sp|P02671|FIBA_HUMAN	686	0.999835	191.63	N	8	2	445650000
MDPPCTN(1)TTAASTYLNNPYVR	sp|P10619|PPGB_HUMAN	333	1	202.92	N	7	2	44708000
MEDGLLTCHGPGPDN(1)CTK	sp|Q15303|ERBB4_HUMAN	576	1	135.23	N	15	3	23420000
METTN(1)GTETWYESLHAVLK	sp|Q9Y6H6|KCNE3_HUMAN	5	1	234.85	N	5	3	38857000
MFSQN(1)DTR	sp|P02750|A2GL_HUMAN	325	1	136.11	N	5	2	2327400
MGHN(1)YTFTVQAR	sp|Q92673|SORL_HUMAN	2092	1	158.08	N	4	2	4173400
MHLN(1)GSNVQVLHR	sp|Q07954|LRP1_HUMAN	3089	0.999999	215.02	N	4	3	3479600
MIEN(1)GSLSFLPTLR	sp|P21810|PGS1_HUMAN	270	1	177.16	N	4	2	5213000
MIETYN(1)QTSPR	sp|P29965|CD40L_HUMAN	6	1	140.16	N	6	2	3479000
MLANLQN(1)ISLQNNR	sp|Q8TF66|LRC15_HUMAN	369	1	231.42	N	7	2	31011000
MLAQHCVDAN(1)NTFCFDNPR	sp|P98164|LRP2_HUMAN	3315	0.999836	236.03	N	10	3	29270000
MLFVEPILEVSSLPTTN(1)STTNSATK	sp|P05155|IC1_HUMAN	69	0.999983	189.98	N	17	3	13266000
MLN(1)TSSLLEQLNEQFNWVSR	sp|P10909|CLUS_HUMAN	354	1	288.45	N	3	2	38248000
MLSDLTLVGCYN(1)LSVMPEK	sp|Q96MM7|H6ST2_HUMAN	404	1	138.55	N	12	2	9212600
MLVANIDLGPTILDIAGYDLN(1)K	sp|P15586|GNS_HUMAN	387	1	215.37	N	21	2	48061000
MMQYN(1)VSIK	sp|Q99650|OSMR_HUMAN	380	1	139.88	N	5	2	7517100
MN(0.001)PALGN(0.999)QTDVAGLFLAN(1)SSEALER	sp|Q9NS64|RPRM_HUMAN	7	0.999185	120.08	N	7	3	11337000
MN(1)FTGGDTCHK	sp|P11717|MPRI_HUMAN	1312	1	109.29	N	2	3	651200
MN(1)GSEIQYK	sp|P15260|INGR1_HUMAN	179	1	91.853	N	2	2	1322500
MN(1)GTHFVLESPLNGCGTRPR	sp|Q03167|TGBR3_HUMAN	492	1	83.252	N	2	4	2497500
MN(1)STLFSQVEN(1)HSVHSN(1)FSEK	sp|P25929|NPY1R_HUMAN	2	1	254.56	N	2	2	201210000
MNGPTN(1)CSTELR	sp|P24394|IL4RA_HUMAN	53	1	172.56	N	6	2	19694000
MNPDLDTGHN(1)TSAPAHWGELK	sp|P35368|ADA1B_HUMAN	10	0.999997	120.9	N	10	3	6554400
MPSQAPTGN(1)FYPQPLLN(1)SSMCLEDSR	sp|O75882|ATRN_HUMAN	1043	1	117.11	N	17	3	33295000
MSQAVQTN(1)GTQPLSK	sp|Q99496|RING2_HUMAN	8	1	90.05	N	8	2	136360000
MSTLTFFN(1)VSEK	sp|Q14982|OPCM_HUMAN	285	1	201.84	N	8	2	76295000
MSVINFECN(1)K	sp|P11717|MPRI_HUMAN	435	1	182.98	N	9	2	122060000
MTAGDNPQLVPADQVN(1)ITEFYN(1)K	sp|P21554|CNR1_HUMAN	77	1	182.7	N	16	2	9193100
MTGSGIYAPN(1)SSR	sp|O95497|VNN1_HUMAN	283	1	193.3	N	10	2	93349000
MTLAQIQN(0.187)N(0.813)FSLEINGK	sp|P08473|NEP_HUMAN	311	0.812823	160.48	N	9	2	3229300
MVSHHN(1)LTTGATLINEQWLLTTAK	sp|P00738|HPT_HUMAN	184	1	196.98	N	6	3	64400000
MYENQVN(1)QTLVIR	sp|Q9Y5I2|PCDAA_HUMAN	256	1	188.28	N	7	2	8456800
N(0.001)CN(0.988)N(0.011)SFAECSSQDVVTKPDCNCLYPK	sp|P09603|CSF1_HUMAN	172	0.987528	165.19	N	3	3	30802000
N(0.001)FN(0.003)LN(0.996)ITWAASFSAGTQAGEEMPVVSK	sp|O75882|ATRN_HUMAN	1206	0.996246	158.2	N	5	3	5730100
N(0.001)TCTTGITDPPPPDGSPN(1)ITSVSHN(0.999)SVK	sp|Q12913|PTPRJ_HUMAN	824	0.999874	153.23	N	18	3	149150000
N(0.002)N(0.998)ITSSGIGPK	sp|O94769|ECM2_HUMAN	378	0.99843	128.6	N	2	2	2757900
N(0.002)PELSGSLMTLSN(0.998)VSCLSNTPAR	sp|Q9UHC9|NPCL1_HUMAN	54	0.99799	64.013	N	13	3	4482400
N(0.003)DRN(0.997)SSDETFLK	sp|Q14956|GPNMB_HUMAN	249	0.997335	182.25	N	4	3	4626900
N(0.005)TAFN(0.995)LTCQAVGPPEPVNIFWVQN(1)SSR	sp|Q12866|MERTK_HUMAN	215	0.995271	150.34	N	5	3	22012000
N(0.113)N(0.887)CSLSIVDAR	sp|P20138|CD33_HUMAN	100	0.886856	112.36	N	2	2	102520000
N(0.117)N(0.883)TTFLECAPK	sp|Q99985|SEM3C_HUMAN	586	0.88283	90.108	N	2	2	1360500
N(0.225)N(0.775)CTSGQVVSLR	sp|Q9H3S3|TMPS5_HUMAN	195	0.774862	163.84	N	2	2	5881400
N(0.228)N(0.772)HTASILDR	sp|P08962|CD63_HUMAN	130	0.771772	232.72	N	2	2	173570000
N(0.5)TSGSN(0.5)QQAFLLENVPCN(0.191)N(0.809)ASCEEAR	sp|Q8TB96|TIP_HUMAN	371	0.808631	101.41	N	19	3	14999000
N(0.981)GTN(0.019)DGDYVFLTGEDSYLN(1)FTK	sp|Q14108|SCRB2_HUMAN	224	1	178.03	N	19	2	15140000
N(0.994)CSTN(0.006)PPYLPVTVVN(1)TTMSLTALR	sp|O43895|XPP2_HUMAN	35	0.994469	127.61	N	1	2	2837900
N(0.995)VSGMAIN(0.005)WINEEVIWSNQQEGIITVTDMK	sp|P01133|EGF_HUMAN	117	0.994916	143.72	N	1	3	17413000
N(1)ASAVVLYNEER	sp|Q8NC42|RN149_HUMAN	131	1	203.02	N	1	2	47057000
N(1)ASEIEVPFVTR	sp|P07093|GDN_HUMAN	118	1	108.9	N	1	2	1623200
N(1)ASHLVCSACFGPCAR	sp|Q96HD1|CREL1_HUMAN	205	1	96.435	N	1	3	5987400
N(1)ASLPLGAPSPLQPATGDVASDSYNNVFR	sp|Q9UEF7|KLOT_HUMAN	106	1	129.24	N	1	3	61537000
N(1)ASLSAAGTR	sp|Q13477|MADCA_HUMAN	83	1	160.36	N	1	2	9595400
N(1)ASSEYSGTYSCTVR	sp|P78310|CXAR_HUMAN	201	1	198.57	N	1	2	1624000
N(1)ASVETVDN(1)K	sp|Q96F05|CK024_HUMAN	41	1	134.23	N	1	2	1225300
N(1)ASVQDSTNTPLGSTFLQTEGGR	sp|O75631|UPK3A_HUMAN	74	1	225.37	N	1	2	20366000
N(1)ASVSISHNSCTAPDK	sp|P08575|PTPRC_HUMAN	276	1	206.67	N	1	2	9912600
N(1)ATALYHVEAFK	sp|Q9UNW1|MINP1_HUMAN	242	1	145.09	N	1	3	2046200
N(1)ATEGLGQVALLDWVAPGPSTGSGR	sp|Q68CJ9|CR3L3_HUMAN	427	1	294.94	N	1	2	124140000
N(1)ATFQITPDVIK	sp|Q8NFP4|MDGA1_HUMAN	331	1	83.397	N	1	2	3780000
N(1)ATLAEQAK	sp|Q9Y4L1|HYOU1_HUMAN	869	1	98.582	N	1	2	1637400
N(1)ATLVNEADK	sp|P15144|AMPN_HUMAN	818	1	214.96	N	1	2	16883000
N(1)ATQHTAGYFGSDVK	sp|Q9HCU4|CELR2_HUMAN	2061	1	91.076	N	1	3	1143000
N(1)CCNTENPPGCYR	sp|P43652|AFAM_HUMAN	383	0.999995	178.54	N	1	2	4577200
N(1)CSEPYCPLGCSSR	sp|Q92752|TENR_HUMAN	198	1	145.09	N	1	2	16492000
N(1)CTAIWEAFK	sp|Q10588|BST1_HUMAN	66	1	119.75	N	1	2	4276100
N(1)CTGPASPHQIK	sp|Q86UN2|R4RL1_HUMAN	303	1	163.46	N	1	2	2288700
N(1)CTITANAECACR	sp|P26842|CD27_HUMAN	95	1	320.59	N	1	2	2727500000
N(1)CTLLLSNVSPELGGK	sp|P20916|MAG_HUMAN	99	1	98.368	N	1	2	2266800
N(1)CTSISGDLHILPVAFR	sp|P00533|EGFR_HUMAN	361	1	86.497	N	1	3	1909300
N(1)CTTLQGLAPGTAYLVTVTAAFR	sp|Q6PCB0|VWA1_HUMAN	386	1	49.577	N	1	3	1350700
N(1)DSHYVVYTR	sp|Q07837|SLC31_HUMAN	575	1	125.74	N	1	3	4284300
N(1)DTGPYECEIQNPVSAN(1)R	sp|P13688|CEAM1_HUMAN	208	1	194.86	N	1	2	4537500
N(1)DTLQEAK	sp|Q92896|GSLG1_HUMAN	786	1	184.49	N	1	2	250290
N(1)ESCGGTFGIYGTCDR	sp|Q9NZV1|CRIM1_HUMAN	71	1	116.79	N	1	2	10594000
N(1)ESDKAPWPLSLPGCPHR	sp|P11117|PPAL_HUMAN	331	1	178.68	N	1	3	4772600
N(1)ETHATYSNTLYLADEIIIR	sp|P07911|UROM_HUMAN	396	1	370.34	N	1	2	7014000000
N(1)ETHFDAGAK	sp|P12821|ACE_HUMAN	509	1	166.66	N	1	2	353340
N(1)ETQHEPYPLMLPGCSPSCPLER	sp|P15309|PPAP_HUMAN	333	1	212.35	N	1	4	475190000
N(1)FSCLAVLDLMSR	sp|P13598|ICAM2_HUMAN	187	1	179.67	N	1	3	3698300
N(1)FSCVFWNTHVR	sp|Q9BQ51|PD1L2_HUMAN	189	1	175.33	N	1	2	36536000
N(1)FTFAVSWR	sp|Q5JS37|NHLC3_HUMAN	32	1	88.37	N	1	2	1219000
N(1)FTSPN(1)GTIESPGFPEK	sp|O60462|NRP2_HUMAN	152	1	165.51	N	1	2	6790500
N(1)FTVACQHR	sp|P08581|MET_HUMAN	785	1	112.17	N	1	3	1369900
N(1)GSAGQLSQSAHLALQLPYNVLGLGR	sp|Q8TB96|TIP_HUMAN	482	1	158.11	N	1	3	7393800
N(1)GSDCPDKFCLFQSETK	sp|P02788|TRFL_HUMAN	642	1	174.4	N	1	2	4617700
N(1)GSGAVFPVAGADVQTLR	sp|O00391|QSOX1_HUMAN	130	1	142.84	N	1	3	157800000
N(1)GSLFAFR	sp|P04004|VTNC_HUMAN	169	1	113.5	N	1	2	9141800
N(1)GSQAFVHWQEPR	sp|P30530|UFO_HUMAN	345	1	216.83	N	1	3	746200000
N(1)GTAVCATNR	sp|P05156|CFAI_HUMAN	70	1	122.94	N	1	2	4345600
N(1)GTCVCQENFR	sp|Q9NY15|STAB1_HUMAN	133	1	126.71	N	1	2	1411300
N(1)GTDLGNSLTTR	sp|P22891|PROZ_HUMAN	306	1	155.4	N	1	2	481910000
N(1)GTGHGN(1)STHHGPEYMR	sp|P02790|HEMO_HUMAN	240	1	162.64	N	1	3	1838300
N(1)GTHHCAGSLLTSR	sp|Q9GZN4|BSSP4_HUMAN	70	1	178.68	N	1	4	3185800
N(1)GTSFDIHYGSGSLSGYLSQDTVSVPCQSASSASALGGVK	sp|P07339|CATD_HUMAN	134	1	118.5	N	1	3	76537000
N(1)HSALITSVVPGDYDGDSQMDVLLTYLPK	sp|Q8TB96|TIP_HUMAN	95	1	127.49	N	1	3	10829000
N(1)HSCSEGQISIFR	sp|O75882|ATRN_HUMAN	731	1	322.07	N	1	3	987830000
N(1)HSGTTIPTLECCHEDMCNYR	sp|Q13145|BAMBI_HUMAN	87	1	215.37	N	1	2	14710000
N(1)HSIFLADINQER	sp|P50897|PPT1_HUMAN	197	1	155.97	N	1	2	14692000
N(1)HSYHVEGNLVNTNAGFTAR	sp|O43451|MGA_HUMAN	135	1	211.45	N	1	2	12202000
N(1)HTCNLQQTCYNLQGGFK	sp|Q9UBX5|FBLN5_HUMAN	296	1	435.07	N	1	2	209920000
N(1)HTITEQPMCFQR	sp|P51690|ARSE_HUMAN	258	1	78.705	N	1	3	2281300
N(1)HTWLPVSDDACYR	sp|P15529|MCP_HUMAN	83	1	170.4	N	1	3	8792700
N(1)ISDGFDGIPDNVDAALALPAHSYSGR	sp|P04004|VTNC_HUMAN	242	1	127.01	N	1	2	285250000
N(1)ISFFILHFEPVLPN(0.013)DN(0.987)GSYR	sp|Q7Z6A9|BTLA_HUMAN	110	0.987004	122.75	N	17	3	5703100
N(1)ISGHIYNQNVSQK	sp|Q9P0T7|TMEM9_HUMAN	38	1	222.73	N	1	3	2437600
N(1)ISIESR	sp|Q6UWI2|PARM1_HUMAN	80	1	163.34	N	1	2	45357000
N(1)ISIHQAYQQCK	sp|Q8N271|PROM2_HUMAN	540	1	242.97	N	1	2	8670600
N(1)ISLAVATSSPTLAR	sp|Q96BZ4|PLD4_HUMAN	171	1	109.15	N	1	2	1632100
N(1)ISNIAGGETLVIGVAR	sp|P08F94|PKHD1_HUMAN	1116	0.999955	151.74	N	1	2	4473300
N(1)ISQVLEK	sp|O14672|ADA10_HUMAN	439	1	110.81	N	1	2	1276800
N(1)ISSHTNIVFSNGELDPWSGGGVTK	sp|P42785|PCP_HUMAN	415	0.99999	261.06	N	1	2	85663000
N(1)ITAVGK	sp|P55290|CAD13_HUMAN	86	1	194.23	N	1	2	7839500
N(1)ITDLVEGAK	sp|Q8IWA5|CTL2_HUMAN	200	1	187.85	N	1	2	13641000
N(1)ITGLEN(1)FTLK	sp|Q96J42|TXD15_HUMAN	181	1	115.58	N	1	2	3639200
N(1)ITIVTGAPR	sp|P26006|ITA3_HUMAN	265	1	106.68	N	1	2	8324900
N(1)ITQIVGHSGCEAK	sp|P41271|NBL1_HUMAN	39	1	246.51	N	1	3	178460000
N(1)LSCIVNEGK	sp|P40189|IL6RB_HUMAN	131	1	117.53	N	1	2	164320000
N(1)LSDIDLMAPQPGV	sp|Q96B49|TOM6_HUMAN	61	1	93.561	N	1	2	3614000
N(1)LSDMENEFYYR	sp|Q9UBD6|RHCG_HUMAN	48	1	232.88	N	1	2	52325000
N(1)LSFSASGTQLSLR	sp|P21709|EPHA1_HUMAN	338	1	211.63	N	1	3	122030000
N(1)LSLDIGTEVFAPGPGSGIQK	sp|Q99519|NEUR1_HUMAN	186	1	159.41	N	1	3	61186000
N(1)LSMPLLPADFHK	sp|P05546|HEP2_HUMAN	49	1	106.58	N	1	2	1825900
N(1)LSSLESVQLDHNQLETLPGDVFGALPR	sp|P40197|GPV_HUMAN	385	1	173.93	N	1	3	33943000
N(1)LSTCFSSGDLFTAHN(1)FSEQSR	sp|Q15043|S39AE_HUMAN	87	1	147.49	N	1	3	6864400
N(1)LSYEAAPSHEVVVVVQSVAK	sp|O75309|CAD16_HUMAN	517	1	92.133	N	1	3	16046000
N(1)LTEGMLR	sp|P0C7U0|ELFN1_HUMAN	122	1	163.66	N	1	2	2485400
N(1)LTEVPTDLPAYVR	sp|Q13641|TPBG_HUMAN	81	1	174.77	N	1	2	5106000
N(1)LTFEGPLPEK	sp|Q9HAT2|SIAE_HUMAN	401	1	229.23	N	1	2	47839000
N(1)LTFQDLHLHHGGHQAAN(1)TSHDLAQR	sp|Q9H7M9|GI24_HUMAN	91	1	186.65	N	1	6	13041000
N(1)LTIVGAN(1)LTVLR	sp|P0DKB5|TPBGL_HUMAN	62	1	125.54	N	1	2	2793000
N(1)LTLMATTSQLPK	sp|P11117|PPAL_HUMAN	267	1	309.35	N	1	3	37817000
N(1)LTLQCFADVSTTSHVKPQHQMLFYK	sp|P16284|PECA1_HUMAN	52	1	139.48	N	1	5	5055600
N(1)LTNIDISK	sp|O60603|TLR2_HUMAN	414	0.999999	101.64	N	1	2	3816200
N(1)LTNPNTVIILIGNK	sp|P61106|RAB14_HUMAN	111	1	184	N	1	2	5432900
N(1)LTNVLGTQSR	sp|Q9NPC4|A4GAT_HUMAN	203	1	132.32	N	1	2	5004200
N(1)LTTSLTESVDR	sp|P80108|PHLD_HUMAN	307	1	175.93	N	1	2	29448000
N(1)LTVDGHFGVWSPWTPCTHTDGSAVGSCLCR	sp|Q13591|SEM5A_HUMAN	536	1	96.913	N	1	4	10388000
N(1)LTVPGSLR	sp|P24821|TENA_HUMAN	1119	1	116.25	N	1	2	3775500
N(1)LTYCTNFNNRPTELFR	sp|O95980|RECK_HUMAN	352	0.999939	158.34	N	1	2	4504900
N(1)MSFVLYR	sp|Q8IYS5|OSCAR_HUMAN	156	1	143.11	N	1	2	18239000
N(1)MTAQN(1)YTYAIR	sp|Q9Y2E5|MA2B2_HUMAN	670	1	140.49	N	1	2	12781000
N(1)MTLLVEK	sp|Q6UX06|OLFM4_HUMAN	193	1	119.27	N	1	2	50036000
N(1)MTSEFFAAQLR	sp|P19440|GGT1_HUMAN	344	1	175.93	N	1	3	45419000
N(1)MTYSAGHNLLK	sp|Q9UEF7|KLOT_HUMAN	694	1	184.71	N	1	2	6984000
N(1)N(1)ATVHEQVGGPSLTSDLQAQSK	sp|P04004|VTNC_HUMAN	86	1	361.02	N	2	2	1082600000
N(1)PVGLIGAEN(1)ATGETDPSHSK	sp|P43251|BTD_HUMAN	349	1	338.92	N	10	3	208480000
N(1)QSVNVFLGHTAIDEMLK	sp|Q9NZP8|C1RL_HUMAN	296	1	304.86	N	1	2	4346600
N(1)QSVPLSCCR	sp|O60637|TSN3_HUMAN	167	1	180.03	N	1	2	133770000
N(1)QTLTSTEK	sp|Q13201|MMRN1_HUMAN	97	1	156.75	N	1	2	5325400
N(1)QTNLER	sp|Q8NBJ4|GOLM1_HUMAN	144	1	209.22	N	1	2	8127000
N(1)SCVSCFN(1)VSVVN(1)TTCFWIECK	sp|Q04900|MUC24_HUMAN	65	1	171.78	N	1	2	67335000
N(1)SSFEVYCDMETMGGGWTVLQAR	sp|Q14314|FGL2_HUMAN	235	1	183.36	N	1	3	4827900
N(1)SSGPDLSWLHFYR	sp|Q9ULI3|HEG1_HUMAN	279	1	202	N	1	2	241220000
N(1)SSLIGCMCHR	sp|O60609|GFRA3_HUMAN	95	1	174.02	N	1	3	1572300
N(1)SSSAGSGSGDPSEGLPR	sp|Q8TEB1|DCA11_HUMAN	5	1	90.444	N	1	2	1220400
N(1)STCLDDSWIHPR	sp|Q96F46|I17RA_HUMAN	54	1	132.56	N	1	2	10069000
N(1)STGAYCGMGENK	sp|Q53GD3|CTL4_HUMAN	69	1	141.08	N	1	2	132880
N(1)STLDPGKPEMMK	sp|O00391|QSOX1_HUMAN	575	1	218.55	N	1	2	5842600
N(1)STVEYTLNK	sp|Q92673|SORL_HUMAN	1986	1	145.46	N	1	2	2353900
N(1)STVMSR	sp|P27487|DPP4_HUMAN	685	1	155.51	N	1	2	896550
N(1)TSCDSGLGCQDTLMLIESGPQVSLVLSK	sp|Q8N6Q3|CD177_HUMAN	46	1	118.41	N	1	3	23167000
N(1)TTCQDLQIEVTVK	sp|P0C0L5|CO4B_HUMAN	1391	1	185.25	N	1	2	43389000
N(1)TTLFIDQVEAK	sp|Q9ULB1|NRX1A_HUMAN	125	1	147.28	N	1	2	29874000
N(1)TTWQAGHNFYNVDMSYLK	sp|P07858|CATB_HUMAN	38	0.999974	86.179	N	1	3	3144400
N(1)VSCLWCNTNK	sp|P53801|PTTG_HUMAN	54	1	197.79	N	1	2	100230000
N(1)VSDIIPR	sp|Q9BYF1|ACE2_HUMAN	690	1	128.61	N	1	2	16354000
N(1)VSECFLAR	sp|Q8N271|PROM2_HUMAN	725	1	120.87	N	1	2	45256000
N(1)VSECSHDCVLTSEGPLCFCPEGSVLER	sp|P01133|EGF_HUMAN	404	1	149.16	N	1	3	2950100000
N(1)VSEDLPLPTFSPTLLGDSR	sp|P11597|CETP_HUMAN	257	1	208.38	N	1	3	12469000
N(1)VSWATGR	sp|P08571|CD14_HUMAN	151	1	147.69	N	1	2	1047700
N(1)VTAQICIDKK	sp|P12109|CO6A1_HUMAN	804	1	300.29	N	1	3	1803200
N(1)VTAYFPR	sp|O43451|MGA_HUMAN	1672	1	134.81	N	1	2	454050000
N(1)VTDIECVK	sp|P26951|IL3RA_HUMAN	46	1	99.442	N	1	2	4624900
N(1)VTDPTCPSLSPGVSQCFPDCVCEDAYN(0.787)N(0.213)TYACVR	sp|P15586|GNS_HUMAN	422	1	98.636	N	1	3	201350000
N(1)VTHLLQQELTEAQK	sp|Q10589|BST2_HUMAN	65	1	243.3	N	1	2	13511000
N(1)VTLHVPSK	sp|Q02487|DSC2_HUMAN	34	1	136.52	N	1	3	13073000
N(1)VTLPIDNGLNLVEWR	sp|Q6N022|TEN4_HUMAN	1799	1	93.623	N	1	2	1404400
N(1)VTLQCVFWVEDPTLSSPGHWSSAGCETVR	sp|Q9Y653|GPR56_HUMAN	341	1	154.49	N	1	4	38906000
N(1)VTLSCVSK	sp|O60500|NPHN_HUMAN	356	1	99.013	N	1	2	1536300
N(1)VTSESTCCVAK	sp|P01215|GLHA_HUMAN	76	1	191.4	N	1	2	2053000
N(1)WSLSQVN(1)VSHAR	sp|P55291|CAD15_HUMAN	531	1	203.03	N	1	2	568570
N(1)YSDTPPTSK	sp|Q9GZX9|TWSG1_HUMAN	81	1	132.76	N	1	2	2561100
N(1)YSHHQLNR	sp|Q14515|SPRL1_HUMAN	169	1	159.58	N	1	2	2247700
N(1)YSLLIDQPDK	sp|Q9NY97|B3GN2_HUMAN	127	1	125.72	N	1	2	5670900
N(1)YSLNDATITLHNIGFSDSGK	sp|Q9NQS3|PVRL3_HUMAN	125	1	295.71	N	1	2	59616000
N(1)YSVLYFQQK	sp|P42785|PCP_HUMAN	47	1	220.51	N	1	2	104440000
N(1)YTLTGR	sp|P10643|CO7_HUMAN	754	1	107.32	N	1	2	6547500
N(1)YTNAMFK	sp|P51654|GPC3_HUMAN	124	1	130.22	N	1	2	8398100
NACCSTN(1)TSQEAHK	sp|P15328|FOLR1_HUMAN	69	1	262.73	N	7	2	2928800
NADIVYQLGPN(1)ASFFDLDR	sp|Q9HC56|PCDH9_HUMAN	511	1	167.61	N	11	2	1238500
NAIQAFGN(1)GTDVNVSPK	sp|O00451|GFRA2_HUMAN	357	0.999746	189.3	N	8	2	11447000
NAYHN(1)VTAEQLFLK	sp|Q9Y274|SIA10_HUMAN	308	1	222.25	N	5	2	19904000
NCHHSGSQVPLIHCN(1)LTTPSPQN(1)ISN(1)CR	sp|P10153|RNAS2_HUMAN	119	0.999998	181.11	N	23	3	736200000
NCN(1)STETCQPSQFNCPNHR	sp|P98164|LRP2_HUMAN	1144	0.999877	267.77	N	3	3	24462000
NCQDIDECVTGIHN(1)CSIN(1)ETCFNIQGGFR	sp|P23142|FBLN1_HUMAN	535	0.999985	124.51	N	14	3	24297000
NELMLN(1)SSLMR	sp|O00468|AGRIN_HUMAN	135	1	157.75	N	6	2	24426000
NFPDAFEYN(0.105)N(0.895)VSR	sp|P14384|CBPM_HUMAN	164	0.895146	144.7	N	10	2	78490000
NFVITYN(1)R	sp|Q9UBX1|CATF_HUMAN	195	1	113.7	N	7	2	9616000
NGGQCQDDQGFALN(1)FTCR	sp|Q6UY11|DLK2_HUMAN	157	1	164.92	N	14	2	6168600
NIETFTCDTQN(1)ITYR	sp|P08575|PTPRC_HUMAN	335	1	155.86	N	11	2	7849700
NIETN(1)YTR	sp|O75503|CLN5_HUMAN	255	1	130.27	N	5	2	5942200
NILPGELVTLTCQVN(1)SSYPAVSSIK	sp|Q9BZZ2|SN_HUMAN	265	1	158.45	N	15	2	6760800
NIPLANLQIPNCGLPSAN(0.013)LAAPN(0.987)LTVEEGK	sp|Q16620|NTRK2_HUMAN	205	0.986647	127.16	N	23	3	21822000
NIQN(0.032)N(0.968)VSCYLEGK	sp|Q99650|OSMR_HUMAN	176	0.968401	121.08	N	5	2	13309000
NLASSCTLDSALNAASYYN(1)FTVLK	sp|Q6NUS6|TECT3_HUMAN	279	0.999995	186.96	N	19	3	12834000
NLFLN(1)HSEN(1)ATAK	sp|P00738|HPT_HUMAN	207	1	276.17	N	5	2	449200000
NLGFN(1)CTTSQGK	sp|P49641|MA2A2_HUMAN	1093	1	155.11	N	5	2	13416000
NLSSPGWEN(1)ISR	sp|Q15011|HERP1_HUMAN	141	1	91.867	N	9	2	365360
NMDGTFN(1)VTSCLK	sp|Q68D85|NR3L1_HUMAN	208	1	222.18	N	7	2	49122000
NMQIAN(1)HTLK	sp|P12821|ACE_HUMAN	695	1	183.43	N	6	2	6565200
NNFN(1)GSLVQASYQHEELR	sp|Q9UKU6|TRHDE_HUMAN	800	0.999997	191.19	N	4	3	5090100
NNQLALTLIDTN(1)R	sp|P04626|ERBB2_HUMAN	187	1	184.71	N	12	2	18291000
NNVITLN(1)ITGK	sp|P16278|BGAL_HUMAN	464	1	137.95	N	7	2	197500000
NPCTSEQN(1)CTSPFSYK	sp|P05556|ITB1_HUMAN	212	1	207.34	N	8	2	5974200
NPN(1)GTVTVISR	sp|Q15223|PVRL1_HUMAN	202	1	154.01	N	3	2	444840000
NPN(1)LTISFTAER	sp|O15118|NPC1_HUMAN	598	0.999559	131.52	N	3	2	1699100
NPNNDQVFPN(1)GTLAPSIPIWGGSWR	sp|Q9Y6R7|FCGBP_HUMAN	1830	1	164.82	N	10	2	5990800
NPWPSN(1)LTLVSTN(1)GSSGCGR	sp|Q15303|ERBB4_HUMAN	174	1	174.47	N	6	2	13683000
NQELEDNVHISPN(1)GSIITIVGTR	sp|P98160|PGBM_HUMAN	3072	1	160.09	N	13	2	10537000
NSVLN(1)SSTAEHSSPYSEDPIEDPLQPDVTGIR	sp|P12259|FA5_HUMAN	821	0.999958	126.8	N	5	3	40641000
NTN(1)SSN(0.02)N(0.98)FSR	sp|Q9H0X4|ITFG3_HUMAN	116	1	140.11	N	3	2	229690
NVCGGQCCPGWTTAN(0.999)STN(0.001)HCIK	sp|Q14767|LTBP2_HUMAN	181	0.999229	154.56	N	15	3	10670000
NVFN(1)ETK	sp|P09603|CSF1_HUMAN	154	1	119.56	N	4	2	12600000
NWYESQASCMSQN(1)ASLLK	sp|P26718|NKG2D_HUMAN	131	1	270.21	N	13	3	9451300
NYHQPAILN(1)SSALR	sp|Q16769|QPCT_HUMAN	49	1	220.32	N	9	3	1179500000
NYIILN(1)MTENIDCEVFR	sp|Q9NZ53|PDXL2_HUMAN	395	1	180.61	N	6	3	5471800
NYPGTYPN(1)HTVCEK	sp|Q8N8Z6|DCBD1_HUMAN	64	1	135.1	N	8	2	7266500
NYYADN(1)QTCDGELLFN(1)MTK	sp|P35555|FBN1_HUMAN	1703	1	238.88	N	6	2	3939500
PALEDLLLGSEAN(1)LTCTLTGLR	sp|P01876|IGHA1_HUMAN	144	1	308.68	N	13	3	99444000
PAPN(0.017)N(0.983)GTHGSLNHLLR	sp|Q13822|ENPP2_HUMAN	525	0.982976	157.2	N	5	4	2262300
PASCDTVISGQPTCDGPPSYN(1)QSGCK	sp|A8MX34|KR291_HUMAN	299	1	49.528	N	21	3	715980
PFLN(1)WTGPPEPIEAAVAR	sp|P02788|TRFL_HUMAN	156	1	127.79	N	4	3	36662000
PFN(1)LSQGK	sp|Q9ULW0|TPX2_HUMAN	308	1	145.04	N	3	2	5322900
PGAASN(1)LSYR	sp|Q86T13|CLC14_HUMAN	189	1	237.92	N	6	2	358290000
PGACTN(1)ITMGVVCK	sp|Q9UBG0|MRC2_HUMAN	1386	1	210.93	N	6	3	20052000
PGAMN(1)FSYSPLLR	sp|O15230|LAMA5_HUMAN	243	1	132.25	N	5	2	3707300
PGGN(1)VTIGVELLEHCPSQVTVK	sp|Q6YHK3|CD109_HUMAN	41	1	184.88	N	4	3	2661200
PGKPEGPPPQGGN(1)QSQGPPPR	sp|Q04118|PRB3_HUMAN	87	1	89.483	N	13	3	190800
PGN(1)GTVFVSWVPPPAENHNGIIR	sp|Q8WZ75|ROBO4_HUMAN	360	1	146.72	N	3	3	28448000
PGPDGTPVPELVVTGELDREN(1)R	sp|Q96JQ0|PCD16_HUMAN	217	1	107.21	N	21	3	17710000
PGPDTLQFTVDVFHFAN(1)DSR	sp|P21754|ZP3_HUMAN	272	1	104.81	N	17	3	9882300
PGPGLGPDN(1)QTEER	sp|Q9Y6H6|KCNE3_HUMAN	41	1	198.74	N	9	2	43209000
PGPLSTAN(1)HTALR	sp|O60512|B4GT3_HUMAN	385	1	111.31	N	8	3	3487000
PGQQPQAGLSQAN(1)FTLGPVSPSHGGQYR	sp|Q6PI73|LIRA6_HUMAN	280	1	113.62	N	13	3	8862300
PGTDGGLPTN(1)YSLTYHR	sp|P16471|PRLR_HUMAN	59	1	74.993	N	10	3	1271700
PGTETSDVVCKPCAPGTFSN(1)TTSSTDICR	sp|P20333|TNR1B_HUMAN	171	1	178.2	N	20	3	96388000
PGWQPQAGLSQAN(1)FTLGPVSPSHGGQYR	sp|Q8N149|LIRA2_HUMAN	279	1	136.71	N	13	3	19314000
PGYVGN(1)GTICR	sp|Q92832|NELL1_HUMAN	511	1	97.565	N	6	2	4363100
PHCVCQDPVTCPPTKPLDQVCGTDN(1)QTYASSCHLFATK	sp|Q14515|SPRL1_HUMAN	476	1	174.1	N	25	4	93586000
PHFGDQEPVQGFVMN(0.999)FSN(0.001)GEIIDIFKPVR	sp|P19021|AMD_HUMAN	762	0.999345	132.53	N	15	4	2252000
PHQICNVVAIPGN(1)ASMDAVCTSTSPTR	sp|P20333|TNR1B_HUMAN	193	1	137.94	N	13	3	15907000
PIAPSGQN(1)ATCTR	sp|Q96QE2|MYCT_HUMAN	433	1	114.58	N	8	2	2673300
PIN(1)TTGTLKPDDR	sp|Q92542|NICA_HUMAN	264	1	109	N	3	3	1789800
PKEN(1)VTIMVK	sp|Q9HBG7|LY9_HUMAN	95	1	173.24	N	4	2	3288400
PKPPKN(1)ESLETYPVMK	sp|P05026|AT1B1_HUMAN	193	1	127.05	N	6	3	6897000
PLEGN(1)STVTGQPR	sp|P58166|INHBE_HUMAN	198	1	178.71	N	5	2	9550900
PLLALTDDISYSMTLLQSQGN(1)GSCSVK	sp|Q6NUS6|TECT3_HUMAN	410	1	157.38	N	21	3	14054000
PLN(1)DTVTEYEVISR	sp|Q7Z7G0|TARSH_HUMAN	865	1	132.59	N	3	2	1479300
PLQN(1)FTLCFR	sp|P02743|SAMP_HUMAN	51	1	208.61	N	4	2	28650000
PMDEYSNQNNFVHDCVN(1)ITIK	sp|P04156|PRIO_HUMAN	181	1	204.72	N	17	2	3990500
PN(1)ATYSVCVMPLGPGR	sp|Q6EMK4|VASN_HUMAN	528	1	174.55	N	2	2	258110000
PNVYWIN(1)K	sp|O75144|ICOSL_HUMAN	173	1	158.36	N	7	2	219230000
PQPIYYGFSESAESQGLDGAGLMGFVPHN(1)GSLYGQASSER	sp|Q86TH1|ATL2_HUMAN	367	1	95.316	N	29	4	1996400
PSAGN(1)NSLYR	sp|P02749|APOH_HUMAN	162	0.999995	223.36	N	5	2	4120300
PSAIAAGHGDYALN(1)VTGPILN(1)FFAGHYDTPYPLPK	sp|P15144|AMPN_HUMAN	319	1	154.27	N	14	4	7049500
PSLVALPGPVVGPGAN(1)VSLR	sp|Q8IYS5|OSCAR_HUMAN	145	1	185.66	N	16	3	903390000
PSWHLSN(0.001)LN(0.999)ATTK	sp|O00533|NCHL1_HUMAN	984	0.999218	187.74	N	9	3	11310000
PSWNGETPSCMASCGGTIHN(1)ATLGR	sp|Q6UXD5|SE6L2_HUMAN	355	1	166.98	N	20	3	10718000
PTHVN(1)VSVVMAEVDGTCY	sp|P01876|IGHA1_HUMAN	340	1	142.12	N	5	3	13812000
PTIN(1)VTCTR	sp|P49788|TIG1_HUMAN	142	1	172.94	N	4	2	1433900
PTISWNVN(1)GTASEQDQDPQR	sp|P43121|MUC18_HUMAN	467	1	344.54	N	8	2	97025000
PTLLN(1)DTGN(1)YTCMLR	sp|Q9NPH3|IL1AP_HUMAN	107	1	256.96	N	5	2	10622000
PTLSALPSPVVTSGEN(1)VTLQCGSR	sp|A6NI73|LIRA5_HUMAN	157	1	139.49	N	16	2	9337500
PTPIPIPPMVIGQTN(1)K	sp|Q9BXP8|PAPP2_HUMAN	857	1	187	N	15	2	16326000
PTSDPWMPSGSFMLVN(1)ASGRPEGQR	sp|P28827|PTPRM_HUMAN	72	1	125.03	N	16	3	61038000
PVAHIDWEGDLGEMESTTTSFPN(1)ETATIISQYK	sp|Q9NQS3|PVRL3_HUMAN	222	1	171.96	N	23	4	8179500
PVDKPIN(1)TTLICN(1)VTN(1)ALGAR	sp|P15151|PVR_HUMAN	307	1	139.49	N	7	3	15142000
PVGEKN(1)CTGPPCDR	sp|Q86TH1|ATL2_HUMAN	731	1	116.43	N	6	3	15747000
PVGN(1)LSIVR	sp|P21754|ZP3_HUMAN	125	1	211.39	N	4	2	10322000
PVTLVEGEECGQVLN(1)VTVTTR	sp|P22891|PROZ_HUMAN	332	1	300.61	N	15	3	83691000
PVTPIAQN(1)QTTLGSSR	sp|Q9NZP8|C1RL_HUMAN	242	1	171.99	N	8	2	4363400000
PWLGAQPATVVTPGVN(1)VTLR	sp|Q8IYS5|OSCAR_HUMAN	48	1	266.85	N	16	2	307050000
PYECN(1)ICAK	sp|O43298|ZBT43_HUMAN	431	1	113.5	N	5	2	6269000
PYGGFTASYTSSEDAVCGGSLPN(1)TPEGN(1)FTSPGYDGVR	sp|O60494|CUBN_HUMAN	2581	1	136.88	N	28	3	248250000
PYKCN(1)ECAK	sp|Q6ZMS4|ZN852_HUMAN	246	1	120.65	N	5	2	12159000
PYSIPPCEHHVN(1)GSRPPCTGEGDTPK	sp|P07858|CATB_HUMAN	192	1	70.917	N	12	4	940520
QAIHVGN(1)QTFNDGTIVEK	sp|Q9H3G5|CPVL_HUMAN	346	1	238.88	N	7	3	28809000
QAPGQN(1)GTSFHGCIR	sp|O94813|SLIT2_HUMAN	1300	1	127.78	N	6	3	2545700
QCILLFPMGSQCSGN(1)TTESR	sp|Q13591|SEM5A_HUMAN	933	1	74.769	N	15	3	1772200
QCLEEAQLEN(1)ETIGCSK	sp|P32241|VIPR1_HUMAN	58	1	249.32	N	10	2	4039300
QCPALEVTWPEVEVPLN(1)GTLSLSCVACSR	sp|O95998|I18BP_HUMAN	79	1	147.17	N	17	3	934050000
QDETMMTDLSILPSSN(1)FTLK	sp|Q15846|CLUL1_HUMAN	431	1	96.435	N	16	2	3723500
QDFLDTYN(0.055)N(0.945)LTLK	sp|O75752|B3GL1_HUMAN	154	0.944571	184.24	N	9	2	6050400
QDLN(1)SSDVHSLQPQLDCGPR	sp|P55259|GP2_HUMAN	216	1	323.16	N	4	2	16352000
QDN(1)ETGIYYETWNVK	sp|O75503|CLN5_HUMAN	203	1	247.67	N	3	2	10200000
QDQCIYN(1)TTYLN(1)VQR	sp|P02763|A1AG1_HUMAN	93	1	350.93	N	7	2	2931500000
QDQQLQN(1)CTEPGEQPSPK	sp|O00584|RNT2_HUMAN	212	1	390.71	N	7	2	14322000
QEDLSVGSVLLTVN(1)ATDPDSLQHQTIR	sp|P55290|CAD13_HUMAN	500	1	112.74	N	14	3	78021000
QEEAGVRPSAGN(1)VSTHPSLSQRPGGSTK	sp|O43493|TGON2_HUMAN	39	1	219.97	N	12	3	4896000
QESMNSN(1)VSVYQPPR	sp|P13598|ICAM2_HUMAN	105	1	389.5	N	7	2	98898000
QFFSN(1)CTVDR	sp|O60896|RAMP3_HUMAN	103	1	164.46	N	5	2	918960000
QGCWSHIGDPQECHYEECVVTTTPPSIQN(1)GTYR	sp|Q13873|BMPR2_HUMAN	110	1	85.366	N	29	4	3238100
QGFN(1)GTFTVGPYICEATVK	sp|P16234|PGFRA_HUMAN	179	1	153	N	4	3	57159000
QGGVN(1)ATQVLIQHLR	sp|Q13790|APOF_HUMAN	118	1	135.04	N	5	3	11992000
QGIDFCPGQN(1)VSGVTTHNLEDHTK	sp|P34059|GALNS_HUMAN	423	1	221.05	N	10	4	24125000
QHTVTTTTKGEN(1)FTETDVKMMER	sp|P04156|PRIO_HUMAN	197	1	293.41	N	12	5	148340000
QIGLYPVLVIDSSGYVN(0.005)PN(0.995)YTGR	sp|P01833|PIGR_HUMAN	186	0.995336	235.88	N	19	3	912780000
QIN(0.001)N(0.999)VSAMLVLAR	sp|O95967|FBLN4_HUMAN	394	0.998653	187.99	N	4	2	33219000
QIN(1)SSISGNLWDKDQR	sp|Q01459|DIAC_HUMAN	299	1	288.61	N	3	2	86515000
QIVENFSPN(1)QTK	sp|O94856|NFASC_HUMAN	988	1	197.79	N	9	2	24780000
QLEEFLN(1)QSSPFYFWMNGDR	sp|P10909|CLUS_HUMAN	145	1	193.72	N	7	3	940290
QLGLALGPALGLLGDPFRPLPQQVN(1)LTDGR	sp|P25940|CO5A3_HUMAN	141	1	152.96	N	25	4	45578000
QLVHSFAEGQDQGSAYAN(1)R	sp|Q5ZPR3|CD276_HUMAN	91	1	420.87	N	18	3	390260000
QLVLN(1)LTGNTLCAGGASDEK	sp|O00592|PODXL_HUMAN	360	1	378.5	N	5	2	587390000
QN(0.001)IVN(0.999)ATANLGQSVTLVCDAEGFPEPTMSWTK	sp|P13591|NCAM1_HUMAN	222	0.999366	136.86	N	5	3	26351000
QN(0.901)ESHN(0.099)FSGDIALLELQHSIPLGPNVLPVCLPDN(1)ETLYR	sp|Q9NZP8|C1RL_HUMAN	331	0.900824	90.706	N	2	4	47276000
QN(1)GSASSVAGPASGLDK	sp|Q92563|TICN2_HUMAN	225	1	123.95	N	2	2	53145000
QN(1)QCFYN(1)SSYLNVQR	sp|P19652|A1AG2_HUMAN	88	1	193.3	N	2	2	44815000
QN(1)VTEFPIIK	sp|Q9P2K2|TXD16_HUMAN	460	1	123.72	N	2	2	3672100
QPQGEQIQIN(1)FTHVELQCQSDSSQNYIEVR	sp|O60494|CUBN_HUMAN	749	0.999989	98.968	N	10	3	18211000
QPVSPVIHPPVSYN(1)DTAPR	sp|Q15904|VAS1_HUMAN	261	1	80.507	N	14	2	26927000
QQLPGN(1)ATDWIWAGLDPDTDYDVALVPESNVR	sp|Q6PCB0|VWA1_HUMAN	264	1	103.85	N	6	3	9481600
QQMQTQN(1)LSAYIIPGTDAHMNEYIGQHDER	sp|O43895|XPP2_HUMAN	65	1	140.57	N	7	4	11749000
QQQHLFGSN(1)VTDCSGN(1)FCLFR	sp|P02787|TRFE_HUMAN	630	1	287.42	N	9	2	98502000
QQVVLN(1)ITYESGQVYVNDLPVNSGVTR	sp|Q9NU53|GINM1_HUMAN	64	1	176.22	N	6	3	28632000
QQYNALLSN(1)MSR	sp|P12821|ACE_HUMAN	146	0.999813	117.52	N	9	2	13391000
QRYPAN(1)CTVR	sp|Q9BRN9|TM2D3_HUMAN	157	1	152.54	N	6	3	1766100
QSGDVTCN(1)CTDGR	sp|Q07954|LRP1_HUMAN	4364	1	107.34	N	8	2	188540
QSN(1)STACQDLYAWTDGSISQFR	sp|Q6UX15|LAYN_HUMAN	117	1	260.96	N	3	2	11109000
QSTGQDTEAELQDATLALHGLTVEDEGN(1)YTCEFATFPK	sp|Q92692|PVRL2_HUMAN	137	1	120.31	N	28	4	12960000
QSVPAHFVALN(1)GSK	sp|P06681|CO2_HUMAN	621	1	90.861	N	11	2	2102300
QTLFFN(1)GTR	sp|Q8NFZ8|CADM4_HUMAN	67	1	127.68	N	6	2	1290700000
QTLGPQQGCGGYLTGSN(0.928)N(0.072)TFASPDSDSNGMYDK	sp|O60494|CUBN_HUMAN	3165	0.927775	129.52	N	17	3	96027000
QTPEYQN(1)ESSR	sp|P11117|PPAL_HUMAN	177	1	114.4	N	7	2	1404200
QVALQTFGN(1)QTTIIPAGGAGYK	sp|Q9NX62|IMPA3_HUMAN	259	1	178.23	N	9	3	10705000
QVHFFVN(1)ASDVDNVK	sp|Q96IY4|CBPB2_HUMAN	73	0.999998	78.249	N	7	3	1916400
QVIQN(1)VTHK	sp|Q7Z7G0|TARSH_HUMAN	259	1	185.55	N	5	3	2850800
QVN(1)DSSWHFLMVSR	sp|Q9Y4C0|NRX3A_HUMAN	105	1	94.781	N	3	3	4398200
QVVEN(1)MTR	sp|P10253|LYAG_HUMAN	390	1	169.06	N	5	2	9792000
QYNPILSMLTN(1)QTGEAGR	sp|Q9NY97|B3GN2_HUMAN	79	1	309.35	N	11	3	12648000
RADLN(0.977)GSN(0.023)METVIGR	sp|O75096|LRP4_HUMAN	1415	0.976689	105.65	N	5	3	3597800
RDHHGAN(1)FSCR	sp|P05362|ICAM1_HUMAN	183	1	115.23	N	7	3	611150
REVQCN(1)FTEKN(1)YTLIPADIK	sp|Q9H756|LRC19_HUMAN	32	1	246.96	N	6	4	131390000
RFN(1)GSVSFFR	sp|P55083|MFAP4_HUMAN	87	1	212.03	N	3	3	36624000
RGN(1)QTALCGGGIQTR	sp|Q9UPZ6|THS7A_HUMAN	450	1	171.62	N	3	2	3829000
RGPECSQN(1)YTTPSGVIK	sp|O14786|NRP1_HUMAN	150	1	176.4	N	8	2	21580000
RGQFESVAPSQN(1)FSDSSESDTHPFVIAK	sp|P13611|CSPG2_HUMAN	1442	1	121.62	N	12	4	6056200
RGVFITN(1)ETGQPLIGK	sp|P10253|LYAG_HUMAN	470	1	261.22	N	7	2	3226300000
RHEEGHMLN(1)CTCFGQGR	sp|P02751|FINC_HUMAN	542	1	195.77	N	9	2	3842700
RHILQVWSEPSDLLEIPVSGAADN(0.012)LSPSQN(0.988)K	sp|A6NI73|LIRA5_HUMAN	248	0.988342	134.11	N	30	4	39926000
RIQN(1)YSVMDICDYDESSGR	sp|P27487|DPP4_HUMAN	321	1	370.34	N	4	2	28674000
RLTGALTGGGGAASPGAN(1)GTR	sp|A6NL88|SHSA7_HUMAN	59	1	249.82	N	18	2	88889000
RMELSMGPIQAN(1)HTGTGLLLTLQPEQK	sp|P04062|GLCM_HUMAN	98	1	135.12	N	12	4	9184700
RN(1)DCISAPINSLLQMAK	sp|Q8IZF2|AGRF5_HUMAN	718	1	130.64	N	2	3	4033400
RN(1)DSGTYLCGAISLAPK	sp|Q15116|PDCD1_HUMAN	116	1	136.26	N	2	2	4651300
RN(1)FTAADWGQSR	sp|P12109|CO6A1_HUMAN	212	1	202.2	N	2	3	587810000
RN(1)HSCEPCQTLAVR	sp|P00748|FA12_HUMAN	433	1	205.12	N	2	4	7174300
RN(1)LSASVIAVTIQGGAHHLDLR	sp|Q9UHL4|DPP2_HUMAN	428	1	169.77	N	2	3	2551200
RN(1)MTQGR	sp|P07998|RNAS1_HUMAN	62	1	147.52	N	2	2	9048200
RN(1)QSLSLLYK	sp|Q06481|APLP2_HUMAN	541	1	152.54	N	2	3	6636000
RN(1)QSLVQDMDSMVR	sp|Q8NHP8|PLBL2_HUMAN	465	1	187.42	N	2	3	82403000
RN(1)WTEAEVK	sp|P16444|DPEP1_HUMAN	332	1	136.99	N	2	3	11181000
RN(1)WTITR	sp|P19022|CADH2_HUMAN	651	1	111.04	N	2	3	8320800
RPN(1)QSQPLPPSSLQR	sp|Q92542|NICA_HUMAN	417	1	86.214	N	3	3	3442600
RPN(1)SSHLFVK	sp|Q5PT55|NTCP5_HUMAN	56	1	109.16	N	3	3	4357500
RPSLQMN(1)TSIWYN(1)R	sp|P54802|ANAG_HUMAN	526	1	111.64	N	7	3	5260900
RPYVSYVN(1)NSIAR	sp|Q9Y2E5|MA2B2_HUMAN	748	0.999973	156.58	N	8	2	6141600
RQDPVSWDVAFVN(1)ISR	sp|O43451|MGA_HUMAN	1603	1	238.88	N	13	2	55278000
RQDVN(1)ITVATVPSWLK	sp|Q13308|PTK7_HUMAN	405	1	162.22	N	5	3	2619600
RQN(1)QSLVYGK	sp|Q09328|MGT5A_HUMAN	447	1	99.568	N	3	3	1589200
RRDPGAAVPGAAN(1)ASAQQPR	sp|P28300|LYOX_HUMAN	81	1	178.54	N	13	3	47930000
RSN(1)YTPITNVPPEVTVLTNSPVELR	sp|P01903|DRA_HUMAN	103	0.999597	98.973	N	3	3	3992800
RTDN(1)TTYIIK	sp|A8MVW5|HECA2_HUMAN	288	1	131.12	N	4	2	11288000
RYFNIDPN(1)ATQASGNCGTR	sp|Q9UQV4|LAMP3_HUMAN	266	1	252.46	N	8	2	71851000
RYN(1)LTSQDVGSGTSN(0.761)N(0.239)SQACAQFLEQYFHDSDLAQFMR	sp|O14773|TPP1_HUMAN	222	0.760617	151.37	N	15	4	12666000
SADPSN(1)QTGICTAVEGDNCVFDGVIYR	sp|P48745|NOV_HUMAN	97	1	134	N	6	3	49924000
SAEGTFFIN(1)K	sp|P06865|HEXA_HUMAN	157	1	180.45	N	9	2	31790000
SALLEFACTHNLGN(1)CSTTAMK	sp|Q9UIQ6|LCAP_HUMAN	834	0.999752	147.7	N	14	2	6799700
SAN(1)ASFNIK	sp|Q13308|PTK7_HUMAN	116	1	141.52	N	3	2	14878000
SAN(1)ASVILNVQFKPEIAQVGAK	sp|Q86YD3|TMM25_HUMAN	119	1	281.68	N	3	2	52116000
SCCEGMICN(0.003)VELPTN(0.98)HTN(0.018)AVFAVMHAQR	sp|Q8NI32|LPD6B_HUMAN	147	0.979642	90.084	N	15	3	2273900
SCDACMSSDLTFN(1)CSWCHVLQR	sp|Q8IUK5|PLDX1_HUMAN	321	1	177.61	N	13	3	3785900
SCIN(1)ESAIDSR	sp|P08473|NEP_HUMAN	145	1	163.9	N	4	2	115230000
SCLEREDTVLEVTESN(1)TTSVVDGDKR	sp|Q9NQ36|SCUB2_HUMAN	266	1	297.16	N	16	4	9678400
SCMSN(1)CSITSICEKPQEVCVAVWR	sp|P37173|TGFR2_HUMAN	70	1	198.24	N	5	3	15280000
SCPACPGSN(1)ITIR	sp|P05164|PERM_HUMAN	323	1	129.88	N	9	2	19755000
SCVAVTSAQPQN(1)MSR	sp|O15031|PLXB2_HUMAN	528	1	272.65	N	12	3	8456500
SCWCVGAN(1)GSEVLGSR	sp|P01266|THYG_HUMAN	76	1	111.11	N	8	3	2263400
SDAVSHTGN(1)YTCEVTELTR	sp|Q08722|CD47_HUMAN	111	1	207.85	N	9	3	11611000
SDDNLLN(1)TSALGR	sp|Q8N4F0|BPIB2_HUMAN	293	1	152.07	N	7	2	15032000
SDESVGN(1)VTFSFDYQK	sp|P17181|INAR1_HUMAN	58	1	155.02	N	7	2	16950000
SDEYN(1)CSSGMCIR	sp|Q92673|SORL_HUMAN	1164	1	145.99	N	5	2	712410
SDFSQTMLFQAN(1)TTR	sp|P23470|PTPRG_HUMAN	444	1	231.52	N	12	3	9741200
SDGIN(1)VTGGCLVMSQPDADR	sp|Q9UPZ6|THS7A_HUMAN	1500	1	115.8	N	5	2	1529700
SDIN(1)DTGFFMNLEEDMTR	sp|P08183|MDR1_HUMAN	99	1	159.41	N	4	2	2947600
SDLDNGN(0.966)N(0.033)SFQYK	sp|Q9H159|CAD19_HUMAN	74	0.966454	202.96	N	7	2	6143000
SDLNPAN(1)GSYPFQALR	sp|Q8NHP8|PLBL2_HUMAN	515	1	160.56	N	7	2	22251000
SDPHWESMLN(1)ATTR	sp|Q9H0X4|ITFG3_HUMAN	314	1	120.92	N	10	3	13715000
SDSGN(1)YTCLVR	sp|Q9NR99|MXRA5_HUMAN	2415	1	99.013	N	5	2	9649200
SEAPN(1)SSEEDSPIK	sp|Q8IYH5|ZZZ3_HUMAN	129	1	77.288	N	5	2	35404000
SEASEGN(1)ITVTCR	sp|Q29983|MICA_HUMAN	220	1	184.36	N	7	2	2080800
SEAVTLN(1)FTVPTGAR	sp|Q96LA6|FCRL1_HUMAN	293	1	138.42	N	7	2	3636100
SEGSSVN(1)LSPPLEQCVPDR	sp|P00734|THRB_HUMAN	205	1	167.9	N	7	2	18459000
SEHTGACNPCTEGVDYTN(0.994)ASN(0.006)NEPSCFPCTVCK	sp|O14798|TR10C_HUMAN	77	0.993737	148.61	N	18	4	339850000
SEIHSIN(1)ITIER	sp|Q86XX4|FRAS1_HUMAN	1948	1	131.06	N	7	3	2074000
SELGAVIFWGQN(0.998)QTLDPN(0.191)N(0.811)MTILN(1)R	sp|Q8TB96|TIP_HUMAN	146	0.810928	163.4	N	19	3	12391000
SELVN(1)ETR	sp|Q9UGT4|SUSD2_HUMAN	162	1	171.38	N	5	2	7099600
SFAGPGAPFPMN(1)R	sp|Q96HA4|CA159_HUMAN	128	1	91.584	N	12	2	3035900
SFDDHFQHLLN(1)DSER	sp|P35052|GPC1_HUMAN	116	1	129.37	N	11	3	4197400
SFLDCTN(1)R	sp|P98164|LRP2_HUMAN	2224	1	107.9	N	7	2	280160000
SFVQLWN(1)DTVPTESLAR	sp|P39060|COIA1_HUMAN	129	1	166.62	N	7	2	5952200
SGIEN(1)STVTLSHPN(1)GTTSVTSILHIKDPK	sp|P41217|OX2G_HUMAN	181	1	133.1	N	5	3	13756000
SGPKN(1)MTFDLPSDATVVLN(1)R	sp|P11279|LAMP1_HUMAN	62	1	213.84	N	5	3	780950000
SGSLYMLCTGN(1)SSHSSWDNQCQCTSSATR	sp|P01589|IL2RA_HUMAN	70	0.999731	154.33	N	11	3	43277000
SHAASDAPEN(1)LTLLAETADAR	sp|Q9ULI3|HEG1_HUMAN	159	1	436.89	N	10	2	79569000
SHEIWTHSCPQSPGN(1)GTDASH	sp|P04278|SHBG_HUMAN	396	1	220.78	N	15	3	2517500
SHLQN(1)YTVN(1)ATK	sp|P40189|IL6RB_HUMAN	379	1	222.2	N	5	2	61246000
SHTN(1)TSHVMQYGN(1)K	sp|Q99538|LGMN_HUMAN	263	1	225.79	N	4	2	2118000
SHVSSEAIIWVSN(1)K	sp|Q9UKU6|TRHDE_HUMAN	663	1	207.34	N	13	2	5281300
SIDVSIQN(1)VSVVFK	sp|P11597|CETP_HUMAN	105	1	159.09	N	8	2	25845000
SIGLLSPDFQEDN(1)ETEINFLLK	sp|Q9BYF1|ACE2_HUMAN	432	1	194.59	N	13	2	4637900
SILTVTN(0.999)VTQEHFGN(0.215)YTCVAAN(0.785)K	sp|Q7Z3B1|NEGR1_HUMAN	301	0.785305	74.029	N	22	3	5571300
SIN(1)GTFQADFPLGPATHGGTYR	sp|P43632|KI2S4_HUMAN	178	1	91.964	N	3	3	2821600
SIN(1)VTGQGFSLIQR	sp|O15031|PLXB2_HUMAN	1002	1	118.87	N	3	2	2269900
SIPACVPWSPYLFQPN(1)DTCIVSGWGR	sp|P05156|CFAI_HUMAN	464	1	124.7	N	16	3	30542000
SIQMTN(1)QTFSTVEN(1)LKPN(1)TSYEFQVKPK	sp|Q7Z7G0|TARSH_HUMAN	892	1	165.38	N	6	4	108090000
SLCNSIISLN(1)TTISCSEAQK	sp|Q7Z7N9|T179B_HUMAN	136	0.999989	121.13	N	10	2	3727200
SLDALHN(1)ITPGR	sp|Q96JP9|CDHR1_HUMAN	643	1	104.07	N	7	3	1109700
SLEAQGN(1)SSHLDADTVR	sp|Q9NY15|STAB1_HUMAN	1178	1	191.06	N	7	2	5982100
SLEEIGIQN(1)YSTTSSCQAR	sp|Q9NZ53|PDXL2_HUMAN	480	1	193.11	N	9	3	3599300
SLGSGGSVSQLFSN(1)FTGSVDDR	sp|Q6UX06|OLFM4_HUMAN	72	1	111.45	N	14	3	35610000
SLHVPGLN(1)K	sp|P30530|UFO_HUMAN	198	1	119.41	N	8	2	2221100000
SLLEFN(1)TTVSCDQQGTNHR	sp|P11717|MPRI_HUMAN	112	1	282.12	N	6	2	8936400
SLN(1)LSLK	sp|Q9NRI5|DISC1_HUMAN	554	1	97.602	N	3	2	3833100
SLPATLPQCQAAN(1)K	sp|P49767|VEGFC_HUMAN	240	1	133.75	N	13	2	14809000
SLPNFPN(1)TSATAN(1)ATGGR	sp|Q6UXB8|PI16_HUMAN	403	1	209.25	N	7	2	3344300000
SLSN(1)LTEIHDQISGMAR	sp|Q13591|SEM5A_HUMAN	147	1	142.54	N	4	3	6992300
SLTQGSLIVGDLAPVN(1)GTSQGK	sp|P98160|PGBM_HUMAN	3780	1	238.64	N	16	2	8404400
SLTTSLHN(1)K	sp|Q92673|SORL_HUMAN	1894	1	115.49	N	8	3	1901700
SMAGSGHN(1)VSQEALAIK	sp|Q11206|SIA4C_HUMAN	310	1	144.08	N	8	2	8475400
SMVDFMN(0.003)TDN(0.997)FTSHR	sp|Q99784|NOE1_HUMAN	288	0.997202	119.17	N	10	3	1641800
SN(1)DTAASEYK	sp|Q12913|PTPRJ_HUMAN	142	1	94.309	N	2	2	476800
SN(1)FTLTAAR	sp|Q68D85|NR3L1_HUMAN	242	1	141.52	N	2	2	94606000
SN(1)GTIIHVK	sp|P10747|CD28_HUMAN	129	1	96.034	N	2	2	992980
SN(1)ISILR	sp|P19022|CADH2_HUMAN	692	1	154.11	N	2	2	519210000
SN(1)LCALCIGDEQGENK	sp|P02788|TRFL_HUMAN	521	1	154.23	N	2	2	3589000
SN(1)MCESSKEALAEN(0.257)N(0.872)LN(0.872)LPK	sp|P05231|IL6_HUMAN	76	0.999995	62.589	N	2	3	6690700
SN(1)SSMHITDCR	sp|P07998|RNAS1_HUMAN	104	1	242.93	N	2	2	1173900
SN(1)TSQLAFLLYNDQPPQPSK	sp|O00115|DNS2A_HUMAN	86	0.999841	69.07	N	2	3	2643600
SN(1)TTALAEFGK	sp|Q6GTS8|P20D1_HUMAN	72	1	90.653	N	2	2	2267200
SNPEPTGYN(1)WSTTMGPLPPFAVAQGAQLLIR	sp|P15151|PVR_HUMAN	278	0.999932	153.48	N	9	3	249320000
SNSLLSSN(1)CSTWK	sp|Q6UXN8|CLC9A_HUMAN	223	1	208.56	N	8	2	10128000
SPHRPILQAGLPAN(1)K	sp|P11362|FGFR1_HUMAN	264	1	145.16	N	14	3	11640000
SPLGQAN(1)TSLELR	sp|Q9BZZ2|SN_HUMAN	1251	1	175.74	N	7	2	3316000
SPLQPLISLCEAPPSPLQLPGGN(1)VTITYSYAGAR	sp|Q7Z4F1|LRP10_HUMAN	111	1	120.31	N	23	4	32215000
SPQN(1)ETLYSVLK	sp|Q9UKJ1|PILRA_HUMAN	294	1	179.94	N	4	2	11669000
SPVQEN(1)SSDLNK	sp|Q9NY35|CLDN1_HUMAN	42	0.99992	157.97	N	6	2	265230
SQN(1)DTVTPDVWYTSKPK	sp|Q9BTY2|FUCO2_HUMAN	377	1	152.88	N	3	3	4635100
SQN(1)FSALKK	sp|P14384|CBPM_HUMAN	384	1	182.98	N	3	2	41408000
SRPAQLHVLVPPEAPQVLGGPSVSLVAGVPAN(1)LTCR	sp|Q6UWL6|KIRR2_HUMAN	143	1	96.686	N	32	4	8678700
SSCGKEN(1)TSDPSLVIAFGR	sp|P11279|LAMP1_HUMAN	84	1	325.77	N	7	3	122450000
SSDN(1)VSVTVLR	sp|Q86VZ4|LRP11_HUMAN	291	1	90.653	N	4	2	10602000
SSELTLTPRPEDHGTN(1)LTCQVK	sp|Q08ET2|SIG14_HUMAN	210	1	114.53	N	16	4	1780600
SSN(1)NSMLLVFK	sp|O60494|CUBN_HUMAN	3125	0.999997	202.44	N	3	2	48943000
SSTFYN(1)ITVCPVLGDIEGTPGFLQVHTPPVPVSDFR	sp|Q12913|PTPRJ_HUMAN	431	1	106.32	N	6	4	34513000
SSVDN(1)CTIPCTGN(1)TTFSYNSQACER	sp|Q6W4X9|MUC6_HUMAN	659	1	98.21	N	5	3	6642300
STEGQSSLTVTN(1)VTEEHYGN(1)YTCVAANK	sp|Q13449|LSAMP_HUMAN	279	1	202.97	N	12	3	32552000
STENSAGSQGCDKN(1)MSGWYR	sp|P55259|GP2_HUMAN	88	1	178.22	N	14	3	1817100
STGN(1)LSTYNCQLLK	sp|Q93070|NAR4_HUMAN	274	1	170.52	N	4	2	5762300
STN(1)ETDASNIEDQSETEAN(1)VSLASWDVEK	sp|P35555|FBN1_HUMAN	2734	0.999957	166.08	N	3	3	63909000
STQGFLN(1)GSEVSELLR	sp|Q9HCM3|K1549_HUMAN	1124	1	202.18	N	7	2	7470700
STVACAN(1)ATIMCS	sp|O95711|LY86_HUMAN	156	1	112.3	N	7	2	2687400
STYN(1)DTEDVSQASPSESEAR	sp|Q6GTX8|LAIR1_HUMAN	69	1	325.08	N	4	2	31049000
SVCLEN(1)GTWTSPPICR	sp|Q4LDE5|SVEP1_HUMAN	3459	1	93.839	N	6	2	2272700
SVEGN(1)GTGR	sp|P17342|ANPRC_HUMAN	86	1	88.37	N	5	2	143550
SVQLHDSGN(1)YSCYR	sp|P08887|IL6RA_HUMAN	93	1	195.72	N	9	2	30271000
SVTLQIYN(1)HSLTLSAR	sp|Q9Y6R7|FCGBP_HUMAN	2138	1	173.59	N	8	2	25396000
SVVAPATDGGLN(1)LTSTFLRKN(1)QCETR	sp|P41222|PTGDS_HUMAN	78	1	214.61	N	12	4	4690300000
SVYN(1)CSGEACR	sp|P54802|ANAG_HUMAN	503	1	151.83	N	4	2	6311900
SYDN(1)ITGQSIVGCK	sp|Q8N0V4|LGI2_HUMAN	271	1	182.92	N	4	2	5675900
SYN(1)VTSVLFR	sp|P80188|NGAL_HUMAN	85	1	177.7	N	3	2	83775000
SYSESSSTSSSESLN(1)SSAPRGER	sp|Q9ULI3|HEG1_HUMAN	520	1	250.52	N	15	3	257090000
TAADTTGLQPILN(0.025)QFTPAN(0.975)ISR	sp|P06756|ITAV_HUMAN	615	0.975164	99.796	N	19	2	10362000
TADIN(1)SSEVEVLYLR	sp|P22455|FGFR4_HUMAN	311	1	121.28	N	5	2	12392000
TAGAN(1)GTSGFFCVDEGR	sp|P05981|HEPS_HUMAN	112	1	201.76	N	5	2	8526700
TAGVN(1)TTDKEMEVLHLR	sp|P11362|FGFR1_HUMAN	317	1	207.85	N	5	3	207400
TAGWNIPMGLLFN(1)QTGSCK	sp|P02788|TRFL_HUMAN	497	1	172.82	N	13	2	30890000
TAIFAFN(1)ISHVSNK	sp|P35555|FBN1_HUMAN	2767	1	230.81	N	7	2	1085600000
TALFPDLLAQGN(1)ASLR	sp|Q5ZPR3|CD276_HUMAN	104	1	189.33	N	12	2	266640000
TAN(1)HSAPSLENSVQPGK	sp|Q9UJ14|GGT7_HUMAN	523	1	229.02	N	3	3	5841900
TASN(1)LTVSVLEAEGVFEK	sp|Q6YHK3|CD109_HUMAN	68	1	127.18	N	4	3	2214400
TASVSIN(1)QTEPPK	sp|P29317|EPHA2_HUMAN	435	1	103.08	N	7	2	3565700
TATESFPHPGFN(0.959)N(0.041)SLPNK	sp|Q9UBX7|KLK11_HUMAN	131	0.959163	206.46	N	12	3	5125300
TATVHLQALPAAPFN(1)ITVTK	sp|Q06418|TYRO3_HUMAN	230	1	190.18	N	15	2	179980000
TAVN(1)CSSDFDACLITK	sp|P13987|CD59_HUMAN	43	1	278.89	N	4	2	16180000000
TCAENICEQN(0.955)CTQLN(0.045)EGGFICSCTAGFETNVFDR	sp|P98164|LRP2_HUMAN	3978	0.955024	127.68	N	10	4	8676300
TCDWLPKPN(1)MSASCK	sp|P07602|SAP_HUMAN	101	1	228.78	N	9	3	62370000
TCECRPGMICATSATN(1)SCAR	sp|P28908|TNR8_HUMAN	295	1	135.1	N	16	3	2387100
TCNPETFPSSN(1)ESR	sp|Q8IWA5|CTL2_HUMAN	417	1	202	N	11	2	31169000
TCPAGVMGEN(0.885)N(0.115)TLVWK	sp|P00533|EGFR_HUMAN	603	0.885179	120.59	N	10	2	1096000
TCPLDEFQCN(0.764)N(0.236)TLCK	sp|Q07954|LRP1_HUMAN	3662	0.76403	85.973	N	10	2	9257200
TCQAWSSMTPHQHN(1)R	sp|P08519|APOA_HUMAN	61	1	217.12	N	14	2	2170800
TCSDAAYN(1)HTTFPNLLQHR	sp|Q66K79|CBPZ_HUMAN	57	1	132.25	N	8	4	1767800
TCSSN(1)LTLTSGSK	sp|Q9H5V8|CDCP1_HUMAN	386	1	88.187	N	5	2	1004000
TDDEVVQREEEAIQLDGLN(1)ASQIR	sp|P14625|ENPL_HUMAN	62	1	167.71	N	19	3	4681900
TDN(0.081)SLLDQALQN(1)DTVFLN(0.919)MR	sp|O75144|ICOSL_HUMAN	186	0.999999	342.97	N	12	2	194280000
TDN(1)GTYR	sp|Q8N3J6|CADM2_HUMAN	291	1	157.99	N	3	2	1120600
TDPANQFEWLESTLN(0.77)N(0.229)SQQN(0.001)K	sp|Q92484|ASM3A_HUMAN	238	0.770428	173.19	N	15	2	10663000
TELDLRPQGLELFEN(1)TSAPYQLQTFVLPATPPQLVSPR	sp|P05362|ICAM1_HUMAN	202	1	85.8	N	15	4	9593200
TELDMQPQGLGLFVN(1)TSAPR	sp|P32942|ICAM3_HUMAN	206	1	184.87	N	15	2	13188000
TELFSSSCPGGIMLN(1)ETGQGYQR	sp|O95445|APOM_HUMAN	135	1	209.56	N	15	2	41032000
TELLN(1)VCMNAK	sp|P15328|FOLR1_HUMAN	35	1	162.97	N	5	2	7357200
TFAN(1)GSLAFR	sp|Q8WWB7|GLMP_HUMAN	187	1	163.15	N	4	2	12483000
TFASPN(1)ASGSGNTGAR	sp|Q6NUJ2|CK087_HUMAN	26	1	132.23	N	6	3	20098000
TFKN(1)ESENTCQDVDECQQNPR	sp|P48960|CD97_HUMAN	108	1	223.82	N	4	2	1064000
TFN(1)ASGVKPQR	sp|Q8IZP9|GPR64_HUMAN	99	1	133.23	N	3	2	4943800
TFNMNFISPFTQYN(1)TTR	sp|Q96MM7|H6ST2_HUMAN	460	1	205.26	N	14	2	3934000
TGAFSMPEVNVDYN(1)ASSETLR	sp|Q7Z7D3|VTCN1_HUMAN	160	1	212.43	N	14	3	15582000
TGEIN(1)ITSIVDR	sp|Q02413|DSG1_HUMAN	110	1	118.9	N	5	2	15834000
TGFHLEIFPN(1)GTIQGTR	sp|P31371|FGF9_HUMAN	79	1	182.72	N	10	2	4328700
TGIYQVLN(1)GSR	sp|Q9UQV4|LAMP3_HUMAN	232	1	98.898	N	8	2	132200000
TGPVVEDSGSLLLEYVN(1)GSACTTSDGR	sp|P11717|MPRI_HUMAN	871	1	245.97	N	17	3	10310000
TGSICASEN(0.002)IN(0.998)DTLTR	sp|Q5SZK8|FREM2_HUMAN	2427	0.997581	207.47	N	11	2	32090000
TGTSMTSVNWLTPN(1)GTLMTHGSYR	sp|Q9NT99|LRC4B_HUMAN	400	1	114.78	N	14	3	13566000
TGVCPELQADQN(1)CTQECVSDSECADNLK	sp|Q14508|WFDC2_HUMAN	44	1	183.85	N	12	4	1324600000
TGYTMDN(1)MTGLCRPVCAQGCVN(1)GSCVEPDHCR	sp|Q7Z7M0|MEGF8_HUMAN	2229	1	258.13	N	22	4	122930000
THHWN(1)ITAVK	sp|A8K2U0|A2ML1_HUMAN	857	1	176.95	N	5	3	1480200
THN(1)LTDLSPHLR	sp|P32004|L1CAM_HUMAN	979	1	162.31	N	3	2	22521000
TIAN(1)TTCHLPR	sp|A0PJK1|SC5AA_HUMAN	239	1	128.03	N	4	2	11027000
TIN(1)LTVDVPISR	sp|Q14CZ8|HECAM_HUMAN	138	1	98.898	N	3	2	21744000
TIQLN(0.996)VTYVPQN(0.004)PTTGIFPGDGSGK	sp|P20138|CD33_HUMAN	230	0.996429	105.24	N	5	3	28137000
TITVVHQPWCN(1)ITGLRPATSYVFSITPGIGN(1)ETWGDPR	sp|Q12913|PTPRJ_HUMAN	192	1	230.26	N	31	4	33996000
TKPREEQFN(1)STFR	sp|P01859|IGHG2_HUMAN	176	1	203.93	N	9	3	1939200000
TLFCN(1)ASK	sp|P20851|C4BPB_HUMAN	64	1	107.55	N	5	2	7516200
TLFLFPN(1)QTGFPNK	sp|Q96GW7|PGCB_HUMAN	337	1	181.53	N	7	2	12066000
TLSDVPSAAPQN(1)LSLEVR	sp|Q92859|NEO1_HUMAN	639	1	144.17	N	12	3	7880000
TLYETEVFSTDFSN(1)ISAAK	sp|P05543|THBG_HUMAN	165	1	300.07	N	14	2	31006000
TMDYVCCAYN(0.117)N(0.883)ITGR	sp|A8MVW5|HECA2_HUMAN	320	0.883282	148.96	N	11	2	4830100
TMENKPISLESEANLNSDKEN(1)ITTSNLK	sp|Q8N387|MUC15_HUMAN	61	0.999975	177.38	N	21	3	6351500
TN(1)ITLVCKPGDLESAPVLR	sp|P11717|MPRI_HUMAN	581	1	141.06	N	2	2	22893000
TN(1)STFVQALVEHVKEECDR	sp|P07602|SAP_HUMAN	215	1	221.09	N	2	3	32170000
TN(1)VSGSIR	sp|Q96EE4|CC126_HUMAN	134	1	132.08	N	2	2	1379300
TNEQVVEVCTN(1)TSSPHAGLFPK	sp|P49281|NRAM2_HUMAN	336	1	195.18	N	11	3	10689000
TNQDIPAPAN(1)FSQR	sp|B0FP48|UPK3L_HUMAN	110	1	126.71	N	10	2	6773700
TPASDPHGDN(1)LTYSVFYTK	sp|Q92859|NEO1_HUMAN	470	1	241.39	N	10	3	20788000
TPASN(1)ISTQVSHTK	sp|Q86VR7|VS10L_HUMAN	144	1	160.87	N	5	3	5842600
TPEQGSN(1)GTDGASQK	sp|Q12913|PTPRJ_HUMAN	104	1	281.32	N	7	2	1064100
TPHATCFNGEDFDRPVVVSN(1)CSCTR	sp|Q92673|SORL_HUMAN	674	1	149.8	N	20	4	8207900
TPLTAN(1)ITK	sp|P01877|IGHA2_HUMAN	205	1	168.26	N	6	2	6783300000
TPMTN(1)SSIQFLDNAFR	sp|P15586|GNS_HUMAN	279	1	279.75	N	5	2	58806000
TPSVNIGCCIENVLLQQN(1)LTVGSQTGNDIGER	sp|O75144|ICOSL_HUMAN	225	1	181.33	N	18	3	36295000
TQEN(1)GTCTLILGCTVEK	sp|Q13291|SLAF1_HUMAN	155	1	230.57	N	4	2	25735000
TQLGN(1)CSGIGDSTHYGYSTGQPCVFIK	sp|P14415|AT1B2_HUMAN	159	1	82.486	N	5	3	3809300
TQLSQDLGGGTLAMDTLPDN(1)R	sp|Q8IUK5|PLDX1_HUMAN	80	1	209.33	N	20	3	13184000
TQN(1)FTLLVQGSPELK	sp|P50895|BCAM_HUMAN	439	1	291.22	N	3	3	156680000
TQPSSEN(1)K	sp|Q9NZP8|C1RL_HUMAN	147	1	101.64	N	7	2	1670300
TQSAPN(1)FTDMQAN(1)CVDISKK	sp|Q9BZF3|OSBL6_HUMAN	293	1	64.313	N	6	2	8156500
TQTFQGCGILQPDPPAN(1)ITVTAVAR	sp|P08887|IL6RA_HUMAN	221	1	216.29	N	17	4	109930000
TQTN(1)ASDFPIGTSLK	sp|P17927|CR1_HUMAN	509	1	234.79	N	4	2	26924000
TSADLDRETVPEYN(1)LSITAR	sp|Q9UN70|PCDGK_HUMAN	424	1	148.89	N	14	3	72423000
TSEPLNCDYSIYIHN(1)VTR	sp|Q5JXA9|SIRB2_HUMAN	116	1	113.14	N	15	3	14500000
TSGLLETN(1)FTASAR	sp|P40225|TPO_HUMAN	206	1	215.08	N	8	2	5641200
TSN(1)ISKPGTLER	sp|Q9UBG0|MRC2_HUMAN	140	1	215.04	N	3	2	19982000
TSN(1)SSQVSNEQDKIDAYK	sp|Q5JRA6|MIA3_HUMAN	250	1	183.76	N	3	3	1543400
TSPAN(1)CTWLILGSK	sp|Q7Z4F1|LRP10_HUMAN	56	1	130.95	N	5	2	62680000
TSQEN(1)ISFETMYDVLSTKPVLNK	sp|Q13510|ASAH1_HUMAN	348	1	145.94	N	5	2	10940000
TSSQNNVQVLN(0.036)TN(0.964)K	sp|Q9P232|CNTN3_HUMAN	956	0.963527	179.6	N	13	2	2801600
TSTCN(0.006)SVN(0.994)LTILEPDQPIWTTGLK	sp|Q14264|ENR1_HUMAN	201	0.993728	183.76	N	8	2	6768500
TTFANVVNVCGN(1)QSIR	sp|P12724|ECP_HUMAN	84	0.999654	205.87	N	12	2	31431000
TTHSSVLIITPRPQDHGTN(1)LTCQVK	sp|P20138|CD33_HUMAN	209	1	231.07	N	19	4	151830000
TTLPAGTLATRN(1)DTK	sp|Q5IJ48|CRUM2_HUMAN	478	1	100.11	N	12	3	576030
TTN(1)LTTCGRPVETASTR	sp|O95498|VNN2_HUMAN	411	1	86.498	N	3	3	1676800
TTPCEVIDSCTVAMASN(1)DTPEGVR	sp|P78504|JAG1_HUMAN	585	1	101	N	17	3	6063600
TTVTGDKDSVN(1)LTCSTN(1)DTGISIR	sp|P13688|CEAM1_HUMAN	345	1	187.5	N	11	3	4580600
TVAAN(0.012)TPFN(0.988)LSCQAQGPPEPVDLLWLQDAVPLATAPGHGPQR	sp|P30530|UFO_HUMAN	157	0.988486	103.06	N	9	6	545540000
TVAQN(1)YSSVTHLHSIGK	sp|P14384|CBPM_HUMAN	38	1	241.76	N	5	3	222130000
TVDVCCHFTN(0.028)AAN(0.974)N(0.998)SVWSPSMK	sp|Q8IZF2|AGRF5_HUMAN	649	0.97427	252.47	N	13	3	28535000
TVIRPFYLTN(1)SSGVD	sp|Q08380|LG3BP_HUMAN	580	1	121.73	N	10	3	9522000
TVLEN(1)STSYEEAK	sp|Q13510|ASAH1_HUMAN	259	1	194.48	N	5	2	89260000
TVLTPATN(1)HMGN(1)VTFTIPANR	sp|P01024|CO3_HUMAN	85	0.999944	115.26	N	12	3	72830000
TVTISDHGTVTYN(1)GSICGDDQN(1)GPK	sp|P13473|LAMP2_HUMAN	75	1	319.74	N	13	3	169750000
TVVTYHIPQN(1)SSLEN(1)VDSR	sp|O75144|ICOSL_HUMAN	70	1	201.9	N	10	2	949690000
TVYLYPN(1)QTGLPDPLSR	sp|P16112|PGCA_HUMAN	657	1	145	N	7	3	250510000
TVYVHAN(1)QTGYPDPSSR	sp|P16112|PGCA_HUMAN	333	1	168.67	N	7	2	75625000
TWN(1)SSAVPLIGLPNTQDYK	sp|Q9H9K5|MER34_HUMAN	196	1	108.23	N	3	2	2886500
TWSAFQN(1)GTDRR	sp|P98164|LRP2_HUMAN	1496	1	220.82	N	7	2	312110000
TYN(1)GTNPDAASR	sp|O60637|TSN3_HUMAN	127	0.999997	138.25	N	3	2	2560600
VACTSSQGPSSWTHWLPVETPEGVPLGPPEN(1)ISATR	sp|P30530|UFO_HUMAN	339	1	59.888	N	31	5	1587400000
VAEAVSSPAGVGVTWLEPDYQVYLN(1)ASK	sp|Q9P2B2|FPRP_HUMAN	413	1	89.055	N	25	3	4470200
VAENHVGPIIN(1)VTR	sp|Q8WXG9|GPR98_HUMAN	2139	1	103.88	N	11	3	2730400
VALDKDPCSVLPSDYDLFIN(1)LSR	sp|Q10588|BST1_HUMAN	95	1	155.92	N	20	2	4382400
VALLGQAN(1)CSSEALAQPATDYHFHFYR	sp|Q9Y2G1|MRF_HUMAN	1129	1	135.64	N	8	3	33478000
VALPAYPASLTDVSLALSELRPN(1)DSGIYR	sp|Q96GW7|PGCB_HUMAN	130	1	66.52	N	23	3	7668100
VAN(1)GSSLVVPQGGQGTIDTAVLHLDTNLDIR	sp|Q6UVK1|CSPG4_HUMAN	1131	1	81.406	N	3	3	10687000
VAN(1)LTEPVVLTFQHQLQPK	sp|Q9Y653|GPR56_HUMAN	324	1	165.51	N	3	2	125760000
VAN(1)LTFVVNSLDGK	sp|Q14314|FGL2_HUMAN	179	1	240.8	N	3	2	153920000
VAN(1)SSSEAPFPN(1)VSTSLLTSAGN(1)R	sp|Q86TH1|ATL2_HUMAN	524	1	246.49	N	3	2	49574000
VAQPGINYALGTN(1)VSYPNNLLR	sp|O43505|B4GA1_HUMAN	204	0.999906	155.14	N	13	3	140660000
VASPFWPEN(0.508)YPHN(0.152)SN(0.311)YQWTVN(0.036)VN(0.992)ASHVVHGR	sp|O60494|CUBN_HUMAN	1885	0.991838	66.36	N	23	5	23412000
VASVININPN(1)TTHSTGSCR	sp|P13473|LAMP2_HUMAN	257	1	296.97	N	10	2	1502800000
VCDGILDCPGREDEN(0.99)N(0.01)TSTGK	sp|P98164|LRP2_HUMAN	299	0.990412	199.33	N	15	2	1389000000
VCGN(1)GTISHIK	sp|O60494|CUBN_HUMAN	781	1	167.12	N	4	2	581510000
VCLAN(1)GSWSGATPDCVPVR	sp|Q4LDE5|SVEP1_HUMAN	2876	1	149.19	N	5	3	5215300
VCQDCPLLAPLN(1)DTR	sp|P02765|FETUA_HUMAN	156	1	233.28	N	12	2	287740000
VDDEMPQHAVLSGPNLFINN(0.002)LN(0.998)K	sp|Q9BY67|CADM1_HUMAN	304	0.997947	229.02	N	22	2	4791000
VDHESLN(1)ATPQVAMQVLEIHYTPSVK	sp|Q8N3J6|CADM2_HUMAN	211	1	210.26	N	7	4	5896600
VDIIVAN(1)LTVTDKDQPHTPAWN(1)AVYR	sp|P19022|CADH2_HUMAN	402	1	166.29	N	7	3	127040000
VDLEDFEN(0.983)N(0.017)TAYAK	sp|P55083|MFAP4_HUMAN	137	0.982538	196.44	N	8	2	40790000
VDQN(0.002)DN(0.998)TSLQWSNPAQQTLYFDDKK	sp|Q8N3J6|CADM2_HUMAN	51	0.99793	144.95	N	6	3	15386000
VEAAQN(1)LTLPGSLR	sp|P24821|TENA_HUMAN	1392	1	199.12	N	6	3	12866000
VEDEGN(1)YTCLFVTFPQGSR	sp|P15151|PVR_HUMAN	120	1	246.63	N	6	3	362160000
VEFHWGHSN(1)GSAGSEHSINGR	sp|P23470|PTPRG_HUMAN	156	1	131.31	N	9	5	1374500
VEGLQGVYIATLIN(1)GSMNEENMR	sp|Q92673|SORL_HUMAN	430	0.999921	268.18	N	14	2	5825100
VEITTN(1)QSIIIGGLFPGTK	sp|Q12913|PTPRJ_HUMAN	501	1	267.07	N	6	3	27077000
VELAPLPPWQPVGQN(1)FTLR	sp|P32942|ICAM3_HUMAN	134	1	132.5	N	15	2	25206000
VEN(1)DTSPHR	sp|Q9BQ51|PD1L2_HUMAN	64	1	130.75	N	3	2	259690
VEN(1)TTVYYLVLDVQESDCSVLSR	sp|P04196|HRG_HUMAN	63	1	136.77	N	3	3	3709200
VETVVAN(1)LTVMDR	sp|P55283|CADH4_HUMAN	412	1	150.46	N	7	2	5010700
VFEAVEQASN(1)LTQAPEEEPIPLDQLGGSCR	sp|P16444|DPEP1_HUMAN	358	1	84.509	N	10	3	3603400
VFFAGFSN(1)ATVDNSILLR	sp|Q6V0I7|FAT4_HUMAN	3706	0.999935	153.81	N	8	2	2133400
VFGSQN(1)LTTVK	sp|Q9Y4L1|HYOU1_HUMAN	515	1	128.27	N	6	2	8089000
VFHIHN(1)ESWVLLTPK	sp|O75882|ATRN_HUMAN	428	1	225.21	N	6	4	3170800
VFHINQPAEFIEDQSILN(1)LTFSDCK	sp|P55290|CAD13_HUMAN	52	1	169.51	N	18	3	1005600000
VFLN(1)GSR	sp|P01133|EGF_HUMAN	104	1	143.37	N	4	2	216070000
VFPQVN(1)VTK	sp|P54802|ANAG_HUMAN	261	1	137.9	N	6	1	401470000
VFPYISVMVN(0.001)N(0.999)GSLSYDHSK	sp|Q12907|LMAN2_HUMAN	183	0.999025	273.08	N	11	3	30968000
VFVQTPTIN(1)YTLR	sp|Q8NCC3|PAG15_HUMAN	289	1	133.91	N	9	3	180930000
VFVRPTN(1)SCMK	sp|P52803|EFNA5_HUMAN	162	1	137.46	N	7	2	6024300
VGEEYQELQLDGFDNESSN(1)K	sp|P23470|PTPRG_HUMAN	113	0.999966	196.37	N	19	2	11876000
VGMDGTN(1)K	sp|P98164|LRP2_HUMAN	3355	1	111.04	N	7	2	533610
VGN(1)NTIHVHR	sp|Q9UBP4|DKK3_HUMAN	106	0.999929	164.68	N	3	3	16999000
VGQLQLSHN(1)LSLVILVPQNLK	sp|P05155|IC1_HUMAN	352	1	293.29	N	9	2	10723000
VGSTN(1)VSTLVNVHFAPR	sp|Q96J84|KIRR1_HUMAN	297	1	215.51	N	5	2	223770000
VHAGN(1)FSTIPQYFK	sp|P22304|IDS_HUMAN	115	1	178.53	N	5	2	11882000
VHYAYQTN(1)ASTYEYIDIPFQNK	sp|Q99784|NOE1_HUMAN	431	1	115.74	N	8	3	2045800
VIAAEGEMN(1)ASR	sp|P27105|STOM_HUMAN	229	1	118.4	N	9	2	1024300
VIDFN(1)CTTSSVSSALANTK	sp|P04196|HRG_HUMAN	125	1	231.07	N	5	2	99630000
VIDGMTVVHSIELQATDGHDRPLTN(1)CSIIN(1)SGK	sp|P45877|PPIC_HUMAN	190	1	67.758	N	25	4	7277000
VIILDVNDNTPVITAPPLIN(1)GTAEVYIPR	sp|Q8TAB3|PCD19_HUMAN	570	1	122.67	N	20	3	29936000
VILILDPAISGN(1)ETQPYPAFTR	sp|O43451|MGA_HUMAN	1323	1	229.23	N	12	4	490120000
VIN(0.002)TN(0.998)CSAVR	sp|Q9Y644|RFNG_HUMAN	113	0.99816	141.48	N	5	2	6730300
VIN(1)MSYHPR	sp|Q93070|NAR4_HUMAN	257	1	148.99	N	3	3	2843300
VIN(1)QTTCENLLPQQITPR	sp|Q9Y5Y6|ST14_HUMAN	772	1	135.14	N	3	2	7041300
VIQLN(1)ASDPDEGLNGEISYGIK	sp|Q9UN75|PCDAC_HUMAN	265	1	121.95	N	5	2	4144100
VIQNLAVPAGLPLN(1)ETTLAALLK	sp|P54793|ARSF_HUMAN	117	1	163.15	N	14	3	53492000
VITVQVAN(1)FTLR	sp|Q9Y6R7|FCGBP_HUMAN	1317	1	115.78	N	8	3	27487000
VIVEGQNAHGEGYVN(1)VTVKPEPR	sp|Q8IZA0|K319L_HUMAN	395	1	173.78	N	15	3	93538000
VIYGNTDGPSGPFVGKN(1)DSK	sp|O60279|SUSD5_HUMAN	354	1	228.11	N	17	2	12551000
VKN(1)ITDISQK	sp|P42702|LIFR_HUMAN	787	1	128.51	N	3	2	1766600
VKPHSAN(1)LTSTDR	sp|P08F94|PKHD1_HUMAN	3225	1	115.29	N	7	3	1220200
VKPNPPHN(1)LSVINSEELSSILK	sp|P40189|IL6RB_HUMAN	227	0.999999	170.16	N	8	2	100690000
VLCGEEQADADAGAQVCSLLLAQSEVRPQCLLLVLAN(1)R	sp|P28906|CD34_HUMAN	249	1	170.83	N	37	3	19446000
VLDANDNAPVFN(1)QSLYR	sp|Q9UN70|PCDGK_HUMAN	245	1	190.27	N	12	2	242980000
VLDEVTN(1)GTVSVSK	sp|Q86WK6|AMGO1_HUMAN	315	1	109.39	N	7	2	3851500
VLEAVN(1)GTDAR	sp|O60487|MPZL2_HUMAN	39	1	157.34	N	6	2	7507800
VLHN(1)GTLAELQGLPHIR	sp|Q13641|TPBG_HUMAN	275	1	153.41	N	4	4	1805300
VLLGN(1)ESCTLTLSESTMNTLK	sp|P08581|MET_HUMAN	607	1	89.663	N	5	3	5250600
VLLQN(1)LTMSYSGLYQCTAGNEAGK	sp|Q9H6B4|CLMP_HUMAN	197	1	208.38	N	5	2	61900000
VLN(1)ASTLALALAN(0.055)LN(0.945)GSR	sp|O75462|CRLF1_HUMAN	104	0.945446	84.493	N	15	3	6439000
VLN(1)FTTK	sp|P13671|CO6_HUMAN	324	1	153.88	N	3	2	6176600
VLNSIGSDIDN(1)VTQR	sp|O43490|PROM1_HUMAN	395	1	200	N	11	3	194150000
VLPN(1)GSAGVPNR	sp|Q9UEF7|KLOT_HUMAN	159	1	145.46	N	4	2	67559000
VLPSLGISN(0.001)VFTSHADLSGISN(0.989)HSN(0.011)IQVSEMVHK	sp|P05154|IPSP_HUMAN	338	0.988514	119.69	N	22	4	10438000
VLQQQWTN(1)QSSQLLHSVER	sp|Q8IZF2|AGRF5_HUMAN	820	1	239.75	N	8	3	67076000
VLQWTGASGGLPTN(1)ETTFAK	sp|P51690|ARSE_HUMAN	125	1	122.93	N	14	2	3099900
VLSLPLN(1)SSAVVN(1)CSVHGLPTPALR	sp|P50895|BCAM_HUMAN	377	1	130.27	N	7	4	23709000
VLSN(0.999)N(0.001)SDANLELINTWVAK	sp|P05155|IC1_HUMAN	253	0.99937	286.88	N	4	2	5283100000
VLSSIQEGTVPDN(1)TSSAR	sp|O75509|TNR21_HUMAN	278	1	211.77	N	13	3	22394000
VLTLNLDQVDFQHAGN(1)YSCVASNVQGK	sp|P07333|CSF1R_HUMAN	275	0.999999	181.82	N	16	3	112980000
VLVLDANDNSPFVLYPLQN(1)GSAPCTELVPR	sp|Q9Y5E4|PCDB5_HUMAN	566	1	209.29	N	19	3	19937000
VMCDNNPVSLN(0.999)CCSQGN(0.002)VN(0.998)WSK	sp|Q8IZF2|AGRF5_HUMAN	398	0.998303	181.49	N	19	2	31896000
VMELEKEIAN(1)ATAKPEDR	sp|P08473|NEP_HUMAN	285	1	211.37	N	10	4	3933400
VMIEQECCGTSGPMDWVN(1)FTSAFR	sp|O00322|UPK1A_HUMAN	170	1	107.9	N	18	3	65867000
VMVEAYPGLQGFN(1)WTYLGPFSDHQPEPK	sp|P07333|CSF1R_HUMAN	335	1	109.91	N	13	3	1770100
VMVSN(1)DSHTWVTVK	sp|Q8N436|CPXM2_HUMAN	231	1	132.31	N	5	3	11504000
VN(0.912)ATN(0.088)FQALAAEFGGESFTSTFQTQSPPSFYR	sp|Q6NUS6|TECT3_HUMAN	179	0.912	74.364	N	2	4	1483500
VN(1)CSHPFGAFR	sp|P16109|LYAM3_HUMAN	460	1	130.41	N	2	2	8728500
VN(1)ETEMDIAK	sp|O75629|CREG1_HUMAN	160	1	132.01	N	2	2	800800
VN(1)GSCEDVDECATGGR	sp|Q8N2S1|LTBP4_HUMAN	352	1	156.52	N	2	2	1356900
VN(1)GTFQADFPLGPATHGGTYR	sp|P43626|KI2L1_HUMAN	178	1	182.57	N	2	2	69357000
VN(1)GTLLDGTQVLK	sp|Q6UXK5|LRRN1_HUMAN	517	1	137.4	N	2	2	5657400
VN(1)ISN(1)YSLVMESDAGTFLPTGLQFTGSEK	sp|Q9Y646|CBPQ_HUMAN	353	1	130.26	N	2	3	16621000
VN(1)ITPVVALWQPMAPNQGLPR	sp|Q9UEF7|KLOT_HUMAN	630	1	191.06	N	2	2	20037000
VN(1)LSEEAPPGSYVSGISATDGDSGLNANLR	sp|Q6V0I7|FAT4_HUMAN	483	1	133.8	N	2	3	16843000
VN(1)LSGLPR	sp|P47775|GPR12_HUMAN	8	1	171.62	N	2	2	16501000
VN(1)LTTNTIAVTQTLPNAAYNNR	sp|Q6UX06|OLFM4_HUMAN	352	1	378.5	N	2	2	60557000
VN(1)NTLSSQISR	sp|P11047|LAMC1_HUMAN	1107	0.999999	199.11	N	2	2	16977000
VN(1)SSQVLPVDSGEVK	sp|Q9ULB1|NRX1A_HUMAN	190	1	214	N	2	3	72456000
VN(1)STELFHVDR	sp|Q7Z7M0|MEGF8_HUMAN	421	1	185.99	N	2	3	15662000
VN(1)STVIPETQLQAEDR	sp|Q9HBB8|CDHR5_HUMAN	140	1	228.99	N	2	3	268320000
VN(1)VTITVEDIN(0.002)DN(0.001)LPIFN(0.997)QSSYN(1)FTVK	sp|Q9BYE9|CDHR2_HUMAN	696	0.997044	95.319	N	18	3	18493000
VN(1)YSLLADICNLWR	sp|P17050|NAGAB_HUMAN	201	1	132.03	N	2	2	1644300
VNIQGN(1)GTLSASQK	sp|A8MVW5|HECA2_HUMAN	129	1	236.69	N	6	2	101670000
VNNGPLGNPIWN(1)ISGDPTR	sp|P28827|PTPRM_HUMAN	131	1	138.55	N	12	2	35240000
VNVVN(1)STLAEVHWDPVPLK	sp|Q92823|NRCAM_HUMAN	858	0.999981	111.64	N	5	3	16711000
VPDSCCIN(1)VTVGCGINFNEK	sp|P08962|CD63_HUMAN	172	1	217.39	N	8	2	8554500
VPETDEVELTCQATGYPLAEVSWPN(1)VSVPAN(1)TSHSR	sp|Q9BQ51|PD1L2_HUMAN	157	1	130.42	N	25	3	42657000
VPGECCPVCEEPTIITVDPPACGELSN(1)CTLTGK	sp|Q9NZV1|CRIM1_HUMAN	474	1	68.284	N	27	3	2889500
VPGN(1)QTSTTLK	sp|P32004|L1CAM_HUMAN	671	1	121.9	N	4	2	3105500
VPGN(1)VTAVLGETLKVPCHFPCK	sp|P01833|PIGR_HUMAN	469	1	273.24	N	4	4	8769200000
VPHTGVN(1)R	sp|Q8TEB7|RN128_HUMAN	59	1	90.986	N	7	2	182490
VPLN(1)QTSSSCLLEEIELFPER	sp|Q13591|SEM5A_HUMAN	437	1	141.82	N	4	2	7144400
VPPGDSPPGN(1)GSGPR	sp|Q9BZR6|RTN4R_HUMAN	372	1	158.08	N	10	2	13800000
VPTIASPVELLEGTEVDFN(1)CSTPYVCLQEQVR	sp|Q9BZZ2|SN_HUMAN	159	1	152.92	N	19	3	15156000
VPVSHSFPHPLYN(1)MSLLK	sp|P20151|KLK2_HUMAN	102	1	85.563	N	13	3	1237300
VPVTLALN(0.998)N(0.002)TLFLIEER	sp|P15144|AMPN_HUMAN	681	0.998285	225.33	N	8	2	734560000
VQAINQLGSGPDPQSVTLYSGEDYPDTAPVIHGVDVIN(1)STLVK	sp|O00533|NCHL1_HUMAN	822	0.999999	64.772	N	38	4	36244000
VQDLVLEPTQN(1)ITTK	sp|Q8N3Z0|PRS35_HUMAN	110	1	97.953	N	11	2	5565400
VQEVLN(1)GTEVNLQHLTALVDCR	sp|Q9C0H2|TTYH3_HUMAN	351	1	238.05	N	6	2	67848000
VQFLLFVPSNPSCGQLVEGSSDLQN(0.122)SGFN(0.878)ATLGTK	sp|Q53H76|PLA1A_HUMAN	79	0.87787	67.181	N	29	3	4241200
VQFNLGN(1)SSR	sp|Q9H741|CL049_HUMAN	67	1	155.58	N	7	2	110400000
VQGCMPQPGCN(0.004)LLN(0.996)GTQEIGPVGMTENCNR	sp|Q8N6Q3|CD177_HUMAN	189	0.996005	88.708	N	14	3	6834600
VQGN(1)STLLHITDLQAR	sp|O75054|IGSF3_HUMAN	101	1	133.86	N	4	3	12911000
VQLQDGGEYTCVASNVAGTN(0.12)N(0.88)K	sp|Q96RW7|HMCN1_HUMAN	970	0.879889	120.25	N	21	3	3603400
VQN(1)MSQSIEVLDR	sp|Q99784|NOE1_HUMAN	103	1	133.07	N	3	2	2077000
VQPFN(1)VTQGK	sp|P13473|LAMP2_HUMAN	356	1	131.22	N	5	2	955760000
VQQVGHYPPAN(1)SSLSSR	sp|Q24JP5|T132A_HUMAN	71	1	129.36	N	11	3	10246000
VQSLQTLAAN(0.998)N(0.002)SALAK	sp|Q5KU26|COL12_HUMAN	271	0.997514	152.38	N	10	2	3577300
VQVPN(1)ASVDVGDDVLLR	sp|P04629|NTRK1_HUMAN	202	1	106.61	N	5	2	2224800
VQVTLDGVPAAAPGQPAQLQLN(1)ATESDDGR	sp|P32942|ICAM3_HUMAN	363	1	129.8	N	22	3	5208200
VSANVQN(1)VTTEDVEK	sp|Q92932|PTPR2_HUMAN	564	1	182.37	N	7	2	5084400
VSDEN(1)LTGVNPAAATR	sp|P08F94|PKHD1_HUMAN	869	1	175.74	N	5	2	8979400
VSDN(1)ESSSN(1)YTYK	sp|Q12913|PTPRJ_HUMAN	391	1	184.36	N	4	2	3745600
VSEDN(1)ITESQHMLVAEIMVSDQDDCAPVGCSMYAR	sp|P01133|EGF_HUMAN	815	1	117.79	N	5	4	9006400
VSEHIPVYQQEEN(1)QTDVWTLLNGSK	sp|P49908|SEPP1_HUMAN	119	0.999994	75.226	N	13	3	3443700
VSFWFVVTDPSKN(1)HTLPAVEVQSAIR	sp|Q9HBJ8|TMM27_HUMAN	93	1	138.49	N	13	3	18178000
VSGLESRPDVDLPHFIISN(1)ETSLEK	sp|Q70SY1|CR3L2_HUMAN	480	1	113.08	N	19	4	7549100
VSISVSN(0.002)ALGHN(0.998)ATAITFDEFTIVKPDPPENVVAR	sp|P26992|CNTFR_HUMAN	190	0.997959	122	N	12	3	825130000
VSLLDN(1)GTLTVR	sp|Q9NR99|MXRA5_HUMAN	2693	1	185.96	N	6	2	5079400
VSLSVQPGPTVASGEN(1)VTLLCQSQGWMQTFLLTK	sp|Q8NHL6|LIRB1_HUMAN	341	1	58.838	N	16	3	4792600
VSLTN(1)VSISDEGR	sp|Q9BY67|CADM1_HUMAN	113	1	238.86	N	5	2	1834600000
VSN(1)VSCQASVSR	sp|P55058|PLTP_HUMAN	143	1	189.58	N	3	2	909460
VSVNTAN(1)VTLGPQLMEVTVYR	sp|Q14956|GPNMB_HUMAN	200	0.999965	147.07	N	7	2	28951000
VSVSLGQTN(1)LTVEPGASLQQHFILR	sp|Q6NUS6|TECT3_HUMAN	347	1	184.88	N	9	3	11425000
VTACHSSQPN(1)ATLYK	sp|P05543|THBG_HUMAN	36	1	274.8	N	10	2	752760000
VTILHN(0.003)N(0.016)GFGN(0.981)LSSLEILN(1)ICR	sp|Q9H756|LRC19_HUMAN	103	1	138.66	N	19	3	8538800
VTINVMDVNDNSPVVISPPSN(1)TSFK	sp|Q9HC56|PCDH9_HUMAN	681	1	162.26	N	21	2	3602400
VTISGVYDLGDVLEEMGIADLFTN(0.059)QAN(0.941)FSR	sp|P08185|CBG_HUMAN	330	0.940879	66.437	N	27	3	6001200
VTN(1)DTESDINYLLK	sp|P12821|ACE_HUMAN	445	1	234.65	N	3	2	30825000
VTNSNANAASPLIVAGYN(1)VSGSVR	sp|P69849|NOMO3_HUMAN	218	1	289.95	N	18	2	18240000
VTPACN(1)TSLPAQR	sp|Q9UBG0|MRC2_HUMAN	69	1	225.93	N	6	3	498930000
VTQVYAEN(1)GTVLQGSTVASVYK	sp|P27169|PON1_HUMAN	324	1	151.2	N	8	2	8393700
VTTYCN(1)ETMTGWVHDVLGR	sp|P53634|CATC_HUMAN	119	1	135.09	N	6	3	44324000
VTVLDVNDNAPVIVLPTLQN(1)DTAELQVPR	sp|O14917|PCD17_HUMAN	590	1	206.69	N	20	3	8454500
VTVLGVATAPQQVLSNGVPVSN(1)FTYSPDTK	sp|P10253|LYAG_HUMAN	925	0.999994	119.37	N	22	3	1070400000
VTVQSLLTVETLEHN(1)QTYECR	sp|P07333|CSF1R_HUMAN	480	1	121.26	N	15	3	12388000
VTVRPGESVMVN(1)ISAK	sp|Q9Y6R7|FCGBP_HUMAN	91	1	156.58	N	12	3	17219000
VTVVGNEN(0.984)N(0.015)SLLIESIK	sp|Q16348|S15A2_HUMAN	435	0.984217	191.06	N	8	2	24014000
VTWKPQGAPVEWEEETVTN(1)HTLR	sp|O00533|NCHL1_HUMAN	767	1	116.27	N	19	3	9100700
VVAEN(1)ITQTSR	sp|P13611|CSPG2_HUMAN	1898	1	99.688	N	5	2	460490
VVAEPGLDVPEGAALN(1)LSCR	sp|Q9BZZ2|SN_HUMAN	1462	1	137.73	N	16	3	9110600
VVAN(1)GTGTQGQLK	sp|P08236|BGLR_HUMAN	272	1	173.24	N	4	2	1479900
VVASGGTVTGDTMVN(1)ITVK	sp|Q6V0I7|FAT4_HUMAN	880	1	163.62	N	15	2	14983000
VVEDN(1)HSYYVSR	sp|Q8IUK5|PLDX1_HUMAN	88	1	97.957	N	5	3	875970
VVELPTEEPEVGSTCLASGWGSIEPEN(1)FSFPDDLQCVDLK	sp|P06870|KLK1_HUMAN	165	1	55.9	N	27	4	16366000
VVGGEREN(1)VSMVDYAHNNYQAQSAVPLR	sp|P05186|PPBT_HUMAN	430	0.999958	101.86	N	8	4	6388200
VVGVPYQGN(1)ATALFILPSEGK	sp|P05154|IPSP_HUMAN	262	1	169.43	N	9	4	3861700000
VVLGAHN(1)LSR	sp|P08246|ELNE_HUMAN	88	1	92.239	N	7	3	4285900
VVLGAN(1)GTYSCLVR	sp|Q5ZPR3|CD276_HUMAN	215	1	223.22	N	6	2	2584900000
VVLHPN(1)YSQVDIGLIK	sp|P00738|HPT_HUMAN	241	1	177.36	N	6	3	1370800000
VVLNYN(1)GTSQELVAVSGR	sp|P16066|ANPRA_HUMAN	427	0.999999	209.19	N	6	2	5241800
VVLSENVQN(1)DTR	sp|Q9UN75|PCDAC_HUMAN	257	0.999981	178.84	N	9	2	17442000
VVNEMCPN(1)ITR	sp|Q8N436|CPXM2_HUMAN	337	1	121.61	N	8	2	30045000
VVQLN(1)SSFSLR	sp|P16234|PGFRA_HUMAN	42	1	189.17	N	5	2	380730000
VVRPDSELGERPPEDN(1)QSFQYDHEAFLGK	sp|Q15293|RCN1_HUMAN	53	1	63.138	N	16	3	3842700
VVTQN(1)SSSGN(1)VTHEK	sp|P43007|SATT_HUMAN	201	1	70.26	N	5	3	55411
VVTVAALGTN(1)ISIHKDEIGK	sp|Q9Y6R7|FCGBP_HUMAN	1743	1	242.97	N	10	4	15488000
VVVLDDNDNRPMILYPLQN(0.998)GTLPCN(0.002)DLVPR	sp|Q9Y5F3|PCDB1_HUMAN	568	0.997588	73.936	N	19	3	4729900
VWDTAVGLN(1)HTAEPSLQTLER	sp|Q9C0H2|TTYH3_HUMAN	144	1	210.02	N	9	2	48627000
VWYPQAEVQN(1)HSTSSYR	sp|Q9H9K5|MER34_HUMAN	89	1	97.767	N	10	3	3042900
VYDPLYCESVHN(1)FTLPSWATEDTMTK	sp|P15309|PPAP_HUMAN	220	1	110.53	N	12	3	124340000
VYIIAHVPVGYLPSSQN(1)ITAMR	sp|Q92484|ASM3A_HUMAN	263	1	155.43	N	17	2	26003000
VYSGILN(1)QSEIK	sp|P03951|FA11_HUMAN	450	1	148.56	N	7	2	38297000
VYYN(1)CSCIER	sp|Q6ZQN7|SO4C1_HUMAN	544	1	113.18	N	4	2	12675000
WCPQN(1)SSCVN(1)ATACR	sp|P48960|CD97_HUMAN	33	1	154.88	N	5	3	21160000
WDQVEVIPDIACGN(1)ASSN(1)SSAGGR	sp|Q8NFT8|DNER_HUMAN	204	1	151.62	N	14	2	13717000
WEALGNTLSSQPN(1)LTVSWDPR	sp|Q96DU3|SLAF6_HUMAN	178	1	235.26	N	13	2	25001000
WETQSSISLILEGSGASSPCAN(1)TTFCCK	sp|Q6DKI7|PVRIG_HUMAN	129	1	131.5	N	22	3	44114000
WFHN(1)GSLSEETN(1)SSLNIVNAK	sp|P12319|FCERA_HUMAN	67	1	193.32	N	4	2	3306900
WFSAGLASN(1)SSWLR	sp|P41222|PTGDS_HUMAN	51	1	213.35	N	9	2	691030000
WGQNTQGN(1)FSLQFCR	sp|P08F94|PKHD1_HUMAN	1919	1	188.27	N	8	2	2832000
WGSDNTIFFTTYAN(1)GSCK	sp|Q99523|SORT_HUMAN	274	1	310.29	N	14	2	1847900
WHCQCKQDFN(1)ITDISLLEHR	sp|P07911|UROM_HUMAN	322	1	342.62	N	10	4	17519000000
WN(1)ACCESEMSFQLK	sp|Q9ULB1|NRX1A_HUMAN	47	1	201.46	N	2	2	8289000
WN(1)NTGCQALPSQDEGPSK	sp|P01833|PIGR_HUMAN	499	0.999937	462.87	N	2	2	3210200000
WN(1)QTCELLPVSQASWACNLILGAPDSQK	sp|P14784|IL2RB_HUMAN	71	0.999961	67.848	N	2	3	15384000
WN(1)VTSLETLK	sp|Q13421|MSLN_HUMAN	388	1	153.24	N	2	2	12477000
WNDSPCN(1)QSLPSICK	sp|Q9UBG0|MRC2_HUMAN	497	1	165.58	N	7	2	17763000
WNVNAPPTFHSEMMYDN(1)FTLVPVWGK	sp|P43251|BTD_HUMAN	402	1	114.35	N	17	3	6614300
WQMN(1)FTVR	sp|P13473|LAMP2_HUMAN	49	1	127.12	N	4	2	233380000
WQN(0.997)DSPTFGEHQLASSSEVQN(0.003)GSPMSQTETVSR	sp|Q9ULI3|HEG1_HUMAN	414	0.997257	63.128	N	3	4	2370000
WSFSN(1)GTSWR	sp|Q99519|NEUR1_HUMAN	352	1	153.08	N	5	2	8142600
WTEDN(1)ITSSVLFN(1)R	sp|Q07075|AMPE_HUMAN	589	1	116.84	N	5	2	114740000
WTGHN(1)VTVVQR	sp|Q07954|LRP1_HUMAN	1511	1	147.28	N	5	3	2516200
WTLQMGFPVITVDTSTGTLSQEHFLLDPDSN(1)VTR	sp|P15144|AMPN_HUMAN	573	1	104.71	N	31	4	5133000
WVEN(0.983)N(0.016)TN(0.001)NLVK	sp|Q99574|NEUS_HUMAN	157	0.98321	148.94	N	4	2	256600000
WWYN(1)VTDGSCQLFVYGGCDGNSNNYLTK	sp|O43291|SPIT2_HUMAN	57	1	141.29	N	4	3	7908700
YAAVN(1)ITTNQAAPSEVPTLR	sp|P54753|EPHB3_HUMAN	445	1	260.49	N	5	2	66016000
YAEDKFN(1)ETTEK	sp|P43652|AFAM_HUMAN	402	1	216.91	N	7	2	2141700
YAN(1)ITVDYLYNK	sp|P08575|PTPRC_HUMAN	232	1	119.68	N	3	2	4775000
YAVYWN(0.995)SSN(0.005)PR	sp|P52803|EFNA5_HUMAN	37	0.995356	101.46	N	6	2	23939000
YCGLGLQMN(1)HSIESK	sp|Q96PD2|DCBD2_HUMAN	155	1	210.93	N	9	2	7136500
YDLPASINFILN(1)K	sp|P38571|LICH_HUMAN	161	0.99994	133.91	N	12	2	7066900
YDREPAEFN(1)LTK	sp|Q7Z6M3|MILR1_HUMAN	182	1	142.97	N	9	2	5068400
YEEQQLEIQN(1)SSR	sp|Q8IZF2|AGRF5_HUMAN	315	1	305.74	N	10	3	66892000
YELSLHPN(1)LTSMTFR	sp|Q9UIQ6|LCAP_HUMAN	184	1	77.279	N	8	3	3132200
YEPFWEDEEKN(1)ESGLTEYR	sp|P25116|PAR1_HUMAN	62	1	185.06	N	11	2	2250700
YEQLQN(1)ETR	sp|P11117|PPAL_HUMAN	167	1	141.48	N	6	2	17159000
YEVCIRPFFN(1)SCDTYK	sp|Q92563|TICN2_HUMAN	287	1	146.79	N	10	3	30448000
YFQN(1)YSYGGVIQDDHIPFLR	sp|Q16769|QPCT_HUMAN	296	1	182.37	N	4	2	308800000
YFYN(0.182)N(0.818)QTK	sp|P10646|TFPI1_HUMAN	145	0.818097	130.04	N	5	2	13143000
YFYN(1)GTSMACETFQYGGCMGN(1)GN(1)N(1)FVTEK	sp|P02760|AMBP_HUMAN	250	1	182.89	N	4	3	1068000000
YGCCPMPN(1)ATCCSDHLHCCPQDTVCDLIQSK	sp|P28799|GRN_HUMAN	236	1	73.072	N	8	3	29225000
YGMQNSGNEISWN(1)YTLEQYQK	sp|Q07075|AMPE_HUMAN	801	1	273.07	N	13	2	6012300
YGN(1)ITLPMSHAGTGNIVVIMISYPK	sp|Q8NC42|RN149_HUMAN	145	1	91.733	N	3	3	2682400
YGN(1)MTEDHVMHLLQNADPLK	sp|P04233|HG2A_HUMAN	136	1	128.94	N	3	3	1619600
YGTALVHLYVN(1)ETLAN(1)R	sp|Q08174|PCDH1_HUMAN	813	1	169.62	N	11	3	2433700
YHGFLN(1)TSYHR	sp|P11117|PPAL_HUMAN	92	1	180.66	N	6	2	5397000
YHN(1)LSLYTEHSVQEK	sp|Q16348|S15A2_HUMAN	472	1	257.81	N	3	4	1898300
YIHPQN(0.996)N(0.004)SICCTK	sp|P19438|TNR1A_HUMAN	54	0.996459	244.71	N	6	3	56340000
YILAQYN(1)TTK	sp|O43490|PROM1_HUMAN	220	1	204.79	N	7	2	117290000
YIRPICLPAAN(1)ASFPNGLHCTVTGWGHVAPSVSLLTPK	sp|Q16651|PRSS8_HUMAN	159	0.999925	142.96	N	11	4	40145000
YKN(1)NSDISSTR	sp|P01871|IGHM_HUMAN	46	0.999792	175.33	N	3	2	2905400
YKPDTLAVAVEN(1)GTGTDR	sp|Q9H0X4|ITFG3_HUMAN	389	1	233.28	N	12	2	29987000
YKVPAEILAN(0.487)TSDN(0.487)AGFCIPEGN(0.027)CLGSGVLN(0.999)VSICK	sp|Q14108|SCRB2_HUMAN	325	0.999467	90.843	N	31	3	40087000
YLFVYRPDQVSAVDSYYYDDGCEPCGN(1)DTFN(1)REPAIVR	sp|P24855|DNAS1_HUMAN	128	1	146.94	N	27	4	26631000
YLGN(1)ATAIFFLPDEGK	sp|P01009|A1AT_HUMAN	271	1	257.2	N	4	2	1041000000
YLIVAQLN(1)LSR	sp|Q5JS37|NHLC3_HUMAN	278	1	97.965	N	8	2	6097700
YLN(1)ASDFTVK	sp|P08F94|PKHD1_HUMAN	830	1	104.2	N	3	2	5769200
YLPVN(1)SSLLTSDCSER	sp|Q9Y6R7|FCGBP_HUMAN	5186	1	130.15	N	5	3	2497700
YLQPLLAVQFTN(1)LTMDTEIR	sp|P05026|AT1B1_HUMAN	265	1	134.88	N	12	3	4702900
YLTLN(1)ASQITNLR	sp|Q9H9K5|MER34_HUMAN	333	1	197.21	N	5	2	25948000
YMDN(1)QSFATESQEGVGLGHSPSSYVNTK	sp|Q86TY3|CN037_HUMAN	189	1	130.27	N	4	3	5340800
YN(1)ATVYSQAAN(1)GTEGQPQAIEFR	sp|Q12913|PTPRJ_HUMAN	342	1	229.69	N	2	2	51728000
YN(1)CSIESPR	sp|O00469|PLOD2_HUMAN	696	1	87.639	N	2	2	338200
YN(1)CTATNHIGTR	sp|O15394|NCAM2_HUMAN	474	1	118.9	N	2	3	3701600
YN(1)GTAIISLVR	sp|Q8WXG9|GPR98_HUMAN	4170	1	101.97	N	2	2	2806500
YN(1)LTSQDVGSGTSN(0.5)N(0.5)SQACAQFLEQYFHDSDLAQFMR	sp|O14773|TPP1_HUMAN	210	1	151.37	N	2	4	12666000
YN(1)VCLGSVLPYGATSTLLAGDSDSQEEAHGK	sp|Q99835|SMO_HUMAN	76	1	119.69	N	2	3	11238000
YNQETPMEICLN(1)GTPALAYLASAPPPLCPSGR	sp|Q8IV08|PLD3_HUMAN	284	0.999963	101.86	N	12	3	108460000
YPDVQNECRPCHEN(1)CTQGCK	sp|P21860|ERBB3_HUMAN	616	0.999983	102.03	N	14	3	199310
YPHKPEIN(1)STTHPGADLQEN(1)FCR	sp|P00734|THRB_HUMAN	143	1	196.75	N	8	3	18071000
YPHNHHVVN(0.774)N(0.226)TLEGN(1)CSSK	sp|P15586|GNS_HUMAN	117	1	250.05	N	15	2	7462200
YPN(1)CTGGAAGYIDR	sp|Q68CP4|HGNAT_HUMAN	461	1	131.79	N	3	2	10990000
YPQDYQFYIQN(1)FTALPLNTVVPPQR	sp|P43307|SSRA_HUMAN	136	0.999997	99.6	N	11	3	6845000
YPVGNN(1)QTAVQDNVK	sp|P29972|AQP1_HUMAN	42	0.999903	318.47	N	6	2	117400000
YQFNTNVVFSN(0.113)N(0.887)GTLVDR	sp|P43251|BTD_HUMAN	203	0.886952	211.83	N	12	2	130530000
YQHN(1)ESHSR	sp|Q9H0B8|CRLD2_HUMAN	41	1	142.36	N	4	3	2032100
YQN(0.997)N(0.003)SPPNNDDQWK	sp|O75841|UPK1B_HUMAN	131	0.996566	174.57	N	3	2	3032700
YQN(1)VTGFSNVNINR	sp|Q6V0I7|FAT4_HUMAN	2937	1	134.75	N	3	2	24902000
YSAEVHMSIPN(1)VSLPLR	sp|P43234|CATO_HUMAN	105	1	250.81	N	11	3	7537400
YSISSGN(0.003)EEGIFAIN(0.997)SSTGILTLAK	sp|Q6V0I7|FAT4_HUMAN	3140	0.996859	56.817	N	15	2	6461400
YSTN(1)LSNHVDDFTTFR	sp|P25101|EDNRA_HUMAN	29	1	203.74	N	4	2	89076000
YSVAN(1)DTGFVDIPKQEK	sp|P07711|CATL1_HUMAN	221	1	142.08	N	5	3	1261500
YSVLIMAEKPVGDLSSPN(1)ETK	sp|Q9P2B2|FPRP_HUMAN	600	1	124.25	N	18	3	4222400
YSVQLMSFVYN(1)LSDTHLFPN(1)ASSK	sp|P11279|LAMP1_HUMAN	121	1	167.59	N	11	2	4866800
YTCTAQTIVDN(1)SSASADLVVR	sp|Q12860|CNTN1_HUMAN	591	1	244	N	11	2	141960000
YTGN(1)ASALFILPDQDKMEEVEAMLLPETLKR	sp|P01011|AACT_HUMAN	271	1	255.15	N	4	4	342240000
YTLDPN(1)ITSAGPTK	sp|O43157|PLXB1_HUMAN	1253	1	110.64	N	6	2	4715900
YVLVN(1)MSTGLVEDQTLWSDPIR	sp|O75631|UPK3A_HUMAN	170	1	179.17	N	5	2	16522000
YVQDQVAAPFQLSN(1)HTGR	sp|Q14766|LTBP1_HUMAN	347	1	105.99	N	14	3	5197100
YVQN(1)GTYTVK	sp|Q14126|DSG2_HUMAN	462	1	153.08	N	4	2	47040000
YYN(1)YTLSINGK	sp|P15586|GNS_HUMAN	183	1	227.99	N	3	2	24530000

## Sheet: test3
Deamidation 18O (N) Probabilities	Protein	Positions within proteins	Localization prob	Score	Amino acid	Position in peptide	Charge	Intensity
AAEN(1)FTLLVK	sp|Q99571|P2RX4_HUMAN	184	1	174.41	N	4	2	7217300
AAGVN(1)TTDKEIEVLYIR	sp|P21802|FGFR2_HUMAN	318	1	109.48	N	5	3	1487200
AAIPSALDTN(1)SSK	sp|Q08380|LG3BP_HUMAN	551	1	143.5	N	10	3	13763000000
AALAAFNAQNN(1)GSNFQLEEISR	sp|P02765|FETUA_HUMAN	176	0.999918	359.59	N	11	2	1350600000
AALLN(1)DCVCDGLERPICESVK	sp|P54826|GAS1_HUMAN	220	1	109.87	N	5	3	4933400
AALSN(1)ASLLAEACHQIFEGK	sp|Q8N0V5|GNT2A_HUMAN	41	1	301.75	N	5	2	15416000
AALSWSN(0.013)GN(0.987)GTASCR	sp|Q12913|PTPRJ_HUMAN	231	0.986627	148.78	N	9	2	82674000
AAN(1)YTSSLNLPDK	sp|Q92854|SEM4D_HUMAN	379	0.999999	98.898	N	3	2	2619600
AAPAPQEATATFN(1)STADREDGHR	sp|P13598|ICAM2_HUMAN	176	1	166.9	N	13	2	551280000
AASTYSIDSVSFSYNTGDN(1)TTFPDAEDK	sp|P13473|LAMP2_HUMAN	123	0.99989	151.42	N	19	3	22687000
AATCINPLN(1)GSVCER	sp|O75882|ATRN_HUMAN	914	1	248.81	N	9	2	1461500000
AATCINPLN(1)GSVCERPAN(1)HSAK	sp|O75882|ATRN_HUMAN	923	1	248.81	N	18	2	1190600000
ACHCPDAGGELICYQLPGCHGN(1)FSDAEEGDPER	sp|P98095|FBLN2_HUMAN	180	1	153.48	N	22	3	17537000
ACTEAEFACHSYN(1)ECVALEYR	sp|P98160|PGBM_HUMAN	210	1	294.26	N	13	2	48013000
ACVAGFTN(1)ITFHPQNK	sp|Q12913|PTPRJ_HUMAN	937	0.99999	116.58	N	8	3	18363000
ADANPPATEYHWTTLN(1)GSLPK	sp|Q15223|PVRL1_HUMAN	286	1	160.43	N	16	2	393950000
ADDCALPYLGAICYCDLFCN(1)R	sp|Q9GZM7|TINAL_HUMAN	78	1	122.63	N	20	3	2205500
ADGTVN(1)QIEGEATPVN(1)LTEPAKLEVK	sp|P05090|APOD_HUMAN	98	1	310.93	N	16	2	10142000000
ADLDPLDMPCTTIPSAPQAVISSVN(1)ETSLMLEWTPPR	sp|P29323|EPHB2_HUMAN	336	1	78.556	N	25	3	26842000
ADSFN(1)LSLSDMSQEWR	sp|Q5SZK8|FREM2_HUMAN	1033	1	119.21	N	5	2	5871000
AEAVGETLTLPGLVSADN(1)GTYTCEASNK	sp|Q8NFZ8|CADM4_HUMAN	286	0.999997	220.66	N	18	3	1007000000
AECCASGNIDTAWSN(0.999)LTHPGN(0.001)K	sp|O95633|FSTL3_HUMAN	73	0.999006	113.65	N	15	2	20221000
AEFN(1)ITLIHPK	sp|P15144|AMPN_HUMAN	234	1	155.11	N	4	3	167780000
AELSN(1)HTRPVILVPGCLGNQLEAK	sp|P04180|LCAT_HUMAN	44	1	164.94	N	5	3	87196000
AEN(1)QTAPGEVPALSNLRPPSR	sp|P28300|LYOX_HUMAN	144	1	155.39	N	3	2	39518000
AENQAN(1)VTCQVSNFYPR	sp|O00241|SIRB1_HUMAN	269	1	293.76	N	6	2	100940000
AENQVN(1)VTCQVR	sp|Q5TFQ8|SIRBL_HUMAN	269	1	208.15	N	6	2	239390000
AEPPLN(1)ASASDQGEK	sp|Q9Y4L1|HYOU1_HUMAN	931	1	101.56	N	6	3	7857600
AFGSNPN(1)LTK	sp|P22792|CPN2_HUMAN	74	0.99971	154.12	N	7	2	850650000
AFN(1)STLPTMAQMEK	sp|P16070|CD44_HUMAN	57	1	174.57	N	3	2	807060000
AFNALGSEN(1)R	sp|P98161|PKD1_HUMAN	2050	0.999999	107.69	N	9	2	2073200
AFQYDTN(1)CSFR	sp|P16109|LYAM3_HUMAN	411	1	133.13	N	7	2	22379000
AFTDPVGELTCLGQQYYN(1)ETLGK	sp|Q14264|ENR1_HUMAN	369	1	210.02	N	18	2	12403000
AFVVTN(1)QTTWTGR	sp|Q504Y2|PKDCC_HUMAN	460	1	185.08	N	6	2	13035000
AGAFLGLTNVAVMN(1)LSGNCLR	sp|P35858|ALS_HUMAN	368	0.999971	153.32	N	14	2	4918900
AGFN(1)ASFHK	sp|O60494|CUBN_HUMAN	2085	1	178.99	N	4	2	342950000
AGHFQN(1)TSSPSAR	sp|P36941|TNR3_HUMAN	177	1	107.39	N	6	2	1386100
AGHGQLAQLGGVLLLAGGN(1)R	sp|B4DS77|SHSA9_HUMAN	45	1	161.48	N	19	3	7852200
AGLQAFFQVQECN(1)K	sp|P00450|CERU_HUMAN	358	1	199.33	N	13	2	256540000
AGN(1)CSWEAHPGN(1)R	sp|Q96AM1|MRGRF_HUMAN	4	1	250.26	N	3	2	39614000
AGQPATAFSQQDLLDGAVLYSHN(1)GSLSPR	sp|Q6UVK1|CSPG4_HUMAN	1202	1	174.61	N	23	3	14026000
AGTQPLDSYKPGVDCAPCPPGHFSPGDN(0.15)QACKPWTN(0.85)CTLAGK	sp|P43489|TNR4_HUMAN	146	0.849553	45.493	N	36	5	6443600
AHCVWLECPIPDAPVVTN(1)VTVK	sp|P26006|ITA3_HUMAN	926	1	97.69	N	18	3	7926900
AHLN(1)VSGIPCSVLLADVEDLIQQQISN(1)DTVSPR	sp|Q96IY4|CBPB2_HUMAN	85	1	118.01	N	4	3	99210000
AHNELGAN(1)STSIR	sp|Q6UXK2|ISLR2_HUMAN	364	1	127.79	N	8	3	479090
AIATDTVAN(1)LSR	sp|Q9NR71|ASAH2_HUMAN	624	1	123.96	N	9	2	2746200
AIDIIYSLITSCN(1)MSKR	sp|Q9NPB9|ACKR4_HUMAN	276	1	73.632	N	13	2	2425200
AIHYALN(1)CCGLAGGVEQFISDICPK	sp|P21926|CD9_HUMAN	151	1	154.65	N	7	4	121990000
AIIAN(1)LTCK	sp|Q13822|ENPP2_HUMAN	411	1	141.52	N	5	2	34087000
AIN(1)ITVVESGYVR	sp|P09619|PGFRB_HUMAN	307	1	113.67	N	3	2	23118000
AITHPSWN(1)STTMNNDVTLLK	sp|P40313|CTRL_HUMAN	114	0.999999	107.63	N	8	3	3515300
AKPQGQWAEDVLGN(1)K	sp|Q29983|MICA_HUMAN	79	1	144.88	N	14	3	8092800
ALAGLVYN(1)ASGSEHCYDIYR	sp|Q9UHL4|DPP2_HUMAN	315	1	161.91	N	8	3	10329000
ALAQN(1)GSLGEGIHEPGGPR	sp|O15354|GPR37_HUMAN	222	1	117.53	N	5	3	8217400
ALDPAGN(1)ESAYPPNGVECYSCVGLSR	sp|O95274|LYPD3_HUMAN	129	0.99999	97.124	N	7	3	7249200
ALGFEN(1)ATQALGR	sp|Q08380|LG3BP_HUMAN	69	1	228.2	N	6	2	4993200000
ALGVLEEHAN(1)SSR	sp|O95450|ATS2_HUMAN	251	1	176.18	N	10	3	3986500
ALHALN(1)VTWR	sp|Q9Y2E5|MA2B2_HUMAN	336	1	131.52	N	6	3	3025600
ALLTN(1)VSSVALGSR	sp|Q7Z7M0|MEGF8_HUMAN	1271	1	203.03	N	5	3	159600000
ALN(1)ATLHSNLLCR	sp|Q9Y6H6|KCNE3_HUMAN	22	1	228.93	N	3	2	340540000
ALPGGADN(1)ASVASGAAASPGPQR	sp|O95502|NPTXR_HUMAN	42	1	119.51	N	8	3	42495000
ALPGN(1)LTAAVMEAN(1)QTGHEFPDR	sp|Q9H8L6|MMRN2_HUMAN	205	1	100.59	N	5	3	4071600
ALPQPQN(1)VTSLLGCTH	sp|P02790|HEMO_HUMAN	453	1	195.27	N	7	2	760080000
ALSN(1)ISLR	sp|O15031|PLXB2_HUMAN	127	1	126.28	N	4	2	12336000
ALSPN(1)STISSAPK	sp|Q9UH99|SUN2_HUMAN	636	1	88.338	N	5	2	1300500
ALSQQN(1)VSMDLATFMK	sp|Q13421|MSLN_HUMAN	523	1	121.04	N	6	2	2988800
ALVAVVAGN(1)STTPR	sp|Q9Y6Q6|TNR11_HUMAN	105	1	160.18	N	9	3	86703000
ALVCSQPGLN(1)CTVK	sp|Q96F46|I17RA_HUMAN	49	1	132.25	N	10	2	36775000
ALVLEQLTPALHSTN(1)FSCVLVDPEQVVQR	sp|O95998|I18BP_HUMAN	147	1	139.22	N	15	4	1561100000
ALVN(1)FTR	sp|P98160|PGBM_HUMAN	89	1	134.66	N	4	2	192520000
ALWQADTQVTSGVVTFTLQQLN(0.003)AYN(0.997)R	sp|Q9UNN8|EPCR_HUMAN	172	0.996811	200.14	N	25	3	257140000
AMDN(1)VTVR	sp|Q14982|OPCM_HUMAN	44	1	146.54	N	4	2	24614000
AMEPCLDGWVYN(1)STK	sp|Q8TCC7|S22A8_HUMAN	102	1	103.75	N	12	2	18921000
AMSGIN(0.224)N(0.776)YTQHCK	sp|Q93091|RNAS6_HUMAN	55	0.775778	77.279	N	7	3	1729400
AN(0.877)LTN(0.123)FPEN(1)GTFVVNIAQLSQDDSGR	sp|P01833|PIGR_HUMAN	90	0.999811	115.38	N	9	3	1649700000
AN(1)ATIEVK	sp|Q9Y639|NPTN_HUMAN	229	1	150.17	N	2	2	1576100
AN(1)CSATSDAICGDCLPGFYR	sp|Q9NS68|TNR19_HUMAN	105	1	90.755	N	2	3	3279500
AN(1)DSDQGANAEIEYTFHQAPEVVR	sp|Q08174|PCDH1_HUMAN	305	1	215.49	N	2	3	91726000
AN(1)DSFGEASIIFSN(1)GR	sp|P98164|LRP2_HUMAN	388	1	228.7	N	2	3	512460000
AN(1)FSISR	sp|P43626|KI2L1_HUMAN	84	1	148.21	N	2	2	11737000
AN(1)FTIYDCSR	sp|Q9Y4D7|PLXD1_HUMAN	696	1	135.43	N	2	2	24267000
AN(1)GTTHLVVTEPTR	sp|Q9P232|CNTN3_HUMAN	489	1	161.87	N	2	2	3366900
AN(1)ISCVWSQDGALQDTSCQVHAWPDR	sp|P14784|IL2RB_HUMAN	43	1	102.46	N	2	3	10364000
AN(1)ITAIR	sp|P49368|TCPG_HUMAN	308	1	107.43	N	2	2	589090
AN(1)LSQVADHLDHIK	sp|P16444|DPEP1_HUMAN	279	1	232.5	N	2	2	131130000
AN(1)LSSQALQMSLDYGFVTPLTSMSIR	sp|P19827|ITIH1_HUMAN	588	1	54.167	N	2	3	2554600
AN(1)LTGWDPQK	sp|Q06418|TYRO3_HUMAN	380	1	174.86	N	2	2	31994000
AN(1)LTSMLIQR	sp|P49641|MA2A2_HUMAN	305	1	177.3	N	2	2	2330400
AN(1)LTTLAGTHTNIPK	sp|P16444|DPEP1_HUMAN	57	1	201.38	N	2	2	265820000
AN(1)LTVVLLR	sp|P05362|ICAM1_HUMAN	145	1	241.52	N	2	2	90120000
AN(1)QSWEDSNTDLVPAPAVR	sp|Q99988|GDF15_HUMAN	70	1	154.1	N	2	2	3028500
AN(1)TTLQITCR	sp|P35968|VGFR2_HUMAN	46	1	145.46	N	2	2	34844000
AN(1)TTQPGIVEGGQVLK	sp|P06756|ITAV_HUMAN	74	1	111.94	N	2	3	25395000
AN(1)YTILK	sp|Q02487|DSC2_HUMAN	392	1	97.602	N	2	2	95274000
ANEQVVQSLN(1)QTYK	sp|Q8IZF2|AGRF5_HUMAN	256	1	237.67	N	10	3	1040000000
ANIQFGDN(1)GTTISAVSNK	sp|Q14108|SCRB2_HUMAN	105	1	206.46	N	8	2	114030000
APDSN(1)CSNLLITTR	sp|A2RU67|K1467_HUMAN	396	0.999895	172.33	N	5	2	8769300
APGWAN(1)SSAGSGR	sp|Q86VB7|C163A_HUMAN	105	1	147.3	N	6	2	40599000
APPPAELCHGYYDVMGQYDATFN(1)CSTGSYR	sp|A6NL88|SHSA7_HUMAN	97	1	76.294	N	23	3	5927700
APQPDELPEVDN(0.998)LTLDGN(0.001)PFLVPGTALPHEGSMNSGVVPACAR	sp|P08571|CD14_HUMAN	323	0.998453	87.879	N	12	5	3253200
AQALLDVTLLDINDHAPAFN(1)QSR	sp|Q96JQ0|PCD16_HUMAN	256	1	167.29	N	20	2	26936000
AQDGTFSSVLTLTN(1)LTGLDTGEYFCTHN(1)DSR	sp|P09619|PGFRB_HUMAN	89	1	133.46	N	14	3	7753400
AQEAPGTN(1)GSLVLATPGAGAR	sp|Q9H8L6|MMRN2_HUMAN	350	1	106.38	N	8	2	1275200
AQHELN(1)CSLQDPR	sp|Q86YD3|TMM25_HUMAN	106	1	218.94	N	6	2	63218000
AQLLQGLGFN(1)LTER	sp|P08185|CBG_HUMAN	96	1	178.71	N	10	3	319920000
AQLTMTMN(1)QTEHN(1)LTVSQIPSPQTWHVFYADK	sp|Q86V85|GP180_HUMAN	105	1	119.43	N	8	4	1688100
AQNDLFSTSGNEWVLLN(0.036)LN(0.964)VTGYYR	sp|P15144|AMPN_HUMAN	625	0.964362	103.71	N	19	3	9352700
AQPGTMSN(1)GTETR	sp|Q9UGT4|SUSD2_HUMAN	494	1	121.61	N	8	2	3795800
ASSGN(1)GSEEAWGALR	sp|Q96G27|WBP1_HUMAN	8	1	235.49	N	5	2	23817000
ASSNPN(1)ATSSSSQDPESLQDR	sp|P05155|IC1_HUMAN	25	1	273.84	N	6	2	4186800
ASSSFQAN(1)GTK	sp|O96009|NAPSA_HUMAN	133	1	139.38	N	8	2	5781900
ATN(1)ATLDPR	sp|P25116|PAR1_HUMAN	35	1	228.05	N	3	2	4774600
ATQLAHLVGCPPGGTGGN(1)DTELVACLR	sp|P22303|ACES_HUMAN	296	1	72.499	N	18	3	1103800
ATVFAN(1)GSLLLTQVRPR	sp|Q13308|PTK7_HUMAN	283	1	86.214	N	6	3	4497200
ATVSIN(1)DSVSDLPK	sp|Q5SZK8|FREM2_HUMAN	2121	1	182.35	N	6	2	70361000
AVIFFGDQEHPN(1)VTEFAVGPLPGPCYMR	sp|P19801|AOC1_HUMAN	110	1	115.01	N	12	3	5198400
AVLPCVLLN(1)YSGIVQWTK	sp|Q96J84|KIRR1_HUMAN	46	1	186.96	N	9	2	13368000
AVLQLN(1)EEGVDTAGSTGVTLN(1)LTSKPIILR	sp|P08185|CBG_HUMAN	369	1	269.87	N	21	3	151370000
AVLVN(0.001)N(0.999)ITTGER	sp|Q8NBJ4|GOLM1_HUMAN	109	0.999048	187.22	N	6	3	1697700000
AVSSFDPEIDLSN(1)QSGR	sp|P28827|PTPRM_HUMAN	534	1	127.02	N	13	2	6019300
AWGAAAPSAPHWN(1)ETAEK	sp|O75077|ADA23_HUMAN	76	1	159.58	N	13	2	7717400
AWGTPCEMCPAVN(1)TSEYK	sp|P35555|FBN1_HUMAN	1581	1	194.98	N	13	3	44598000
AYLLPAPPAPGN(1)ASESEEDR	sp|P17936|IBP3_HUMAN	136	1	118.72	N	12	3	2085500
AYNSAGTGPSSATVN(1)VTTR	sp|Q8IWV2|CNTN4_HUMAN	893	1	175.6	N	15	2	3620300
CAN(1)ITIIEHQK	sp|Q9UBX7|KLK11_HUMAN	197	1	149.94	N	3	3	3210600
CATPHGDN(1)ASLEATFVK	sp|P23142|FBLN1_HUMAN	98	1	224.06	N	8	4	143790000
CCGAAN(1)YTDWEK	sp|P08962|CD63_HUMAN	150	1	178.54	N	6	2	53154000
CCGFTN(1)YTDFEDSPYFK	sp|O60635|TSN1_HUMAN	154	1	162.93	N	6	2	39218000
CDENGNYLPLQCYGSIGYCWCVFPN(0.997)GTEVPN(0.003)TR	sp|P04233|HG2A_HUMAN	256	0.996696	87.605	N	25	4	2183300
CDISN(1)STEAGQK	sp|Q9BYF1|ACE2_HUMAN	546	1	176.6	N	5	2	687230
CDN(0.063)N(0.937)DTTIIR	sp|Q8WWQ8|STAB2_HUMAN	1275	0.936895	104.01	N	4	2	1283000
CEAAN(1)GTEACVCGGAFVGPR	sp|P46531|NOTC1_HUMAN	41	1	244.44	N	5	2	5709600
CECPFGYILAGNECVDTDECSVGN(0.002)PCGN(0.998)GTCK	sp|P35555|FBN1_HUMAN	2178	0.997571	120.64	N	28	3	25108000
CEN(1)LTTGK	sp|O75882|ATRN_HUMAN	1082	1	141.52	N	3	2	4220800
CFFLSTSESSWN(1)ESR	sp|Q9NY25|CLC5A_HUMAN	93	1	152.67	N	12	2	6876400
CFLGN(1)GTGYR	sp|Q04756|HGFA_HUMAN	290	1	124.08	N	5	2	66772000
CGALQGLYTTVDFGTGSN(1)ITDAFLSQR	sp|P16278|BGAL_HUMAN	247	1	190.61	N	18	4	161920000
CGGN(1)YTDPEGELFLPELSGPFTHTR	sp|O60494|CUBN_HUMAN	711	1	135.55	N	4	3	38524000
CGLSQSQGN(1)LSHVDWFSVHK	sp|P43121|MUC18_HUMAN	56	1	96.805	N	9	4	14411000
CGLVPVLAEN(0.002)YN(0.998)K	sp|P02787|TRFE_HUMAN	432	0.998489	144.65	N	12	3	820440000
CGN(1)GTLPAYN(1)GSECR	sp|Q96HA4|CA159_HUMAN	104	1	145.09	N	3	2	5629400
CGN(1)MSEAFR	sp|P08582|TRFM_HUMAN	38	1	199.7	N	3	2	2858000
CGPCVSSQIGFN(1)CSWCSK	sp|Q6UX71|PXDC2_HUMAN	345	1	247.73	N	12	3	22721000
CGSN(1)FTGPSGYIISPNYPK	sp|O60494|CUBN_HUMAN	2923	1	296.49	N	4	3	281370000
CGWSPAEELN(1)YTVPGPGPAGEASPR	sp|O15244|S22A2_HUMAN	72	1	77.468	N	10	2	2856600
CHAGYIGDN(0.234)CN(0.766)CSTDISTCR	sp|P18084|ITB5_HUMAN	586	0.76589	56.017	N	11	3	1769700
CHEGN(1)GTFECGACR	sp|P05556|ITB1_HUMAN	481	1	174.23	N	5	3	2421100
CHLSCPEGLWGVN(1)CSNTCTCK	sp|Q5VY43|PEAR1_HUMAN	575	0.999632	169.43	N	13	3	8343100
CIACGVN(0.005)LN(0.995)SSR	sp|O15393|TMPS2_HUMAN	249	0.995424	128.35	N	9	2	71231000
CIN(1)QSICEK	sp|O75882|ATRN_HUMAN	1073	1	195.06	N	3	2	112280000
CIQAN(1)YSLMENGK	sp|P05090|APOD_HUMAN	65	1	244.73	N	5	3	142710000
CKPEDTACMTTLVTVEAEYPFN(1)QSPVVTR	sp|P55000|SLUR1_HUMAN	64	1	56.46	N	22	4	2647600
CKPVNTFVHEPLVDVQN(1)VCFQEK	sp|P07998|RNAS1_HUMAN	84	1	140.56	N	17	3	16048000
CLCPLGFLLAN(1)DSK	sp|P98164|LRP2_HUMAN	1383	1	134.13	N	11	2	407960000
CLHN(1)GTCVDLVGGFR	sp|Q9UM47|NOTC3_HUMAN	1179	1	101.45	N	4	3	2702800
CLIEVN(1)ETITQISWEK	sp|Q9NQS3|PVRL3_HUMAN	83	1	177.16	N	6	2	14071000
CLIQELCQCRPGEGN(1)CSCCK	sp|Q9GZX9|TWSG1_HUMAN	52	1	184.51	N	15	3	211270000
CLIQVGN(1)LSK	sp|Q96PL5|ERMAP_HUMAN	132	1	101.65	N	7	2	11380000
CLN(1)WLDAQSGLASAPVSGAGN(1)HSYCR	sp|Q96FE7|P3IP1_HUMAN	66	1	243.86	N	21	2	88993000
CLQGDFSGPLGGGN(1)CSLWVGEGLGLPVALPAR	sp|Q7Z7M0|MEGF8_HUMAN	1048	1	118.97	N	14	3	14605000
CLSEGQPPPSYN(1)WTR	sp|Q96NY8|PVRL4_HUMAN	281	1	263.29	N	12	3	8321800
CMWSSALNSLN(1)LSFAGLEQVPK	sp|P08571|CD14_HUMAN	282	1	233.4	N	11	2	44732000
CN(1)ASSQFLCSSGR	sp|Q07954|LRP1_HUMAN	2905	1	98.182	N	2	2	4695800
CN(1)ESQGDDVATCSCQDCAASCPAIAR	sp|Q9UHC9|NPCL1_HUMAN	244	1	122.59	N	2	3	8617300
CN(1)QTTGQCECRPGYQGLHCETCK	sp|Q9H1U4|MEGF9_HUMAN	218	1	145.17	N	2	3	7944800
CN(1)TAAPMWLN(1)GTHPSSDEGIVSR	sp|P07911|UROM_HUMAN	232	1	281.49	N	10	3	36508000000
CN(1)TTQGNEVTSILR	sp|P05186|PPBT_HUMAN	140	1	189.57	N	2	2	12243000
CNMIN(1)GTDGDSFHPLITK	sp|Q14108|SCRB2_HUMAN	249	1	201.76	N	5	3	10486000
CPACSDN(0.009)FVN(0.022)LHCHN(0.022)TCSPN(0.948)QSLFIN(0.998)VTR	sp|Q9UHC9|NPCL1_HUMAN	132	0.947952	66.609	N	20	4	2324500
CPLYGVATLN(1)GSSLALSR	sp|Q7Z7N9|T179B_HUMAN	48	1	172.33	N	10	2	13250000
CPMAGISHTAWHSN(1)R	sp|Q9UMR5|PPT2_HUMAN	289	1	250.26	N	14	2	1686400
CPSHCISALIQLN(1)HTR	sp|P54826|GAS1_HUMAN	117	1	196.7	N	13	3	13499000
CPYSPQHN(1)STALLTAGGELYAATAMDFPGR	sp|Q13591|SEM5A_HUMAN	168	1	149.87	N	8	3	11728000
CQAHSQN(1)VTFVLR	sp|Q6UX27|VSTM1_HUMAN	55	1	234.24	N	7	2	28687000
CQCEPGFQLGPN(0.017)N(0.983)R	sp|O95967|FBLN4_HUMAN	198	0.98253	215.87	N	13	2	39230000
CQTN(1)LSTLSDPVQLEVHIGWLLLQAPR	sp|O75015|FCG3B_HUMAN	92	1	72.513	N	4	3	214190000
CRPGSFGN(1)ATGSR	sp|Q7Z7M0|MEGF8_HUMAN	1201	1	147.28	N	8	2	19170000
CRPWTN(1)CTFLGK	sp|Q9Y6Q6|TNR11_HUMAN	174	1	145.83	N	6	3	5975700
CSASVLPVDVQTLN(1)SSGPPFGK	sp|P10721|KIT_HUMAN	463	1	175.45	N	14	2	8521800
CSATNSLGN(1)ATSTLDFHANAAR	sp|Q9BZZ2|SN_HUMAN	499	0.999844	160.55	N	9	3	7416400
CSDGWSFDATTLDDN(1)GTMLFFK	sp|P02790|HEMO_HUMAN	64	1	290.64	N	15	3	26599000
CSEMVPGTADCN(1)ITADRK	sp|P51993|FUT6_HUMAN	91	1	117.3	N	12	3	1986000
CSYQN(1)GSLWSLPSDQLELVATGVFAK	sp|Q9HCN6|GPVI_HUMAN	92	1	167.99	N	5	3	31952000
CTLQQDCTN(1)SSQQHFWTSASEGPSR	sp|Q9Y4D7|PLXD1_HUMAN	583	1	113.51	N	9	3	33547000
CTSQHLLN(1)R	sp|P00750|TPA_HUMAN	483	1	106.68	N	8	3	435700
CVAFN(1)GSVK	sp|Q99571|P2RX4_HUMAN	153	1	93.429	N	5	1	12100000
CVASVPSIPGLN(1)R	sp|P43121|MUC18_HUMAN	418	1	120.45	N	12	2	65858000
CVEESGSAHCVCPMLTCPEAN(1)ATK	sp|O00468|AGRIN_HUMAN	932	1	188.9	N	21	2	58131000
CVLTFAHEGQQYN(1)ITR	sp|P27930|IL1R2_HUMAN	219	1	151.16	N	13	2	10136000
CYN(1)STGVDYR	sp|Q01973|ROR1_HUMAN	315	1	99.136	N	3	2	3400500
CYVCPEPTGVSDCVTIATCTTN(1)ETMCK	sp|Q6UXB3|LYPD2_HUMAN	46	1	102.92	N	22	3	5389800
DAGSPQALAGN(0.819)ATVN(0.176)ILIVDQN(0.004)DN(0.001)APAIVAPLPGR	sp|Q9P2E7|PCD10_HUMAN	557	0.818818	54.899	N	11	3	6101200
DAGVGFPEYQEEDN(0.999)STYN(0.001)FR	sp|P11717|MPRI_HUMAN	747	0.998797	223.03	N	14	3	795110
DAGVPPLGSN(1)VTLQVFVLDENDNAPALLAPR	sp|Q9UN74|PCDA4_HUMAN	548	1	123.28	N	10	3	12026000
DAGVPPLSSN(0.998)VTLQVFVLDEN(0.001)DN(0.001)APALLATQAGSAGGAVNK	sp|Q9Y5I1|PCDAB_HUMAN	547	0.997947	74.832	N	10	3	2315500
DAGVVCTN(1)ETR	sp|Q08380|LG3BP_HUMAN	125	1	140.17	N	8	2	94918000
DAN(1)LTGLSDNKEIFLSK	sp|Q99574|NEUS_HUMAN	321	1	181.75	N	3	2	1340800
DASINIENMQFIHN(1)GTYICDVK	sp|O95297|MPZL1_HUMAN	130	0.999997	199.33	N	14	2	2743700
DASSFLAEWQN(1)ITK	sp|P08195|4F2_HUMAN	365	1	208.33	N	11	2	14254000
DCDVLTAVSEFFN(1)ASCVPVNNPK	sp|P08582|TRFM_HUMAN	515	1	317.77	N	13	2	31960000
DCGPDN(1)ECVTDLVLQVNMDIR	sp|O75578|ITA10_HUMAN	793	0.999996	66.708	N	6	2	10838000
DCN(1)ATTEFMCNNR	sp|P98164|LRP2_HUMAN	2781	1	256.24	N	3	2	14062000
DCPDGADENDCQYPTCEQLTCDN(0.004)GACYN(0.996)TSQK	sp|P98164|LRP2_HUMAN	159	0.996226	119.97	N	28	4	23174000
DCPGN(1)WTWPENSQQTPMCQAWGNPLPELK	sp|P05362|ICAM1_HUMAN	406	0.999979	96.38	N	5	3	2602900
DCSMPPPFSYN(1)GTYRPV	sp|P19801|AOC1_HUMAN	745	1	142.57	N	11	2	14986000
DCTVTLTAPQN(1)HTISLFFHSLGIENSVECR	sp|O60494|CUBN_HUMAN	3430	0.999616	84.291	N	11	4	1373700
DCVDGSDEVGCVLN(1)CTASQFK	sp|P98164|LRP2_HUMAN	1186	1	287.42	N	14	2	181180000
DCVSN(1)GSLGCPVR	sp|Q9HCN3|TMM8A_HUMAN	232	1	169.93	N	5	2	10391000
DCYTDVALPLYEN(0.002)LN(0.004)IVEQPVN(0.994)LSSLAQK	sp|Q96EG1|ARSG_HUMAN	215	0.994217	42.894	N	22	3	1420800
DDALKN(1)LSHTPVSK	sp|O43529|CHSTA_HUMAN	99	1	231.07	N	6	3	2487700
DDVLFYN(1)ISSMK	sp|P16284|PECA1_HUMAN	84	1	97.214	N	7	2	8055800
DEGTYTCALHHSGHSPPISSQN(1)VTVLR	sp|P04216|THY1_HUMAN	119	1	130.45	N	22	3	47826000
DFLQLAGAQPQAGLSQAN(1)FTLGPVSR	sp|Q8NHL6|LIRB1_HUMAN	281	1	134.63	N	18	3	48144000
DFN(1)ETQLAR	sp|Q9H6X2|ANTR1_HUMAN	184	1	126.52	N	3	2	27267000
DFTLN(1)ETVNSIFAQGAPR	sp|Q86TH1|ATL2_HUMAN	475	1	238.07	N	5	2	18069000
DFVEIWDN(1)HTSGNILGR	sp|O60494|CUBN_HUMAN	2400	1	282.89	N	8	2	255520000
DFYQATISESAAN(1)LTQVLR	sp|Q6V0I7|FAT4_HUMAN	1225	1	312.25	N	13	2	16836000
DFYVDEN(1)TTVR	sp|P29622|KAIN_HUMAN	238	1	140.83	N	7	2	13882000
DGAILCQPYITN(1)GSLSLGVCGPQGR	sp|Q96BF3|TMIG2_HUMAN	73	1	158.14	N	12	2	3938400
DGHGTAISN(1)ASDVWK	sp|O60449|LY75_HUMAN	135	1	158.65	N	9	2	3402900
DGN(1)SSLIAAVAEVR	sp|P78504|JAG1_HUMAN	1045	1	125.03	N	3	2	5245300
DGSIVIHNLDYSDN(1)GTFTCDVK	sp|P25189|MYP0_HUMAN	122	1	169.85	N	14	3	2762900
DGTCIGN(1)SSR	sp|Q07954|LRP1_HUMAN	2620	1	89.029	N	7	2	402730
DGTPLSDGQSN(1)HTVSSK	sp|Q13308|PTK7_HUMAN	175	1	203.85	N	11	2	6950100
DGTQQAVPLEHPSSPWGLN(1)LTEK	sp|Q14767|LTBP2_HUMAN	343	1	140.84	N	19	3	10335000
DGVHLGPN(0.059)N(0.941)R	sp|P21802|FGFR2_HUMAN	83	0.941488	136.27	N	9	3	13918000
DGVN(1)SSVGTVTTATAPNPVR	sp|Q9HD43|PTPRH_HUMAN	107	1	206.67	N	4	2	17866000
DGWSEQQQILN(1)GTPLYMYQDCPMQGR	sp|P21709|EPHA1_HUMAN	59	1	145.83	N	11	3	9934200
DHPN(1)ATVWR	sp|Q9UMR5|PPT2_HUMAN	206	1	141.52	N	4	2	4250000
DHVHCLGN(1)R	sp|Q9BRN9|TM2D3_HUMAN	169	1	101.28	N	8	2	204200
DIENFN(1)STQK	sp|P43652|AFAM_HUMAN	33	0.99996	143.37	N	6	2	13573000
DINSQQELQN(1)ITTDTR	sp|P10586|PTPRF_HUMAN	966	1	228.17	N	10	2	4282800
DITISN(1)VTK	sp|Q92752|TENR_HUMAN	874	1	125.97	N	6	1	7038400
DIVEYYN(1)DSNGSHVLQGR	sp|P25311|ZA2G_HUMAN	109	0.999954	203.85	N	7	2	139150000
DIYTFDGALN(1)K	sp|Q08722|CD47_HUMAN	73	1	125.82	N	10	2	5046300
DLDMFIN(1)ASK	sp|O75882|ATRN_HUMAN	1198	1	114.51	N	7	2	24142000
DLESVPPGFPAN(1)VTTLSLSANR	sp|O14498|ISLR_HUMAN	51	0.999997	166.79	N	12	2	53007000
DLGPTLAN(1)STHHNVR	sp|P04062|GLCM_HUMAN	309	1	269.44	N	8	2	14759000
DLLGSGYTETYTAAN(1)GSEVTEQPR	sp|P78325|ADAM8_HUMAN	91	1	218.2	N	15	2	25146000
DLN(0.992)ISHIN(0.008)AATGTSASLVYR	sp|Q9HC56|PCDH9_HUMAN	48	0.991765	60.454	N	3	3	2858800
DLN(1)ETTEQDLCPLK	sp|Q96PX8|SLIK1_HUMAN	253	1	110.25	N	3	3	2001600
DLQGN(1)PIAN(1)ATISVEGIDHDVTSAK	sp|P16870|CBPE_HUMAN	390	1	208.52	N	9	3	380940000
DLSDMQIAYQPPN(1)SSHSER	sp|Q5H8C1|FREM1_HUMAN	374	1	132.51	N	13	3	8024000
DLTDTLMDN(1)MSSLTSLSVSTPK	sp|Q6P3W7|SCYL2_HUMAN	726	1	79.744	N	9	2	174400000
DLVVQQAGTN(1)K	sp|P25942|TNR5_HUMAN	180	1	163.16	N	10	2	4549900
DMN(1)QTLGDN(1)ITVK	sp|Q8TCT8|SPP2A_HUMAN	149	1	214.26	N	3	3	9445400
DMVTYFMN(1)LSQANAQGTPR	sp|Q92485|ASM3B_HUMAN	343	1	239.38	N	8	3	4406500
DN(1)SSGTFIVLIR	sp|O43567|RNF13_HUMAN	88	1	180.67	N	2	2	60284000
DN(1)STLAVDIYK	sp|P49281|NRAM2_HUMAN	349	1	84.658	N	2	2	3325400
DN(1)YTDLVAIQNK	sp|P14151|LYAM1_HUMAN	60	1	202.96	N	2	2	19127000
DPAGWLNINPIN(1)GTVDTTAVLDR	sp|P55290|CAD13_HUMAN	530	1	246.03	N	12	3	28073000
DPALVWVLVGN(1)R	sp|P08F94|PKHD1_HUMAN	1234	1	91.087	N	11	2	1279600
DPCSN(1)VTCSFGSTCAR	sp|O00468|AGRIN_HUMAN	250	1	109.1	N	5	3	11174000
DPN(1)CSSILQTEER	sp|P55259|GP2_HUMAN	260	1	232.17	N	3	2	4110300
DPNSGFVFNLNPLN(1)SSQGYN(1)VSGIGK	sp|P11717|MPRI_HUMAN	951	1	238.05	N	14	3	6340200
DQCIVDDITYN(0.055)VN(0.945)DTFHK	sp|P02751|FINC_HUMAN	528	0.945419	150.9	N	13	2	6804900
DQDPASFGADSLLLN(1)SSR	sp|O43451|MGA_HUMAN	707	1	214.65	N	15	3	5327600
DQGSPALSAN(1)VSLR	sp|Q9Y5G0|PCDGH_HUMAN	541	1	92.792	N	10	2	38144000
DQNTPVVHPPPTPGSCGHGGVVN(1)ISK	sp|Q6UX06|OLFM4_HUMAN	253	1	110.94	N	23	3	22912000
DSDILFTLPN(1)LSK	sp|Q9NU53|GINM1_HUMAN	191	1	89.9	N	10	2	4756500
DSGAPAHLESN(1)ATVR	sp|O14917|PCD17_HUMAN	566	1	197.36	N	11	3	4503900
DSITGSGLEN(1)ATISVAGIN(0.172)HN(0.828)ITTGR	sp|O75976|CBPD_HUMAN	399	0.828427	155.71	N	21	3	4451100
DSPVLPVTLQCN(1)LTSSSHTLTYSYWTK	sp|Q9Y639|NPTN_HUMAN	171	1	93.446	N	12	3	5981300
DSSDEIN(1)CTEICLHNEFSCGNGECIPR	sp|P98164|LRP2_HUMAN	178	1	179.33	N	7	3	59010000
DSVIN(1)LSESVEDGPK	sp|Q16706|MA2A1_HUMAN	78	1	155.14	N	5	2	2146400
DTAVEGEEIEVN(1)CTAMASKPATTIR	sp|Q9BY67|CADM1_HUMAN	165	1	276.19	N	12	2	4305800
DTAVFECLPQHAMFGN(1)DTITCTTHGN(1)WTKLPECR	sp|P02749|APOH_HUMAN	183	1	180.09	N	16	4	115320000
DTFVN(1)ASR	sp|P05155|IC1_HUMAN	238	1	101.6	N	5	2	106150000
DTNDNAPMFPSPVIN(1)ISIPENTLINSR	sp|Q9HC56|PCDH9_HUMAN	148	0.999938	99.722	N	15	3	4287800
DTTVLVSPSSILEEGSSVN(1)MTCLSQGFPAPK	sp|P19320|VCAM1_HUMAN	531	1	143.54	N	19	3	7939100
DVMQVAN(1)TTMSSR	sp|P08069|IGF1R_HUMAN	747	1	132.5	N	7	2	11997000
DVN(1)CSVMGPQEK	sp|P53634|CATC_HUMAN	53	1	111.27	N	3	2	3629400
DVN(1)ECLTIPEACK	sp|O95967|FBLN4_HUMAN	56	1	115.33	N	3	2	1543600
DVQIIVFPEDGIHGFN(1)FTR	sp|P43251|BTD_HUMAN	119	1	222.55	N	16	3	79598000
DVQYFGEIGLGTPPQN(0.992)FTVAFDTGSSN(0.008)LWVPSR	sp|O96009|NAPSA_HUMAN	90	0.991638	53.563	N	16	4	5803400
DVTILDLSYNQITLN(1)GTDTR	sp|Q9H756|LRC19_HUMAN	62	1	293.25	N	15	2	18249000
DVTVIEGEVATISCQVN(1)K	sp|Q9BY67|CADM1_HUMAN	67	1	234.87	N	17	2	276870000
DVVTAAGDMLKDN(1)ATEEEILVYLEK	sp|P07602|SAP_HUMAN	80	1	187.5	N	13	2	9886500
DVYALMGQN(1)VTLECFALGNPVPDIR	sp|Q12860|CNTN1_HUMAN	258	1	245.04	N	9	2	11163000
DYGN(1)YTCVATNK	sp|Q14982|OPCM_HUMAN	293	1	199.33	N	4	2	185410000
EACQGTSPPVVSCYN(1)ASDHVYK	sp|O95274|LYPD3_HUMAN	163	1	158.17	N	15	2	49229000
EADPLSN(1)GSVMIFN(1)TSALPHLYQIK	sp|Q12866|MERTK_HUMAN	329	1	111.44	N	7	3	6780900
EAETIKN(1)GIYN(1)ITVLASDQGGR	sp|Q02487|DSC2_HUMAN	546	1	182.23	N	11	2	46420000
EAFLN(1)GSDGHK	sp|Q8NFZ8|CADM4_HUMAN	375	1	130.66	N	5	3	1034100
EAFSN(1)FSSSTLTEVQAISTHGGSVGDK	sp|P07307|ASGR2_HUMAN	102	1	152.4	N	5	3	7112500
EAFVTGCIN(1)ATQAANQGEFQKPDNK	sp|Q9UKY0|PRND_HUMAN	110	0.999854	180.16	N	9	3	54604000
EAGN(1)HTSGAGLVQINK	sp|P20645|MPRD_HUMAN	83	1	212.1	N	4	2	2428500
EAN(1)LTSSVTILPLPLQN(1)ATVEAGTR	sp|P20160|CAP7_HUMAN	126	1	216.53	N	3	2	5521200
EANEVANQILN(1)LTADGQN(1)LTSAN(0.988)ITN(0.012)IVEQVK	sp|Q86SQ4|GP126_HUMAN	593	0.999968	159.1	N	11	3	6798500
EATEISHVLLCN(1)VTQR	sp|Q9HBJ8|TMM27_HUMAN	76	1	205.87	N	12	2	101790000
EAWN(0.017)N(0.983)VTVWGSR	sp|O94856|NFASC_HUMAN	778	0.983384	125.74	N	5	2	2227200
EDAQIN(1)TTIGSVTAQDPDAAR	sp|P55285|CADH6_HUMAN	399	1	253.06	N	6	3	59334000
EDAVHAMN(0.04)N(0.961)LN(0.999)GTELEGSCLEVTLAK	sp|A0AV96|RBM47_HUMAN	302	0.999263	49.25	N	11	3	59708000
EDIGN(1)YSCLVR	sp|A8MVW5|HECA2_HUMAN	216	1	133.13	N	5	2	23487000
EDNPDKNPEAPLN(1)VSR	sp|O75326|SEM7A_HUMAN	258	1	228.76	N	13	3	5800500
EDQYHYLLDRN(1)LSCR	sp|P05154|IPSP_HUMAN	249	1	205.02	N	11	3	23768000
EEASPVMDALSTN(1)TSGSLTTVLIR	sp|P08F94|PKHD1_HUMAN	1494	1	151.01	N	13	3	5419500
EEQYN(1)STFR	sp|P01860|IGHG3_HUMAN	180	1	168.27	N	5	2	18671000
EEVSWDTENSHPQHTITNLSPYTN(1)VSVK	sp|P28827|PTPRM_HUMAN	454	0.999871	96.317	N	24	4	4168000
EFGFAWPESLN(1)CSK	sp|Q9ULV1|FZD4_HUMAN	144	1	201.09	N	11	2	418760000
EFICNGVDNCHDN(0.999)N(0.001)TSDEK	sp|P98164|LRP2_HUMAN	2809	0.999319	349.81	N	13	2	3892200
EFVENSECIQCHPECLPQAMN(1)ITCTGR	sp|P00533|EGFR_HUMAN	568	0.999921	69.435	N	21	3	3606600
EGANDFVVTFN(1)TSHLQK	sp|P16871|IL7RA_HUMAN	151	1	179.83	N	11	2	14135000
EGFSAN(1)YSVLQSSVSEDFK	sp|O14786|NRP1_HUMAN	261	1	153	N	6	2	5274400
EGGTMALSGISDFGN(1)ISATAGEN(1)YSVVSWVPK	sp|P32004|L1CAM_HUMAN	1022	1	153.12	N	15	3	3853300
EGITLN(1)SSNPSGNAFLK	sp|Q07075|AMPE_HUMAN	607	1	259.75	N	6	2	64208000
EGMFN(1)DTLR	sp|P43626|KI2L1_HUMAN	67	1	113.26	N	5	2	1217900
EGN(1)ATGHLVGR	sp|O60494|CUBN_HUMAN	1802	1	238.73	N	3	3	76583000
EGPPAAFSGHN(1)ASSGR	sp|Q5IJ48|CRUM2_HUMAN	886	1	127.71	N	11	3	30884000
EGYSN(1)ISYIVVNHQGISSR	sp|P49908|SEPP1_HUMAN	83	1	151.22	N	5	2	8811300
EHEGAIYPDN(1)TTDFQR	sp|P00450|CERU_HUMAN	138	1	260.5	N	10	3	9616800
EHYN(1)LSAATCSPGQMCGHYTQVVWAK	sp|Q6UXB8|PI16_HUMAN	114	1	191.44	N	4	3	4613700
EIFVAN(1)GTQGK	sp|O95297|MPZL1_HUMAN	50	1	178.55	N	6	2	29784000
EIVCN(1)VTLGGER	sp|P32942|ICAM3_HUMAN	295	1	110.38	N	5	2	30570000
ELASQIVLN(1)ISAR	sp|Q6V0I7|FAT4_HUMAN	551	1	134.38	N	9	2	16548000
ELAVPDGYTN(1)R	sp|P26006|ITA3_HUMAN	86	1	134.23	N	10	2	9931800
ELHHLQEQN(1)VSNAFLDK	sp|P00450|CERU_HUMAN	762	1	326.57	N	9	4	46597000
ELLEEVGQN(1)GSR	sp|Q12866|MERTK_HUMAN	442	1	126.39	N	9	2	13548000
ELLLDFAN(1)SSAELTGCLVR	sp|Q86WC4|OSTM1_HUMAN	93	1	176.28	N	8	2	10322000
ELMPQDN(1)FTLTASSLEPAPSSQSIWFLK	sp|Q14264|ENR1_HUMAN	316	1	90.744	N	7	3	9384300
ELN(1)HTQQLPDCR	sp|Q8NAC3|I17RC_HUMAN	257	1	155.33	N	3	3	2952200
ELNILFLN(1)K	sp|Q8N3J6|CADM2_HUMAN	287	1	125.81	N	8	2	17458000
ELQGN(1)CSR	sp|Q07954|LRP1_HUMAN	114	1	101.33	N	5	2	129290
ELSEYN(1)ATAIK	sp|P29323|EPHB2_HUMAN	482	1	136.99	N	6	2	24348000
ELSVWHN(1)ITIIATEIR	sp|P55286|CADH8_HUMAN	463	1	188	N	7	3	2114600
ELTRPN(1)ETTIHTAGHSLAAGPEAGEN(1)QK	sp|Q9H2A7|CXL16_HUMAN	168	1	208.16	N	6	3	168370000
ELVGGLELFLTN(1)TSCR	sp|Q8WWZ8|OIT3_HUMAN	291	1	114.82	N	12	2	2618700
ELWVDVAEAN(1)R	sp|Q8IUK5|PLDX1_HUMAN	115	1	114.51	N	10	2	23691000
EN(1)ATTDLLTK	sp|P28799|GRN_HUMAN	265	1	293.47	N	2	2	26897000
EN(1)GSFSGK	sp|Q7Z7G0|TARSH_HUMAN	878	1	122.18	N	2	2	1775600
EN(1)GTISR	sp|P02763|A1AG1_HUMAN	103	1	107.32	N	2	2	24736000
EN(1)GTLVQVATISGNMFNQMAK	sp|O75503|CLN5_HUMAN	178	1	253.06	N	2	2	52390000
EN(1)GTTCLMAEFAAK	sp|Q9UJQ1|LAMP5_HUMAN	53	1	80.014	N	2	2	2632400
EN(1)GTVSR	sp|P19652|A1AG2_HUMAN	103	1	115.46	N	2	2	7846200
EN(1)ISDPTSPLR	sp|P01591|IGJ_HUMAN	71	1	209.73	N	2	2	1632600000
EN(1)LTAPGSDSAVFFEQGTTR	sp|P00450|CERU_HUMAN	397	1	203.11	N	2	3	379740000
EN(1)MSLPSNLQLNDLTPDSR	sp|Q86YD3|TMM25_HUMAN	295	1	195.1	N	2	2	17135000
EN(1)NTGVVSQTFK	sp|O75355|ENTP3_HUMAN	81	0.999937	136.49	N	2	2	3034700
EN(1)SSSQDPQTEGTR	sp|P15151|PVR_HUMAN	405	1	187.78	N	2	2	477070
EN(1)STDYLYPEQLK	sp|P00749|UROK_HUMAN	322	1	284.47	N	2	3	176490000
EN(1)YSSVDAN(1)GIQSQMLSR	sp|O43405|COCH_HUMAN	100	1	162.67	N	2	2	15309000
ENMVLN(1)LSCEASGHPR	sp|P43121|MUC18_HUMAN	449	1	293.47	N	6	2	65662000
ENSAFPPFCCN(0.159)DN(0.84)VTN(0.023)TAN(0.978)ETCTK	sp|O60635|TSN1_HUMAN	184	0.977746	125.41	N	19	2	66067000
ENVGIYN(1)LSK	sp|P69849|NOMO3_HUMAN	618	1	108.43	N	7	2	8646400
EPFVLSCQADVAAAPQPGPQN(1)SSCATLSEYSR	sp|Q6W4X9|MUC6_HUMAN	268	1	138.78	N	21	4	20425000
EPGSN(1)VTMSVDAECVPMVR	sp|Q08380|LG3BP_HUMAN	192	1	275.19	N	5	3	16671000
EQECEIISFAETGLSTIN(1)QTR	sp|P55103|INHBC_HUMAN	110	1	200	N	18	3	11945000
EQNDNTSN(1)GTNDYIGSVEK	sp|Q96MM7|H6ST2_HUMAN	592	0.999995	244.44	N	8	3	3713900
EQPLN(1)VTVCR	sp|P55291|CAD15_HUMAN	576	1	129.42	N	5	2	944040000
EQSTLAQMYPLQEIQN(1)LTVK	sp|Q9BYF1|ACE2_HUMAN	90	1	116.58	N	16	2	11215000
EQYTIIN(1)R	sp|P40189|IL6RB_HUMAN	83	1	124.08	N	7	2	78201000
ERPPTFLTPEGN(0.993)ASN(0.007)KEELR	sp|Q92823|NRCAM_HUMAN	276	0.993179	107.15	N	12	4	1825400
ESFLQTN(1)YTEIR	sp|P23471|PTPRZ_HUMAN	677	1	198.25	N	7	2	31987000
ESQLN(1)LTVMAK	sp|Q15223|PVRL1_HUMAN	139	1	150.35	N	5	2	235960000
ESRPPPGPGPGN(1)TTR	sp|Q3ZCQ3|F174B_HUMAN	53	1	113.67	N	12	3	8256700
ESWGQESNAGN(1)QTVVR	sp|Q9NY97|B3GN2_HUMAN	173	0.999967	177.16	N	11	3	34408000
ETASN(0.003)CN(0.997)GSLAHPSDLYAEGCEALVVK	sp|O60637|TSN3_HUMAN	183	0.997405	125.79	N	7	3	72698000
ETCSGN(1)SSQCAPNIHK	sp|Q9P0K1|ADA22_HUMAN	519	0.999997	110.98	N	6	3	227690
ETIGDYTWTN(1)GSQPCVHLQAQIQIR	sp|P34810|CD68_HUMAN	164	1	139.38	N	10	3	6954200
ETLLWHN(1)ITVIATEINNPK	sp|P55285|CADH6_HUMAN	455	1	365.19	N	7	2	74980000
ETQDEYN(1)VTIVAR	sp|O14917|PCD17_HUMAN	439	1	121.36	N	7	2	4405400
ETVQWLLN(1)GTCPQFVSGLLESGK	sp|P15813|CD1D_HUMAN	181	1	270.79	N	8	2	2795400
EVATLSCGHN(1)VSVEELAQTR	sp|P33681|CD80_HUMAN	53	1	81.878	N	10	3	139840000
EVFVHPN(1)YSK	sp|P04070|PROC_HUMAN	290	1	246.93	N	7	2	17413000
EVFWAGN(1)CSEAACGAADCEQCTR	sp|Q7Z7M0|MEGF8_HUMAN	1990	1	276.34	N	7	3	20452000
EVLSSN(1)VSWR	sp|Q8IZF2|AGRF5_HUMAN	301	1	149.82	N	6	2	138220000
EVN(1)VSPCPTQPCQLSK	sp|P61916|NPC2_HUMAN	38	1	133.88	N	3	2	8130600
EVQQASLMFFVQLPSN(1)TTWTLK	sp|P55103|INHBC_HUMAN	143	1	205.33	N	16	3	3550700
EWLPLN(1)R	sp|O75882|ATRN_HUMAN	383	1	124.32	N	6	2	204850000
EWN(1)GTYHCIFR	sp|Q8IZF2|AGRF5_HUMAN	540	1	185.81	N	3	2	1190800
FAEIN(1)GSALCSYNLKPSEYTTSPK	sp|Q8WWI5|CTL1_HUMAN	135	0.99992	104.86	N	5	3	1129900
[truncated: 1,385 more rows]
